# Supplementary material for: CHIP as a membrane-shuttling proteostasis sensor
Source: eLife. 2017 Nov 1;6:e29388. doi: 10.7554/eLife.29388 (PMC5665643; doi:10.7554/eLife.29388)
Supplement: Figure 5—source data 1. — Mass spectrometry raw files were processed with MaxQuant as detailed in Materials and methods. [file elife-29388-fig5-data1.xlsx]

## Sheet: a. Raw data
Protein IDs	Majority protein IDs	Peptide counts (all)	Peptide counts (razor+unique)	Peptide counts (unique)	Protein names	Gene names	Number of proteins	Peptides	Razor + unique peptides	Unique peptides	Peptides BG_1	Peptides BG_2	Peptides BG_3	Peptides BG_4	Peptides BG_5	Peptides BG_PLD_1	Peptides BG_PLD_2	Peptides BG_PLD_3	Peptides BG_PLD_4	Peptides BG_PLD_5	Peptides K30A_1	Peptides K30A_2	Peptides K30A_3	Peptides K30A_4	Peptides K30A_5	Peptides K30A_PLD_1	Peptides K30A_PLD_2	Peptides K30A_PLD_3	Peptides K30A_PLD_4	Peptides K30A_PLD_5	Razor + unique peptides BG_1	Razor + unique peptides BG_2	Razor + unique peptides BG_3	Razor + unique peptides BG_4	Razor + unique peptides BG_5	Razor + unique peptides BG_PLD_1	Razor + unique peptides BG_PLD_2	Razor + unique peptides BG_PLD_3	Razor + unique peptides BG_PLD_4	Razor + unique peptides BG_PLD_5	Razor + unique peptides K30A_1	Razor + unique peptides K30A_2	Razor + unique peptides K30A_3	Razor + unique peptides K30A_4	Razor + unique peptides K30A_5	Razor + unique peptides K30A_PLD_1	Razor + unique peptides K30A_PLD_2	Razor + unique peptides K30A_PLD_3	Razor + unique peptides K30A_PLD_4
A0A023T672;A0A0G2JFX7	A0A023T672;A0A0G2JFX7	13;10	13;10	2;2	RNA-binding protein 8A	RBM8	2	13	13	2	9	7	9	10	10	6	9	7	7	11	8	8	9	9	8	9	9	9	6	10	9	7	9	10	10	6	9	7	7	11	8	8	9	9	8	9	9	9	6
A0A023T778;Q9CQL1;G3UZW7	A0A023T778;Q9CQL1;G3UZW7	13;12;8	1;0;0	1;0;0	Protein mago nashi homolog 2	Magohb	3	13	1	1	7	10	9	9	9	6	8	8	9	8	7	9	9	8	11	7	5	7	5	6	1	1	1	1	0	0	1	1	0	0	1	0	1	1	1	1	1	1	1
A0A067XG47;Q9CWZ3;A0A0N4SUH6;A0A0G2JEA9	A0A067XG47;Q9CWZ3;A0A0N4SUH6;A0A0G2JEA9	12;11;10;8	1;0;0;0	1;0;0;0	RNA-binding protein 8A	Rbm8a	4	12	1	1	8	6	8	9	9	5	8	6	6	10	7	6	7	8	6	7	8	8	5	8	1	1	1	1	1	1	1	0	1	1	1	0	0	1	0	0	1	1	1
A0A068BIT0;Q31125;E9PV10	A0A068BIT0;Q31125	4;4;1	4;4;1	4;4;1	Zinc transporter SLC39A7	Slc39a7	3	4	4	4	1	3	3	3	3	2	3	2	2	3	2	3	3	3	2	2	4	2	3	2	1	3	3	3	3	2	3	2	2	3	2	3	3	3	2	2	4	2	3
A0A075B5P2;P01837	A0A075B5P2;P01837	3;3	3;3	3;3	Ig kappa chain C region	Igkc	2	3	3	3	0	0	0	1	0	0	3	0	1	0	0	0	0	0	0	0	0	1	1	0	0	0	0	1	0	0	3	0	1	0	0	0	0	0	0	0	0	1	1
A0A075B5P4;A0A0A6YWR2;P01868;P01869	A0A075B5P4;A0A0A6YWR2;P01868;P01869	10;10;9;9	10;10;9;9	10;10;9;9	Ig gamma-1 chain C region secreted form;Ig gamma-1 chain C region, membrane-bound form	Ighg1	4	10	10	10	0	0	1	0	0	0	10	0	2	0	0	0	0	1	0	0	2	2	0	0	0	0	1	0	0	0	10	0	2	0	0	0	0	1	0	0	2	2	0
A0A075B5X6;A0A0G2JFN9	A0A075B5X6;A0A0G2JFN9	1;1	1;1	1;1		Ighv1-67	2	1	1	1	0	1	0	0	0	0	0	0	0	0	1	0	0	0	0	0	1	0	0	0	0	1	0	0	0	0	0	0	0	0	1	0	0	0	0	0	1	0	0
A0A075B6D7;P59644;V9GXL7;D3Z3Q0	A0A075B6D7;P59644;V9GXL7	3;3;2;1	3;3;2;1	3;3;2;1	Phosphatidylinositol 4,5-bisphosphate 5-phosphatase A	Inpp5j	4	3	3	3	1	0	0	0	1	0	0	0	0	1	0	0	0	0	1	1	1	0	0	1	1	0	0	0	1	0	0	0	0	1	0	0	0	0	1	1	1	0	0
A0A087WNP6;Q4VAA2;F8WGL9;A0A087WRM0;A0A087WS49	A0A087WNP6;Q4VAA2	6;6;2;2;2	6;6;2;2;2	6;6;2;2;2	Protein CDV3	Cdv3	5	6	6	6	1	2	4	3	2	3	1	3	3	4	2	2	4	4	4	3	3	5	4	3	1	2	4	3	2	3	1	3	3	4	2	2	4	4	4	3	3	5	4
A0A087WNR6;A0A0R4J065;Q8BGE6	A0A087WNR6;A0A0R4J065;Q8BGE6	1;1;1	1;1;1	1;1;1	Cysteine protease ATG4B	Atg4b	3	1	1	1	0	0	0	0	1	1	0	0	0	1	0	0	0	0	0	0	0	0	0	0	0	0	0	0	1	1	0	0	0	1	0	0	0	0	0	0	0	0	0
A0A087WNS9;A0A087WQ65;A0A087WRZ2;A0A087WNT2;A0A087WPY4;Q99JA5;Q64253	A0A087WNS9;A0A087WQ65;A0A087WRZ2;A0A087WNT2;A0A087WPY4;Q99JA5;Q64253	1;1;1;1;1;1;1	1;1;1;1;1;1;1	1;1;1;1;1;1;1	Lymphocyte antigen 6E	Ly6e	7	1	1	1	1	0	0	0	1	1	0	1	0	1	1	1	1	1	1	0	1	0	0	1	1	0	0	0	1	1	0	1	0	1	1	1	1	1	1	0	1	0	0
A0A087WNZ7;G5E870;A0A087WRV6;A0A0B4J1N9;A0A087WP92;A0A087WQ02;Q3TP48;A0A087WSG4	A0A087WNZ7;G5E870;A0A087WRV6	38;38;21;11;6;5;2;1	38;38;21;11;6;5;2;1	38;38;21;11;6;5;2;1	E3 ubiquitin-protein ligase TRIP12	Trip12	8	38	38	38	16	16	17	17	15	10	17	12	19	18	13	17	20	16	19	17	20	17	18	22	16	16	17	17	15	10	17	12	19	18	13	17	20	16	19	17	20	17	18
A0A087WP47;A0A087WP74;Q5DTW7	A0A087WP47;A0A087WP74;Q5DTW7	3;3;3	3;3;3	3;3;3	Uncharacterized protein KIAA1551	2810474O19Rik;Kiaa1551	3	3	3	3	0	2	1	1	2	1	2	0	1	2	2	0	1	1	1	2	3	1	1	1	0	2	1	1	2	1	2	0	1	2	2	0	1	1	1	2	3	1	1
A0A087WP63;A0A087WNX7;A0A087WNL7;A0A087WQ44;A0A087WQY5;Q8BQA6;A0A087WSL6;A0A087WS36;E9Q9V7	A0A087WP63;A0A087WNX7;A0A087WNL7;A0A087WQ44;A0A087WQY5	4;4;4;4;3;1;1;1;1	4;4;4;4;3;1;1;1;1	4;4;4;4;3;1;1;1;1		Srcap	9	4	4	4	1	1	0	0	0	1	1	0	0	2	1	0	0	0	1	0	3	1	0	2	1	1	0	0	0	1	1	0	0	2	1	0	0	0	1	0	3	1	0
A0A087WPH7;F6Q2E3	A0A087WPH7;F6Q2E3	16;8	1;0	1;0		Psmc3	2	16	1	1	11	9	6	4	11	9	10	6	5	12	10	9	4	5	11	8	11	4	5	13	0	0	0	0	0	0	0	0	0	0	0	0	0	0	0	0	0	0	0
A0A087WPL5;O70133;A0A0R4J2C3;A0A087WRT3	A0A087WPL5;O70133	79;76;25;3	1;1;1;0	1;1;1;0	ATP-dependent RNA helicase A	Dhx9	4	79	1	1	60	62	62	62	65	56	64	49	63	65	60	61	65	61	65	61	62	62	59	61	0	0	0	0	0	0	0	0	0	0	0	0	1	0	0	0	1	0	0
A0A087WPR7	A0A087WPR7	69	1	1		Dst	1	69	1	1	42	44	25	6	34	41	33	20	32	33	41	32	27	18	28	41	35	13	19	31	0	0	0	0	0	1	0	0	0	0	0	0	0	0	0	0	0	0	0
A0A087WPR9;Q6NS82	A0A087WPR9;Q6NS82	1;1	1;1	1;1	Protein FAM134A	Fam134a	2	1	1	1	0	0	0	0	0	0	0	0	0	1	0	0	0	0	1	0	0	0	0	0	0	0	0	0	0	0	0	0	0	1	0	0	0	0	1	0	0	0	0
A0A087WPS9	A0A087WPS9	11	3	3		Srrm2	1	11	3	3	7	10	9	9	8	9	9	9	8	9	10	9	10	9	10	10	9	9	9	9	1	2	2	2	1	2	2	2	1	2	2	2	2	2	3	2	2	2	2
A0A087WPT7;Q6P549	A0A087WPT7;Q6P549	6;6	5;5	5;5	Phosphatidylinositol 3,4,5-trisphosphate 5-phosphatase 2	Inppl1	2	6	5	5	1	1	0	0	1	1	1	1	1	3	1	1	0	1	3	1	2	0	0	2	0	0	0	0	0	1	0	0	0	2	1	0	0	0	2	1	1	0	0
A0A087WQ29;A0A087WPT9;D3Z520;D3Z276;Q3TE80;D3Z7R5	A0A087WQ29;A0A087WPT9;D3Z520;D3Z276;Q3TE80;D3Z7R5	2;2;2;2;2;1	2;2;2;2;2;1	2;2;2;2;2;1		2410002F23Rik	6	2	2	2	0	0	0	1	1	1	0	0	1	1	0	1	0	0	1	0	0	0	0	1	0	0	0	1	1	1	0	0	1	1	0	1	0	0	1	0	0	0	0
A0A087WQC2;A0A087WR42;Q3V0J1	A0A087WQC2;A0A087WR42;Q3V0J1	6;5;5	6;5;5	6;5;5	Transmembrane protein 237	Tmem237	3	6	6	6	4	5	5	0	3	3	5	3	5	4	5	4	4	5	4	5	5	1	3	4	4	5	5	0	3	3	5	3	5	4	5	4	4	5	4	5	5	1	3
A0A087WQC4;H3BJR2;K3W4L1;H3BK01;Q8R2K4	A0A087WQC4;H3BJR2;K3W4L1;H3BK01;Q8R2K4	11;11;11;11;11	11;11;11;11;11	11;11;11;11;11	TAF6-like RNA polymerase II p300/CBP-associated factor-associated factor 65 kDa subunit 6L	Taf6l	5	11	11	11	6	5	2	5	6	2	5	2	5	5	7	5	5	4	6	4	5	6	5	4	6	5	2	5	6	2	5	2	5	5	7	5	5	4	6	4	5	6	5
A0A087WQD8;Q149C2	A0A087WQD8;Q149C2	2;2	2;2	2;2	TRAF3-interacting protein 1	Traf3ip1	2	2	2	2	1	1	0	1	1	1	1	0	1	2	1	0	1	0	1	1	1	0	0	2	1	1	0	1	1	1	1	0	1	2	1	0	1	0	1	1	1	0	0
A0A087WQE6;A0A087WNT1;P83940;A0A087WPE4	A0A087WQE6;A0A087WNT1;P83940	7;7;7;3	7;7;7;3	7;7;7;3	Transcription elongation factor B polypeptide 1	Tceb1	4	7	7	7	7	7	6	6	7	6	7	5	6	7	7	7	6	7	7	7	7	5	7	7	7	7	6	6	7	6	7	5	6	7	7	7	6	7	7	7	7	5	7
A0A087WQM0;A0A087WQS0;A0A087WRU0;A0A087WQ94;E9Q0S6;Q9DBT6;A0A087WR29;A0A087WP40;A0A087WSC8	A0A087WQM0;A0A087WQS0;A0A087WRU0;A0A087WQ94;E9Q0S6	15;15;14;14;14;5;2;2;1	12;12;11;11;11;2;2;2;1	12;12;11;11;11;2;2;2;1		Tns1	9	15	12	12	10	9	3	3	8	4	5	2	6	9	6	7	1	4	5	5	2	3	3	8	7	7	1	0	6	3	2	1	4	7	4	4	0	1	3	2	0	0	0
A0A087WQN7;F8VQ87;P97789;A0A087WNV6	A0A087WQN7;F8VQ87;P97789;A0A087WNV6	28;28;27;16	28;28;27;16	28;28;27;16	5-3 exoribonuclease 1	Xrn1	4	28	28	28	10	8	9	14	15	8	13	10	13	16	14	12	16	15	14	13	13	17	15	15	10	8	9	14	15	8	13	10	13	16	14	12	16	15	14	13	13	17	15
A0A087WQS2;Q9CQC6;A0A087WPF9;A0A087WS48	A0A087WQS2;Q9CQC6;A0A087WPF9	20;20;14;3	20;20;14;3	20;20;14;3	Basic leucine zipper and W2 domain-containing protein 1	Bzw1	4	20	20	20	13	12	6	7	13	12	14	3	7	14	10	11	4	6	15	13	12	7	3	15	13	12	6	7	13	12	14	3	7	14	10	11	4	6	15	13	12	7	3
A0A087WQT0;Q05DP1;O88697	A0A087WQT0;Q05DP1;O88697	1;1;1	1;1;1	1;1;1	Serine/threonine-protein kinase 16	Stk16	3	1	1	1	1	1	0	0	1	1	1	0	1	1	1	1	1	0	1	1	1	0	1	1	1	1	0	0	1	1	1	0	1	1	1	1	1	0	1	1	1	0	1
A0A087WRF2;Q8BXK8;E9Q3K3;A0A0G2JDW1	A0A087WRF2;Q8BXK8;E9Q3K3	5;5;3;2	3;3;2;0	3;3;2;0	Arf-GAP with GTPase, ANK repeat and PH domain-containing protein 1	Agap1	4	5	3	3	2	2	2	2	2	1	2	0	2	1	0	2	2	1	2	1	5	1	2	2	2	1	2	2	1	1	2	0	2	1	0	2	2	1	2	1	3	1	2
A0A087WRP7;A0A087WNZ5;P0CW02;P0CW03	A0A087WRP7;A0A087WNZ5;P0CW02;P0CW03	4;4;4;2	4;4;4;2	4;4;4;2	Lymphocyte antigen 6C1;Lymphocyte antigen 6C2	Ly6c1;Ly6c2	4	4	4	4	4	3	2	0	3	3	3	2	2	3	3	3	1	2	3	3	3	1	0	1	4	3	2	0	3	3	3	2	2	3	3	3	1	2	3	3	3	1	0
A0A087WRQ4;P63166	A0A087WRQ4;P63166	2;2	2;2	2;2	Small ubiquitin-related modifier 1	Sumo1	2	2	2	2	1	2	2	2	1	2	2	0	2	1	2	2	2	2	2	2	2	2	1	2	1	2	2	2	1	2	2	0	2	1	2	2	2	2	2	2	2	2	1
A0A087WRX8	A0A087WRX8	20	1	1		Srrm2	1	20	1	1	17	20	19	19	18	18	19	17	17	18	20	18	19	18	19	20	19	18	18	17	0	1	1	1	0	0	1	0	0	0	1	0	0	0	1	1	1	0	0
A0A087WRY3;Q80XU3	A0A087WRY3;Q80XU3	5;5	5;5	5;5	Nuclear ubiquitous casein and cyclin-dependent kinase substrate 1	Nucks1	2	5	5	5	4	4	0	0	5	5	4	0	0	4	4	4	0	0	5	5	5	1	1	5	4	4	0	0	5	5	4	0	0	4	4	4	0	0	5	5	5	1	1
A0A087WRZ7;A0A0G2JDM3;E9PWG4;A0A0G2JDW2;P05977;P09542	A0A087WRZ7;A0A0G2JDM3;E9PWG4;A0A0G2JDW2;P05977;P09542	2;2;2;2;2;2	2;2;2;2;2;2	2;2;2;2;2;2	Myosin light chain 1/3, skeletal muscle isoform;Myosin light chain 3	Myl1;Myl3	6	2	2	2	2	2	2	1	2	2	2	2	2	2	2	2	2	2	2	2	2	2	2	2	2	2	2	1	2	2	2	2	2	2	2	2	2	2	2	2	2	2	2
A0A087WS56;Q3UHL6;A0A087WR50;P11276;B7ZNJ1;B9EHT6;A0A087WSN6;Q4KL80;A0A087WQE0;A0A087WQW8;A0A087WS99	A0A087WS56;Q3UHL6;A0A087WR50;P11276;B7ZNJ1;B9EHT6;A0A087WSN6	16;16;16;16;15;15;15;5;1;1;1	16;16;16;16;15;15;15;5;1;1;1	16;16;16;16;15;15;15;5;1;1;1	Fibronectin;Anastellin	Fn1	11	16	16	16	9	7	5	6	9	3	8	3	4	10	7	8	4	4	11	4	5	5	5	7	9	7	5	6	9	3	8	3	4	10	7	8	4	4	11	4	5	5	5
A0A087WSE3;E9QQ25;Q62407;A0A0R4J1J0;D3Z7T0	A0A087WSE3;E9QQ25;Q62407	40;40;39;2;1	40;40;39;2;1	40;40;39;2;1	Striated muscle-specific serine/threonine-protein kinase	Speg	5	40	40	40	16	31	13	1	11	11	16	6	21	14	16	15	13	18	13	17	11	8	10	7	16	31	13	1	11	11	16	6	21	14	16	15	13	18	13	17	11	8	10
A0A087WSF5	A0A087WSF5	13	1	0		Lrrfip1	1	13	1	0	8	7	4	1	8	8	6	6	6	7	6	5	4	6	6	8	6	4	4	9	1	0	0	0	0	0	0	0	0	1	0	0	0	0	0	0	0	0	0
A0A087WSK7;Q921I0	A0A087WSK7;Q921I0	2;2	1;1	1;1	ORM1-like protein 1	Gm28778;Ormdl1	2	2	1	1	1	1	0	1	1	0	1	0	0	1	0	1	0	1	0	1	1	0	0	0	0	0	0	0	0	0	0	0	0	0	0	0	0	0	0	0	0	0	0
A0A087WSP0	A0A087WSP0	190	1	1		Dst	1	190	1	1	120	114	77	21	103	123	96	55	94	91	135	102	78	76	87	131	94	40	60	102	1	0	0	0	1	1	0	0	0	0	1	1	0	0	0	1	0	0	0
A0A087WSS1;G3X9J4;E9QM90;Q148V7;A0A087WRM8	A0A087WSS1;G3X9J4;E9QM90;Q148V7	5;5;5;5;2	5;5;5;5;2	5;5;5;5;2	LisH domain and HEAT repeat-containing protein KIAA1468	2310035C23Rik;Kiaa1468	5	5	5	5	1	2	1	1	2	1	1	1	0	4	1	1	1	0	2	0	1	1	0	3	1	2	1	1	2	1	1	1	0	4	1	1	1	0	2	0	1	1	0
A0A0A0MQ68;Q60759	A0A0A0MQ68;Q60759	5;5	5;5	5;5	Glutaryl-CoA dehydrogenase, mitochondrial	Gcdh	2	5	5	5	1	2	1	1	2	3	1	0	1	2	1	2	1	0	2	1	2	1	1	2	1	2	1	1	2	3	1	0	1	2	1	2	1	0	2	1	2	1	1
A0A0A0MQ70;Q5SWT3	A0A0A0MQ70;Q5SWT3	2;2	2;2	2;2	Solute carrier family 25 member 35	Slc25a35	2	2	2	2	1	0	0	0	1	0	0	0	0	0	0	0	0	0	1	0	0	0	0	0	1	0	0	0	1	0	0	0	0	0	0	0	0	0	1	0	0	0	0
A0A0A0MQ79;Q3TLH4;S4R294;S4R209;S4R298	A0A0A0MQ79;Q3TLH4;S4R294	97;97;90;33;7	97;97;90;33;7	2;2;0;2;0	Protein PRRC2C	Prrc2c	5	97	97	2	47	56	64	74	58	50	63	62	67	64	63	66	75	69	68	68	68	79	73	72	47	56	64	74	58	50	63	62	67	64	63	66	75	69	68	68	68	79	73
A0A0A0MQ80;Q3UMC0;A0A0G2JFY0;D3Z0U5;D6RGM7;D3Z4J2;Q9D3R6	A0A0A0MQ80;Q3UMC0;A0A0G2JFY0	16;16;15;1;1;1;1	16;16;15;1;1;1;1	16;16;15;1;1;1;1	Spermatogenesis-associated protein 5	Spata5	7	16	16	16	9	9	3	7	5	2	6	4	7	9	7	5	7	9	6	10	8	7	5	5	9	9	3	7	5	2	6	4	7	9	7	5	7	9	6	10	8	7	5
A0A0A0MQ90;P97352	A0A0A0MQ90;P97352	1;1	1;1	1;1	Protein S100-A13	S100a13	2	1	1	1	0	0	0	0	0	0	0	0	0	1	0	0	0	0	1	0	0	0	0	1	0	0	0	0	0	0	0	0	0	1	0	0	0	0	1	0	0	0	0
A0A0A0MQ97;G3X9C2	A0A0A0MQ97;G3X9C2	1;1	1;1	1;1	F-box only protein 50	Nccrp1	2	1	1	1	0	1	1	1	1	0	1	0	1	1	1	1	1	0	1	1	1	1	1	1	0	1	1	1	1	0	1	0	1	1	1	1	1	0	1	1	1	1	1
A0A0A0MQ98;G3UZM1;Q69ZK6;G3UZX8;G3UYW3	A0A0A0MQ98;G3UZM1;Q69ZK6	9;9;9;2;2	9;9;9;2;2	9;9;9;2;2	Probable JmjC domain-containing histone demethylation protein 2C	Jmjd1c	5	9	9	9	3	2	2	1	4	0	5	1	1	7	2	3	1	2	5	1	5	3	1	6	3	2	2	1	4	0	5	1	1	7	2	3	1	2	5	1	5	3	1
A0A0A0MQA5;P68368;A0A087WQS4;A0A087WRB4;A0A087WSB0;A0A087WSL5;Q3UX10;A0A087WS35	A0A0A0MQA5;P68368	27;27;9;7;4;4;3;1	6;6;5;3;3;3;0;1	6;6;5;3;3;3;0;1	Tubulin alpha-4A chain	Tuba4a	8	27	6	6	25	25	17	13	22	24	24	15	17	22	23	24	18	17	25	26	23	17	18	25	6	6	2	1	4	5	6	2	2	4	6	6	3	3	5	6	5	2	2
A0A0A0MQE5;A2AHC3;A2AHC4;F6Q2D3	A0A0A0MQE5;A2AHC3;A2AHC4	9;9;5;1	9;9;5;1	9;9;5;1	Calmodulin-regulated spectrin-associated protein 1	Camsap1	4	9	9	9	1	0	1	1	2	0	1	0	3	4	1	0	1	0	3	3	4	5	3	3	1	0	1	1	2	0	1	0	3	4	1	0	1	0	3	3	4	5	3
A0A0A0MQK7;O35473	A0A0A0MQK7;O35473	2;2	2;2	2;2	Nuclear nucleic acid-binding protein C1D	C1d	2	2	2	2	0	0	0	0	0	0	0	0	0	0	0	0	0	0	0	0	0	0	0	1	0	0	0	0	0	0	0	0	0	0	0	0	0	0	0	0	0	0	0
A0A0A0MQN1;Q5RL79	A0A0A0MQN1;Q5RL79	1;1	1;1	1;1	Keratinocyte-associated protein 2	Krtcap2	2	1	1	1	0	0	0	0	1	0	0	0	0	1	1	0	0	0	1	1	1	0	1	1	0	0	0	0	1	0	0	0	0	1	1	0	0	0	1	1	1	0	1
A0A0A6YVR9;P09925;V9GXE6	A0A0A6YVR9;P09925;V9GXE6	5;5;4	5;5;4	5;5;4	Surfeit locus protein 1	Surf1	3	5	5	5	3	4	0	0	1	2	1	0	1	0	2	2	1	0	0	3	1	0	1	0	3	4	0	0	1	2	1	0	1	0	2	2	1	0	0	3	1	0	1
A0A0A6YVS2;Q921L3	A0A0A6YVS2;Q921L3	4;4	4;4	4;4	Transmembrane and coiled-coil domain-containing protein 1	Tmco1	2	4	4	4	2	3	2	1	3	2	3	1	3	3	2	3	2	2	3	3	3	2	2	3	2	3	2	1	3	2	3	1	3	3	2	3	2	2	3	3	3	2	2
A0A0A6YVU8;Q9JKV1;D3YUD8	A0A0A6YVU8;Q9JKV1;D3YUD8	3;3;2	3;3;2	3;3;2	Proteasomal ubiquitin receptor ADRM1	Gm9774;Adrm1	3	3	3	3	3	2	0	0	2	2	2	0	0	2	3	1	0	0	2	2	1	0	0	2	3	2	0	0	2	2	2	0	0	2	3	1	0	0	2	2	1	0	0
A0A0A6YVV3;A0A0A6YWP9;A0A0A6YXY0;Q9CQ79	A0A0A6YVV3;A0A0A6YWP9;A0A0A6YXY0;Q9CQ79	3;3;3;3	3;3;3;3	3;3;3;3	Thioredoxin domain-containing protein 9	Txndc9	4	3	3	3	2	2	0	0	2	1	2	0	0	0	1	1	0	0	1	1	2	0	0	1	2	2	0	0	2	1	2	0	0	0	1	1	0	0	1	1	2	0	0
A0A0A6YW28;P35123;A0A0A6YVY7;A0A0A6YWM7;A0A0A6YW63	A0A0A6YW28;P35123;A0A0A6YVY7	12;12;10;5;2	11;11;9;5;2	11;11;9;5;2	Ubiquitin carboxyl-terminal hydrolase;Ubiquitin carboxyl-terminal hydrolase 4	Usp4	5	12	11	11	7	8	2	0	10	4	5	2	2	9	7	6	0	3	9	6	6	2	3	11	6	7	2	0	9	3	5	2	2	8	6	6	0	3	8	6	6	2	3
A0A0A6YW87;Q9CX13	A0A0A6YW87;Q9CX13	1;1	1;1	1;1	Protein cornichon homolog 4	Cnih4	2	1	1	1	1	1	1	0	1	1	1	0	0	1	1	1	1	0	1	0	1	1	1	1	1	1	1	0	1	1	1	0	0	1	1	1	1	0	1	0	1	1	1
A0A0A6YWB0;A0A0A6YVV8;G3X9Q0;Q9JKP5;A0A0A6YXE3;A0A0A6YXP3;A0A0A6YXL7;A0A0A6YWG1;A0A0A6YXQ4;A0A0A6YWJ5;Q3U570;Q3U581;Q3TJQ3	A0A0A6YWB0;A0A0A6YVV8;G3X9Q0;Q9JKP5;A0A0A6YXE3;A0A0A6YXP3	12;12;11;11;10;9;3;3;3;2;2;2;1	12;12;11;11;10;9;3;3;3;2;2;2;1	3;3;2;2;2;2;0;1;1;0;0;0;0	Muscleblind-like protein 1	Mbnl1	13	12	12	3	9	8	6	6	9	6	3	6	7	9	8	5	5	7	8	8	5	5	5	10	9	8	6	6	9	6	3	6	7	9	8	5	5	7	8	8	5	5	5
A0A0A6YWH2;Q9EQX4	A0A0A6YWH2;Q9EQX4	7;7	7;7	7;7	Allograft inflammatory factor 1-like	Aif1l	2	7	7	7	3	6	2	0	2	4	2	3	4	3	5	3	2	3	2	5	3	0	1	3	3	6	2	0	2	4	2	3	4	3	5	3	2	3	2	5	3	0	1
A0A0A6YWM5;E9QKE4;Q8BMG7	A0A0A6YWM5;E9QKE4;Q8BMG7	13;13;11	13;13;11	13;13;11	Rab3 GTPase-activating protein non-catalytic subunit	Rab3gap2	3	13	13	13	3	5	0	0	5	2	2	0	1	10	4	4	2	1	6	5	4	1	1	8	3	5	0	0	5	2	2	0	1	10	4	4	2	1	6	5	4	1	1
A0A0A6YWQ8;A0A0A6YX35;D3YXX4;Q9CQ61	A0A0A6YWQ8;A0A0A6YX35;D3YXX4;Q9CQ61	1;1;1;1	1;1;1;1	1;1;1;1	Protein unc-50 homolog	Unc50	4	1	1	1	1	0	0	0	0	0	0	0	0	0	0	0	0	0	0	0	0	0	0	0	1	0	0	0	0	0	0	0	0	0	0	0	0	0	0	0	0	0	0
A0A0A6YWT1;F6VVN1;A2AQ43;A2AQ44;A2AQ42;A2AQ45;A2AQ41;Q80TY0	A0A0A6YWT1;F6VVN1;A2AQ43;A2AQ44;A2AQ42;A2AQ45;A2AQ41;Q80TY0	1;1;1;1;1;1;1;1	1;1;1;1;1;1;1;1	1;1;1;1;1;1;1;1	Formin-binding protein 1	Fnbp1	8	1	1	1	0	1	0	0	0	0	0	0	0	1	1	1	0	0	0	1	0	0	0	0	0	1	0	0	0	0	0	0	0	1	1	1	0	0	0	1	0	0	0
A0A0A6YX18;Q8BVE3;A0A0A6YWP6;A0A0A6YW86;A0A0A6YVU0	A0A0A6YX18;Q8BVE3;A0A0A6YWP6	9;9;8;2;2	9;9;8;2;2	9;9;8;2;2	V-type proton ATPase subunit H	Atp6v1h	5	9	9	9	8	6	2	0	3	7	4	0	1	6	5	3	1	0	3	6	1	0	0	4	8	6	2	0	3	7	4	0	1	6	5	3	1	0	3	6	1	0	0
A0A0A6YX52;A0A0A6YX00;A0A0A6YVQ6;Q8BIG4	A0A0A6YX52;A0A0A6YX00;A0A0A6YVQ6;Q8BIG4	2;2;2;2	2;2;2;2	2;2;2;2	F-box only protein 28	Fbxo28	4	2	2	2	1	1	1	1	0	1	1	1	2	0	1	1	1	1	0	0	0	2	1	0	1	1	1	1	0	1	1	1	2	0	1	1	1	1	0	0	0	2	1
A0A0A6YXC8;E9QKR1;A0A0A6YW06;J3QNM3;E9QKQ9;E9QLZ9;Q03173	A0A0A6YXC8;E9QKR1;A0A0A6YW06;J3QNM3;E9QKQ9;E9QLZ9;Q03173	5;5;5;4;4;4;4	5;5;5;4;4;4;4	5;5;5;4;4;4;4	Protein enabled homolog	Enah	7	5	5	5	1	1	0	0	3	3	1	0	2	4	3	2	0	0	2	3	1	0	0	3	1	1	0	0	3	3	1	0	2	4	3	2	0	0	2	3	1	0	0
A0A0A6YXR6;A0A0A6YVT1;A0A0A6YXN9;A0A0A6YY75;Q64735	A0A0A6YXR6;A0A0A6YVT1;A0A0A6YXN9;A0A0A6YY75;Q64735	1;1;1;1;1	1;1;1;1;1	1;1;1;1;1	Complement component receptor 1-like protein	Cr1l	5	1	1	1	0	1	1	0	0	0	1	1	0	0	0	1	1	0	1	0	1	0	0	0	0	1	1	0	0	0	1	1	0	0	0	1	1	0	1	0	1	0	0
A0A0A6YXV0;A0A0R4J107;Q8R146	A0A0A6YXV0;A0A0R4J107;Q8R146	1;1;1	1;1;1	1;1;1	Acylamino-acid-releasing enzyme	Apeh	3	1	1	1	0	0	0	0	0	0	0	0	0	0	0	0	0	0	1	0	0	0	0	1	0	0	0	0	0	0	0	0	0	0	0	0	0	0	1	0	0	0	0
A0A0A6YY47;E9QB01;A0A0A6YY91;P13595;E9Q589;A0A0A6YWU2	A0A0A6YY47;E9QB01;A0A0A6YY91;P13595;E9Q589	3;3;3;3;2;1	3;3;3;3;2;1	3;3;3;3;2;1	Neural cell adhesion molecule 1	Ncam1	6	3	3	3	3	3	0	0	0	1	1	0	1	0	2	2	1	0	0	1	1	0	0	0	3	3	0	0	0	1	1	0	1	0	2	2	1	0	0	1	1	0	0
A0A0A6YY67;H7BX08;Q8C1B1;A0A0A6YXV8	A0A0A6YY67;H7BX08;Q8C1B1	3;3;3;1	3;3;3;1	3;3;3;1	Calmodulin-regulated spectrin-associated protein 2	Camsap2	4	3	3	3	1	2	2	0	1	1	2	0	1	2	1	1	1	0	3	2	2	1	1	1	1	2	2	0	1	1	2	0	1	2	1	1	1	0	3	2	2	1	1
A0A0B4J1E2;Q9CSN1	A0A0B4J1E2;Q9CSN1	37;33	37;33	37;33	SNW domain-containing protein 1	Snw1	2	37	37	37	22	26	30	30	23	25	27	30	31	25	26	27	33	32	24	26	31	33	29	24	22	26	30	30	23	25	27	30	31	25	26	27	33	32	24	26	31	33	29
A0A0B4J1E3;P40694;D3Z5P5	A0A0B4J1E3;P40694;D3Z5P5	2;2;1	2;2;1	2;2;1	DNA-binding protein SMUBP-2	Ighmbp2	3	2	2	2	2	1	0	0	2	1	1	0	1	1	1	2	0	0	2	2	1	1	2	2	2	1	0	0	2	1	1	0	1	1	1	2	0	0	2	2	1	1	2
A0A0B4J1F2;A0A0B4J1M9;P27546;E9PZ43;A0A0G2JG35;A0A0G2JDN7;A0A0G2JFT4;A0A0G2JFK3;A0A0G2JDY5;Q78TF3;A0A0G2JE57;A0A0G2JDU1	A0A0B4J1F2;A0A0B4J1M9;P27546	27;27;27;13;10;10;7;6;6;2;1;1	27;27;27;13;10;10;7;6;6;2;1;1	16;16;16;4;4;2;2;4;4;2;1;1	Microtubule-associated protein;Microtubule-associated protein 4	Map4	12	27	27	16	17	16	12	11	18	15	17	10	14	21	16	16	13	10	22	19	14	16	14	23	17	16	12	11	18	15	17	10	14	21	16	16	13	10	22	19	14	16	14
A0A0B4J1I0;A0A075B5K8;F6XWB2;P01631;A0A075B5N0;A0A0G2JDE5	A0A0B4J1I0;A0A075B5K8;F6XWB2;P01631	3;3;3;3;1;1	3;3;3;3;1;1	3;3;3;3;1;1	Ig kappa chain V-II region 26-10	Igkv1-110;Igkv1-99;Igkv1-115	6	3	3	3	0	0	0	1	0	1	3	0	2	0	0	0	0	0	1	0	1	2	0	0	0	0	0	1	0	1	3	0	2	0	0	0	0	0	1	0	1	2	0
A0A0D2X7Z2;Q9CY45	A0A0D2X7Z2;Q9CY45	2;2	2;2	2;2	Protein-lysine N-methyltransferase N6amt2	N6amt2	2	2	2	2	1	1	0	0	1	1	1	0	0	0	1	1	0	0	2	1	1	0	0	1	1	1	0	0	1	1	1	0	0	0	1	1	0	0	2	1	1	0	0
A0A0G2JDP0;B9EJR4;O35387;A0A0G2JEE6;A0A0G2JE46;A0A0G2JFF9;A0A0G2JFE1;A0A0G2JGR0	A0A0G2JDP0;B9EJR4;O35387;A0A0G2JEE6;A0A0G2JE46;A0A0G2JFF9	6;6;6;5;5;5;2;1	6;6;6;5;5;5;2;1	6;6;6;5;5;5;2;1	HCLS1-associated protein X-1	Hax1	8	6	6	6	1	4	2	1	3	3	2	1	1	4	2	2	2	1	4	3	2	1	2	3	1	4	2	1	3	3	2	1	1	4	2	2	2	1	4	3	2	1	2
A0A0G2JDV2;Q6PB75	A0A0G2JDV2;Q6PB75	3;2	3;2	3;2	Non-canonical poly(A) RNA polymerase PAPD7	Papd7	2	3	3	3	1	1	0	2	1	0	1	1	1	1	0	1	0	0	2	1	2	0	1	1	1	1	0	2	1	0	1	1	1	1	0	1	0	0	2	1	2	0	1
A0A0G2JDW7;Q6ZWU9;A0A0G2JG29;A0A0G2JEX7	A0A0G2JDW7;Q6ZWU9;A0A0G2JG29	8;8;5;3	3;3;3;0	3;3;3;0	40S ribosomal protein S27	Rps27	4	8	3	3	5	7	7	7	6	6	7	6	7	6	7	6	8	8	5	6	7	8	6	5	2	3	3	3	3	3	3	3	3	2	3	3	3	3	2	2	3	3	3
A0A0G2JE03;Q3UFC2;Q3TWF7;A0A0G2JDM7;Q8BTZ4;A0A0G2JFH0;A0A0G2JDE8;A0A0G2JG78;A0A0G2JF12	A0A0G2JE03;Q3UFC2;Q3TWF7;A0A0G2JDM7;Q8BTZ4;A0A0G2JFH0;A0A0G2JDE8	5;5;5;5;5;3;3;1;1	5;5;5;5;5;3;3;1;1	5;5;5;5;5;3;3;1;1	Anaphase-promoting complex subunit 5	Anapc5	9	5	5	5	1	1	1	0	3	0	1	0	2	3	1	2	1	1	3	1	3	0	1	4	1	1	1	0	3	0	1	0	2	3	1	2	1	1	3	1	3	0	1
A0A0G2JE32;Q4QQL2;Q3UT95;A0A0G2JGL0;P62838;P61079;Q6ZWY6	A0A0G2JE32;Q4QQL2;Q3UT95;A0A0G2JGL0;P62838;P61079;Q6ZWY6	2;2;2;2;2;2;1	2;2;2;2;2;2;1	2;2;2;2;2;2;1	Ubiquitin-conjugating enzyme E2 D2;Ubiquitin-conjugating enzyme E2 D3;Ubiquitin-conjugating enzyme E2 D2B	Ube2d3;Ube2d2a;Ube2d2;Ube2d2b	7	2	2	2	2	1	1	1	1	2	1	0	1	2	2	1	1	1	2	2	0	1	1	1	2	1	1	1	1	2	1	0	1	2	2	1	1	1	2	2	0	1	1
A0A0G2JEA0;Q6ZPS6	A0A0G2JEA0;Q6ZPS6	10;10	10;10	10;10	Ankyrin repeat and IBR domain-containing protein 1	Ankib1	2	10	10	10	4	5	1	0	3	1	1	2	0	4	4	1	0	1	4	3	1	1	1	2	4	5	1	0	3	1	1	2	0	4	4	1	0	1	4	3	1	1	1
A0A0G2JEC4;Q9JK48;Q3TYR7;A0A0G2JF57;A0A0G2JE45	A0A0G2JEC4;Q9JK48;Q3TYR7	5;5;4;1;1	5;5;4;1;1	4;4;3;1;1	Endophilin-B1	Sh3glb1	5	5	5	4	3	2	2	1	4	2	2	1	1	4	3	1	1	1	3	2	1	3	0	1	3	2	2	1	4	2	2	1	1	4	3	1	1	1	3	2	1	3	0
A0A0G2JEG3;Q8VE96	A0A0G2JEG3;Q8VE96	1;1	1;1	1;1	Solute carrier family 35 member F6	Slc35f6	2	1	1	1	0	1	0	0	1	0	1	0	0	1	0	1	0	0	1	0	0	0	1	0	0	1	0	0	1	0	1	0	0	1	0	1	0	0	1	0	0	0	1
A0A0G2JEK2;P63254	A0A0G2JEK2;P63254	3;3	3;3	3;3	Cysteine-rich protein 1	Crip1	2	3	3	3	1	1	3	3	3	2	1	2	3	3	2	2	3	2	3	2	3	3	3	3	1	1	3	3	3	2	1	2	3	3	2	2	3	2	3	2	3	3	3
A0A0G2JEN1;A0A0G2JGI3;Q9CTN8	A0A0G2JEN1;A0A0G2JGI3;Q9CTN8	1;1;1	1;1;1	1;1;1	Lipoma HMGIC fusion partner-like 3 protein	Lhfpl3	3	1	1	1	0	0	0	0	0	0	0	0	0	0	0	0	1	0	0	0	0	0	0	0	0	0	0	0	0	0	0	0	0	0	0	0	1	0	0	0	0	0	0
A0A0G2JEN9;A0A0G2JGU3	A0A0G2JEN9;A0A0G2JGU3	1;1	1;1	1;1			2	1	1	1	1	1	1	1	1	1	1	1	1	1	1	1	1	0	1	1	1	1	0	1	1	1	1	1	1	1	1	1	1	1	1	1	1	0	1	1	1	1	0
A0A0G2JEP0;A0A0G2JGL6;A0A0G2JGH0	A0A0G2JEP0	50;10;2	3;0;0	0;0;0			3	50	3	0	37	37	40	42	35	37	42	39	45	32	38	40	41	43	35	41	45	41	40	38	2	3	3	3	1	3	3	3	3	1	2	3	3	3	1	3	3	3	3
A0A0G2JEP4;A0A0R4J169;E9QN52;A0A0G2JFV5;Q91WK0;A0A0G2JDR6;A0A0G2JGZ1;A0A0G2JEF6	A0A0G2JEP4;A0A0R4J169;E9QN52;A0A0G2JFV5;Q91WK0	37;32;30;30;29;15;11;4	37;32;30;30;29;15;11;4	35;30;28;28;27;13;9;4	Leucine-rich repeat flightless-interacting protein 2	Lrrfip2	8	37	37	35	32	32	28	2	30	33	27	27	29	31	34	30	27	29	31	33	31	18	25	29	32	32	28	2	30	33	27	27	29	31	34	30	27	29	31	33	31	18	25
A0A0G2JEX1;Q7TPW1;A0A0G2JDY6;A0A0G2JDZ8	A0A0G2JEX1;Q7TPW1;A0A0G2JDY6	19;18;10;7	19;18;10;7	0;0;0;0	Nexilin	Nexn	4	19	19	0	13	7	5	0	11	9	7	5	5	9	7	7	3	4	4	10	5	0	4	7	13	7	5	0	11	9	7	5	5	9	7	7	3	4	4	10	5	0	4
A0A0G2JF33;A0A0G2JEE9;Q9CVI2	A0A0G2JF33;A0A0G2JEE9;Q9CVI2	4;4;4	4;4;4	4;4;4	Protein FAM133B	Fam133b	3	4	4	4	0	1	1	2	0	1	0	2	0	1	1	2	3	1	2	1	0	2	1	3	0	1	1	2	0	1	0	2	0	1	1	2	3	1	2	1	0	2	1
A0A0G2JF84;Q2YFS1	A0A0G2JF84;Q2YFS1	1;1	1;1	1;1	Paired immunoglobulin-like type 2 receptor beta-2	Pilrb2	2	1	1	1	0	0	0	0	1	1	0	0	1	1	0	0	0	0	1	1	0	0	0	1	0	0	0	0	1	1	0	0	1	1	0	0	0	0	1	1	0	0	0
A0A0G2JFE2;A0A0G2JF79;A0A0G2JGW6;Q3UTQ8;B1AU42;F2Z3Z6;B1AU43;D3Z6I0;Q5FWX6;E9Q341;Q8BLF2;Q8K1Y2;Q69ZM6	A0A0G2JFE2;A0A0G2JF79;A0A0G2JGW6;Q3UTQ8	5;5;5;5;1;1;1;1;1;1;1;1;1	5;5;5;5;1;1;1;1;1;1;1;1;1	4;4;4;4;0;0;0;0;0;0;0;0;0	Cyclin-dependent kinase-like 5	Cdkl5	13	5	5	4	2	1	1	1	1	4	2	1	1	1	1	1	1	1	2	2	1	2	1	2	2	1	1	1	1	4	2	1	1	1	1	1	1	1	2	2	1	2	1
A0A0G2JFF1	A0A0G2JFF1	14	1	1			1	14	1	1	12	14	14	13	12	12	14	13	13	13	14	13	14	14	13	13	13	13	12	12	1	1	1	1	0	0	1	0	1	0	1	1	1	1	0	1	0	0	0
A0A0G2JFJ6;Q7TPD0	A0A0G2JFJ6;Q7TPD0	24;24	24;24	24;24	Integrator complex subunit 3	Ints3	2	24	24	24	10	15	5	4	20	14	18	2	5	19	14	16	3	5	17	12	15	4	3	18	10	15	5	4	20	14	18	2	5	19	14	16	3	5	17	12	15	4	3
A0A0G2JFP9;Q544V4;Q3UPN1;P29533	A0A0G2JFP9;Q544V4;Q3UPN1;P29533	4;4;4;4	4;4;4;4	4;4;4;4	Vascular cell adhesion protein 1	Vcam1	4	4	4	4	2	4	0	0	2	1	2	1	2	2	2	1	0	1	0	1	2	1	1	1	2	4	0	0	2	1	2	1	2	2	2	1	0	1	0	1	2	1	1
A0A0G2JG59	A0A0G2JG59	18	1	0			1	18	1	0	13	7	5	0	11	8	7	5	5	7	7	7	2	3	4	9	5	0	4	7	1	1	1	0	1	1	1	1	1	0	1	1	0	0	1	1	1	0	0
A0A0G2JG60;Q6P9Z1	A0A0G2JG60;Q6P9Z1	5;5	2;2	0;0	SWI/SNF-related matrix-associated actin-dependent regulator of chromatin subfamily D member 3	Smarcd3	2	5	2	0	0	2	1	1	2	1	3	1	0	3	1	3	0	1	4	4	1	1	1	2	0	1	1	0	1	1	1	0	0	1	0	1	0	0	2	2	0	0	1
A0A0G2JG70;A0A0G2JDH2;B2RX31	A0A0G2JG70;A0A0G2JDH2;B2RX31	1;1;1	1;1;1	1;1;1		Zscan25	3	1	1	1	0	1	0	0	0	1	1	1	0	0	0	0	0	1	0	1	0	1	0	1	0	1	0	0	0	1	1	1	0	0	0	0	0	1	0	1	0	1	0
A0A0G2JGD2;Q545V2;P07091	A0A0G2JGD2;Q545V2;P07091	5;5;5	5;5;5	5;5;5	Protein S100;Protein S100-A4	S100a4	3	5	5	5	4	5	4	3	5	5	5	4	4	5	5	5	4	4	5	5	5	4	4	5	4	5	4	3	5	5	5	4	4	5	5	5	4	4	5	5	5	4	4
A0A0G2JGG2;A0A0G2JF31;D6RCW9;A0A0G2JF03;Q544L2;P07607	A0A0G2JGG2;A0A0G2JF31;D6RCW9;A0A0G2JF03;Q544L2;P07607	1;1;1;1;1;1	1;1;1;1;1;1	1;1;1;1;1;1	Thymidylate synthase	Tyms	6	1	1	1	1	1	1	0	1	1	1	1	1	0	1	1	0	0	1	1	1	1	0	1	1	1	1	0	1	1	1	1	1	0	1	1	0	0	1	1	1	1	0
A0A0G2JGL8;Q99PU8;A0A0G2JE53;A0A0G2JGL1;A0A0G2JGD9;A0A0G2JFR1;A0A0G2JEY7	A0A0G2JGL8;Q99PU8	64;64;9;8;3;2;1	64;64;9;8;3;2;1	58;58;3;8;0;2;1	Putative ATP-dependent RNA helicase DHX30	Dhx30	7	64	64	58	40	45	38	49	42	42	43	30	42	42	39	45	40	39	44	39	40	40	40	40	40	45	38	49	42	42	43	30	42	42	39	45	40	39	44	39	40	40	40
A0A0G2JGS4;Q6PHZ2;E9Q1V9;E9Q1W0;E9Q1T1;E9PXV3;F6RWZ9;Q8CCM0;E9QAJ4;D6RDQ8;F8WIS9;P11798;F6WHR9	A0A0G2JGS4;Q6PHZ2;E9Q1V9;E9Q1W0;E9Q1T1	13;13;12;12;12;6;6;6;2;2;2;2;1	13;13;12;12;12;6;6;6;2;2;2;2;1	10;10;9;9;9;6;6;3;2;2;0;0;0	Calcium/calmodulin-dependent protein kinase type II subunit delta	Camk2d	13	13	13	10	6	9	3	1	8	4	5	2	3	8	7	7	2	3	8	8	4	2	3	9	6	9	3	1	8	4	5	2	3	8	7	7	2	3	8	8	4	2	3
A0A0G2JGY6;A0A0G2JEY3;Q7TT00;Z4YJG1;A0A0G2JFM5	A0A0G2JGY6;A0A0G2JEY3;Q7TT00	4;3;3;1;1	4;3;3;1;1	4;3;3;1;1	Transcription factor SPT20 homolog	Supt20h	5	4	4	4	1	2	2	4	2	0	2	3	2	2	0	2	2	2	2	2	2	3	2	1	1	2	2	4	2	0	2	3	2	2	0	2	2	2	2	2	2	3	2
A0A0G2JGY7	A0A0G2JGY7	7	1	1			1	7	1	1	4	4	3	5	2	4	4	1	3	6	4	4	3	4	5	3	5	6	3	4	0	0	0	1	0	0	0	0	0	0	0	0	0	0	0	0	0	1	0
A0A0H2UH17	A0A0H2UH17	45	3	3			1	45	3	3	34	31	33	35	36	34	37	32	35	34	36	30	36	37	36	35	36	37	36	38	3	2	2	2	2	3	3	1	2	2	3	2	3	2	2	2	2	2	2
A0A0H2UH19;Q5DW34;A0A0K0K1H2	A0A0H2UH19;Q5DW34	46;45;10	45;44;10	1;1;1	Histone-lysine N-methyltransferase EHMT1	Ehmt1	3	46	45	1	12	18	27	32	14	14	20	22	31	11	10	23	29	26	9	22	22	31	28	17	11	17	26	32	14	13	20	22	31	11	10	23	29	26	9	21	22	30	28
A0A0H2UH27	A0A0H2UH27	37	1	1			1	37	1	1	27	25	29	30	25	25	29	27	33	22	27	29	29	31	24	29	32	29	27	27	1	0	0	1	0	0	0	0	0	1	1	0	0	0	0	1	0	0	0
A0A0J9YTR2	A0A0J9YTR2	3	3	3			1	3	3	3	3	2	2	3	3	2	2	2	3	3	3	3	2	2	2	2	3	3	3	3	3	2	2	3	3	2	2	2	3	3	3	3	2	2	2	2	3	3	3
A0A0J9YTS4;D3YXN7;Q8BJU2	A0A0J9YTS4;D3YXN7;Q8BJU2	1;1;1	1;1;1	1;1;1	Tetraspanin;Tetraspanin-9	Tspan9	3	1	1	1	0	1	1	0	1	0	1	1	0	1	0	1	0	0	1	1	1	0	0	0	0	1	1	0	1	0	1	1	0	1	0	1	0	0	1	1	1	0	0
A0A0J9YTU3;Q5SXY1;A0A0J9YUG8	A0A0J9YTU3;Q5SXY1	83;80;25	83;80;25	0;0;0	Cytospin-B	Specc1	3	83	83	0	66	73	66	15	59	68	70	57	57	66	68	68	66	61	64	70	69	50	57	68	66	73	66	15	59	68	70	57	57	66	68	68	66	61	64	70	69	50	57
A0A0J9YTY0;A0A0J9YUL3;Q8C1B7;A0A0J9YUV6;Q9R1T4;A0A0J9YVA6;A2A3W1	A0A0J9YTY0;A0A0J9YUL3;Q8C1B7	9;9;9;3;3;2;1	9;9;9;3;3;2;1	8;8;8;3;3;2;1	Septin-11	2011-09-01	7	9	9	8	4	4	1	1	2	6	2	0	0	6	5	1	1	1	6	6	2	1	1	6	4	4	1	1	2	6	2	0	0	6	5	1	1	1	6	6	2	1	1
A0A0J9YU37;A0A0J9YVI1;A0A0J9YVG2;A0A0J9YUK1;A0A0J9YUP9;A0A0J9YUZ0;Q60722;Q91YV0;A0A0J9YTR9;A0A0J9YUG4;A0A0J9YTU7;A0A0J9YTW1;E9Q8G4;A0A0J9YV50;A0A0J9YUX6;A0A0J9YUT7;A0A0J9YU91;A0A0J9YUR0;A0A0J9YUS2;A0A0J9YVC6;A0A0J9YV88;A0A0J9YVG8;A0A0J9YVB3;Q8BPX7;A0A0J9YV39;A0A0J9YU89;A0A0J9YV54;A0A0J9YUT3	A0A0J9YU37;A0A0J9YVI1;A0A0J9YVG2;A0A0J9YUK1;A0A0J9YUP9;A0A0J9YUZ0;Q60722;Q91YV0;A0A0J9YTR9;A0A0J9YUG4;A0A0J9YTU7;A0A0J9YTW1;E9Q8G4	8;8;8;8;8;8;8;7;7;7;7;7;7;3;3;3;2;1;1;1;1;1;1;1;1;1;1;1	6;6;6;6;6;6;6;5;5;5;5;5;5;3;3;3;2;1;1;1;1;1;1;1;1;1;1;1	6;6;6;6;6;6;6;5;5;5;5;5;5;3;3;3;2;1;1;1;1;1;1;1;1;1;1;1	Transcription factor 4	Tcf4	28	8	6	6	0	2	0	0	0	0	1	0	1	1	1	2	7	6	1	4	4	8	3	2	0	1	0	0	0	0	0	0	0	1	1	2	5	4	0	2	2	6	2
A0A0J9YU62;O88712;A0A0J9YUM4;A0A0J9YTW3	A0A0J9YU62;O88712;A0A0J9YUM4;A0A0J9YTW3	5;5;4;3	5;5;4;3	5;5;4;3	C-terminal-binding protein 1	Ctbp1	4	5	5	5	2	1	1	0	3	0	0	0	0	3	1	2	2	0	1	2	1	1	0	4	2	1	1	0	3	0	0	0	0	3	1	2	2	0	1	2	1	1	0
A0A0J9YU83;F7BJB9	A0A0J9YU83;F7BJB9	2;2	2;2	2;2		Morc3	2	2	2	2	0	1	1	1	2	0	1	1	1	2	0	2	1	1	2	1	0	1	1	2	0	1	1	1	2	0	1	1	1	2	0	2	1	1	2	1	0	1	1
A0A0J9YUA3;Q8VD75	A0A0J9YUA3;Q8VD75	2;2	2;2	2;2	Huntingtin-interacting protein 1	Hip1	2	2	2	2	1	1	0	0	0	0	1	0	0	1	1	1	0	0	0	0	0	0	0	2	1	1	0	0	0	0	1	0	0	1	1	1	0	0	0	0	0	0	0
A0A0J9YUB6;Q9CRD0	A0A0J9YUB6;Q9CRD0	4;4	4;4	4;4	OCIA domain-containing protein 1	Ociad1	2	4	4	4	3	3	2	0	2	3	2	0	0	2	3	3	0	1	3	3	3	2	0	1	3	3	2	0	2	3	2	0	0	2	3	3	0	1	3	3	3	2	0
A0A0J9YUF8;A0A0J9YV47	A0A0J9YUF8	68;13	1;1	1;1			2	68	1	1	54	59	56	13	48	53	56	47	48	53	55	55	53	52	52	57	55	42	49	56	1	1	1	0	1	1	1	1	1	1	1	1	1	1	1	1	1	0	1
A0A0J9YUQ8;A0A0J9YUJ8	A0A0J9YUQ8	30;9	1;1	1;1			2	30	1	1	22	19	8	1	25	20	18	9	7	27	20	21	12	12	23	20	19	4	6	26	1	1	0	0	1	1	0	1	0	1	0	1	0	0	0	1	0	0	0
A0A0J9YUR2;A0A0J9YV86	A0A0J9YUR2;A0A0J9YV86	79;63	1;1	1;1			2	79	1	1	63	71	64	16	58	67	69	56	55	65	66	65	64	58	63	69	68	49	55	67	1	1	1	1	1	1	1	1	1	1	1	1	1	1	1	1	1	1	1
A0A0J9YUV5;E9Q6J5;Q5SQY2	A0A0J9YUV5;E9Q6J5	4;4;1	4;4;1	4;4;1		Bod1l	3	4	4	4	0	2	1	1	1	0	3	0	2	1	0	1	1	0	3	2	1	1	0	2	0	2	1	1	1	0	3	0	2	1	0	1	1	0	3	2	1	1	0
A0A0J9YV20;A0A0R4J0B7;Q80UZ2;A0A0J9YU58	A0A0J9YV20;A0A0R4J0B7;Q80UZ2	12;12;12;2	12;12;12;2	12;12;12;2	Protein SDA1 homolog	Sdad1	4	12	12	12	8	8	5	7	7	3	9	5	5	7	9	9	7	8	10	8	8	8	7	8	8	8	5	7	7	3	9	5	5	7	9	9	7	8	10	8	8	8	7
A0A0J9YV40;Q3V2L1;Q3U4T7;P97440;Q8K2W7;D3Z1S0	A0A0J9YV40;Q3V2L1;Q3U4T7;P97440;Q8K2W7	8;8;8;8;6;2	8;8;8;8;6;2	8;8;8;8;6;2	Histone RNA hairpin-binding protein	Slbp	6	8	8	8	3	3	1	1	4	5	5	0	2	5	4	4	1	1	5	4	4	1	1	4	3	3	1	1	4	5	5	0	2	5	4	4	1	1	5	4	4	1	1
A0A0J9YV90;Q8BHJ5;A0A0J9YVC9;A0A0J9YUR3;A0A0J9YUE3	A0A0J9YV90;Q8BHJ5	4;4;1;1;1	1;1;1;1;1	1;1;1;1;1	F-box-like/WD repeat-containing protein TBL1XR1	Tbl1xr1	5	4	1	1	3	3	2	2	2	1	2	1	0	2	1	1	0	1	2	3	1	1	0	2	0	0	0	0	0	0	0	0	0	0	0	0	0	0	0	1	0	0	0
A0A0J9YVJ2;A0A0J9YUI3;Q9CQT5	A0A0J9YVJ2;A0A0J9YUI3;Q9CQT5	1;1;1	1;1;1	1;1;1	Proteasome maturation protein	Pomp	3	1	1	1	1	0	0	0	1	0	0	0	1	1	0	0	0	0	1	0	0	0	0	1	1	0	0	0	1	0	0	0	1	1	0	0	0	0	1	0	0	0	0
A0A0K0K1E1	A0A0K0K1E1	17	1	0			1	17	1	0	14	13	9	9	13	15	13	10	13	15	14	11	9	10	12	15	11	9	10	16	1	0	0	0	1	1	1	1	0	1	1	0	0	0	1	1	0	1	1
A0A0M3HEQ7;Q9QXK3	A0A0M3HEQ7;Q9QXK3	4;4	3;3	3;3	Coatomer subunit gamma-2	Copg2	2	4	3	3	1	2	0	0	3	0	2	0	0	2	1	2	0	0	3	0	1	0	0	2	0	1	0	0	2	0	1	0	0	1	0	1	0	0	2	0	0	0	0
A0A0N4SUH4;Q8BKS9	A0A0N4SUH4;Q8BKS9	19;19	19;19	19;19	Pumilio domain-containing protein KIAA0020	Kiaa0020	2	19	19	19	10	12	8	10	10	4	11	8	9	13	10	12	10	7	12	10	11	14	7	8	10	12	8	10	10	4	11	8	9	13	10	12	10	7	12	10	11	14	7
A0A0N4SUH8;Q9QZ23;D3Z285	A0A0N4SUH8;Q9QZ23;D3Z285	5;5;3	5;5;3	5;5;3	NFU1 iron-sulfur cluster scaffold homolog, mitochondrial	Nfu1	3	5	5	5	2	2	0	1	2	2	1	0	1	1	0	3	0	0	4	2	3	0	0	2	2	2	0	1	2	2	1	0	1	1	0	3	0	0	4	2	3	0	0
A0A0N4SUI1;D3YZF7	A0A0N4SUI1;D3YZF7	1;1	1;1	1;1	V-set and immunoglobulin domain-containing protein 10-like	Vsig10l	2	1	1	1	1	1	1	1	1	0	1	0	1	1	1	1	1	1	1	1	1	1	1	1	1	1	1	1	1	0	1	0	1	1	1	1	1	1	1	1	1	1	1
A0A0N4SUM7;A0A0N4SUY1;A0A0N4SVT4;A0A0N4SV46;Q9R1Q6	A0A0N4SUM7;A0A0N4SUY1;A0A0N4SVT4;A0A0N4SV46;Q9R1Q6	2;2;2;2;2	2;2;2;2;2	2;2;2;2;2	Transmembrane protein 176B	Tmem176b	5	2	2	2	1	0	0	0	1	1	1	0	1	0	1	1	1	0	1	1	0	0	0	0	1	0	0	0	1	1	1	0	1	0	1	1	1	0	1	1	0	0	0
A0A0N4SUS4;B2RRD7;A0A0N4SVG7;E9PXP1;Q80XK2;Q3U109;A0A0N4SUT9	A0A0N4SUS4;B2RRD7;A0A0N4SVG7;E9PXP1;Q80XK2;Q3U109;A0A0N4SUT9	9;9;9;9;9;9;9	9;9;9;9;9;9;9	9;9;9;9;9;9;9		Brpf1	7	9	9	9	3	3	0	2	8	3	2	0	0	6	2	2	4	3	5	4	2	4	3	6	3	3	0	2	8	3	2	0	0	6	2	2	4	3	5	4	2	4	3
A0A0N4SUU0;A0A0N4SWD7;E9Q6H8;A0A0N4SUY3;A0A0N4SWF5;A0A0N4SUV0;A0A0N4SW19;A0A0N4SV65	A0A0N4SUU0;A0A0N4SWD7;E9Q6H8;A0A0N4SUY3;A0A0N4SWF5;A0A0N4SUV0;A0A0N4SW19;A0A0N4SV65	5;5;5;4;4;3;3;3	5;5;5;4;4;3;3;3	5;5;5;4;4;3;3;3		Plekha5	8	5	5	5	0	2	1	1	3	0	3	0	3	2	0	1	0	1	2	1	0	1	2	1	0	2	1	1	3	0	3	0	3	2	0	1	0	1	2	1	0	1	2
A0A0N4SUV6;Q9JHW4;A0A0N4SWD9	A0A0N4SUV6;Q9JHW4	3;3;1	3;3;1	3;3;1	Selenocysteine-specific elongation factor	Eefsec	3	3	3	3	0	0	0	0	1	0	0	0	0	0	1	0	0	0	1	0	0	0	0	1	0	0	0	0	1	0	0	0	0	0	1	0	0	0	1	0	0	0	0
A0A0N4SUZ0;Q6RHR9;Q4VBG2;A0A0R4J0S6;A0A0N4SWH0;E9PZ12;A0A0N4SUP9;A0A0N4SVU9;A0A0N4SWA1;A0A0G2JEG6;A0A0G2JE00;Q9WVQ1	A0A0N4SUZ0;Q6RHR9;Q4VBG2;A0A0R4J0S6;A0A0N4SWH0;E9PZ12	20;20;17;17;14;14;6;1;1;1;1;1	20;20;17;17;14;14;6;1;1;1;1;1	19;19;16;16;13;13;5;0;1;0;0;0	Membrane-associated guanylate kinase, WW and PDZ domain-containing protein 1	Magi1	12	20	20	19	14	12	10	4	12	7	8	5	6	10	12	11	9	11	8	10	9	6	9	6	14	12	10	4	12	7	8	5	6	10	12	11	9	11	8	10	9	6	9
A0A0N4SV15;Q80UY2	A0A0N4SV15;Q80UY2	2;2	2;2	2;2	E3 ubiquitin-protein ligase KCMF1	Kcmf1	2	2	2	2	1	1	0	0	1	0	1	0	0	1	0	2	0	0	0	0	0	0	0	1	1	1	0	0	1	0	1	0	0	1	0	2	0	0	0	0	0	0	0
A0A0N4SV16;Q9CZ52;A0A0N4SUW7	A0A0N4SV16;Q9CZ52	3;3;1	3;3;1	3;3;1	Anthrax toxin receptor 1	Antxr1	3	3	3	3	1	0	0	0	1	1	0	0	0	2	1	0	0	0	1	0	0	0	0	1	1	0	0	0	1	1	0	0	0	2	1	0	0	0	1	0	0	0	0
A0A0N4SV66;Q8R1M2	A0A0N4SV66;Q8R1M2	9;9	9;9	1;1	Histone H2A.J	H2afj	2	9	9	1	8	8	7	8	8	7	8	7	8	8	7	7	8	8	6	7	8	7	8	6	8	8	7	8	8	7	8	7	8	8	7	7	8	8	6	7	8	7	8
A0A0N4SV80;E9QML5;Q61464;A0A0N4SV38;A0A0N4SVI8;E9QKZ7;A0A0N4SVM8;A0A0N4SUP3	A0A0N4SV80;E9QML5;Q61464;A0A0N4SV38;A0A0N4SVI8;E9QKZ7	81;79;77;57;57;57;37;13	81;79;77;57;57;57;37;13	39;37;35;15;15;15;1;8	Zinc finger protein 638	Zfml;Znf638	8	81	81	39	45	64	70	72	34	50	64	63	66	39	59	61	70	70	33	59	71	72	67	45	45	64	70	72	34	50	64	63	66	39	59	61	70	70	33	59	71	72	67
A0A0N4SV89;Q5XKN4	A0A0N4SV89;Q5XKN4	1;1	1;1	1;1	Protein jagunal homolog 1	Jagn1	2	1	1	1	1	1	0	0	0	1	0	0	0	0	1	1	0	0	0	0	0	0	0	0	1	1	0	0	0	1	0	0	0	0	1	1	0	0	0	0	0	0	0
A0A0N4SVA6;Q3U3K9;P70295	A0A0N4SVA6;Q3U3K9;P70295	5;5;5	5;5;5	5;5;5	Ancient ubiquitous protein 1	Aup1	3	5	5	5	1	3	2	2	2	2	3	2	1	3	1	4	1	3	4	2	3	1	3	2	1	3	2	2	2	2	3	2	1	3	1	4	1	3	4	2	3	1	3
A0A0N4SVB8;Q9CQW2	A0A0N4SVB8;Q9CQW2	5;5	2;2	2;2	ADP-ribosylation factor-like protein 8B	Arl8b	2	5	2	2	4	4	5	3	5	4	4	4	3	5	4	5	5	3	5	4	4	3	4	5	2	2	2	1	2	2	2	2	1	2	2	2	2	1	2	2	2	1	1
A0A0N4SVL9;Q9CQR6;A0A0N4SVE2;A0A0N4SW66	A0A0N4SVL9;Q9CQR6	7;7;2;1	7;7;2;1	7;7;2;1	Serine/threonine-protein phosphatase 6 catalytic subunit;Serine/threonine-protein phosphatase 6 catalytic subunit, N-terminally processed	Ppp6c	4	7	7	7	4	3	2	0	3	2	4	0	3	4	4	2	2	2	3	3	3	1	2	5	4	3	2	0	3	2	4	0	3	4	4	2	2	2	3	3	3	1	2
A0A0N4SW28;Q9DAS9;A0A0N4SVT3	A0A0N4SW28;Q9DAS9;A0A0N4SVT3	8;8;5	8;8;5	8;8;5	Guanine nucleotide-binding protein G(I)/G(S)/G(O) subunit gamma-12	Gng12	3	8	8	8	5	6	5	3	6	6	5	4	5	5	6	5	6	5	5	6	5	3	5	5	5	6	5	3	6	6	5	4	5	5	6	5	6	5	5	6	5	3	5
A0A0N5E9G7;G3X8Z6;Q5U4B1;G3UWX1;P35601;A0A0N4SVN6	A0A0N5E9G7;G3X8Z6;Q5U4B1;G3UWX1;P35601	13;13;13;13;13;1	13;13;13;13;13;1	13;13;13;13;13;1	Replication factor C subunit 1	Rfc1	6	13	13	13	6	4	2	4	3	2	7	2	6	7	4	3	8	3	6	7	7	7	5	8	6	4	2	4	3	2	7	2	6	7	4	3	8	3	6	7	7	7	5
A0A0R3P9C4;Q8C1Q6	A0A0R3P9C4;Q8C1Q6	1;1	1;1	1;1	Small integral membrane protein 4	Smim4	2	1	1	1	1	1	0	0	1	1	1	1	1	1	1	1	0	1	1	1	1	1	1	1	1	1	0	0	1	1	1	1	1	1	1	1	0	1	1	1	1	1	1
A0A0R3P9C8;Q9DC69	A0A0R3P9C8;Q9DC69	10;10	10;10	10;10	NADH dehydrogenase [ubiquinone] 1 alpha subcomplex subunit 9, mitochondrial	Ndufa9	2	10	10	10	9	9	4	7	10	7	8	3	7	5	7	7	6	4	8	5	6	5	4	7	9	9	4	7	10	7	8	3	7	5	7	7	6	4	8	5	6	5	4
A0A0R4IZW9;Q9DCT5	A0A0R4IZW9;Q9DCT5	5;5	5;5	5;5	Stromal cell-derived factor 2	Sdf2	2	5	5	5	2	2	3	4	4	1	3	1	2	5	3	4	2	4	3	5	4	4	3	4	2	2	3	4	4	1	3	1	2	5	3	4	2	4	3	5	4	4	3
A0A0R4IZX2;Q9JHL1;A0A0R4J006	A0A0R4IZX2;Q9JHL1;A0A0R4J006	6;6;3	6;6;3	6;6;3	Na(+)/H(+) exchange regulatory cofactor NHE-RF2	Slc9a3r2	3	6	6	6	1	3	2	2	2	1	2	1	1	2	3	2	1	2	2	3	2	1	2	5	1	3	2	2	2	1	2	1	1	2	3	2	1	2	2	3	2	1	2
A0A0R4IZX3;Q921D4;E0CXQ3	A0A0R4IZX3;Q921D4	3;3;1	3;3;1	3;3;1	Mediator of RNA polymerase II transcription subunit 6	Med6	3	3	3	3	1	3	0	0	1	1	1	1	0	1	1	2	0	1	2	1	2	0	0	1	1	3	0	0	1	1	1	1	0	1	1	2	0	1	2	1	2	0	0
A0A0R4IZY0;Q8C1A5	A0A0R4IZY0;Q8C1A5	5;5	5;5	5;5	Thimet oligopeptidase	Thop1	2	5	5	5	1	0	1	0	1	0	0	0	1	3	0	1	1	1	3	0	1	0	1	2	1	0	1	0	1	0	0	0	1	3	0	1	1	1	3	0	1	0	1
A0A0R4IZY9;Q91XI1	A0A0R4IZY9;Q91XI1	4;3	4;3	4;3	tRNA-dihydrouridine(47) synthase [NAD(P)(+)]-like	Dus3l	2	4	4	4	2	3	2	2	2	0	3	2	1	2	1	4	3	1	3	3	4	1	0	2	2	3	2	2	2	0	3	2	1	2	1	4	3	1	3	3	4	1	0
A0A0R4IZZ6;Q6ZQ03	A0A0R4IZZ6;Q6ZQ03	16;16	16;16	16;16	Formin-binding protein 4	Fnbp4	2	16	16	16	10	7	3	7	9	9	11	4	4	8	9	8	6	6	13	9	8	6	3	11	10	7	3	7	9	9	11	4	4	8	9	8	6	6	13	9	8	6	3
A0A0R4J000;Q8VC57	A0A0R4J000;Q8VC57	1;1	1;1	1;1	BTB/POZ domain-containing protein KCTD5	Kctd5	2	1	1	1	0	0	0	0	1	0	0	0	0	1	0	1	0	0	1	0	1	0	0	0	0	0	0	0	1	0	0	0	0	1	0	1	0	0	1	0	1	0	0
A0A0R4J005;E9QP62;Q99JW4;Q9D7B2;Q91XD2	A0A0R4J005;E9QP62;Q99JW4;Q9D7B2	7;6;6;5;3	7;6;6;5;3	7;6;6;5;3	LIM and senescent cell antigen-like-containing domain protein 1	Lims1	5	7	7	7	3	3	2	0	4	4	1	1	2	5	3	2	2	1	6	4	3	1	2	6	3	3	2	0	4	4	1	1	2	5	3	2	2	1	6	4	3	1	2
A0A0R4J007;P70261	A0A0R4J007;P70261	2;2	2;2	2;2	Paladin	Pald1	2	2	2	2	2	1	0	0	0	2	1	0	0	1	1	1	0	0	0	0	0	0	0	1	2	1	0	0	0	2	1	0	0	1	1	1	0	0	0	0	0	0	0
A0A0R4J008;P70288;Q8BQ10	A0A0R4J008;P70288;Q8BQ10	10;10;9	5;5;4	5;5;4	Histone deacetylase 2	Hdac2	3	10	5	5	5	5	3	3	3	2	4	2	2	5	5	5	1	2	6	4	5	0	3	5	1	1	2	1	1	0	1	1	0	2	1	1	0	1	2	2	2	0	2
A0A0R4J031;Q8C006;F6U6G6	A0A0R4J031;Q8C006;F6U6G6	28;28;18	28;28;18	28;28;18	Tripartite motif-containing protein 35	Trim35	3	28	28	28	19	20	22	24	13	13	17	19	18	15	19	17	21	18	13	22	21	22	20	15	19	20	22	24	13	13	17	19	18	15	19	17	21	18	13	22	21	22	20
A0A0R4J034;Q99K01;D3YZA7	A0A0R4J034;Q99K01	18;17;4	18;17;4	18;17;4	Pyridoxal-dependent decarboxylase domain-containing protein 1	Pdxdc1	3	18	18	18	5	8	0	3	10	7	6	1	2	13	5	7	5	4	12	7	6	3	2	13	5	8	0	3	10	7	6	1	2	13	5	7	5	4	12	7	6	3	2
A0A0R4J040;Q8R079;D6RG73	A0A0R4J040;Q8R079;D6RG73	2;2;1	2;2;1	2;2;1	Bifunctional apoptosis regulator	Bfar	3	2	2	2	0	1	0	0	0	0	0	0	0	0	0	0	0	0	0	1	0	0	0	0	0	1	0	0	0	0	0	0	0	0	0	0	0	0	0	1	0	0	0
A0A0R4J049;Q8CIG8;F6QQQ6	A0A0R4J049;Q8CIG8	4;4;1	4;4;1	4;4;1	Protein arginine N-methyltransferase 5	Prmt5	3	4	4	4	3	2	1	1	2	3	2	2	0	3	2	3	1	0	3	2	2	1	1	3	3	2	1	1	2	3	2	2	0	3	2	3	1	0	3	2	2	1	1
A0A0R4J064;Q8VDL4	A0A0R4J064;Q8VDL4	6;6	6;6	6;6	ADP-dependent glucokinase	Adpgk	2	6	6	6	2	4	0	0	5	1	5	0	0	5	1	2	0	1	6	1	3	1	0	3	2	4	0	0	5	1	5	0	0	5	1	2	0	1	6	1	3	1	0
A0A0R4J078;Q8VCH8;A0A087WSK5	A0A0R4J078;Q8VCH8	7;6;1	7;6;1	7;6;1	UBX domain-containing protein 4	Ubxn4	3	7	7	7	5	4	3	1	2	3	6	3	0	4	3	3	4	2	3	4	5	3	1	3	5	4	3	1	2	3	6	3	0	4	3	3	4	2	3	4	5	3	1
A0A0R4J079;Q8BMP6	A0A0R4J079;Q8BMP6	7;7	7;7	7;7	Golgi resident protein GCP60	Acbd3	2	7	7	7	4	6	2	2	4	4	3	1	0	3	5	3	1	2	4	5	4	1	1	5	4	6	2	2	4	4	3	1	0	3	5	3	1	2	4	5	4	1	1
A0A0R4J083;P51174	A0A0R4J083;P51174	8;8	8;8	8;8	Long-chain specific acyl-CoA dehydrogenase, mitochondrial	Acadl	2	8	8	8	2	1	1	0	1	3	1	0	0	7	0	3	1	0	6	6	5	0	1	5	2	1	1	0	1	3	1	0	0	7	0	3	1	0	6	6	5	0	1
A0A0R4J091;Q9JKP7;D6RDT4	A0A0R4J091;Q9JKP7;D6RDT4	4;4;2	4;4;2	4;4;2	DNA polymerase epsilon subunit 3	Pole3	3	4	4	4	3	3	0	0	4	3	3	0	0	4	3	3	0	2	3	3	3	0	0	3	3	3	0	0	4	3	3	0	0	4	3	3	0	2	3	3	3	0	0
A0A0R4J097;O88393	A0A0R4J097;O88393	4;3	4;3	4;3	Transforming growth factor beta receptor type 3	Tgfbr3	2	4	4	4	0	1	0	0	0	0	1	0	1	2	0	0	0	0	2	0	0	0	0	3	0	1	0	0	0	0	1	0	1	2	0	0	0	0	2	0	0	0	0
A0A0R4J098;O88291;D3YXQ7;D6RG92	A0A0R4J098;O88291;D3YXQ7	14;14;7;1	14;14;7;1	14;14;7;1	DBIRD complex subunit ZNF326	Znf326;Zfp326	4	14	14	14	9	9	11	12	6	9	11	7	9	8	9	10	12	12	7	7	11	12	11	9	9	9	11	12	6	9	11	7	9	8	9	10	12	12	7	7	11	12	11
A0A0R4J099;Q3UY34;H3BLG8	A0A0R4J099;Q3UY34	21;21;3	21;21;3	21;21;3	Uncharacterized protein C12orf43 homolog		3	21	21	21	13	15	1	3	20	17	16	0	2	19	15	14	1	2	19	19	15	3	3	17	13	15	1	3	20	17	16	0	2	19	15	14	1	2	19	19	15	3	3
A0A0R4J0B4;Q99KK2;A0A0N4SW65;A0A0N4SWC3	A0A0R4J0B4;Q99KK2	7;6;1;1	7;6;1;1	7;6;1;1	N-acylneuraminate cytidylyltransferase	Cmas	4	7	7	7	3	4	3	4	4	4	5	5	4	3	3	1	3	4	3	5	4	4	5	2	3	4	3	4	4	4	5	5	4	3	3	1	3	4	3	5	4	4	5
A0A0R4J0C7;Q99PT3	A0A0R4J0C7;Q99PT3	5;5	5;5	5;5	INO80 complex subunit B	Ino80b	2	5	5	5	2	1	3	3	2	1	4	1	2	2	4	3	4	4	2	3	4	5	4	2	2	1	3	3	2	1	4	1	2	2	4	3	4	4	2	3	4	5	4
A0A0R4J0C8;Q7TMF2	A0A0R4J0C8;Q7TMF2	13;13	13;13	13;13	3-5 exoribonuclease 1	Eri1	2	13	13	13	8	8	7	10	7	7	8	8	7	8	8	9	11	6	7	9	8	11	11	11	8	8	7	10	7	7	8	8	7	8	8	9	11	6	7	9	8	11	11
A0A0R4J0D1;Q8R3Q0	A0A0R4J0D1;Q8R3Q0	6;6	6;6	6;6	Store-operated calcium entry-associated regulatory factor	Saraf	2	6	6	6	3	0	2	2	2	0	2	1	1	3	3	2	4	1	2	2	2	3	1	2	3	0	2	2	2	0	2	1	1	3	3	2	4	1	2	2	2	3	1
A0A0R4J0D3;Q3TDQ1	A0A0R4J0D3;Q3TDQ1	4;4	4;4	4;4	Dolichyl-diphosphooligosaccharide--protein glycosyltransferase subunit STT3B	Stt3b	2	4	4	4	1	3	2	1	2	2	2	1	0	2	2	2	1	1	2	3	2	1	0	3	1	3	2	1	2	2	2	1	0	2	2	2	1	1	2	3	2	1	0
A0A0R4J0E4;Q7TQK1	A0A0R4J0E4;Q7TQK1	4;4	4;4	4;4	Integrator complex subunit 7	Ints7	2	4	4	4	2	4	0	1	1	1	3	0	0	4	2	3	1	1	1	3	2	0	0	1	2	4	0	1	1	1	3	0	0	4	2	3	1	1	1	3	2	0	0
A0A0R4J0F6;Q99KY4;D6RHK5;F7BG02;F6SLK1	A0A0R4J0F6;Q99KY4	7;7;1;1;1	7;7;1;1;1	7;7;1;1;1	Cyclin-G-associated kinase	Gak	5	7	7	7	3	4	2	1	4	0	4	1	2	4	2	3	1	1	5	2	3	0	1	4	3	4	2	1	4	0	4	1	2	4	2	3	1	1	5	2	3	0	1
A0A0R4J0G0;Q8BH04	A0A0R4J0G0;Q8BH04	6;6	6;6	6;6	Phosphoenolpyruvate carboxykinase [GTP], mitochondrial	Pck2	2	6	6	6	1	4	1	0	4	1	2	0	0	4	1	3	0	0	3	3	2	0	1	3	1	4	1	0	4	1	2	0	0	4	1	3	0	0	3	3	2	0	1
A0A0R4J0G4;Q6VN19	A0A0R4J0G4;Q6VN19	16;16	16;16	15;15	Ran-binding protein 10	Ranbp10	2	16	16	15	11	9	5	6	10	11	9	4	5	10	8	7	8	6	13	11	12	9	5	10	11	9	5	6	10	11	9	4	5	10	8	7	8	6	13	11	12	9	5
A0A0R4J0H7;Q8K2Z4;A0A087WNQ1;A0A087WRK6	A0A0R4J0H7;Q8K2Z4	28;28;3;1	28;28;3;1	28;28;3;1	Condensin complex subunit 1	Ncapd2	4	28	28	28	15	17	10	3	16	13	14	3	6	21	17	13	5	5	21	17	17	6	5	15	15	17	10	3	16	13	14	3	6	21	17	13	5	5	21	17	17	6	5
A0A0R4J0H8;Q6NWW9	A0A0R4J0H8;Q6NWW9	8;8	8;8	8;8	Fibronectin type III domain-containing protein 3B	Fndc3b	2	8	8	8	3	4	5	4	3	1	4	2	3	3	2	3	4	5	4	1	5	3	3	1	3	4	5	4	3	1	4	2	3	3	2	3	4	5	4	1	5	3	3
A0A0R4J0I4;Q8BIW9;F6YVH6;E9PVJ3;E9Q2M3	A0A0R4J0I4;Q8BIW9	3;3;1;1;1	3;3;1;1;1	3;3;1;1;1	Chromosome transmission fidelity protein 18 homolog	Chtf18	5	3	3	3	2	2	0	0	1	0	0	0	0	3	1	0	0	1	3	1	0	0	1	2	2	2	0	0	1	0	0	0	0	3	1	0	0	1	3	1	0	0	1
A0A0R4J0I9;Q91ZX7;Q3U5J2;D3Z5M3	A0A0R4J0I9;Q91ZX7	28;28;4;1	28;28;4;1	28;28;4;1	Prolow-density lipoprotein receptor-related protein 1;Low-density lipoprotein receptor-related protein 1 85 kDa subunit;Low-density lipoprotein receptor-related protein 1 515 kDa subunit;Low-density lipoprotein receptor-related protein 1 intracellular domain	Lrp1	4	28	28	28	15	17	4	3	10	10	10	4	7	12	9	13	8	7	14	12	9	1	8	10	15	17	4	3	10	10	10	4	7	12	9	13	8	7	14	12	9	1	8
A0A0R4J0J3;Q75NR7	A0A0R4J0J3;Q75NR7	21;21	21;21	21;21	ATP-dependent DNA helicase Q4	Recql4	2	21	21	21	6	7	9	12	6	2	7	7	4	4	4	6	9	8	2	7	8	11	6	6	6	7	9	12	6	2	7	7	4	4	4	6	9	8	2	7	8	11	6
A0A0R4J0J5;Q8K114	A0A0R4J0J5;Q8K114	4;4	4;4	4;4	Integrator complex subunit 9	Ints9	2	4	4	4	2	2	0	1	2	2	2	1	1	2	0	2	1	0	2	3	1	0	1	3	2	2	0	1	2	2	2	1	1	2	0	2	1	0	2	3	1	0	1
A0A0R4J0J6;Q8BKT7;Q5SVF9	A0A0R4J0J6;Q8BKT7;Q5SVF9	24;22;19	24;22;19	11;9;6	THO complex subunit 5 homolog	Thoc5	3	24	24	11	5	12	14	18	13	8	9	15	12	13	7	13	15	15	10	8	14	15	11	11	5	12	14	18	13	8	9	15	12	13	7	13	15	15	10	8	14	15	11
A0A0R4J0J8;Q2KN98	A0A0R4J0J8;Q2KN98	90;90	90;90	90;90	Cytospin-A	Specc1l	2	90	90	90	75	80	70	7	81	81	73	58	73	81	79	75	68	72	75	79	74	54	58	80	75	80	70	7	81	81	73	58	73	81	79	75	68	72	75	79	74	54	58
A0A0R4J0L6;Q8BJZ4;A0A0N4SV23	A0A0R4J0L6;Q8BJZ4	4;4;1	4;4;1	4;4;1	28S ribosomal protein S35, mitochondrial	Mrps35	3	4	4	4	4	3	2	2	3	1	3	1	2	2	3	3	3	2	2	1	3	2	2	3	4	3	2	2	3	1	3	1	2	2	3	3	3	2	2	1	3	2	2
A0A0R4J0N5;P46718;A2T4N6	A0A0R4J0N5;P46718;A2T4N6	5;5;3	5;5;3	5;5;3	Programmed cell death protein 2	Pdcd2	3	5	5	5	2	1	0	0	2	0	1	1	2	3	2	2	0	1	3	1	3	0	1	3	2	1	0	0	2	0	1	1	2	3	2	2	0	1	3	1	3	0	1
A0A0R4J0P2;Q9Z0R0	A0A0R4J0P2;Q9Z0R0	17;17	17;17	17;17	Serine/threonine-protein kinase haspin	Gsg2	2	17	17	17	9	8	9	13	8	5	12	8	11	4	8	10	9	11	7	7	9	8	7	6	9	8	9	13	8	5	12	8	11	4	8	10	9	11	7	7	9	8	7
A0A0R4J0P6;Q8VDG3	A0A0R4J0P6;Q8VDG3	7;7	7;7	7;7	Poly(A)-specific ribonuclease PARN	Parn	2	7	7	7	4	5	3	2	4	2	4	3	2	4	4	6	1	2	5	5	3	4	3	5	4	5	3	2	4	2	4	3	2	4	4	6	1	2	5	5	3	4	3
A0A0R4J0Q4;P97873	A0A0R4J0Q4;P97873	6;6	6;6	6;6	Lysyl oxidase homolog 1	Loxl1	2	6	6	6	1	2	2	2	1	0	2	1	0	0	0	1	3	2	2	0	1	4	2	1	1	2	2	2	1	0	2	1	0	0	0	1	3	2	2	0	1	4	2
A0A0R4J0Q5;P21619	A0A0R4J0Q5;P21619	28;28	23;23	23;23	Lamin-B2	Lmnb2	2	28	23	23	18	19	13	8	15	21	20	5	8	21	18	22	11	14	17	19	19	10	7	17	15	15	9	5	13	17	15	4	6	17	14	17	8	11	14	15	15	7	5
A0A0R4J0Q6;Q80VI1;D3YVX5	A0A0R4J0Q6;Q80VI1	27;26;10	27;26;10	27;26;10	E3 ubiquitin-protein ligase TRIM56	Trim56	3	27	27	27	15	12	17	16	17	8	13	12	15	15	10	12	16	16	13	13	15	21	14	16	15	12	17	16	17	8	13	12	15	15	10	12	16	16	13	13	15	21	14
A0A0R4J0R1;O70404	A0A0R4J0R1;O70404	5;4	5;4	5;4	Vesicle-associated membrane protein 8	Vamp8	2	5	5	5	3	3	0	0	1	3	2	1	0	4	4	2	0	0	3	3	3	1	0	4	3	3	0	0	1	3	2	1	0	4	4	2	0	0	3	3	3	1	0
A0A0R4J0R3;Q3U1G5	A0A0R4J0R3;Q3U1G5	8;8	8;8	8;8	Interferon-stimulated 20 kDa exonuclease-like 2	Isg20l2	2	8	8	8	5	5	4	7	4	4	5	4	4	3	6	4	6	4	5	4	5	7	5	5	5	5	4	7	4	4	5	4	4	3	6	4	6	4	5	4	5	7	5
A0A0R4J0S1	A0A0R4J0S1	10	10	1			1	10	10	1	3	7	4	3	4	4	8	3	6	4	6	6	4	6	4	6	4	4	6	5	3	7	4	3	4	4	8	3	6	4	6	6	4	6	4	6	4	4	6
A0A0R4J0S4;Q80Y17	A0A0R4J0S4;Q80Y17	10;10	10;10	10;10	Lethal(2) giant larvae protein homolog 1	Llgl1	2	10	10	10	6	6	3	3	3	1	5	3	2	6	7	4	2	3	4	6	4	6	3	4	6	6	3	3	3	1	5	3	2	6	7	4	2	3	4	6	4	6	3
A0A0R4J0T4;Q5D0E0;Q3U141;O88351	A0A0R4J0T4;Q5D0E0;Q3U141;O88351	6;6;5;5	6;6;5;5	6;6;5;5	Inhibitor of nuclear factor kappa-B kinase subunit beta	Ikbkb	4	6	6	6	3	2	1	1	4	3	1	2	2	5	2	1	2	2	4	4	5	1	2	4	3	2	1	1	4	3	1	2	2	5	2	1	2	2	4	4	5	1	2
A0A0R4J0T5;P28659	A0A0R4J0T5;P28659	10;10	10;10	9;9	CUGBP Elav-like family member 1	Celf1	2	10	10	9	8	7	7	7	7	7	8	5	6	5	7	8	7	6	8	8	8	6	7	7	8	7	7	7	7	7	8	5	6	5	7	8	7	6	8	8	8	6	7
A0A0R4J0T7;Q01721	A0A0R4J0T7;Q01721	9;9	9;9	9;9	Growth arrest-specific protein 1	Gas1	2	9	9	9	7	7	1	0	7	8	6	1	3	6	8	5	0	2	4	7	5	0	1	4	7	7	1	0	7	8	6	1	3	6	8	5	0	2	4	7	5	0	1
A0A0R4J0U2;Q0VGB7;A0A0N4SVH3;A0A0N4SV05	A0A0R4J0U2;Q0VGB7	5;5;2;1	5;5;2;1	5;5;2;1	Serine/threonine-protein phosphatase 4 regulatory subunit 2	Ppp4r2	4	5	5	5	1	3	0	0	3	2	2	1	1	2	2	2	1	1	3	2	3	1	1	3	1	3	0	0	3	2	2	1	1	2	2	2	1	1	3	2	3	1	1
A0A0R4J0U8;A2RSY6;A0A087WQ23	A0A0R4J0U8;A2RSY6	18;18;3	18;18;3	18;18;3	TRMT1-like protein	Trmt1l	3	18	18	18	6	9	7	11	8	7	12	7	7	13	10	11	9	10	11	8	9	9	7	10	6	9	7	11	8	7	12	7	7	13	10	11	9	10	11	8	9	9	7
A0A0R4J0V5;P08775	A0A0R4J0V5;P08775	83;83	83;83	83;83	DNA-directed RNA polymerase II subunit RPB1	Polr2a	2	83	83	83	37	52	42	57	45	41	60	37	51	46	51	49	54	55	48	49	55	53	48	53	37	52	42	57	45	41	60	37	51	46	51	49	54	55	48	49	55	53	48
A0A0R4J0W6;Q9CRC8	A0A0R4J0W6;Q9CRC8	5;5	5;5	5;5	Leucine-rich repeat-containing protein 40	Lrrc40	2	5	5	5	2	2	1	0	1	1	2	0	1	2	3	3	1	2	4	3	2	0	2	2	2	2	1	0	1	1	2	0	1	2	3	3	1	2	4	3	2	0	2
A0A0R4J0Z0;Q3U6U5;D3YXC1;D3YW02	A0A0R4J0Z0;Q3U6U5;D3YXC1;D3YW02	2;2;1;1	2;2;1;1	2;2;1;1	Putative GTP-binding protein 6	Gtpbp6	4	2	2	2	0	2	2	2	0	0	2	1	1	1	0	1	2	2	1	0	2	2	2	0	0	2	2	2	0	0	2	1	1	1	0	1	2	2	1	0	2	2	2
A0A0R4J0Z1;P08003	A0A0R4J0Z1;P08003	30;30	30;30	30;30	Protein disulfide-isomerase A4	Pdia4	2	30	30	30	21	26	1	14	20	18	27	2	10	23	16	25	5	21	27	23	27	8	12	23	21	26	1	14	20	18	27	2	10	23	16	25	5	21	27	23	27	8	12
A0A0R4J114;Q8BTT6;A0A0A6YWS6;A0A0A6YXM9;A0A0A6YXE1;A0A0A6YXR2	A0A0R4J114;Q8BTT6;A0A0A6YWS6	34;34;28;5;4;1	34;34;28;5;4;1	34;34;28;5;4;1	Digestive organ expansion factor homolog	Diexf	6	34	34	34	20	24	3	3	26	21	28	2	5	23	25	25	5	6	29	25	29	3	4	25	20	24	3	3	26	21	28	2	5	23	25	25	5	6	29	25	29	3	4
A0A0R4J124;O54781;Q6P5E1;A0A0G2JDY2;A0A0G2JG74	A0A0R4J124;O54781	13;13;3;2;2	8;8;3;1;2	8;8;3;1;2	SRSF protein kinase 2;SRSF protein kinase 2 N-terminal;SRSF protein kinase 2 C-terminal	Srpk2	5	13	8	8	7	7	4	6	6	7	7	5	5	8	6	8	7	5	8	9	6	7	5	9	3	4	1	3	4	3	3	2	2	5	2	4	4	2	6	4	3	4	3
A0A0R4J139;D3YUC9;Q8BU85	A0A0R4J139;D3YUC9;Q8BU85	2;1;1	2;1;1	2;1;1	Methionine-R-sulfoxide reductase B3, mitochondrial	Msrb3	3	2	2	2	2	1	0	0	0	1	0	0	0	2	0	0	0	0	1	1	0	0	0	1	2	1	0	0	0	1	0	0	0	2	0	0	0	0	1	1	0	0	0
A0A0R4J150;B9EJ86	A0A0R4J150;B9EJ86	8;8	8;8	8;8	Oxysterol-binding protein	Osbpl8	2	8	8	8	2	6	0	2	3	3	3	1	1	4	4	4	2	2	3	4	3	3	3	3	2	6	0	2	3	3	3	1	1	4	4	4	2	2	3	4	3	3	3
A0A0R4J170;Q3TKT4;G3UX35;E9QAB8;F2Z4A9;H3BLH0;Q6DIC0;H3BJK2	A0A0R4J170;Q3TKT4;G3UX35	42;42;33;9;9;9;9;7	42;42;33;9;9;9;9;7	42;42;33;9;9;9;9;7	Transcription activator BRG1	Smarca4	8	42	42	42	25	31	18	27	33	20	31	18	28	36	24	29	21	25	35	27	27	22	24	32	25	31	18	27	33	20	31	18	28	36	24	29	21	25	35	27	27	22	24
A0A0R4J174;Q9QZH6;J3KMM6	A0A0R4J174;Q9QZH6;J3KMM6	2;2;1	2;2;1	2;2;1	Evolutionarily conserved signaling intermediate in Toll pathway, mitochondrial	Ecsit	3	2	2	2	1	1	0	0	0	0	1	1	0	1	0	1	1	0	2	0	0	0	1	1	1	1	0	0	0	0	1	1	0	1	0	1	1	0	2	0	0	0	1
A0A0R4J175;Q3UQU0	A0A0R4J175;Q3UQU0	15;14	15;14	15;14	Bromodomain-containing protein 9	Brd9	2	15	15	15	5	7	9	12	2	4	8	9	6	3	7	5	10	10	2	5	6	11	9	3	5	7	9	12	2	4	8	9	6	3	7	5	10	10	2	5	6	11	9
A0A0R4J195;Q9CSU0;F6YB25;F7DAY5	A0A0R4J195;Q9CSU0;F6YB25	16;16;9;7	16;16;9;7	14;14;9;7	Regulation of nuclear pre-mRNA domain-containing protein 1B	Rprd1b	4	16	16	14	8	9	11	13	11	8	8	12	12	10	8	13	12	12	10	9	11	12	12	8	8	9	11	13	11	8	8	12	12	10	8	13	12	12	10	9	11	12	12
A0A0R4J1A6	A0A0R4J1A6	27	27	1			1	27	27	1	19	22	20	16	16	22	20	18	21	12	19	21	18	19	12	22	22	14	18	9	19	22	20	16	16	22	20	18	21	12	19	21	18	19	12	22	22	14	18
A0A0R4J1E3	A0A0R4J1E3	53	53	3			1	53	53	3	40	40	42	13	43	42	41	39	45	47	38	43	39	42	45	43	42	37	41	45	40	40	42	13	43	42	41	39	45	47	38	43	39	42	45	43	42	37	41
A0A0R4J1F8;E9QPB3;P59328	A0A0R4J1F8;E9QPB3;P59328	3;3;3	3;3;3	3;3;3	WD repeat and HMG-box DNA-binding protein 1	Wdhd1	3	3	3	3	0	1	0	0	1	1	0	0	0	2	1	1	0	0	1	1	1	0	1	3	0	1	0	0	1	1	0	0	0	2	1	1	0	0	1	1	1	0	1
A0A0R4J1G5;Q91X78;E9PUH5	A0A0R4J1G5;Q91X78	15;15;2	9;9;1	9;9;1	Erlin-1	Erlin1	3	15	9	9	12	11	3	3	7	11	9	1	3	6	11	8	2	3	7	10	4	5	4	8	9	8	1	1	3	8	6	0	1	4	8	6	0	1	3	8	2	3	2
A0A0R4J1H1;A0A0R4J1G4;Q8C551;A0A0J9YUS9;D3Z7I5	A0A0R4J1H1;A0A0R4J1G4;Q8C551	10;10;10;2;2	10;10;10;2;2	10;10;10;2;2	RAD51-associated protein 1	Rad51ap1	5	10	10	10	5	3	1	1	6	4	3	1	1	6	4	5	2	1	7	10	3	1	2	6	5	3	1	1	6	4	3	1	1	6	4	5	2	1	7	10	3	1	2
A0A0R4J1H6;E9QP99;P55937	A0A0R4J1H6;E9QP99;P55937	3;3;3	3;3;3	3;3;3	Golgin subfamily A member 3	Golga3	3	3	3	3	2	1	1	1	1	1	1	1	0	0	2	2	1	2	1	1	1	1	1	0	2	1	1	1	1	1	1	1	0	0	2	2	1	2	1	1	1	1	1
A0A0R4J1L2;Q91VK2;F6ZFU0;D3Z7N2;D3YY68	A0A0R4J1L2;Q91VK2;F6ZFU0;D3Z7N2;D3YY68	13;12;12;8;8	1;0;1;1;0	1;0;1;1;0		Eef1d	5	13	1	1	12	10	9	9	11	12	9	7	8	13	12	12	9	10	13	13	12	9	10	13	1	1	0	0	0	1	1	0	0	1	1	1	0	1	1	1	1	0	1
A0A0R4J1N8;Q8CEE7;D3YVJ8	A0A0R4J1N8;Q8CEE7	7;7;3	7;7;3	7;7;3	Retinol dehydrogenase 13	Rdh13	3	7	7	7	6	4	1	2	4	5	3	3	2	5	6	4	2	3	4	4	3	1	4	4	6	4	1	2	4	5	3	3	2	5	6	4	2	3	4	4	3	1	4
A0A0R4J1Q0;G5E896;Q3UJB9;D6RE33;F6ZJ27;F6V5I7	A0A0R4J1Q0;G5E896;Q3UJB9;D6RE33	18;18;17;15;3;2	18;18;17;15;3;2	18;18;17;15;3;2	Enhancer of mRNA-decapping protein 4	Edc4	6	18	18	18	7	14	12	13	8	10	12	13	12	14	7	10	12	14	13	9	16	12	14	10	7	14	12	13	8	10	12	13	12	14	7	10	12	14	13	9	16	12	14
A0A0R4J1U6	A0A0R4J1U6	4	1	1			1	4	1	1	3	4	2	2	3	1	1	2	2	2	3	2	1	1	2	2	2	1	1	3	1	1	0	0	1	0	0	1	0	0	1	0	0	0	1	0	0	0	0
A0A0R4J1W7;Q8BGZ4;G3X8W7	A0A0R4J1W7;Q8BGZ4;G3X8W7	5;5;4	5;5;4	5;5;4	Cell division cycle protein 23 homolog	Cdc23	3	5	5	5	1	2	1	1	0	1	1	1	0	2	1	1	1	1	3	1	1	1	0	2	1	2	1	1	0	1	1	1	0	2	1	1	1	1	3	1	1	1	0
A0A0R4J1Y7;E9PXX7;Q3TEE8;Q91W90	A0A0R4J1Y7;E9PXX7;Q3TEE8;Q91W90	8;8;8;8	8;8;8;8	8;8;8;8	Thioredoxin domain-containing protein 5	Txndc5	4	8	8	8	4	7	1	4	4	4	6	3	2	7	4	7	4	7	8	7	6	4	3	6	4	7	1	4	4	4	6	3	2	7	4	7	4	7	8	7	6	4	3
A0A0R4J1Z3;Q9CR67;E0CXY5;A0A0J9YV78;Q9CZM3	A0A0R4J1Z3;Q9CR67	3;3;1;1;1	3;3;1;1;1	3;3;1;1;1	Transmembrane protein 33	Tmem33	5	3	3	3	3	3	1	1	2	3	1	1	1	3	3	1	2	1	3	3	2	1	1	3	3	3	1	1	2	3	1	1	1	3	3	1	2	1	3	3	2	1	1
A0A0R4J205;E0CY61;E0CZ56;Q8C1Z8	A0A0R4J205;E0CY61;E0CZ56;Q8C1Z8	2;1;1;1	2;1;1;1	2;1;1;1	tRNA methyltransferase 10 homolog A	Trmt10a	4	2	2	2	0	0	0	0	0	0	0	0	0	0	0	0	0	0	1	0	0	0	0	1	0	0	0	0	0	0	0	0	0	0	0	0	0	0	1	0	0	0	0
A0A0R4J215;Q3UFS4	A0A0R4J215;Q3UFS4	5;5	5;5	5;5	G patch domain-containing protein 11	Gpatch11	2	5	5	5	5	2	1	2	5	4	3	0	3	3	3	3	0	3	4	2	3	2	2	3	5	2	1	2	5	4	3	0	3	3	3	3	0	3	4	2	3	2	2
A0A0R4J220;E9PWU7;O35231	A0A0R4J220;E9PWU7;O35231	3;3;3	2;2;2	2;2;2	Kinesin-like protein;Kinesin-like protein KIFC3	Kifc3	3	3	2	2	0	1	2	3	2	1	1	3	2	3	0	2	3	2	2	1	1	3	3	1	0	1	1	2	1	0	1	2	1	2	0	1	2	1	1	0	0	2	2
A0A0R4J221;E9Q9J6	A0A0R4J221;E9Q9J6	71;68	4;4	4;4		Plec	2	71	4	4	54	56	49	32	55	59	51	41	52	59	58	53	49	47	55	58	54	40	46	61	2	2	1	0	3	3	2	2	1	1	2	2	1	2	2	3	2	0	2
A0A0R4J233;Q8C650	A0A0R4J233;Q8C650	4;4	3;3	3;3	Septin-10	2010-09-01	2	4	3	3	2	1	2	2	1	1	2	2	2	4	2	2	2	2	3	2	1	2	1	3	1	0	1	1	0	0	1	1	1	3	1	1	1	1	2	1	0	1	0
A0A0R4J254;Q9ESJ0;G3UX04	A0A0R4J254;Q9ESJ0	3;3;1	3;3;1	3;3;1	Exportin-4	Xpo4	3	3	3	3	1	1	0	0	0	0	1	1	0	1	1	1	1	0	3	1	1	1	0	1	1	1	0	0	0	0	1	1	0	1	1	1	1	0	3	1	1	1	0
A0A0R4J259;G3UZI2;G3UZ48;G3UXJ6;G3UWM1;G3XA76;G3UXU5;G3UY67;G3UYK7	A0A0R4J259;G3UZI2;G3UZ48;G3UXJ6	40;39;33;30;18;6;4;1;1	1;1;1;1;0;0;0;1;1	1;1;1;1;0;0;0;1;1		Syncrip	9	40	1	1	30	33	31	36	31	29	34	30	35	33	30	32	32	33	29	33	34	33	36	31	1	1	1	1	1	1	1	1	1	1	1	1	1	1	1	1	1	1	1
A0A0R4J260;B2RRE7;G3UXM1;G3UXQ0	A0A0R4J260;B2RRE7	44;44;7;6	44;44;7;6	44;44;7;6	OTU domain-containing protein 4	Otud4	4	44	44	44	20	20	30	38	26	20	28	23	30	19	22	27	32	32	28	25	30	35	38	29	20	20	30	38	26	20	28	23	30	19	22	27	32	32	28	25	30	35	38
A0A0R4J275;Q7TMF3	A0A0R4J275;Q7TMF3	3;3	3;3	3;3	NADH dehydrogenase [ubiquinone] 1 alpha subcomplex subunit 12	Ndufa12	2	3	3	3	3	3	0	0	2	3	1	0	0	1	3	2	0	1	1	2	2	0	0	1	3	3	0	0	2	3	1	0	0	1	3	2	0	1	1	2	2	0	0
A0A0R4J291;Q7TMV3;F2Z402	A0A0R4J291;Q7TMV3;F2Z402	4;3;2	4;3;2	4;3;2	FAST kinase domain-containing protein 5	Fastkd5;Ubox5	3	4	4	4	0	2	0	0	2	0	1	0	1	3	2	1	3	2	2	1	2	2	1	2	0	2	0	0	2	0	1	0	1	3	2	1	3	2	2	1	2	2	1
A0A0R4J293;Q9JLF6	A0A0R4J293;Q9JLF6	4;4	4;4	4;4	Protein-glutamine gamma-glutamyltransferase K	Tgm1	2	4	4	4	1	1	2	2	0	0	1	0	4	0	1	1	2	0	1	1	0	2	2	0	1	1	2	2	0	0	1	0	4	0	1	1	2	0	1	1	0	2	2
A0A0R4J2A0;Q5SW75;A0A0A0MQJ2	A0A0R4J2A0;Q5SW75	22;22;1	22;22;1	21;21;1	Protein phosphatase Slingshot homolog 2	Ssh2	3	22	22	21	11	13	8	1	10	7	5	2	10	9	9	11	4	3	8	8	5	2	0	10	11	13	8	1	10	7	5	2	10	9	9	11	4	3	8	8	5	2	0
A0A0R4J2A1;F6UR10;Q9D958	A0A0R4J2A1;F6UR10;Q9D958	2;1;1	2;1;1	2;1;1	Signal peptidase complex subunit 1	Spcs1	3	2	2	2	1	1	1	1	1	2	2	0	0	1	2	1	0	0	2	2	1	1	1	2	1	1	1	1	1	2	2	0	0	1	2	1	0	0	2	2	1	1	1
A0A0R4J2B6;Q8BX09;A0A087WST2;A0A087WRV7;A0A087WQU2	A0A0R4J2B6;Q8BX09;A0A087WST2	5;5;4;2;1	5;5;4;2;1	5;5;4;2;1	Retinoblastoma-binding protein 5	Rbbp5	5	5	5	5	3	4	3	5	3	2	4	2	2	5	3	3	4	5	5	3	5	4	3	4	3	4	3	5	3	2	4	2	2	5	3	3	4	5	5	3	5	4	3
A0ELI5;Q8K2D3	A0ELI5;Q8K2D3	7;7	7;7	7;7	Enhancer of mRNA-decapping protein 3	Edc3	2	7	7	7	1	2	1	0	2	0	2	0	3	5	1	3	1	2	3	2	2	3	3	3	1	2	1	0	2	0	2	0	3	5	1	3	1	2	3	2	2	3	3
A0MNP4;Q9ERF3;Q8BVQ0;D6RDC7;D6RJ72	A0MNP4;Q9ERF3;Q8BVQ0;D6RDC7	16;16;14;11;7	16;16;14;11;7	16;16;14;11;7	WD repeat-containing protein 61;WD repeat-containing protein 61, N-terminally processed	Wdr61	5	16	16	16	12	15	5	7	16	15	14	5	7	14	15	14	7	6	14	14	13	7	5	14	12	15	5	7	16	15	14	5	7	14	15	14	7	6	14	14	13	7	5
A1L013;Q9CS00	A1L013;Q9CS00	37;37	37;37	37;37	Cactin	Cactin	2	37	37	37	26	26	30	31	18	26	25	25	28	26	27	21	30	27	24	25	27	30	25	23	26	26	30	31	18	26	25	25	28	26	27	21	30	27	24	25	27	30	25
A1L341;A9C477;Q5U4C9	A1L341	19;4;1	19;4;1	1;1;0		Dyrk1a	3	19	19	1	14	15	14	10	13	12	15	7	12	15	14	16	15	12	15	15	14	11	14	14	14	15	14	10	13	12	15	7	12	15	14	16	15	12	15	15	14	11	14
A1L361;Q9WUN2	A1L361;Q9WUN2	2;2	2;2	2;2	Serine/threonine-protein kinase TBK1	Tbk1	2	2	2	2	0	0	1	0	1	0	0	0	0	1	1	0	0	0	1	2	0	0	0	1	0	0	1	0	1	0	0	0	0	1	1	0	0	0	1	2	0	0	0
A1L3B8;P26516	A1L3B8;P26516	9;9	9;9	9;9	26S proteasome non-ATPase regulatory subunit 7	Psmd7	2	9	9	9	6	4	3	1	6	3	5	2	1	6	6	6	2	2	6	4	5	1	2	6	6	4	3	1	6	3	5	2	1	6	6	6	2	2	6	4	5	1	2
A1L3S7;Q8VHR5	A1L3S7;Q8VHR5	17;17	17;17	17;17	Transcriptional repressor p66-beta	Gatad2b	2	17	17	17	8	11	7	10	5	5	10	5	8	11	6	13	9	6	12	10	13	8	11	13	8	11	7	10	5	5	10	5	8	11	6	13	9	6	12	10	13	8	11
A2A4A6;Q62077	A2A4A6;Q62077	2;2	2;2	2;2	Phosphoinositide phospholipase C;1-phosphatidylinositol 4,5-bisphosphate phosphodiesterase gamma-1	Plcg1	2	2	2	2	0	1	1	0	2	0	0	1	1	0	0	0	1	0	0	0	0	1	1	1	0	1	1	0	2	0	0	1	1	0	0	0	1	0	0	0	0	1	1
A2A4J8;Q9CQ80;E9PXS9;A8XY17;A2A4K0	A2A4J8;Q9CQ80;E9PXS9;A8XY17;A2A4K0	2;2;1;1;1	2;2;1;1;1	2;2;1;1;1	Vacuolar protein-sorting-associated protein 25	Vps25	5	2	2	2	0	0	0	0	1	0	0	0	0	2	0	1	0	0	1	0	1	0	0	2	0	0	0	0	1	0	0	0	0	2	0	1	0	0	1	0	1	0	0
A2A4P0;A2A4N9	A2A4P0;A2A4N9	32;29	31;28	31;28	ATP-dependent RNA helicase DHX8	Dhx8	2	32	31	31	10	17	25	16	8	10	13	18	18	7	12	14	24	20	10	12	14	24	20	10	9	16	24	15	7	9	12	17	17	6	11	13	23	19	9	11	13	23	19
A2A4P3;A2A4P4;Q3THG9	A2A4P3;A2A4P4;Q3THG9	1;1;1	1;1;1	1;1;1	Alanyl-tRNA editing protein Aarsd1	Gm27029;Aarsd1	3	1	1	1	1	1	0	1	1	0	0	0	0	1	1	1	0	1	1	0	1	0	0	1	1	1	0	1	1	0	0	0	0	1	1	1	0	1	1	0	1	0	0
A2A547;Q5I0T8;P84099	A2A547;Q5I0T8;P84099	12;12;12	12;12;12	12;12;12	Ribosomal protein L19;60S ribosomal protein L19	Rpl19	3	12	12	12	10	12	8	10	10	10	11	7	9	12	10	10	10	10	12	11	12	10	8	10	10	12	8	10	10	10	11	7	9	12	10	10	10	10	12	11	12	10	8
A2A5S3;V9GX87	A2A5S3;V9GX87	27;18	27;18	1;1		Stau1	2	27	27	1	20	15	19	25	18	16	21	15	18	16	15	17	19	18	13	17	17	19	19	21	20	15	19	25	18	16	21	15	18	16	15	17	19	18	13	17	17	19	19
A2A5V3;A2A5V2;S4R2D3;A2A5V4;P55194	A2A5V3;A2A5V2;S4R2D3;A2A5V4;P55194	4;4;4;4;4	4;4;4;4;4	4;4;4;4;4	SH3 domain-binding protein 1	Sh3bp1	5	4	4	4	1	1	1	0	2	2	0	0	0	3	1	0	0	0	4	2	1	1	0	3	1	1	1	0	2	2	0	0	0	3	1	0	0	0	4	2	1	1	0
A2A6A1;F6QGP8;A0A0G2JGH6	A2A6A1	62;3;3	62;3;3	59;0;0	G patch domain-containing protein 8	Gpatch8	3	62	62	59	41	40	36	45	38	46	45	27	38	45	41	38	43	41	42	42	44	44	39	44	41	40	36	45	38	46	45	27	38	45	41	38	43	41	42	42	44	44	39
A2A6J4;A2A6J7;P19973	A2A6J4;A2A6J7;P19973	2;2;2	2;2;2	2;2;2	Lymphocyte-specific protein 1	Lsp1	3	2	2	2	2	0	0	0	1	1	0	1	1	0	0	0	1	0	1	0	0	0	1	0	2	0	0	0	1	1	0	1	1	0	0	0	1	0	1	0	0	0	1
A2A6P4	A2A6P4	4	4	4		Fam104a	1	4	4	4	4	3	1	1	3	3	3	1	2	4	4	2	2	1	4	3	3	1	2	3	4	3	1	1	3	3	3	1	2	4	4	2	2	1	4	3	3	1	2
A2A6Q2;Q9JM96;A2A6Q3	A2A6Q2;Q9JM96;A2A6Q3	8;8;4	8;8;4	8;8;4	Cdc42 effector protein 4	Cdc42ep4	3	8	8	8	3	2	0	0	6	3	2	0	0	3	2	2	0	0	4	2	2	0	0	4	3	2	0	0	6	3	2	0	0	3	2	2	0	0	4	2	2	0	0
A2A6Q5;Q8R568	A2A6Q5;Q8R568	4;2	4;2	4;2	Cell division cycle protein 27 homolog	Cdc27	2	4	4	4	2	1	0	0	1	0	2	0	0	3	1	1	0	0	1	1	2	1	0	2	2	1	0	0	1	0	2	0	0	3	1	1	0	0	1	1	2	1	0
A2A6U3;Q80UG5;A2A6U5;A8Y5D3	A2A6U3;Q80UG5	11;11;3;1	11;11;3;1	11;11;3;1	Septin-9	2009-09-01	4	11	11	11	5	4	0	2	7	5	4	0	1	8	5	4	0	2	6	7	5	1	2	7	5	4	0	2	7	5	4	0	1	8	5	4	0	2	6	7	5	1	2
A2A7B5	A2A7B5	3	3	3		Prdm2	1	3	3	3	1	1	0	0	0	0	1	0	0	1	0	1	0	0	1	1	1	0	0	1	1	1	0	0	0	0	1	0	0	1	0	1	0	0	1	1	1	0	0
A2A7S7;Q91WQ3	A2A7S7;Q91WQ3	19;18	19;18	19;18	Tyrosine--tRNA ligase;Tyrosine--tRNA ligase, cytoplasmic;Tyrosine--tRNA ligase, cytoplasmic, N-terminally processed	Yars	2	19	19	19	11	5	8	6	11	12	7	4	4	13	7	8	13	6	14	11	9	10	8	12	11	5	8	6	11	12	7	4	4	13	7	8	13	6	14	11	9	10	8
A2A7S8	A2A7S8	13	13	13	Uncharacterized protein KIAA1522	Kiaa1522	1	13	13	13	6	7	4	6	8	4	7	3	2	6	3	7	5	4	7	6	7	6	3	8	6	7	4	6	8	4	7	3	2	6	3	7	5	4	7	6	7	6	3
A2A7Z4;Q9CQH7	A2A7Z4;Q9CQH7	3;3	3;3	3;3	Transcription factor BTF3;Transcription factor BTF3 homolog 4	Btf3l4	2	3	3	3	2	3	0	1	3	2	3	2	1	3	1	3	0	0	3	3	3	2	0	2	2	3	0	1	3	2	3	2	1	3	1	3	0	0	3	3	3	2	0
A2A8L9;Q8BW72	A2A8L9;Q8BW72	3;3	3;3	3;3	Lysine-specific demethylase 4A	Kdm4a	2	3	3	3	0	1	0	0	3	1	1	0	1	2	1	1	0	1	2	1	1	0	0	0	0	1	0	0	3	1	1	0	1	2	1	1	0	1	2	1	1	0	0
A2A8R7;B2RX14;A0A0A0MQJ6	A2A8R7;B2RX14	3;3;1	2;2;1	2;2;1	Terminal uridylyltransferase 4	Zcchc11	3	3	2	2	0	2	1	1	1	0	2	0	2	2	2	1	0	0	2	2	2	1	1	3	0	1	0	1	1	0	1	0	1	1	1	0	0	0	1	1	1	1	0
A2A8U2	A2A8U2	2	2	2	Transmembrane protein 201	Tmem201	1	2	2	2	0	0	0	1	0	0	0	0	0	1	0	1	0	1	0	0	1	1	1	0	0	0	0	1	0	0	0	0	0	1	0	1	0	1	0	0	1	1	1
A2A8V8;A2A8V9;E9PUK6;Q52KI8;E9QKA4;A2A983;F6T4M4;F6UK16;F7BWM1	A2A8V8;A2A8V9;E9PUK6;Q52KI8;E9QKA4	28;28;28;28;26;10;5;4;3	28;28;28;28;26;10;5;4;3	28;28;28;28;26;10;5;4;3	Serine/arginine repetitive matrix protein 1	Srrm1	9	28	28	28	20	17	14	15	20	16	21	11	14	18	17	15	18	14	18	16	18	17	12	19	20	17	14	15	20	16	21	11	14	18	17	15	18	14	18	16	18	17	12
A2A9I0;O35166	A2A9I0;O35166	3;3	3;3	3;3	Golgi SNAP receptor complex member 2	Gosr2	2	3	3	3	2	3	1	0	2	2	1	0	1	2	2	1	0	0	1	2	1	2	1	2	2	3	1	0	2	2	1	0	1	2	2	1	0	0	1	2	1	2	1
A2A9M5;Q8R1A4;E9PX48;A2A9M4;A2AW79;F6ZJ55;Q8C147	A2A9M5;Q8R1A4;E9PX48	81;81;79;33;4;4;1	81;81;79;33;4;4;1	79;79;77;33;4;4;1	Dedicator of cytokinesis protein 7	Dock7	7	81	81	79	56	49	29	7	57	60	43	28	43	62	54	49	26	22	60	57	44	19	25	58	56	49	29	7	57	60	43	28	43	62	54	49	26	22	60	57	44	19	25
A2A9V7;Q9DAM5	A2A9V7;Q9DAM5	2;2	2;2	2;2	Mitochondrial thiamine pyrophosphate carrier	Slc25a19	2	2	2	2	0	0	1	0	1	0	1	0	0	1	1	0	0	0	1	1	0	1	0	2	0	0	1	0	1	0	1	0	0	1	1	0	0	0	1	1	0	1	0
A2AA85;Q6NXN1	A2AA85;Q6NXN1	1;1	1;1	1;1	SUZ domain-containing protein 1	Szrd1	2	1	1	1	0	0	0	0	0	0	0	0	0	0	0	0	0	0	1	0	0	0	0	1	0	0	0	0	0	0	0	0	0	0	0	0	0	0	1	0	0	0	0
A2AAN0;O35250;A2AAN3	A2AAN0;O35250	4;4;1	4;4;1	4;4;1	Exocyst complex component 7	Exoc7	3	4	4	4	1	1	1	1	2	1	1	1	0	3	1	0	0	1	1	0	0	0	1	1	1	1	1	1	2	1	1	1	0	3	1	0	0	1	1	0	0	0	1
A2AAN2;Q8BMA6	A2AAN2;Q8BMA6	22;22	22;22	22;22	Signal recognition particle subunit SRP68	Srp68	2	22	22	22	6	12	8	8	7	6	8	5	5	10	7	7	5	8	12	10	7	8	3	11	6	12	8	8	7	6	8	5	5	10	7	7	5	8	12	10	7	8	3
A2AAU3;A0A0R4J0Y3;Q6DFV5;A2AAU5	A2AAU3;A0A0R4J0Y3;Q6DFV5;A2AAU5	7;7;7;5	7;7;7;5	7;7;7;5	Probable helicase with zinc finger domain	Helz	4	7	7	7	3	3	3	3	3	2	2	2	0	4	3	2	5	3	3	3	3	4	4	4	3	3	3	3	3	2	2	2	0	4	3	2	5	3	3	3	3	4	4
A2AAY5	A2AAY5	1	1	1	SH3 and PX domain-containing protein 2B	Sh3pxd2b	1	1	1	1	0	1	1	1	0	0	0	0	0	1	0	0	0	1	1	1	1	1	1	0	0	1	1	1	0	0	0	0	0	1	0	0	0	1	1	1	1	1	1
A2ABX0	A2ABX0	3	3	3		Rbbp8nl	1	3	3	3	0	1	1	1	1	1	0	0	2	0	1	0	0	1	0	1	1	1	0	0	0	1	1	1	1	1	0	0	2	0	1	0	0	1	0	1	1	1	0
A2AC24;Q32P16;Q91V09	A2AC24;Q32P16;Q91V09	2;2;2	2;2;2	2;2;2	WD repeat-containing protein 13	Wdr13	3	2	2	2	0	1	2	0	1	0	0	1	0	0	1	0	0	2	1	0	0	0	1	1	0	1	2	0	1	0	0	1	0	0	1	0	0	2	1	0	0	0	1
A2ACC7;F8WHN4;A2ACC6;E9Q0J2;Q8BQZ4	A2ACC7;F8WHN4;A2ACC6;E9Q0J2;Q8BQZ4	3;3;3;3;3	3;3;3;3;3	3;3;3;3;3	Ral GTPase-activating protein subunit beta	Ralgapb	5	3	3	3	1	0	0	0	2	1	0	0	1	3	1	0	1	0	2	1	2	1	0	2	1	0	0	0	2	1	0	0	1	3	1	0	1	0	2	1	2	1	0
A2ACG7;Q9DBG6	A2ACG7;Q9DBG6	18;18	18;18	18;18	Dolichyl-diphosphooligosaccharide--protein glycosyltransferase subunit 2	Rpn2	2	18	18	18	12	12	7	10	13	10	13	6	8	11	10	14	10	9	12	9	12	7	9	12	12	12	7	10	13	10	13	6	8	11	10	14	10	9	12	9	12	7	9
A2ACQ1;Q8K1G9;A2ACP9	A2ACQ1;Q8K1G9	19;17;6	19;17;6	19;17;6		Dhx35	3	19	19	19	10	11	11	8	10	10	14	5	11	5	11	12	11	10	9	14	13	10	15	9	10	11	11	8	10	10	14	5	11	5	11	12	11	10	9	14	13	10	15
A2ACV6;E1U8D0	A2ACV6;E1U8D0	17;16	17;16	17;16	Protein SOGA1;N-terminal form;C-terminal 80 kDa form	Soga1	2	17	17	17	8	7	8	6	6	4	6	6	10	7	5	6	7	7	5	6	7	7	9	6	8	7	8	6	6	4	6	6	10	7	5	6	7	7	5	6	7	7	9
A2ACZ1;Q9D903	A2ACZ1;Q9D903	10;10	10;10	10;10	Probable rRNA-processing protein EBP2	Ebna1bp2	2	10	10	10	6	9	7	9	8	7	9	4	4	7	9	8	7	7	9	9	9	8	9	7	6	9	7	9	8	7	9	4	4	7	9	8	7	7	9	9	9	8	9
A2ADA5	A2ADA5	1	1	1	tRNA pseudouridine synthase-like 1	Pusl1	1	1	1	1	1	1	1	1	1	1	1	1	1	0	1	1	1	1	0	1	1	1	1	0	1	1	1	1	1	1	1	1	1	0	1	1	1	1	0	1	1	1	1
A2ADB1;A2ADB0;Q62504	A2ADB1;A2ADB0;Q62504	31;31;29	31;31;29	31;31;29	Msx2-interacting protein	Spen	3	31	31	31	10	16	15	20	11	8	16	6	12	17	14	12	15	18	12	14	14	17	14	14	10	16	15	20	11	8	16	6	12	17	14	12	15	18	12	14	14	17	14
A2ADE0;Z4YJW6;Q80TQ5	A2ADE0;Z4YJW6;Q80TQ5	1;1;1	1;1;1	1;1;1	Pleckstrin homology domain-containing family M member 2	Plekhm2	3	1	1	1	1	1	0	0	1	0	0	0	1	1	0	1	0	0	0	1	0	0	0	0	1	1	0	0	1	0	0	0	1	1	0	1	0	0	0	1	0	0	0
A2ADR8;Q8R3G1	A2ADR8;Q8R3G1	2;2	2;2	2;2	Nuclear inhibitor of protein phosphatase 1	Ppp1r8	2	2	2	2	0	0	0	0	0	0	0	0	0	1	0	0	0	0	1	0	0	0	0	0	0	0	0	0	0	0	0	0	0	1	0	0	0	0	1	0	0	0	0
A2AE27;Q9DBT5	A2AE27;Q9DBT5	4;4	4;4	4;4	AMP deaminase 2	Ampd2	2	4	4	4	3	1	0	0	3	1	1	0	1	4	0	0	0	1	4	2	2	0	1	4	3	1	0	0	3	1	1	0	1	4	0	0	0	1	4	2	2	0	1
A2AE33;P50149;A2AE32;A2AE31	A2AE33;P50149;A2AE32;A2AE31	5;5;4;3	1;1;1;1	1;1;1;1	Guanine nucleotide-binding protein G(t) subunit alpha-2	Gnat2	4	5	1	1	3	3	4	2	3	3	2	4	3	4	3	3	3	4	3	3	3	2	2	2	0	0	0	0	0	0	0	1	0	1	0	0	1	1	0	0	0	0	0
A2AE89;P10649;F6WHQ7;F6Y363;D3YZ29;D3YVP6;D3YX76;A2AE91;E9QAC8;D3YVP5;Q8R5I6;Q80W21;P15626;E9PV63;E9PVM7;P48774	A2AE89;P10649;F6WHQ7;F6Y363;D3YZ29;D3YVP6;D3YX76;A2AE91;E9QAC8;D3YVP5;Q8R5I6;Q80W21;P15626	4;4;3;2;2;2;2;2;2;2;2;2;2;1;1;1	4;4;3;2;2;2;2;2;2;2;2;2;2;1;1;1	4;4;3;2;2;2;2;2;2;2;2;2;2;1;1;1	Glutathione S-transferase Mu 1;Glutathione S-transferase Mu 7;Glutathione S-transferase Mu 2	Gstm1;Gm6665;Gstm7;Gstm2;Gstm4	16	4	4	4	1	3	1	1	4	2	3	1	1	4	2	3	0	2	3	2	3	1	2	3	1	3	1	1	4	2	3	1	1	4	2	3	0	2	3	2	3	1	2
A2AEK1	A2AEK1	15	1	1		Cstf2	1	15	1	1	7	10	11	11	6	10	9	7	10	8	9	8	10	9	7	10	11	9	11	10	0	0	0	0	0	0	0	0	0	0	0	0	0	0	0	0	0	0	1
A2AEM2;Q99LI2	A2AEM2;Q99LI2	1;1	1;1	1;1	Chloride channel CLIC-like protein 1	Clcc1	2	1	1	1	0	1	0	0	0	1	0	0	0	1	0	0	0	0	0	1	0	0	0	0	0	1	0	0	0	1	0	0	0	1	0	0	0	0	0	1	0	0	0
A2AER7;Q91VJ5;A2AER8;A2AER9	A2AER7;Q91VJ5;A2AER8	4;4;3;1	4;4;3;1	4;4;3;1	Polyglutamine-binding protein 1	Pqbp1	4	4	4	4	2	2	2	4	3	4	4	1	3	3	4	3	2	2	3	3	3	3	4	2	2	2	2	4	3	4	4	1	3	3	4	3	2	2	3	3	3	3	4
A2AEW0;A2AEW1;Q64092;A0A0N4SV79;E9PZ28;E9QL92;A0A0N4SVJ5;Q3U2D2;Q08874;D3Z6Q7;F6W7D6;Q3UKG7;Q9WTW4;Q9R210	A2AEW0;A2AEW1;Q64092;A0A0N4SV79;E9PZ28;E9QL92;A0A0N4SVJ5;Q3U2D2;Q08874	3;3;3;2;2;2;2;2;2;1;1;1;1;1	3;3;3;2;2;2;2;2;2;1;1;1;1;1	3;3;3;2;2;2;2;2;2;1;1;1;1;1	Transcription factor E3;Microphthalmia-associated transcription factor	Tfe3;Mitf	14	3	3	3	0	1	1	0	1	0	0	0	0	2	0	0	0	1	2	0	0	1	0	2	0	1	1	0	1	0	0	0	0	2	0	0	0	1	2	0	0	1	0
A2AF47;A2AF65	A2AF47	16;4	16;4	2;0	Dedicator of cytokinesis protein 11	Dock11	2	16	16	2	6	7	4	0	9	3	2	1	2	8	6	3	2	2	10	6	2	0	2	6	6	7	4	0	9	3	2	1	2	8	6	3	2	2	10	6	2	0	2
A2AF67	A2AF67	15	1	1		Dock11	1	15	1	1	5	6	3	0	9	3	2	2	2	7	6	3	2	2	9	5	2	0	2	6	0	0	0	0	0	0	0	1	0	0	0	0	0	0	0	0	0	0	0
A2AFF6;O35638;A0A0K0K1C9;Q8C918;D6RHQ7;D6REF2	A2AFF6;O35638	12;12;1;1;1;1	12;12;1;1;1;1	10;10;1;0;0;0	Cohesin subunit SA-2	Stag2	6	12	12	10	1	4	0	1	0	1	3	0	1	4	2	5	0	0	3	3	2	3	0	4	1	4	0	1	0	1	3	0	1	4	2	5	0	0	3	3	2	3	0
A2AFQ0;Q7TMY8;F6XP90	A2AFQ0;Q7TMY8	18;18;2	18;18;2	18;18;2	E3 ubiquitin-protein ligase HUWE1	Huwe1	3	18	18	18	4	8	2	3	8	3	10	2	1	10	7	9	3	2	12	5	10	3	4	7	4	8	2	3	8	3	10	2	1	10	7	9	3	2	12	5	10	3	4
A2AFQ9;E9PUU4;Q8BX17;F7CKD6	A2AFQ9;E9PUU4;Q8BX17	43;43;43;6	43;43;43;6	43;43;43;6	Gem-associated protein 5	Gemin5	4	43	43	43	22	23	24	30	29	15	23	13	22	23	24	24	26	23	25	23	24	29	24	25	22	23	24	30	29	15	23	13	22	23	24	24	26	23	25	23	24	29	24
A2AFW6;Q9D050;D6RCZ1	A2AFW6;Q9D050	9;8;1	1;0;0	1;0;0		Mtch2	3	9	1	1	8	8	7	7	8	6	8	3	6	8	5	7	8	7	8	6	8	8	7	8	1	1	1	0	1	1	1	0	1	1	1	0	1	1	1	1	1	1	1
A2AG09;Q8JZV4	A2AG09;Q8JZV4	4;4	4;4	4;4	RNA-binding protein 41	Rbm41	2	4	4	4	1	2	1	4	2	1	2	2	2	2	1	2	2	3	2	3	3	3	3	2	1	2	1	4	2	1	2	2	2	2	1	2	2	3	2	3	3	3	3
A2AG58	A2AG58	34	34	34	Uncharacterized protein CXorf23 homolog		1	34	34	34	17	24	23	25	15	24	26	17	19	19	24	23	23	23	19	22	25	25	19	22	17	24	23	25	15	24	26	17	19	19	24	23	23	23	19	22	25	25	19
A2AG68;Q64430	A2AG68;Q64430	2;2	2;2	2;2	Copper-transporting ATPase 1	Atp7a	2	2	2	2	0	1	0	0	0	0	1	0	0	0	1	0	0	0	1	0	1	0	0	0	0	1	0	0	0	0	1	0	0	0	1	0	0	0	1	0	1	0	0
A2AGH8;A2AGH9;A2AGH6	A2AGH8;A2AGH9;A2AGH6	7;7;7	7;7;7	7;7;7	Mediator of RNA polymerase II transcription subunit 12	Med12	3	7	7	7	0	1	0	0	1	1	1	0	0	3	0	2	0	1	2	2	1	2	1	3	0	1	0	0	1	1	1	0	0	3	0	2	0	1	2	2	1	2	1
A2AH75;Q60575;E9QAN4;G3UW47;Q6TA13;E9Q9G6;A0A087WQE8;P33173	A2AH75;Q60575	19;11;5;5;5;5;5;5	19;11;5;5;5;5;5;5	14;6;1;1;1;1;1;1	Kinesin-like protein;Kinesin-like protein KIF1B	Kif1b	8	19	19	14	3	4	6	7	3	3	6	5	7	3	1	3	9	8	5	4	8	8	10	3	3	4	6	7	3	3	6	5	7	3	1	3	9	8	5	4	8	8	10
A2AHG0	A2AHG0	28	28	28	Leucine zipper putative tumor suppressor 3	Lzts3	1	28	28	28	14	18	16	1	11	12	15	7	20	15	12	15	13	14	14	19	21	6	14	14	14	18	16	1	11	12	15	7	20	15	12	15	13	14	14	19	21	6	14
A2AHJ7;A2AHK0;Q80UP3;D6RHK9;S4R215;S4R2G0;D3Z519;D3Z2W1;D3YWQ0	A2AHJ7;A2AHK0;Q80UP3	14;14;14;1;1;1;1;1;1	14;14;14;1;1;1;1;1;1	14;14;14;1;1;1;1;1;1	Diacylglycerol kinase;Diacylglycerol kinase zeta	Dgkz	9	14	14	14	6	0	1	0	7	6	4	0	0	7	3	6	0	1	10	7	4	1	0	6	6	0	1	0	7	6	4	0	0	7	3	6	0	1	10	7	4	1	0
A2AHZ2;Q06985;P61092;A2AHZ3;Q3UEV2;Q06986	A2AHZ2;Q06985;P61092	4;4;3;1;1;1	4;4;3;1;1;1	4;4;3;1;1;1	E3 ubiquitin-protein ligase;E3 ubiquitin-protein ligase SIAH1B;E3 ubiquitin-protein ligase SIAH1A	Siah1b;Siah1a	6	4	4	4	3	2	2	2	1	1	2	0	3	2	2	0	2	2	1	2	1	1	2	3	3	2	2	2	1	1	2	0	3	2	2	0	2	2	1	2	1	1	2
A2AI08	A2AI08	30	30	30	Taperin	Tprn	1	30	30	30	22	26	18	2	22	20	17	16	21	19	25	23	15	21	15	21	18	9	11	18	22	26	18	2	22	20	17	16	21	19	25	23	15	21	15	21	18	9	11
A2AI57;Q923J1	A2AI57;Q923J1	11;11	11;11	10;10	Transient receptor potential cation channel subfamily M member 7	Trpm7	2	11	11	10	7	7	3	0	5	5	6	1	1	4	8	4	3	2	4	4	2	2	0	2	7	7	3	0	5	5	6	1	1	4	8	4	3	2	4	4	2	2	0
A2AIH8;Q9D711	A2AIH8;Q9D711	1;1	1;1	1;1	Pirin	Pir	2	1	1	1	0	1	0	0	1	1	0	0	0	0	1	1	0	0	0	1	1	0	0	1	0	1	0	0	1	1	0	0	0	0	1	1	0	0	0	1	1	0	0
A2AII6;Q8BHR8	A2AII6;Q8BHR8	1;1	1;1	1;1	UPF0705 protein C11orf49 homolog	1110051M20Rik	2	1	1	1	1	1	0	0	0	0	1	0	0	1	1	1	0	1	1	1	1	0	0	1	1	1	0	0	0	0	1	0	0	1	1	1	0	1	1	1	1	0	0
A2AIL4	A2AIL4	1	1	1	NADH dehydrogenase (ubiquinone) complex I, assembly factor 6	Ndufaf6	1	1	1	1	1	1	0	0	1	0	1	0	1	1	1	1	0	0	1	1	1	1	1	1	1	1	0	0	1	0	1	0	1	1	1	1	0	0	1	1	1	1	1
A2AIM4;CON__Q3SX28;A2AIM5	A2AIM4;CON__Q3SX28	50;47;19	32;29;11	9;6;0		Tpm2	3	50	32	9	41	41	41	12	45	45	41	39	43	46	42	39	38	38	44	44	41	27	36	46	26	25	26	4	29	30	26	24	28	30	27	26	23	23	28	29	27	13	21
A2AIV6;Q8BP86	A2AIV6;Q8BP86	3;3	3;3	3;3	snRNA-activating protein complex subunit 4	Snapc4	2	3	3	3	1	1	0	1	1	0	1	0	0	3	0	0	0	0	3	0	1	0	1	2	1	1	0	1	1	0	1	0	0	3	0	0	0	0	3	0	1	0	1
A2AJ15;A2AJ14	A2AJ15	5;1	5;1	5;1	Endoplasmic reticulum mannosyl-oligosaccharide 1,2-alpha-mannosidase	Man1b1	2	5	5	5	2	2	1	0	3	0	3	0	0	2	3	1	1	0	3	1	1	1	0	2	2	2	1	0	3	0	3	0	0	2	3	1	1	0	3	1	1	1	0
A2AJ71	A2AJ71	5	1	1		Fubp3	1	5	1	1	4	3	2	3	2	3	3	3	3	2	4	3	4	2	2	3	3	4	2	1	1	1	0	1	0	0	0	0	1	0	1	0	1	0	0	0	1	1	0
A2AJ88;B0R009;F6UDU9;B0R010;A0A0A6YWJ6	A2AJ88	5;1;1;1;1	5;1;1;1;1	5;1;1;1;1	Patatin-like phospholipase domain-containing protein 7	Pnpla7	5	5	5	5	1	1	2	3	0	1	3	1	2	0	1	2	2	2	1	1	1	1	2	1	1	1	2	3	0	1	3	1	2	0	1	2	2	2	1	1	1	1	2
A2AJG0;Q80UU2	A2AJG0;Q80UU2	4;4	4;4	4;4	Ribonuclease P protein subunit p38	Rpp38	2	4	4	4	2	2	0	2	1	0	2	3	2	0	0	2	1	3	1	1	0	2	2	0	2	2	0	2	1	0	2	3	2	0	0	2	1	3	1	1	0	2	2
A2AJH3;Q3THR4;O70311;Q8CFK1	A2AJH3;Q3THR4;O70311;Q8CFK1	16;16;16;13	16;16;16;13	13;13;13;10	Glycylpeptide N-tetradecanoyltransferase;Glycylpeptide N-tetradecanoyltransferase 2	Nmt2	4	16	16	13	13	13	5	6	15	14	14	4	4	12	14	13	7	6	14	14	13	9	7	13	13	13	5	6	15	14	14	4	4	12	14	13	7	6	14	14	13	9	7
A2AJI1;A8Y5P4;A2AJI0;F6WF36	A2AJI1;A8Y5P4;A2AJI0;F6WF36	12;12;12;11	12;12;12;11	12;12;12;11	MAP7 domain-containing protein 1	Map7d1	4	12	12	12	5	4	7	6	7	5	5	2	6	6	4	3	7	6	6	7	6	9	5	7	5	4	7	6	7	5	5	2	6	6	4	3	7	6	6	7	6	9	5
A2AJK8;Q91Z38	A2AJK8;Q91Z38	4;4	4;4	4;4	Tetratricopeptide repeat protein 1	Ttc1	2	4	4	4	1	0	0	0	0	0	1	0	1	3	2	0	1	1	1	2	0	2	0	2	1	0	0	0	0	0	1	0	1	3	2	0	1	1	1	2	0	2	0
A2AJT5;A2AJT4;A2AJT3	A2AJT5;A2AJT4	20;20;7	20;20;7	20;20;7	Arginine/serine-rich protein PNISR	Pnisr	3	20	20	20	15	11	14	14	11	16	14	11	11	13	13	13	15	15	12	15	14	14	16	10	15	11	14	14	11	16	14	11	11	13	13	13	15	15	12	15	14	14	16
A2AKG8;E9PYJ6	A2AKG8;E9PYJ6	29;27	29;27	29;27	Focadhesin	Focad	2	29	29	29	15	13	11	18	13	15	15	16	17	15	13	15	13	17	13	16	15	17	18	17	15	13	11	18	13	15	15	16	17	15	13	15	13	17	13	16	15	17	18
A2AKH4;Q9D3L3;O09044;B0R030;B0R029;E9Q8A1	A2AKH4;Q9D3L3;O09044;B0R030	14;14;14;9;5;5	14;14;14;9;5;5	14;14;14;9;5;5	Synaptosomal-associated protein;Synaptosomal-associated protein 23	Snap23	6	14	14	14	6	12	7	2	8	10	9	9	9	9	8	11	9	7	7	9	9	5	8	4	6	12	7	2	8	10	9	9	9	9	8	11	9	7	7	9	9	5	8
A2AKI5;P43406	A2AKI5;P43406	5;5	5;5	5;5	Integrin alpha-V;Integrin alpha-V heavy chain;Integrin alpha-V light chain	Itgav	2	5	5	5	2	3	1	1	2	1	2	1	2	3	1	1	1	1	2	2	3	0	1	3	2	3	1	1	2	1	2	1	2	3	1	1	1	1	2	2	3	0	1
A2AKU9	A2AKU9	17	1	1	ATP synthase subunit gamma	Atp5c1	1	17	1	1	14	13	11	13	14	12	14	13	11	15	12	14	15	14	15	13	12	13	14	13	1	1	0	1	1	1	1	0	0	1	1	1	1	1	1	1	1	1	1
A2AL12;Q8BG05	A2AL12;Q8BG05	28;28	25;25	3;3	Heterogeneous nuclear ribonucleoprotein A3	Hnrnpa3	2	28	25	3	21	25	26	28	25	27	26	24	25	24	24	25	26	25	24	25	27	27	25	25	20	24	24	25	23	25	23	23	24	23	23	23	24	24	23	23	24	25	24
A2AL49;H3BKN2;A2AL50;Q8C0I1;H3BIY5	A2AL49;H3BKN2;A2AL50;Q8C0I1	4;4;4;4;1	4;4;4;4;1	4;4;4;4;1	Alkyldihydroxyacetonephosphate synthase, peroxisomal	Agps	5	4	4	4	1	2	1	1	0	1	2	2	0	2	1	1	1	1	1	3	3	3	1	1	1	2	1	1	0	1	2	2	0	2	1	1	1	1	1	3	3	3	1
A2AL77;Q9CR06;A2AL74;A2AL76;A2AL75	A2AL77;Q9CR06;A2AL74;A2AL76;A2AL75	2;2;2;2;2	1;1;1;1;1	1;1;1;1;1		Asph	5	2	1	1	1	1	1	1	1	1	1	1	1	1	1	1	1	1	1	1	1	1	1	1	0	0	0	0	0	0	0	0	0	0	0	0	0	0	0	0	0	0	0
A2AL85;Q8BSY0;Q8CBM2;A2AL83;A2AL79;Q6P8S1;A2AL78;Q3TU40;A2AL81;A2AL71	A2AL85;Q8BSY0;Q8CBM2	23;23;21;3;3;3;3;3;3;1	23;23;21;3;3;3;3;3;3;1	22;22;20;2;2;2;2;2;2;0	Aspartyl/asparaginyl beta-hydroxylase	Asph	10	23	23	22	12	13	14	15	17	10	12	11	11	14	14	14	13	10	16	11	13	14	11	14	12	13	14	15	17	10	12	11	11	14	14	14	13	10	16	11	13	14	11
A2ALA4;Q62276	A2ALA4;Q62276	2;2	2;2	2;2	Mediator of RNA polymerase II transcription subunit 22	Med22	2	2	2	2	0	0	0	1	2	1	0	0	0	0	1	1	0	0	2	0	1	1	1	2	0	0	0	1	2	1	0	0	0	0	1	1	0	0	2	0	1	1	1
A2ALB2;Q6PAQ4;A2ALB1	A2ALB2;Q6PAQ4;A2ALB1	9;9;8	9;9;8	9;9;8	RNA exonuclease 4	Rexo4	3	9	9	9	3	1	1	1	5	0	6	3	6	4	1	2	3	4	3	3	5	4	1	3	3	1	1	1	5	0	6	3	6	4	1	2	3	4	3	3	5	4	1
A2ALF2;Q6NZB0;A2ALF0;A2ALF3;F6TQL3;F6QIL6;D3Z4I5;F7CXJ2;E9PZT4	A2ALF2;Q6NZB0;A2ALF0;A2ALF3;F6TQL3	8;8;6;6;6;3;2;2;1	8;8;6;6;6;3;2;2;1	8;8;6;6;6;3;2;2;1	DnaJ homolog subfamily C member 8	Dnajc8	9	8	8	8	2	4	2	3	1	5	4	2	6	6	4	6	3	3	4	7	5	5	4	5	2	4	2	3	1	5	4	2	6	6	4	6	3	3	4	7	5	5	4
A2ALH2;Q8JZY1;Q8CBC7;F6Q475	A2ALH2;Q8JZY1;Q8CBC7;F6Q475	2;2;2;1	2;2;2;1	2;2;2;1	Putative tRNA (cytidine(32)/guanosine(34)-2-O)-methyltransferase	Ftsj1	4	2	2	2	1	0	0	0	0	0	1	0	0	2	0	1	0	0	2	0	1	1	0	1	1	0	0	0	0	0	1	0	0	2	0	1	0	0	2	0	1	1	0
A2ALR9;Q3V0C5;A2ALR8;F6VSQ9;F7ALR2;F6TH61;F6VSP0;A2BDP2;A2ALR5	A2ALR9;Q3V0C5;A2ALR8	3;3;2;1;1;1;1;1;1	3;3;2;1;1;1;1;1;1	3;3;2;1;1;1;1;1;1	Ubiquitin carboxyl-terminal hydrolase 48	Usp48	9	3	3	3	1	2	1	1	1	1	2	1	2	2	1	2	2	1	1	1	1	1	1	1	1	2	1	1	1	1	2	1	2	2	1	2	2	1	1	1	1	1	1
A2ALW5;Z4YLX5	A2ALW5	3;1	3;1	3;1	DnaJ homolog subfamily C member 25	Dnajc25	2	3	3	3	1	1	2	2	2	0	2	0	2	2	1	2	2	2	2	2	1	1	2	2	1	1	2	2	2	0	2	0	2	2	1	2	2	2	2	2	1	1	2
A2AM05	A2AM05	2	2	2	Centlein	Cntln	1	2	2	2	0	0	0	1	2	0	0	0	1	1	0	0	0	1	1	0	0	1	2	1	0	0	0	1	2	0	0	0	1	1	0	0	0	1	1	0	0	1	2
A2AM29;E9Q3B8;Q3UIA3	A2AM29	13;1;1	13;1;1	13;1;1	Protein AF-9	Mllt3	3	13	13	13	9	11	10	12	9	6	8	3	10	9	7	7	10	11	9	10	10	8	8	10	9	11	10	12	9	6	8	3	10	9	7	7	10	11	9	10	10	8	8
A2AM70	A2AM70	7	2	1		Hp1bp3	1	7	2	1	4	5	5	5	4	4	5	3	4	7	5	5	5	3	5	5	5	5	4	5	0	0	0	0	0	0	0	0	0	2	0	0	0	0	0	0	0	0	0
A2AMU9;Q9D0I8;A2AMV1;D6RCI7	A2AMU9;Q9D0I8;A2AMV1	15;15;14;4	15;15;14;4	15;15;14;4	mRNA turnover protein 4 homolog	Mrto4	4	15	15	15	14	14	11	13	14	14	14	6	7	12	14	15	10	12	15	15	15	11	9	14	14	14	11	13	14	14	14	6	7	12	14	15	10	12	15	15	15	11	9
A2AMW0	A2AMW0	26	26	4		Capzb	1	26	26	4	23	24	23	11	25	24	22	21	23	25	23	23	22	23	21	21	23	21	23	25	23	24	23	11	25	24	22	21	23	25	23	23	22	23	21	21	23	21	23
A2AMY5;Q91VX2;F6PYV5;A2AMY7;F6WTC8	A2AMY5;Q91VX2	26;25;6;3;2	26;25;6;3;2	26;25;6;3;2	Ubiquitin-associated protein 2	Ubap2	5	26	26	26	15	14	22	20	16	16	19	20	21	17	16	17	24	19	15	21	23	21	21	21	15	14	22	20	16	16	19	20	21	17	16	17	24	19	15	21	23	21	21
A2AN08;F6SSP6;Z4YMA7	A2AN08	38;13;12	38;13;12	38;13;12	E3 ubiquitin-protein ligase UBR4	Ubr4	3	38	38	38	14	15	4	2	25	7	9	3	5	27	15	13	4	5	25	19	17	2	5	32	14	15	4	2	25	7	9	3	5	27	15	13	4	5	25	19	17	2	5
A2AP32;A2AP31;Q3UIU2	A2AP32;A2AP31;Q3UIU2	2;2;2	2;2;2	2;2;2	NADH dehydrogenase [ubiquinone] 1 beta subcomplex subunit 6	Ndufb6	3	2	2	2	0	2	0	0	1	1	1	0	1	0	2	0	0	0	0	0	1	0	0	0	0	2	0	0	1	1	1	0	1	0	2	0	0	0	0	0	1	0	0
A2APB8	A2APB8	31	31	31	Targeting protein for Xklp2	Tpx2	1	31	31	31	8	13	16	16	6	6	11	13	15	9	9	10	15	16	6	14	14	24	19	7	8	13	16	16	6	6	11	13	15	9	9	10	15	16	6	14	14	24	19
A2APF7;Q9QY24	A2APF7;Q9QY24	1;1	1;1	1;1	Z-DNA-binding protein 1	Zbp1	2	1	1	1	0	0	0	0	1	0	0	0	0	1	0	0	0	0	1	0	0	0	0	1	0	0	0	0	1	0	0	0	0	1	0	0	0	0	1	0	0	0	0
A2API8;A2API9	A2API8	48;5	2;0	2;0		Akap2	2	48	2	2	32	39	30	1	29	37	29	24	34	29	37	31	22	29	23	35	27	9	15	20	1	2	1	0	2	2	1	1	1	1	2	1	0	1	0	2	1	0	0
A2APY6;Q3V1V3	A2APY6;Q3V1V3	30;30	30;30	30;30	ESF1 homolog	Esf1	2	30	30	30	15	15	6	8	19	22	24	6	7	23	18	19	4	6	20	21	23	9	11	22	15	15	6	8	19	22	24	6	7	23	18	19	4	6	20	21	23	9	11
A2APY7	A2APY7	1	1	1	NADH dehydrogenase [ubiquinone] 1 alpha subcomplex assembly factor 5	Ndufaf5	1	1	1	1	0	1	0	0	0	0	1	0	0	1	0	1	0	1	1	1	1	1	0	1	0	1	0	0	0	0	1	0	0	1	0	1	0	1	1	1	1	1	0
A2APZ7;Q06348;Q9CY80	A2APZ7;Q06348;Q9CY80	7;7;5	7;7;5	5;5;3	Paired mesoderm homeobox protein 2	Prrx2	3	7	7	5	0	1	0	0	3	2	3	0	1	3	2	1	1	0	3	1	2	0	0	4	0	1	0	0	3	2	3	0	1	3	2	1	1	0	3	1	2	0	0
A2AQ19	A2AQ19	35	35	35	RNA polymerase-associated protein RTF1 homolog	Rtf1	1	35	35	35	30	18	3	10	28	25	16	0	7	26	28	18	11	14	21	27	22	11	12	31	30	18	3	10	28	25	16	0	7	26	28	18	11	14	21	27	22	11	12
A2AQU8;Q9D975	A2AQU8;Q9D975	2;2	2;2	2;2	Sulfiredoxin-1	Srxn1	2	2	2	2	1	1	1	0	0	1	1	0	0	1	1	0	1	1	1	1	0	0	0	1	1	1	1	0	0	1	1	0	0	1	1	0	1	1	1	1	0	0	0
A2AR02;A2AR01	A2AR02	24;9	24;9	24;9	Peptidyl-prolyl cis-trans isomerase G	Ppig	2	24	24	24	16	11	15	15	15	13	13	15	14	17	13	16	16	15	15	14	13	15	15	15	16	11	15	15	15	13	13	15	14	17	13	16	16	15	15	14	13	15	15
A2AR26;Q3UDF0	A2AR26;Q3UDF0	1;1	1;1	1;1		Slc2a6	2	1	1	1	1	1	0	1	1	0	1	0	0	1	0	1	1	1	0	0	0	0	0	0	1	1	0	1	1	0	1	0	0	1	0	1	1	1	0	0	0	0	0
A2ARJ0	A2ARJ0	3	1	1		Stam	1	3	1	1	0	0	1	0	1	0	0	0	0	1	0	1	1	2	2	1	1	0	0	2	0	0	1	0	0	0	0	0	0	0	0	0	1	1	0	0	0	0	0
A2ARP1;E9Q9J4;Q6ZQB6	A2ARP1;E9Q9J4;Q6ZQB6	2;1;1	2;1;1	2;1;1	Inositol hexakisphosphate and diphosphoinositol-pentakisphosphate kinase 1;Inositol hexakisphosphate and diphosphoinositol-pentakisphosphate kinase 2	Ppip5k1;Ppip5k2	3	2	2	2	1	0	0	0	1	0	1	0	0	2	1	1	0	0	1	0	0	0	0	2	1	0	0	0	1	0	1	0	0	2	1	1	0	0	1	0	0	0	0
A2AS03;E9QAM5;A2AS05	A2AS03;E9QAM5;A2AS05	96;96;94	96;96;94	96;96;94	Helicase with zinc finger domain 2	Helz2	3	96	96	96	50	57	68	72	59	51	59	54	64	63	58	59	77	65	61	62	66	73	68	66	50	57	68	72	59	51	59	54	64	63	58	59	77	65	61	62	66	73	68
A2AS70;O54826;A2AS72	A2AS70;O54826;A2AS72	2;2;1	2;2;1	2;2;1	Protein AF-10	Mllt10	3	2	2	2	1	1	2	2	1	0	1	0	1	0	0	1	0	1	1	1	1	1	1	0	1	1	2	2	1	0	1	0	1	0	0	1	0	1	1	1	1	1	1
A2AS98;P28660;Q8K1X4	A2AS98;P28660	23;23;2	23;23;2	23;23;2	Nck-associated protein 1	Nckap1	3	23	23	23	13	13	3	0	11	3	9	2	0	14	8	10	2	2	14	4	5	2	1	17	13	13	3	0	11	3	9	2	0	14	8	10	2	2	14	4	5	2	1
A2ASL8;Q7TQ95;A2ASM0;A2ASM1	A2ASL8;Q7TQ95;A2ASM0	6;6;5;2	6;6;5;2	6;6;5;2	Protein lunapark	Lnp	4	6	6	6	4	4	2	0	4	4	5	1	2	3	2	3	1	0	4	4	3	1	0	5	4	4	2	0	4	4	5	1	2	3	2	3	1	0	4	4	3	1	0
A2ASR7;A2ASR8;Q2LC58;P25916;A2ASR6;P23798	A2ASR7;A2ASR8;Q2LC58;P25916;A2ASR6;P23798	2;2;2;2;1;1	2;2;2;2;1;1	2;2;2;2;1;1	Polycomb complex protein BMI-1;Polycomb group RING finger protein 2	Bmi1;Pcgf2	6	2	2	2	2	1	1	2	0	1	1	2	1	1	1	2	2	1	1	1	1	1	1	1	2	1	1	2	0	1	1	2	1	1	1	2	2	1	1	1	1	1	1
A2AT37;F6Q3G7	A2AT37	40;17	40;17	40;17		Upf2	2	40	40	40	16	21	17	20	22	10	19	19	21	20	17	17	23	21	24	20	19	26	25	20	16	21	17	20	22	10	19	19	21	20	17	17	23	21	24	20	19	26	25
A2ATI8;A2ATI6;A2ATI9;Q99JX3	A2ATI8;A2ATI6;A2ATI9;Q99JX3	5;5;5;5	5;5;5;5	5;5;5;5	Golgi reassembly-stacking protein 2	Gorasp2	4	5	5	5	2	3	0	0	3	1	3	0	0	1	1	2	0	0	2	1	2	0	0	0	2	3	0	0	3	1	3	0	0	1	1	2	0	0	2	1	2	0	0
A2ATP6;Q8C854;A2ATP5;G8JL68;F6XJA1	A2ATP6;Q8C854;A2ATP5;G8JL68;F6XJA1	27;27;26;22;17	27;27;26;22;17	27;27;26;22;17	Myelin expression factor 2	Myef2	5	27	27	27	12	20	17	20	17	15	16	14	15	20	15	19	17	15	19	18	18	20	16	19	12	20	17	20	17	15	16	14	15	20	15	19	17	15	19	18	18	20	16
A2AU61;A2AU60	A2AU61;A2AU60	15;10	1;1	1;1		Raly	2	15	1	1	11	12	13	14	12	13	12	10	10	14	12	12	11	13	13	12	12	12	14	11	1	1	1	1	1	1	1	0	0	1	1	1	0	0	0	1	1	0	1
A2AU62;Q64012	A2AU62;Q64012	16;16	16;16	2;2	RNA-binding protein Raly	Raly	2	16	16	2	11	12	14	15	13	13	12	12	12	14	12	12	13	15	14	12	12	14	15	13	11	12	14	15	13	13	12	12	12	14	12	12	13	15	14	12	12	14	15
A2AU89;A2AU91;P70399;F6ZRL3	A2AU89;A2AU91;P70399	5;5;5;1	5;5;5;1	5;5;5;1	Tumor suppressor p53-binding protein 1	Trp53bp1;Tp53bp1	4	5	5	5	1	1	0	0	0	2	0	0	0	2	1	0	0	0	1	1	0	0	0	1	1	1	0	0	0	2	0	0	0	2	1	0	0	0	1	1	0	0	0
A2AUK7;A2AUK8;A2AUK6;A2AUK5;Q9Z2H5;E9PV14	A2AUK7;A2AUK8;A2AUK6;A2AUK5;Q9Z2H5;E9PV14	6;6;5;5;5;3	6;6;5;5;5;3	6;6;5;5;5;3	Band 4.1-like protein 1	Epb4.1l1;Epb41l1	6	6	6	6	3	5	1	2	3	3	3	1	4	5	2	2	1	1	5	1	2	3	1	3	3	5	1	2	3	3	3	1	4	5	2	2	1	1	5	1	2	3	1
A2AUR7;Q9D031;Q01730;B1AYQ0	A2AUR7;Q9D031;Q01730;B1AYQ0	2;2;2;1	2;2;2;1	2;2;2;1	Ras suppressor protein 1	Rsu1	4	2	2	2	1	0	0	0	1	2	0	0	0	2	0	0	0	0	2	2	0	0	0	1	1	0	0	0	1	2	0	0	0	2	0	0	0	0	2	2	0	0	0
A2AUT3;Q3UA16;A2AUT1;A2AUT4	A2AUT3;Q3UA16;A2AUT1;A2AUT4	2;2;1;1	2;2;1;1	2;2;1;1	Kinetochore protein Spc25	Spc25	4	2	2	2	1	0	0	0	0	0	0	0	0	0	0	0	0	0	1	1	0	0	0	0	1	0	0	0	0	0	0	0	0	0	0	0	0	0	1	1	0	0	0
A2AUY4;A2AUY3	A2AUY4	5;1	5;1	5;1		Baz2b	2	5	5	5	0	2	0	0	1	1	1	0	0	1	2	1	0	0	0	0	1	0	0	2	0	2	0	0	1	1	1	0	0	1	2	1	0	0	0	0	1	0	0
A2AVJ7;Q99PL5	A2AVJ7;Q99PL5	82;82	82;82	82;82	Ribosome-binding protein 1	Rrbp1	2	82	82	82	56	59	49	58	56	58	59	40	52	57	58	63	59	63	50	56	61	61	50	59	56	59	49	58	56	58	59	40	52	57	58	63	59	63	50	56	61	61	50
A2AVP4;P0C090;A0A0N4SVF7	A2AVP4;P0C090;A0A0N4SVF7	6;6;4	6;6;4	3;3;1	Roquin-2	Rc3h2	3	6	6	3	2	2	2	2	3	0	4	5	2	2	1	3	4	4	1	3	4	4	3	3	2	2	2	2	3	0	4	5	2	2	1	3	4	4	1	3	4	4	3
A2AVQ6;Q8C159	A2AVQ6;Q8C159	3;3	2;2	2;2	Tetratricopeptide repeat protein 22	Ttc22	2	3	2	2	2	2	0	1	1	1	2	0	0	0	1	2	1	2	1	2	2	1	0	1	1	1	0	1	0	1	1	0	0	0	1	1	0	1	0	1	1	0	0
A2AW05;Q08943	A2AW05;Q08943	25;25	25;25	25;25	FACT complex subunit SSRP1	Ssrp1	2	25	25	25	17	19	5	7	21	17	22	5	7	23	19	17	6	7	23	19	21	7	7	24	17	19	5	7	21	17	22	5	7	23	19	17	6	7	23	19	21	7	7
A2AW86;Q60767	A2AW86;Q60767	7;7	7;7	7;7	Lymphocyte antigen 75	Ly75	2	7	7	7	3	6	1	0	1	0	3	0	1	4	3	4	0	0	6	4	2	2	0	2	3	6	1	0	1	0	3	0	1	4	3	4	0	0	6	4	2	2	0
A2AWA9;A2AWA7;A2AWB0	A2AWA9;A2AWA7	10;7;1	10;7;1	10;7;1	Rab GTPase-activating protein 1	Rabgap1	3	10	10	10	4	3	0	1	7	3	1	0	0	7	5	2	2	0	5	4	2	0	2	6	4	3	0	1	7	3	1	0	0	7	5	2	2	0	5	4	2	0	2
A2AWF8;A2AWF9;E9Q4S7;Q64455	A2AWF8;A2AWF9;E9Q4S7;Q64455	1;1;1;1	1;1;1;1	1;1;1;1	Protein-tyrosine-phosphatase;Receptor-type tyrosine-protein phosphatase eta	Ptprj	4	1	1	1	0	0	0	0	1	0	1	0	0	1	0	0	0	0	1	0	0	0	0	0	0	0	0	0	1	0	1	0	0	1	0	0	0	0	1	0	0	0	0
A2AWI9;A2AWI7;Q8R3V5	A2AWI9;A2AWI7;Q8R3V5	4;4;4	3;3;3	3;3;3	Endophilin-B2	Sh3glb2	3	4	3	3	4	2	0	1	3	1	1	0	0	4	4	2	2	0	2	4	2	1	0	3	3	1	0	0	2	0	1	0	0	3	3	2	2	0	2	3	2	0	0
A2AWJ3;Q9JMF7	A2AWJ3;Q9JMF7	1;1	1;1	1;1	Dolichyldiphosphatase 1	Dolpp1	2	1	1	1	0	1	0	1	0	0	1	0	0	1	0	1	0	0	1	1	0	0	0	1	0	1	0	1	0	0	1	0	0	1	0	1	0	0	1	1	0	0	0
A2AWN8;P59326	A2AWN8;P59326	14;14	6;6	6;6	YTH domain-containing family protein 1	Ythdf1	2	14	6	6	7	9	9	11	11	8	11	7	11	12	11	9	9	12	10	10	11	11	10	10	3	3	2	5	5	2	3	3	5	5	4	2	4	5	5	3	4	4	4
A2AWP6;A2AWP8;F6S3V7;A2AWP4	A2AWP6;A2AWP8;F6S3V7	8;8;4;2	8;8;4;2	8;8;4;2	Rho guanine nucleotide exchange factor 10-like protein	Arhgef10l	4	8	8	8	1	3	0	0	5	1	2	0	0	8	1	1	0	0	6	3	2	0	0	4	1	3	0	0	5	1	2	0	0	8	1	1	0	0	6	3	2	0	0
A2AWT5;P25976	A2AWT5;P25976	50;48	50;48	2;2	Nucleolar transcription factor 1	Ubtf	2	50	50	2	42	39	16	33	30	37	37	11	18	37	42	37	30	29	39	38	41	31	20	37	42	39	16	33	30	37	37	11	18	37	42	37	30	29	39	38	41	31	20
A2AWT6;A2AWT7;E9Q4A8;G3UZW9	A2AWT6;A2AWT7	50;50;14;11	2;2;0;0	2;2;0;0		Ubtf	4	50	2	2	43	39	17	33	30	38	37	11	18	37	43	37	30	30	38	38	42	33	20	36	2	1	1	1	1	1	1	0	0	2	2	1	1	1	1	1	2	2	1
A2BDP0;A2ABV5	A2BDP0;A2ABV5	2;2	2;2	2;2	Mediator of RNA polymerase II transcription subunit 14	Med14	2	2	2	2	0	2	0	0	2	0	2	0	1	1	0	1	0	0	1	0	1	0	0	2	0	2	0	0	2	0	2	0	1	1	0	1	0	0	1	0	1	0	0
A2BDQ4;P54763;Q61772	A2BDQ4;P54763;Q61772	3;3;3	1;1;1	1;1;1	Receptor protein-tyrosine kinase;Ephrin type-B receptor 2;Ephrin type-A receptor 7	Epha7;Ephb2	3	3	1	1	3	3	3	1	1	1	2	0	1	1	2	2	1	1	2	2	2	1	1	0	1	1	1	0	0	0	0	0	0	0	0	0	0	0	0	0	0	0	0
A2BE28	A2BE28	7	7	7	Ribosomal biogenesis protein LAS1L	Las1l	1	7	7	7	5	6	2	3	3	3	6	1	3	3	5	4	4	4	4	5	5	1	5	5	5	6	2	3	3	3	6	1	3	3	5	4	4	4	4	5	5	1	5
A2BE91;Q5U4F6	A2BE91;Q5U4F6	6;6	6;6	6;6	WD repeat-containing protein 34	Wdr34	2	6	6	6	3	2	4	4	3	3	4	2	3	3	4	1	5	4	1	3	4	5	5	3	3	2	4	4	3	3	4	2	3	3	4	1	5	4	1	3	4	5	5
A2BEF2;Q52KF7;A2BEE9;P70175	A2BEF2;Q52KF7;A2BEE9;P70175	11;11;11;11	9;9;9;9	9;9;9;9	Disks large homolog 3	Dlg3	4	11	9	9	8	8	8	7	5	5	7	4	8	6	9	7	8	8	6	7	6	9	7	7	6	6	6	6	4	4	5	4	7	5	7	5	7	6	5	6	5	8	6
A2BFF8;A2BFF7;Q3TPJ8;A2BFF5;A2BFF9;O88487	A2BFF8;A2BFF7;Q3TPJ8;A2BFF5;A2BFF9;O88487	5;5;5;5;5;5	5;5;5;5;5;5	5;5;5;5;5;5	Cytoplasmic dynein 1 intermediate chain 2	Dync1i2	6	5	5	5	2	0	1	0	0	1	0	1	0	2	0	0	0	0	1	0	1	1	0	2	2	0	1	0	0	1	0	1	0	2	0	0	0	0	1	0	1	1	0
A2BG76;I7HIP8;A2BG75;A2BG77;P97863;A2ADI3	A2BG76;I7HIP8;A2BG75;A2BG77;P97863	7;7;7;7;7;2	6;6;6;6;6;1	6;6;6;6;6;1	Nuclear factor 1;Nuclear factor 1 B-type	Nfib	6	7	6	6	6	7	5	6	5	5	4	1	4	4	6	7	6	5	6	5	5	3	6	1	5	6	4	5	4	4	3	1	3	4	5	6	5	4	5	4	4	2	5
A2BG91;A2ARL5;A0A087WRL6;A2AW67;A2BFG5;A2ARW8;A2ARW5;A2AHM2;A2ARV7;L7N246;A2AW66;A2ARR6;A2ARL4;D3YWJ2;J3KMS2;F6QHQ5;Q8CFP2;A2BG90;A2ARV8;A2ARR5;A2AHM3;A2BFG4;K7N6R3;E9Q9K2;E9Q3Y3;A2ARW7	A2BG91;A2ARL5;A0A087WRL6;A2AW67;A2BFG5;A2ARW8;A2ARW5;A2AHM2;A2ARV7;L7N246;A2AW66;A2ARR6	9;8;6;6;6;6;5;5;5;5;5;5;3;1;1;1;1;1;1;1;1;1;1;1;1;1	9;8;6;6;6;6;5;5;5;5;5;5;3;1;1;1;1;1;1;1;1;1;1;1;1;1	2;1;1;1;1;1;1;1;1;1;1;1;1;1;1;1;1;1;1;1;1;1;1;1;1;1		Gm14295;Gm14419;Gm14325;Gm14326;Gm14399;Gm14393;Zfp931;Gm14401;Gm14322;Gm14418	26	9	9	2	0	0	1	4	5	2	3	3	3	6	2	3	2	2	4	1	4	5	5	5	0	0	1	4	5	2	3	3	3	6	2	3	2	2	4	1	4	5	5
A2BI37;G5E8W8;Q62394	A2BI37;G5E8W8	9;9;4	9;9;4	9;9;4		Zfp185	3	9	9	9	5	5	1	1	5	5	3	0	3	4	5	5	1	1	5	5	4	0	0	3	5	5	1	1	5	5	3	0	3	4	5	5	1	1	5	5	4	0	0
A2CG63;Z4YL44;Z4YMH1;F6R6U0	A2CG63;Z4YL44;Z4YMH1	6;4;4;1	6;4;4;1	6;4;4;1	AT-rich interactive domain-containing protein 4B	Arid4b	4	6	6	6	0	2	0	0	3	1	3	0	0	2	1	4	0	1	4	1	4	1	0	3	0	2	0	0	3	1	3	0	0	2	1	4	0	1	4	1	4	1	0
A2CG76;Q9Z148;A2CG77;G3UYH7;H3BIW5	A2CG76;Q9Z148	46;45;16;9;4	46;45;16;9;4	45;44;16;9;4	Histone-lysine N-methyltransferase EHMT2	Ehmt2	5	46	46	45	25	30	41	40	26	29	34	33	36	28	28	34	41	37	28	37	37	41	39	25	25	30	41	40	26	29	34	33	36	28	28	34	41	37	28	37	37	41	39
A2RS22;Q9WUM3;D3YUG6	A2RS22;Q9WUM3	31;31;5	31;31;5	31;31;5	Coronin;Coronin-1B	Coro1b	3	31	31	31	30	28	21	5	27	26	23	19	25	26	26	25	19	20	24	26	24	16	19	22	30	28	21	5	27	26	23	19	25	26	26	25	19	20	24	26	24	16	19
A2RS58;P47941	A2RS58;P47941	5;5	5;5	5;5	Crk-like protein	Crkl	2	5	5	5	4	3	1	0	2	4	3	1	2	4	3	2	3	1	3	4	2	1	0	3	4	3	1	0	2	4	3	1	2	4	3	2	3	1	3	4	2	1	0
A2RS96;Q9CXE7;D3Z615;Q8C5H9;Q3V440;E9Q2J2;E9PXY3	A2RS96;Q9CXE7	3;3;1;1;1;1;1	3;3;1;1;1;1;1	3;3;1;1;1;1;1	Transmembrane emp24 domain-containing protein 5	Tmed5	7	3	3	3	1	2	1	0	1	1	1	0	0	0	1	0	0	0	3	1	0	1	0	0	1	2	1	0	1	1	1	0	0	0	1	0	0	0	3	1	0	1	0
A2RSB1;Q78ZA7	A2RSB1;Q78ZA7	8;8	7;7	7;7	Nucleosome assembly protein 1-like 4	Nap1l4	2	8	7	7	4	5	2	4	7	6	5	2	6	6	6	7	2	4	7	5	7	3	3	7	3	4	2	3	6	5	4	1	5	5	5	6	1	3	6	4	6	2	2
A2RSV8;P19783;M0QWX7;D6RG40	A2RSV8;P19783	9;9;4;1	9;9;4;1	9;9;4;1	Cytochrome c oxidase subunit 4 isoform 1, mitochondrial	Cox4i1	4	9	9	9	8	7	4	6	8	8	6	2	2	6	7	6	3	4	7	6	6	3	5	4	8	7	4	6	8	8	6	2	2	6	7	6	3	4	7	6	6	3	5
A2RSX9;E9Q3G5;G5E8V9;E9QAY5	A2RSX9;E9Q3G5;G5E8V9;E9QAY5	5;5;5;3	5;5;5;3	5;5;5;3		Arfip1	4	5	5	5	2	0	0	0	1	1	1	0	0	1	0	0	0	0	3	2	1	1	0	2	2	0	0	0	1	1	1	0	0	1	0	0	0	0	3	2	1	1	0
A2RT09;Q8CBW7	A2RT09;Q8CBW7	4;4	1;1	1;1	Cysteine-rich hydrophobic domain-containing protein 1	Chic1	2	4	1	1	1	1	0	0	1	0	0	0	1	1	0	1	2	2	2	1	2	1	0	1	0	0	0	0	0	0	0	0	1	0	0	0	1	0	0	0	0	0	0
A2RTT4;P61089	A2RTT4;P61089	4;4	4;4	4;4	Ubiquitin-conjugating enzyme E2 N	Ube2n	2	4	4	4	1	1	1	0	1	1	0	0	0	2	2	0	1	1	1	1	1	1	2	3	1	1	1	0	1	1	0	0	0	2	2	0	1	1	1	1	1	1	2
A3KG41;A3KG38;E9Q2Y3;Q7TSS3;O88522;A3KG44;A3KG40;Q8VC91	A3KG41;A3KG38;E9Q2Y3;Q7TSS3;O88522;A3KG44;A3KG40;Q8VC91	2;2;2;2;2;1;1;1	2;2;2;2;2;1;1;1	2;2;2;2;2;1;1;1	NF-kappa-B essential modulator	Ikbkg	8	2	2	2	0	1	0	0	0	0	1	0	0	2	0	0	1	0	0	0	0	1	0	1	0	1	0	0	0	0	1	0	0	2	0	0	1	0	0	0	0	1	0
A3KGF9	A3KGF9	7	7	7	Uncharacterized protein C15orf52 homolog		1	7	7	7	2	4	7	4	2	3	3	5	4	2	3	4	6	6	3	2	5	7	5	3	2	4	7	4	2	3	3	5	4	2	3	4	6	6	3	2	5	7	5
A3KGQ6;Q9D898;A0A0R3P9C9	A3KGQ6;Q9D898	9;9;1	9;9;1	9;9;1	Actin-related protein 2/3 complex subunit 5;Actin-related protein 2/3 complex subunit 5-like protein	Arpc5l	3	9	9	9	4	6	6	1	5	6	5	5	7	5	6	7	7	7	6	5	5	1	5	2	4	6	6	1	5	6	5	5	7	5	6	7	7	7	6	5	5	1	5
A3KGR6;O35929	A3KGR6;O35929	1;1	1;1	1;1	GTP-binding protein REM 1	Rem1	2	1	1	1	1	1	0	0	0	1	1	0	0	0	0	1	1	0	0	1	0	0	0	0	1	1	0	0	0	1	1	0	0	0	0	1	1	0	0	1	0	0	0
A3KGU5;E9Q447	A3KGU5;E9Q447	237;236	2;2	2;2		Sptan1	2	237	2	2	180	209	128	17	164	175	148	114	151	145	183	172	114	144	138	183	150	51	106	119	1	1	1	0	0	1	0	1	1	0	1	0	1	1	0	2	0	1	1
A3KGU7;A3KGU9;A3KGU4	A3KGU7;A3KGU9	238;237;17	1;1;0	0;0;0		Sptan1	3	238	1	0	181	210	130	18	165	176	151	115	153	147	184	174	114	146	139	182	152	51	107	121	1	1	0	0	1	1	1	0	1	1	0	1	0	1	1	1	1	0	0
A3KMF4;E9Q921;O88573;B1AVP1	A3KMF4;E9Q921;O88573;B1AVP1	18;18;17;11	18;18;17;11	18;18;17;11	AF4/FMR2 family member 1	Aff1	4	18	18	18	9	6	5	12	9	9	10	5	3	6	9	8	7	6	10	9	7	9	5	8	9	6	5	12	9	9	10	5	3	6	9	8	7	6	10	9	7	9	5
A3KPD0;B2RVF0;A2AB79;Q8CGP6;Q8CGP7;Q8CGP5;Q8BFU2;P22752;Q8CGP4	A3KPD0;B2RVF0;A2AB79;Q8CGP6;Q8CGP7;Q8CGP5;Q8BFU2;P22752;Q8CGP4	9;9;9;9;9;9;9;9;7	1;1;1;1;1;1;1;1;0	1;1;1;1;1;1;1;1;0	Histone H2A;Histone H2A type 1-H;Histone H2A type 1-K;Histone H2A type 1-F;Histone H2A type 3;Histone H2A type 1	Hist1h2ah;Hist1h2ad;Hist3h2a;Hist1h2ak;Hist1h2af;Hist1h2ab;Hist1h2aa	9	9	1	1	8	7	7	8	8	6	8	7	8	7	6	7	8	8	6	6	8	7	8	6	1	0	0	0	0	0	0	0	0	0	0	0	0	0	0	0	0	0	0
A4FUS1;P14131	A4FUS1;P14131	16;16	16;16	16;16	40S ribosomal protein S16	Rps16	2	16	16	16	13	13	14	14	13	13	13	12	13	15	13	12	14	14	14	13	12	14	14	15	13	13	14	14	13	13	13	12	13	15	13	12	14	14	14	13	12	14	14
A4QMQ0;Q9CZD5	A4QMQ0;Q9CZD5	4;4	4;4	4;4	Translation initiation factor IF-3, mitochondrial	Mtif3	2	4	4	4	0	1	1	2	0	0	0	1	3	0	0	1	1	1	2	0	1	1	1	3	0	1	1	2	0	0	0	1	3	0	0	1	1	1	2	0	1	1	1
A4QPD3;P15307	A4QPD3;P15307	3;2	2;1	2;1	Proto-oncogene c-Rel	Rel	2	3	2	2	1	0	0	0	0	0	0	0	0	1	0	0	0	0	1	1	0	0	0	2	0	0	0	0	0	0	0	0	0	1	0	0	0	0	1	1	0	0	0
A5CVE4;I1E4X8;P83093	A5CVE4;I1E4X8;P83093	2;2;2	2;2;2	2;2;2	Stromal interaction molecule 2	Stim2	3	2	2	2	0	0	0	1	0	1	1	0	1	1	1	2	1	1	1	2	1	0	0	0	0	0	0	1	0	1	1	0	1	1	1	2	1	1	1	2	1	0	0
A5D6P3;O35379;E9Q1I5	A5D6P3;O35379	23;23;5	23;23;5	23;23;5	Multidrug resistance-associated protein 1	Abcc1	3	23	23	23	8	15	5	6	11	7	14	3	5	10	14	14	6	7	11	13	13	3	6	14	8	15	5	6	11	7	14	3	5	10	14	14	6	7	11	13	13	3	6
A6H5X4	A6H5X4	3	3	3	PHD finger protein 11	Phf11	1	3	3	3	0	0	0	0	3	0	0	0	0	3	1	0	0	1	1	1	0	0	0	3	0	0	0	0	3	0	0	0	0	3	1	0	0	1	1	1	0	0	0
A6H5Z3;Q3U9D6;Q8R313	A6H5Z3	3;1;1	3;1;1	3;1;1	Exocyst complex component 6B	Exoc6b	3	3	3	3	0	2	1	0	1	0	1	1	1	2	0	1	1	0	1	0	1	1	1	2	0	2	1	0	1	0	1	1	1	2	0	1	1	0	1	0	1	1	1
A6H619;F7ANA1;F6WXS6;D3YWH5;D6RI35	A6H619	28;9;7;2;2	28;9;7;2;2	27;8;6;2;2	PHD and RING finger domain-containing protein 1	Phrf1	5	28	28	27	13	15	13	20	10	12	16	10	14	13	13	14	18	20	14	13	17	18	15	13	13	15	13	20	10	12	16	10	14	13	13	14	18	20	14	13	17	18	15
A6H6S8;Q8CI61	A6H6S8;Q8CI61	15;15	15;15	15;15	BAG family molecular chaperone regulator 4	Bag4	2	15	15	15	10	10	9	9	7	7	8	5	7	9	9	10	9	12	11	8	8	10	10	8	10	10	9	9	7	7	8	5	7	9	9	10	9	12	11	8	8	10	10
A6MDD3;Q8R422	A6MDD3;Q8R422	32;32	32;32	32;32	CD109 antigen	Cd109	2	32	32	32	23	26	17	0	14	21	19	14	22	16	20	22	15	17	13	19	22	1	12	11	23	26	17	0	14	21	19	14	22	16	20	22	15	17	13	19	22	1	12
A6PW47;Q99K74	A6PW47;Q99K74	4;4	4;4	4;4	Mediator of RNA polymerase II transcription subunit 24	Med24	2	4	4	4	2	3	2	2	3	2	3	2	2	3	3	3	2	2	3	3	3	2	2	2	2	3	2	2	3	2	3	2	2	3	3	3	2	2	3	3	3	2	2
A6PW84;A2A7Q5;Q3V1T4;F2Z499	A6PW84;A2A7Q5;Q3V1T4	8;8;8;1	8;8;8;1	8;8;8;1	Prolyl 3-hydroxylase 1	P3h1;Lepre1	4	8	8	8	2	3	0	7	2	3	3	0	4	1	1	3	1	3	1	2	2	2	3	3	2	3	0	7	2	3	3	0	4	1	1	3	1	3	1	2	2	2	3
A6PWC3;A2A9Q2;Q8BHG1;Q3V3G9	A6PWC3;A2A9Q2;Q8BHG1	25;25;25;6	25;25;25;6	25;25;25;6	Nardilysin	Nrd1	4	25	25	25	12	15	0	0	13	6	15	0	0	17	10	14	0	0	17	14	12	0	0	17	12	15	0	0	13	6	15	0	0	17	10	14	0	0	17	14	12	0	0
A6PWS5	A6PWS5	15	2	2		Gsn	1	15	2	2	11	10	5	0	13	10	10	5	4	13	10	10	6	7	11	9	10	3	4	13	2	2	1	0	2	2	2	1	1	2	2	2	1	1	2	2	2	1	1
A6PWX7;A6PWX9;Q9CWU6;A6PWX5;F6V305;A6PWX8	A6PWX7;A6PWX9;Q9CWU6;A6PWX5;F6V305;A6PWX8	2;2;2;1;1;1	2;2;2;1;1;1	2;2;2;1;1;1	Ubiquinol-cytochrome-c reductase complex assembly factor 1	Uqcc1	6	2	2	2	1	1	1	2	1	1	1	1	1	0	2	0	1	1	1	1	1	1	1	0	1	1	1	2	1	1	1	1	1	0	2	0	1	1	1	1	1	1	1
A6PWY4	A6PWY4	2	2	2	WD repeat-containing protein 76	Wdr76	1	2	2	2	1	2	0	1	0	1	1	0	1	0	1	0	0	0	0	0	1	0	1	0	1	2	0	1	0	1	1	0	1	0	1	0	0	0	0	0	1	0	1
A6X8Z3	A6X8Z3	22	1	1		Igf2bp2	1	22	1	1	18	19	18	19	16	17	18	14	18	18	18	19	18	16	16	18	20	20	18	20	0	0	0	0	0	0	0	0	0	0	0	0	0	0	0	0	0	1	0
A8C756	A8C756	2	2	2	Thyroid adenoma-associated protein homolog	Thada	1	2	2	2	1	0	0	0	0	0	1	0	0	1	0	0	0	0	2	1	0	1	1	0	1	0	0	0	0	0	1	0	0	1	0	0	0	0	2	1	0	1	1
A8IP69;P61982	A8IP69;P61982	18;18	15;15	13;13	14-3-3 protein gamma;14-3-3 protein gamma, N-terminally processed	Ywhag	2	18	15	13	13	12	12	11	15	12	14	10	14	16	12	16	13	14	16	13	13	8	14	16	11	10	9	8	12	10	12	7	11	13	10	14	10	11	13	11	11	6	11
A8Y5N8;Q91WB4	A8Y5N8;Q91WB4	2;2	2;2	2;2	Pleckstrin homology domain-containing family F member 2	Plekhf2	2	2	2	2	0	0	0	0	0	0	1	0	0	1	0	0	0	0	1	1	0	0	0	1	0	0	0	0	0	0	1	0	0	1	0	0	0	0	1	1	0	0	0
A8Y5P1;Q8K211	A8Y5P1;Q8K211	1;1	1;1	1;1	High affinity copper uptake protein 1	Slc31a1	2	1	1	1	0	0	0	0	0	0	0	0	0	0	0	0	0	0	0	0	0	0	0	0	0	0	0	0	0	0	0	0	0	0	0	0	0	0	0	0	0	0	0
A8Y5Q1;A2AJP9;A8Y5Q0;A2AJQ0;Q3UV70	A8Y5Q1;A2AJP9;A8Y5Q0;A2AJQ0;Q3UV70	2;2;2;2;2	2;2;2;2;2	2;2;2;2;2	[Pyruvate dehydrogenase [acetyl-transferring]]-phosphatase 1, mitochondrial	Pdp1	5	2	2	2	0	2	0	0	2	1	1	0	1	2	0	0	0	0	1	1	0	0	0	1	0	2	0	0	2	1	1	0	1	2	0	0	0	0	1	1	0	0	0
A9C475;Q61214;A9C478	A9C475;Q61214	19;19;8	1;1;1	1;1;1	Dual specificity tyrosine-phosphorylation-regulated kinase 1A	Dyrk1a	3	19	1	1	13	14	13	9	12	11	15	7	12	14	14	15	14	11	14	14	14	10	13	14	0	0	0	0	0	0	1	0	1	0	1	0	0	0	0	0	1	0	0
B0QZF8;B1AQJ2	B0QZF8;B1AQJ2	9;9	9;9	9;9	Ubiquitin carboxyl-terminal hydrolase 36	Usp36	2	9	9	9	0	2	3	5	1	0	4	2	1	3	2	4	3	3	1	3	3	5	2	1	0	2	3	5	1	0	4	2	1	3	2	4	3	3	1	3	3	5	2
B0R091;P61022;B0R092	B0R091;P61022	7;7;2	7;7;2	7;7;2	Calcineurin B homologous protein 1	Chp1	3	7	7	7	3	5	3	4	4	5	5	3	5	3	5	6	5	6	6	5	6	4	5	4	3	5	3	4	4	5	5	3	5	3	5	6	5	6	6	5	6	4	5
B0V2M3;B8JJA0;F6R9J2	B0V2M3;B8JJA0	20;12;2	20;12;2	3;3;0		Zfp318	3	20	20	3	4	6	6	16	1	1	5	6	7	0	3	5	8	8	1	4	7	11	7	1	4	6	6	16	1	1	5	6	7	0	3	5	8	8	1	4	7	11	7
B1APX2;Q3UE31	B1APX2;Q3UE31	1;1	1;1	1;1	Uncharacterized protein KIAA0930 homolog	5031439G07Rik	2	1	1	1	1	1	1	1	0	0	1	1	1	1	0	0	1	1	0	0	0	1	1	0	1	1	1	1	0	0	1	1	1	1	0	0	1	1	0	0	0	1	1
B1AQD3;Q0PD20;Q64008;B1AQD4;F7BE32	B1AQD3;Q0PD20;Q64008;B1AQD4	9;9;8;6;4	9;9;8;6;4	9;9;8;6;4	Ras-related protein Rab-34	Rab34	5	9	9	9	4	6	5	3	7	5	6	1	2	6	6	5	3	2	6	6	5	1	3	6	4	6	5	3	7	5	6	1	2	6	6	5	3	2	6	6	5	1	3
B1AQR8;G3X9T7;O08573	B1AQR8;G3X9T7;O08573	13;13;13	13;13;13	13;13;13	Galectin;Galectin-9	Lgals9	3	13	13	13	13	13	8	5	11	12	6	4	7	11	12	10	7	7	7	9	7	6	5	6	13	13	8	5	11	12	6	4	7	11	12	10	7	7	7	9	7	6	5
B1AQY2;Q69ZH9;F8VQ11;D6RDB5	B1AQY2;Q69ZH9;F8VQ11;D6RDB5	30;30;27;16	30;30;27;16	30;30;27;16	Rho GTPase-activating protein 23	Arhgap23	4	30	30	30	14	19	8	5	15	5	9	7	9	14	12	11	14	13	12	15	10	4	12	11	14	19	8	5	15	5	9	7	9	14	12	11	14	13	12	15	10	4	12
B1AR28;P50544	B1AR28;P50544	21;21	21;21	21;21	Very long-chain specific acyl-CoA dehydrogenase, mitochondrial	Acadvl	2	21	21	21	15	16	7	8	14	13	13	3	4	13	12	12	6	7	11	15	8	9	7	11	15	16	7	8	14	13	13	3	4	13	12	12	6	7	11	15	8	9	7
B1AR50;Q9DCD6	B1AR50;Q9DCD6	1;1	1;1	1;1	Gamma-aminobutyric acid receptor-associated protein	Gabarap	2	1	1	1	1	1	1	0	1	0	0	0	0	1	1	0	1	1	1	1	1	1	0	1	1	1	1	0	1	0	0	0	0	1	1	0	1	1	1	1	1	1	0
B1ARD6;A0A0A0MQG6;A0A0A0MQG0;B1ARD8;F6RTS1;E9Q0R4	B1ARD6;A0A0A0MQG6	17;13;3;3;2;1	17;13;3;3;2;1	17;13;3;3;2;1		Slfn9	6	17	17	17	5	7	2	1	7	6	3	1	1	10	6	3	1	1	11	6	5	1	3	10	5	7	2	1	7	6	3	1	1	10	6	3	1	1	11	6	5	1	3
B1ARU4;E9PVY8;E9QA63;Q9QXZ0;A0A0A0MQA6;E9QNP1;F6Q750;F6SHS0;F6RCJ3;F6YKN8;F6RL59;A0A0A0MQH5	B1ARU4;E9PVY8;E9QA63;Q9QXZ0;A0A0A0MQA6;E9QNP1;F6Q750	45;45;44;44;43;39;37;11;4;4;3;2	40;40;39;39;39;37;35;11;2;2;2;2	0;0;0;0;0;0;0;0;0;0;0;0	Microtubule-actin cross-linking factor 1	Macf1	12	45	40	0	21	23	17	9	16	14	18	10	19	20	21	20	15	15	15	24	18	14	14	19	18	21	14	8	12	12	16	7	16	17	19	18	13	13	13	22	16	12	11
B1AS34;B1AS37;Q9D032;Q3U4B1;Q9CYZ8	B1AS34;B1AS37;Q9D032;Q3U4B1;Q9CYZ8	2;2;2;1;1	2;2;2;1;1	2;2;2;1;1	Single-stranded DNA-binding protein 3;Single-stranded DNA-binding protein 2	Ssbp3;Ssbp4;Ssbp2	5	2	2	2	1	1	2	1	1	1	1	1	2	1	1	1	1	1	1	1	1	2	2	1	1	1	2	1	1	1	1	1	2	1	1	1	1	1	1	1	1	2	2
B1ASD1;P23607;P17012	B1ASD1;P23607;P17012	2;2;2	2;2;2	2;2;2	Zinc finger autosomal protein;Zinc finger X-chromosomal protein	Zfx;Zfa	3	2	2	2	0	1	0	1	1	0	0	0	0	0	1	0	0	0	1	1	0	0	0	1	0	1	0	1	1	0	0	0	0	0	1	0	0	0	1	1	0	0	0
B1ASP2;P52332;G5E852;Q62120	B1ASP2;P52332	52;49;1;1	52;49;1;1	52;49;1;1	Tyrosine-protein kinase;Tyrosine-protein kinase JAK1	Jak1	4	52	52	52	31	37	31	28	33	27	35	23	28	37	29	33	33	22	31	32	30	26	26	33	31	37	31	28	33	27	35	23	28	37	29	33	33	22	31	32	30	26	26
B1ASU0;P59823	B1ASU0;P59823	1;1	1;1	1;1	Interleukin-1 receptor accessory protein-like 1	Il1rapl1	2	1	1	1	1	0	0	0	0	0	1	0	0	0	0	1	0	0	0	0	0	0	0	0	1	0	0	0	0	0	1	0	0	0	0	1	0	0	0	0	0	0	0
B1ASZ3;Q64516;Q9WU65;Q8C635	B1ASZ3;Q64516;Q9WU65	8;8;4;1	8;8;4;1	8;8;4;1	Glycerol kinase;Glycerol kinase 2	Gyk;Gk;Gk2	4	8	8	8	3	5	0	0	4	2	1	0	0	5	5	5	0	1	4	4	1	1	3	2	3	5	0	0	4	2	1	0	0	5	5	5	0	1	4	4	1	1	3
B1AT82;Q9D0M1;B1AT84	B1AT82;Q9D0M1	5;5;1	5;5;1	5;5;1	Phosphoribosyl pyrophosphate synthase-associated protein 1	Prpsap1	3	5	5	5	3	2	2	1	3	2	2	0	1	5	2	3	2	1	4	2	2	3	2	4	3	2	2	1	3	2	2	0	1	5	2	3	2	1	4	2	2	3	2
B1ATP7;Q80Y81	B1ATP7;Q80Y81	1;1	1;1	1;1	Zinc phosphodiesterase ELAC protein 2	Elac2	2	1	1	1	0	0	0	0	0	0	0	0	0	1	0	0	0	0	0	0	0	0	0	0	0	0	0	0	0	0	0	0	0	1	0	0	0	0	0	0	0	0	0
B1ATZ0;B1ATZ1;Q3UMA3;Q99LI8;B1ATY9;F6VV02	B1ATZ0;B1ATZ1;Q3UMA3;Q99LI8;B1ATY9;F6VV02	4;4;4;4;2;2	4;4;4;4;2;2	4;4;4;4;2;2	Hepatocyte growth factor-regulated tyrosine kinase substrate	Hgs	6	4	4	4	1	1	0	0	0	0	0	0	0	3	1	0	0	0	3	1	1	0	0	0	1	1	0	0	0	0	0	0	0	3	1	0	0	0	3	1	1	0	0
B1AU25;Q9Z0X1	B1AU25;Q9Z0X1	17;17	17;17	17;17	Apoptosis-inducing factor 1, mitochondrial	Aifm1	2	17	17	17	10	13	14	14	12	11	13	9	13	12	10	14	14	13	12	14	14	13	12	9	10	13	14	14	12	11	13	9	13	12	10	14	14	13	12	14	14	13	12
B1AU60;B1AXA6;Q925Q8	B1AU60;B1AXA6;Q925Q8	1;1;1	1;1;1	1;1;1	Dachshund homolog 2	Dach2	3	1	1	1	0	0	0	0	0	0	0	1	0	1	1	0	1	1	0	0	0	1	0	0	0	0	0	0	0	0	0	1	0	1	1	0	1	1	0	0	0	1	0
B1AU74;Q9CWP6	B1AU74;Q9CWP6	3;3	3;3	3;3	Motile sperm domain-containing protein 2	Mospd2	2	3	3	3	3	3	0	1	2	1	1	1	1	3	1	1	1	1	2	1	2	1	0	2	3	3	0	1	2	1	1	1	1	3	1	1	1	1	2	1	2	1	0
B1AU75;Q99MD9;B1AU76	B1AU75;Q99MD9;B1AU76	14;14;13	14;14;13	14;14;13	Nuclear autoantigenic sperm protein	Nasp	3	14	14	14	4	8	0	3	8	5	7	0	4	12	3	5	0	3	11	5	9	1	3	13	4	8	0	3	8	5	7	0	4	12	3	5	0	3	11	5	9	1	3
B1AUF2;B1AUF1;Q60698	B1AUF2;B1AUF1;Q60698	6;6;4	6;6;4	6;6;4	Ski oncogene	Ski	3	6	6	6	1	2	1	3	2	0	3	1	4	0	0	3	2	2	0	0	2	1	2	0	1	2	1	3	2	0	3	1	4	0	0	3	2	2	0	0	2	1	2
B1AUN2;B1AUN3;Q3UKV0	B1AUN2;B1AUN3;Q3UKV0	6;5;5	6;5;5	6;5;5		Eif2b3	3	6	6	6	2	1	1	0	4	1	1	1	1	4	2	1	1	2	6	1	5	1	1	5	2	1	1	0	4	1	1	1	1	4	2	1	1	2	6	1	5	1	1
B1AUX2;Q61191;F6SJS2	B1AUX2;Q61191	22;22;7	22;22;7	21;21;6	Host cell factor 1;HCF N-terminal chain 1;HCF N-terminal chain 2;HCF N-terminal chain 3;HCF N-terminal chain 4;HCF N-terminal chain 5;HCF N-terminal chain 6;HCF C-terminal chain 1;HCF C-terminal chain 2;HCF C-terminal chain 3;HCF C-terminal chain 4;HCF C-terminal chain 5;HCF C-terminal chain 6	Hcfc1	3	22	22	21	14	14	12	14	15	7	12	6	11	16	11	13	14	15	15	13	14	15	11	14	14	14	12	14	15	7	12	6	11	16	11	13	14	15	15	13	14	15	11
B1AUY7;Q540H0;Q9QY36;B1AUY8;B1AUY9;B1AUZ1;A8W660;Q9CQX6;Q3UX61	B1AUY7;Q540H0;Q9QY36;B1AUY8;B1AUY9;B1AUZ1	9;9;9;8;6;6;3;3;3	9;9;9;8;6;6;3;3;3	3;3;3;3;0;0;0;0;0	N-alpha-acetyltransferase 10	Naa10	9	9	9	3	6	4	0	2	7	2	4	0	1	8	4	4	1	0	8	5	5	0	2	9	6	4	0	2	7	2	4	0	1	8	4	4	1	0	8	5	5	0	2
B1AV77;B1ATI0;P47740;P47739	B1AV77;B1ATI0;P47740	8;8;8;1	8;8;8;1	8;8;8;1	Aldehyde dehydrogenase;Fatty aldehyde dehydrogenase	Aldh3a2	4	8	8	8	7	8	5	5	6	6	7	3	3	6	7	7	5	3	7	6	6	4	3	6	7	8	5	5	6	6	7	3	3	6	7	7	5	3	7	6	6	4	3
B1AVD1;B1AVD2;Q8BU59	B1AVD1;B1AVD2;Q8BU59	2;2;1	2;2;1	2;2;1		Xpnpep2	3	2	2	2	1	1	0	0	0	1	0	0	0	0	0	0	0	0	1	1	0	0	0	0	1	1	0	0	0	1	0	0	0	0	0	0	0	0	1	1	0	0	0
B1AVH4;Q8C0P5;B1AVH5;Q8BJF9	B1AVH4;Q8C0P5;B1AVH5	13;13;12;1	13;13;12;1	13;13;12;1	Coronin;Coronin-2A	Coro2a	4	13	13	13	11	8	5	0	4	10	8	4	6	5	10	8	5	4	3	10	9	0	2	5	11	8	5	0	4	10	8	4	6	5	10	8	5	4	3	10	9	0	2
B1AWE0;Q6PFA2;B1AWE1;B1AWD8;B1AWD9;O08585	B1AWE0;Q6PFA2;B1AWE1;B1AWD8;B1AWD9;O08585	8;8;7;7;7;7	8;8;7;7;7;7	8;8;7;7;7;7	Clathrin light chain A	Clta	6	8	8	8	4	5	4	2	4	6	5	5	3	3	4	7	4	4	4	6	4	3	2	3	4	5	4	2	4	6	5	5	3	3	4	7	4	4	4	6	4	3	2
B1AX58;Q99K51;Q61233;Q3V0K9	B1AX58;Q99K51	20;20;2;1	20;20;2;1	20;20;2;1	Plastin-3	Pls3	4	20	20	20	8	11	6	1	14	8	6	3	9	14	12	11	6	8	13	14	9	3	6	13	8	11	6	1	14	8	6	3	9	14	12	11	6	8	13	14	9	3	6
B1AX98;Q505F5;E9PV22	B1AX98;Q505F5;E9PV22	6;6;5	6;6;5	6;6;5	Leucine-rich repeat-containing protein 47	Lrrc47	3	6	6	6	5	2	3	2	2	4	1	4	2	4	3	2	5	3	6	5	5	4	2	6	5	2	3	2	2	4	1	4	2	4	3	2	5	3	6	5	5	4	2
B1AXI9;J3QMP9;Q62036	B1AXI9;J3QMP9;Q62036	14;13;13	14;13;13	14;13;13	Centrosomal protein of 131 kDa	Cep131	3	14	14	14	9	8	2	1	11	5	6	3	8	8	9	5	3	6	11	11	7	5	4	7	9	8	2	1	11	5	6	3	8	8	9	5	3	6	11	11	7	5	4
B1AXP6	B1AXP6	3	3	3	Mitochondrial import receptor subunit TOM5 homolog	Tomm5	1	3	3	3	3	2	1	1	1	3	1	1	1	2	3	3	0	1	2	3	2	1	2	1	3	2	1	1	1	3	1	1	1	2	3	3	0	1	2	3	2	1	2
B1AXZ0;Q80UJ0;Q3UR02;Q564D8;Q80Y51;B1AXZ6;B1AXZ4;B1AXZ5;Q60899;A2A9S3;A2A9S2;A2A9R8;A2A9R6;Q8BVA9;A2A9S0;Q61701;H3BLG7;Q60900;A2A9R4;A2A9S1;A2A9R5	B1AXZ0;Q80UJ0;Q3UR02;Q564D8;Q80Y51;B1AXZ6;B1AXZ4;B1AXZ5;Q60899;A2A9S3;A2A9S2;A2A9R8;A2A9R6;Q8BVA9;A2A9S0;Q61701	13;13;13;13;13;13;13;13;13;9;9;9;9;9;9;9;4;4;3;1;1	12;12;12;12;12;12;12;12;12;8;8;8;8;8;8;8;4;4;3;1;1	12;12;12;12;12;12;12;12;12;8;8;8;8;8;8;8;4;4;3;1;1	ELAV-like protein;ELAV-like protein 2;ELAV-like protein 4	Elavl2;Elavl4	21	13	12	12	6	8	10	13	9	8	7	7	8	8	8	8	10	11	8	6	10	13	12	6	5	7	9	12	8	7	7	6	7	7	7	7	9	10	7	6	9	12	11
B1AY10	B1AY10	24	24	24	Transcriptional repressor NF-X1	Nfx1	1	24	24	24	9	7	8	15	8	5	12	9	7	9	7	10	9	10	8	12	14	13	12	12	9	7	8	15	8	5	12	9	7	9	7	10	9	10	8	12	14	13	12
B1AYC9;Q8R5A3	B1AYC9;Q8R5A3	3;3	3;3	3;3	Amyloid beta A4 precursor protein-binding family B member 1-interacting protein	Apbb1ip	2	3	3	3	0	0	0	0	0	0	0	0	0	0	0	0	0	0	0	0	1	0	0	1	0	0	0	0	0	0	0	0	0	0	0	0	0	0	0	0	1	0	0
B1AYU7;Q8C5N3;B1AYU4;A2AK44;A2AK42;J3QNR0;J3QM48;B1AYU8;B1AYU9;REV__K4DI65	B1AYU7;Q8C5N3;B1AYU4;A2AK44;A2AK42	49;49;42;38;38;11;11;8;4;1	49;49;42;38;38;11;11;8;4;1	49;49;42;38;38;11;11;8;4;1	Pre-mRNA-splicing factor CWC22 homolog	Cwc22;Gm13695;Gm13697	10	49	49	49	36	37	35	42	29	33	36	29	36	33	35	34	42	41	31	38	41	38	35	37	36	37	35	42	29	33	36	29	36	33	35	34	42	41	31	38	41	38	35
B1AZ15;B1AZ14;Q3UMF0;B1AZ26;B1AZ25;B1AZ20	B1AZ15;B1AZ14;Q3UMF0	26;26;25;7;1;1	26;26;25;7;1;1	26;26;25;7;1;1	Cordon-bleu protein-like 1	Cobll1	6	26	26	26	13	17	9	4	16	10	15	9	9	14	12	12	12	10	16	21	10	13	10	16	13	17	9	4	16	10	15	9	9	14	12	12	12	10	16	21	10	13	10
B1AZ41;B1AZ42;B1AZ39;P0C0A3	B1AZ41;B1AZ42;B1AZ39;P0C0A3	1;1;1;1	1;1;1;1	1;1;1;1	Charged multivesicular body protein 6	Chmp6	4	1	1	1	1	0	0	0	0	0	0	0	0	0	0	0	0	0	0	0	0	0	0	0	1	0	0	0	0	0	0	0	0	0	0	0	0	0	0	0	0	0	0
B1AZI6;Q8C690;F6SBF2;F6VK25;B8A4C2;F6QCT0;F6W2C7;B1AZI7;F6RBN0	B1AZI6	57;8;5;4;3;2;2;2;2	57;8;5;4;3;2;2;2;2	37;8;5;4;3;1;2;1;1	THO complex subunit 2	Thoc2	9	57	57	37	30	35	37	46	35	30	35	32	37	37	30	32	43	40	35	32	36	42	43	31	30	35	37	46	35	30	35	32	37	37	30	32	43	40	35	32	36	42	43
B1B0C7;E9PZ16;Q05793	B1B0C7;E9PZ16;Q05793	25;25;21	25;25;21	25;25;21	Basement membrane-specific heparan sulfate proteoglycan core protein;Endorepellin;LG3 peptide	Hspg2	3	25	25	25	7	11	6	10	10	2	12	2	5	10	9	12	9	3	7	6	10	6	4	5	7	11	6	10	10	2	12	2	5	10	9	12	9	3	7	6	10	6	4
B1B0E8;Q62377;B1B0E9;B1B0F0;B1B0F1	B1B0E8;Q62377	19;19;5;4;2	19;19;5;4;2	15;15;3;2;2	U2 small nuclear ribonucleoprotein auxiliary factor 35 kDa subunit-related protein 2	Zrsr2	5	19	19	15	8	11	11	16	8	7	12	7	11	9	10	10	14	12	9	8	12	15	11	9	8	11	11	16	8	7	12	7	11	9	10	10	14	12	9	8	12	15	11
B1B1A8;Q6PDN3	B1B1A8;Q6PDN3	35;35	35;35	35;35	Myosin light chain kinase, smooth muscle;Myosin light chain kinase, smooth muscle, deglutamylated form	Mylk	2	35	35	35	23	20	6	1	22	19	7	1	10	21	19	12	7	7	12	18	7	2	3	15	23	20	6	1	22	19	7	1	10	21	19	12	7	7	12	18	7	2	3
B1B1D8;Q9D773;B1B1D7	B1B1D8;Q9D773;B1B1D7	6;6;3	6;6;3	6;6;3	39S ribosomal protein L2, mitochondrial	Mrpl2	3	6	6	6	4	4	1	2	1	2	3	1	1	2	3	3	1	1	3	4	4	1	0	0	4	4	1	2	1	2	3	1	1	2	3	3	1	1	3	4	4	1	0
B2FDH0;D3YW10;D3YXD1;Q91W82;P52483;H3BKX9;H3BL23	B2FDH0;D3YW10;D3YXD1;Q91W82;P52483;H3BKX9;H3BL23	2;2;2;2;2;1;1	2;2;2;2;2;1;1	1;1;1;1;1;0;0	Ubiquitin-conjugating enzyme E2 E2;Ubiquitin-conjugating enzyme E2 E3	Ube2e3;Ube2e2	7	2	2	1	2	2	0	0	2	2	2	0	1	2	2	2	0	0	1	2	2	0	0	1	2	2	0	0	2	2	2	0	1	2	2	2	0	0	1	2	2	0	0
B2KFA9;B2KFA8;Q3TJN1;E9Q4K3;Q8CBC8;P24288	B2KFA9;B2KFA8;Q3TJN1;E9Q4K3;Q8CBC8;P24288	1;1;1;1;1;1	1;1;1;1;1;1	1;1;1;1;1;1	Branched-chain-amino-acid aminotransferase;Branched-chain-amino-acid aminotransferase, cytosolic	Bcat1	6	1	1	1	0	0	0	0	0	0	0	0	0	0	0	0	0	0	1	0	0	0	0	0	0	0	0	0	0	0	0	0	0	0	0	0	0	0	1	0	0	0	0
B2M1R6	B2M1R6	40	1	1		Hnrnpk	1	40	1	1	34	35	39	37	38	35	37	37	37	36	36	37	39	38	39	39	39	38	36	37	1	1	1	1	1	1	1	1	1	1	1	1	1	1	1	1	1	1	1
B2MWM9;P14211	B2MWM9;P14211	30;30	30;30	30;30	Calreticulin	Calr	2	30	30	30	19	29	3	25	25	22	27	2	20	29	16	26	2	24	28	15	21	4	22	25	19	29	3	25	25	22	27	2	20	29	16	26	2	24	28	15	21	4	22
B2RPS1;P61021	B2RPS1;P61021	8;8	5;5	5;5	Ras-related protein Rab-5B	Rab5b	2	8	5	5	5	3	1	3	4	3	4	1	2	6	5	5	4	2	4	3	4	3	2	6	2	2	1	2	2	2	3	1	1	4	2	3	3	1	2	2	3	2	2
B2RPU7;P58334	B2RPU7;P58334	4;4	4;4	4;4	Krueppel-like factor 16	Klf16	2	4	4	4	0	2	1	1	1	0	1	1	3	2	1	1	3	1	1	2	2	3	1	2	0	2	1	1	1	0	1	1	3	2	1	1	3	1	1	2	2	3	1
B2RPU8;D3Z5B1;Q9D1L0	B2RPU8;D3Z5B1;Q9D1L0	4;3;3	4;3;3	4;3;3	Coiled-coil-helix-coiled-coil-helix domain-containing protein 2	Zbed5;Chchd2	3	4	4	4	2	3	2	1	1	4	1	0	2	4	1	2	1	0	2	3	2	2	1	3	2	3	2	1	1	4	1	0	2	4	1	2	1	0	2	3	2	2	1
B2RQ71;E9PWR4;B7ZMZ7;F7BCF6	B2RQ71;E9PWR4;B7ZMZ7	9;9;8;1	6;6;5;0	6;6;5;0		Dip2c	4	9	6	6	4	6	0	0	7	3	8	0	0	6	4	8	1	1	8	4	7	0	0	5	2	4	0	0	5	1	6	0	0	4	3	5	0	1	5	2	5	0	0
B2RQE8;Q9D333	B2RQE8	38;8	38;8	38;8	Rho GTPase-activating protein 42	Arhgap42	2	38	38	38	27	29	20	1	28	20	23	12	22	27	27	26	18	18	26	23	24	3	18	21	27	29	20	1	28	20	23	12	22	27	27	26	18	18	26	23	24	3	18
B2RQG2;A0A087WS81;A0A087WP76;A0A087WRR9	B2RQG2	78;2;1;1	78;2;1;1	78;2;1;1		Phf3	4	78	78	78	38	43	53	63	31	30	45	42	48	25	36	49	59	59	35	49	51	59	56	29	38	43	53	63	31	30	45	42	48	25	36	49	59	59	35	49	51	59	56
B2RQH0;Q61495;Q7TSF1;Q7TSF0;Q7TMD7	B2RQH0;Q61495;Q7TSF1;Q7TSF0	6;6;6;4;1	6;6;6;4;1	6;6;6;4;1	Desmoglein-1-alpha;Desmoglein-1-beta;Desmoglein-1-gamma	Dsg1b;Dsg1a;Dsg1c	5	6	6	6	3	2	3	3	2	1	1	2	4	2	1	1	3	1	1	3	0	1	4	2	3	2	3	3	2	1	1	2	4	2	1	1	3	1	1	3	0	1	4
B2RQS1;Q9ERG2	B2RQS1;Q9ERG2	4;4	4;4	3;3	Striatin-3	Strn3	2	4	4	3	1	1	0	0	2	1	2	0	0	1	0	1	1	0	2	2	0	0	1	2	1	1	0	0	2	1	2	0	0	1	0	1	1	0	2	2	0	0	1
B2RR83;A0A0J9YV44	B2RR83;A0A0J9YV44	22;11	22;11	22;11	Probable ATP-dependent RNA helicase YTHDC2	Ythdc2	2	22	22	22	14	7	7	10	11	7	12	4	9	16	9	12	7	10	14	11	10	10	9	16	14	7	7	10	11	7	12	4	9	16	9	12	7	10	14	11	10	10	9
B2RRH9;Q3THK7	B2RRH9;Q3THK7	24;24	24;24	24;24	GMP synthase [glutamine-hydrolyzing]	Gmps	2	24	24	24	9	10	4	0	11	12	7	2	3	20	13	8	5	4	14	14	8	6	5	18	9	10	4	0	11	12	7	2	3	20	13	8	5	4	14	14	8	6	5
B2RRK4;Q4VBF2	B2RRK4;Q4VBF2	3;3	3;3	3;3	R3H domain-containing protein 4	R3hdm4	2	3	3	3	1	1	2	3	0	0	2	2	2	1	1	0	2	2	1	1	2	3	2	0	1	1	2	3	0	0	2	2	2	1	1	0	2	2	1	1	2	3	2
B2RRP1;Q99MS8	B2RRP1;Q99MS8	4;4	4;4	4;4	Tubulin polyglutamylase complex subunit 1	Tpgs1	2	4	4	4	3	2	1	0	2	1	0	1	3	3	1	1	1	0	2	1	1	0	0	2	3	2	1	0	2	1	0	1	3	3	1	1	1	0	2	1	1	0	0
B2RRX1;P60710;E9Q1F2;E9Q2D1	B2RRX1;P60710;E9Q1F2	51;51;36;9	51;51;36;9	0;0;0;0	Actin, cytoplasmic 1;Actin, cytoplasmic 1, N-terminally processed	Actb	4	51	51	0	45	45	38	25	42	43	39	36	40	45	44	40	36	38	42	43	41	32	35	39	45	45	38	25	42	43	39	36	40	45	44	40	36	38	42	43	41	32	35
B2RRY4;Q9JLB2	B2RRY4;Q9JLB2	10;10	10;10	10;10	MAGUK p55 subfamily member 5	Mpp5	2	10	10	10	6	7	2	0	6	5	3	3	1	9	6	3	5	2	5	5	4	0	3	5	6	7	2	0	6	5	3	3	1	9	6	3	5	2	5	5	4	0	3
B2RRZ7;Q3U0V2;D6RCI0;D6RGL2	B2RRZ7;Q3U0V2	3;3;1;1	3;3;1;1	3;3;1;1	Tumor necrosis factor receptor type 1-associated DEATH domain protein	Tradd	4	3	3	3	0	0	0	0	0	1	0	0	0	0	0	0	1	0	2	0	0	0	0	1	0	0	0	0	0	1	0	0	0	0	0	0	1	0	2	0	0	0	0
B2RS19;Q8C4Y1;P28574	B2RS19;Q8C4Y1;P28574	11;10;9	11;10;9	11;10;9	Protein max	Max	3	11	11	11	5	7	0	0	8	7	7	0	0	8	6	7	1	0	8	7	8	2	0	8	5	7	0	0	8	7	7	0	0	8	6	7	1	0	8	7	8	2	0
B2RS30;Q9Z1Y4	B2RS30;Q9Z1Y4	14;14	14;14	14;14	Thyroid receptor-interacting protein 6	Trip6	2	14	14	14	12	10	6	6	11	8	9	3	9	10	9	10	8	6	8	10	7	7	7	10	12	10	6	6	11	8	9	3	9	10	9	10	8	6	8	10	7	7	7
B2RS43;Q9Z1R4	B2RS43;Q9Z1R4	3;3	3;3	3;3	Uncharacterized protein C6orf47 homolog	D17H6S53E;D17h6s53e	2	3	3	3	2	2	0	1	2	1	2	0	1	2	2	2	1	1	2	2	2	1	2	2	2	2	0	1	2	1	2	0	1	2	2	2	1	1	2	2	2	1	2
B2RSC8;P46935;Q3V335;V9GWV8;V9GXK3;V9GXS6	B2RSC8;P46935	29;29;10;8;6;2	29;29;10;8;6;2	28;28;9;7;5;2	E3 ubiquitin-protein ligase NEDD4	Nedd4	6	29	29	28	19	18	9	4	18	11	16	4	6	18	15	14	10	11	19	16	14	7	11	17	19	18	9	4	18	11	16	4	6	18	15	14	10	11	19	16	14	7	11
B2RSH2	B2RSH2	14	1	1	Guanine nucleotide-binding protein G(i) subunit alpha-1	Gnai1	1	14	1	1	11	10	11	7	10	10	9	9	10	10	10	10	9	10	9	11	10	9	9	10	1	0	0	0	0	0	0	0	0	0	0	0	0	0	0	1	0	0	0
B2RSI0;A6X8Z5	B2RSI0;A6X8Z5	6;6	6;6	6;6	Rho GTPase-activating protein 31	Arhgap31	2	6	6	6	4	1	0	0	3	0	1	0	3	1	1	2	0	2	1	1	1	2	2	4	4	1	0	0	3	0	1	0	3	1	1	2	0	2	1	1	1	2	2
B2RSR2;Q8BH47	B2RSR2;Q8BH47	2;2	2;2	2;2	Vesicle-trafficking protein SEC22a	Sec22a	2	2	2	2	1	1	0	0	2	1	1	0	0	2	2	0	0	0	1	1	1	1	0	1	1	1	0	0	2	1	1	0	0	2	2	0	0	0	1	1	1	1	0
B2RSU6;D3Z3H4	B2RSU6;D3Z3H4	61;56	58;54	2;2		Cgnl1	2	61	58	2	31	46	40	0	38	35	35	29	33	35	38	43	32	38	37	36	42	14	25	36	28	43	38	0	36	33	32	27	31	34	35	40	31	36	35	34	39	14	23
B2RT41	B2RT41	24	24	24		Zfc3h1	1	24	24	24	5	9	3	12	6	2	16	5	6	8	9	14	11	9	9	11	12	10	9	10	5	9	3	12	6	2	16	5	6	8	9	14	11	9	9	11	12	10	9
B2RT77;Q78WZ7	B2RT77;Q78WZ7	2;2	2;2	2;2	DNA-directed RNA polymerase I subunit RPA43	Twistnb	2	2	2	2	1	1	1	1	1	0	1	0	2	0	1	1	1	1	2	1	1	1	1	1	1	1	1	1	1	0	1	0	2	0	1	1	1	1	2	1	1	1	1
B2RT97;Q9WVJ2;E9Q5I9;E9Q0U1;F6ZQQ3;F6PXS6	B2RT97;Q9WVJ2;E9Q5I9	14;14;13;6;5;2	14;14;13;6;5;2	14;14;13;6;5;2	26S proteasome non-ATPase regulatory subunit 13	Psmd13	6	14	14	14	8	11	7	5	11	9	9	3	4	11	11	9	4	6	11	10	9	3	4	12	8	11	7	5	11	9	9	3	4	11	11	9	4	6	11	10	9	3	4
B2RTB0;Q3UHX2	B2RTB0;Q3UHX2	27;27	27;27	27;27	28 kDa heat- and acid-stable phosphoprotein	Pdap1	2	27	27	27	19	18	8	5	23	20	22	2	7	22	20	20	7	7	23	19	23	10	9	23	19	18	8	5	23	20	22	2	7	22	20	20	7	7	23	19	23	10	9
B2RTC8;Q3V132	B2RTC8;Q3V132	5;5	1;1	1;1	ADP/ATP translocase 4;ADP/ATP translocase 4, N-terminally processed	Slc25a31	2	5	1	1	4	3	2	4	3	3	3	3	3	4	4	3	3	5	4	3	3	4	3	4	1	1	0	0	1	0	1	1	0	1	0	1	0	1	1	0	0	0	0
B2RTG9;Q9D011;J3QQ10	B2RTG9;Q9D011;J3QQ10	2;2;1	2;2;1	2;2;1	M-phase-specific PLK1-interacting protein	Mplkip;Gm7102	3	2	2	2	2	2	2	2	2	1	2	0	2	2	2	2	2	2	2	2	2	2	2	2	2	2	2	2	2	1	2	0	2	2	2	2	2	2	2	2	2	2	2
B2RTK3;P10854	B2RTK3;P10854	15;15	1;1	1;1	Histone H2B;Histone H2B type 1-M	Hist1h2bm	2	15	1	1	11	9	10	9	9	9	8	8	8	10	9	9	9	9	9	9	9	9	9	10	0	0	1	0	0	1	0	0	0	0	0	0	0	0	0	1	0	0	0
B2RTM0;P62806	B2RTM0;P62806	16;16	16;16	16;16	Histone H4	Hist2h4;Hist1h4a	2	16	16	16	13	14	15	15	12	12	14	12	12	14	14	15	14	11	12	13	15	13	11	13	13	14	15	15	12	12	14	12	12	14	14	15	14	11	12	13	15	13	11
B2RTN5;Q91YM2	B2RTN5;Q91YM2	6;6	6;6	6;6	Rho GTPase-activating protein 35	Arhgap35	2	6	6	6	3	4	0	0	2	1	0	0	0	3	0	1	0	1	2	2	1	1	0	4	3	4	0	0	2	1	0	0	0	3	0	1	0	1	2	2	1	1	0
B2RU85;Q9WVJ0	B2RU85;Q9WVJ0	1;1	1;1	1;1	Potassium voltage-gated channel subfamily H member 3	Kcnh3	2	1	1	1	0	1	0	0	0	0	0	0	1	0	0	0	1	1	0	0	1	0	0	0	0	1	0	0	0	0	0	0	1	0	0	0	1	1	0	0	1	0	0
B2RUC7;Q9Z1Z2	B2RUC7;Q9Z1Z2	21;21	21;21	21;21	Serine-threonine kinase receptor-associated protein	Strap	2	21	21	21	13	13	16	15	15	16	17	10	12	16	15	15	16	13	17	18	14	14	14	15	13	13	16	15	15	16	17	10	12	16	15	15	16	13	17	18	14	14	14
B2RUE8;A0A0A6YWM8;B7ZNR9;A0A0A6YWR8;F8VPL5;E9PVG7;A0A0A6YW53;P97820;E0CZF8;E0CZD7;E0CXD6;E0CY98;E9PUL9;B9EKN8;B2RQ80;P83510;A0A0A6YVZ8;A0A0A6YWJ2;A0A0A6YXE5;A0A0A6YVR7	B2RUE8;A0A0A6YWM8;B7ZNR9;A0A0A6YWR8;F8VPL5;E9PVG7;A0A0A6YW53;P97820	19;19;17;17;17;17;17;16;7;7;7;7;7;7;7;7;6;4;3;2	19;19;17;17;17;17;17;16;7;7;7;7;7;7;7;7;6;4;3;2	13;13;11;11;11;11;11;11;1;1;1;1;1;1;1;1;3;4;3;2	Mitogen-activated protein kinase kinase kinase kinase 4	Map4k4	20	19	19	13	6	11	2	2	8	2	9	1	2	9	4	8	1	1	6	6	11	2	1	9	6	11	2	2	8	2	9	1	2	9	4	8	1	1	6	6	11	2	1
B2RUM8;Q8K363;F6ZX28	B2RUM8;Q8K363	32;32;4	32;32;4	32;32;4	ATP-dependent RNA helicase DDX18	Ddx18	3	32	32	32	14	19	17	21	12	17	22	17	19	14	17	21	18	23	15	15	21	21	17	14	14	19	17	21	12	17	22	17	19	14	17	21	18	23	15	15	21	21	17
B2RUR3;P06795;A0A0G2JF49;A0A0G2JDM4;F6SGP4;A0A0G2JGL4;J3QNY6;Q9JJ59;Q9DC29;Q9QY30	B2RUR3;P06795	48;48;7;4;1;1;1;1;1;1	48;48;7;4;1;1;1;1;1;1	22;22;2;0;0;1;0;0;0;0	Multidrug resistance protein 1B	Abcb1b	10	48	48	22	28	36	33	19	30	28	34	21	19	31	35	32	28	24	26	35	34	26	25	24	28	36	33	19	30	28	34	21	19	31	35	32	28	24	26	35	34	26	25
B2RUR8;D3Z210	B2RUR8;D3Z210	2;1	2;1	2;1	OTU domain-containing protein 7B	Otud7b	2	2	2	2	0	1	2	0	1	0	0	1	0	0	0	0	0	1	1	1	1	0	1	1	0	1	2	0	1	0	0	1	0	0	0	0	0	1	1	1	1	0	1
B2RV71;Q9D1I2	B2RV71;Q9D1I2	3;3	3;3	3;3	Bcl10-interacting CARD protein	1110007C09Rik	2	3	3	3	2	2	0	0	2	1	0	1	2	1	2	1	0	2	2	0	1	0	1	1	2	2	0	0	2	1	0	1	2	1	2	1	0	2	2	0	1	0	1
B2RVL6	B2RVL6	3	3	3	Zinc finger CCHC domain-containing protein 24	Zcchc24	1	3	3	3	0	0	1	0	0	1	0	0	0	1	0	2	0	0	0	0	0	0	0	0	0	0	1	0	0	1	0	0	0	1	0	2	0	0	0	0	0	0	0
B2RVP5;Q3THW5;P0C0S6;Q8R029;Q3UA95;G3UWL7	B2RVP5;Q3THW5;P0C0S6;Q8R029;Q3UA95	6;6;6;4;3;2	4;4;4;3;2;1	4;4;4;3;2;1	Histone H2A;Histone H2A.V;Histone H2A.Z	H2afv;H2afz	6	6	4	4	5	6	5	6	5	5	6	5	6	5	6	6	6	6	5	5	5	6	5	5	3	4	3	4	3	3	4	3	4	3	4	4	4	4	3	3	3	4	3
B2RVQ7;Q9D115	B2RVQ7;Q9D115	3;3	3;3	3;3	Zinc finger protein 706	Zfp706;Znf706	2	3	3	3	3	3	2	2	1	3	2	2	2	1	3	3	3	2	1	3	2	3	3	2	3	3	2	2	1	3	2	2	2	1	3	3	3	2	1	3	2	3	3
B2RVT1;D3Z159;Q3U898	B2RVT1;D3Z159;Q3U898	1;1;1	1;1;1	1;1;1	Myeloma-overexpressed gene 2 protein homolog	Myeov2	3	1	1	1	0	0	1	0	1	1	1	0	0	1	0	1	0	0	1	1	0	0	0	1	0	0	1	0	1	1	1	0	0	1	0	1	0	0	1	1	0	0	0
B2RWI2;Q9EP89	B2RWI2;Q9EP89	8;8	8;8	8;8	Serine beta-lactamase-like protein LACTB, mitochondrial	Lactb	2	8	8	8	3	4	1	4	5	5	4	1	1	4	6	4	4	3	5	6	4	3	4	4	3	4	1	4	5	5	4	1	1	4	6	4	4	3	5	6	4	3	4
B2RWS6;A0A087WPR8	B2RWS6	18;1	18;1	9;1	Histone acetyltransferase p300	Ep300	2	18	18	9	8	5	2	2	7	6	6	3	7	7	9	5	2	4	7	11	3	4	4	9	8	5	2	2	7	6	6	3	7	7	9	5	2	4	7	11	3	4	4
B2RX33;Q8BWB6;D3YUM6;D3Z1C4	B2RX33;Q8BWB6;D3YUM6;D3Z1C4	12;12;11;11	12;12;11;11	12;12;11;11	Metalloreductase STEAP2	Steap2	4	12	12	12	9	8	4	4	9	9	8	4	4	8	11	8	4	7	11	8	7	5	5	8	9	8	4	4	9	9	8	4	4	8	11	8	4	7	11	8	7	5	5
B2RX66;Q5F2E8;F6RXB5	B2RX66;Q5F2E8	28;28;1	28;28;1	23;23;0	Serine/threonine-protein kinase TAO1	Taok1	3	28	28	23	8	11	4	4	12	8	14	2	5	17	4	10	6	6	15	13	17	3	5	16	8	11	4	4	12	8	14	2	5	17	4	10	6	6	15	13	17	3	5
B2RXC1	B2RXC1	2	2	2	Trafficking protein particle complex subunit 11	Trappc11	1	2	2	2	1	2	0	0	2	0	0	0	0	2	1	0	0	1	2	1	2	0	0	2	1	2	0	0	2	0	0	0	0	2	1	0	0	1	2	1	2	0	0
B2RXC2;Q8R071;Q7TS72	B2RXC2	3;1;1	3;1;1	3;1;1		Itpkb	3	3	3	3	2	0	0	0	2	1	0	0	0	2	1	0	0	0	1	1	0	0	0	1	2	0	0	0	2	1	0	0	0	2	1	0	0	0	1	1	0	0	0
B2RXM7;Q9D1J3	B2RXM7;Q9D1J3	9;9	9;9	9;9	SAP domain-containing ribonucleoprotein	1110005A23Rik;Sarnp	2	9	9	9	6	8	7	7	7	8	8	3	5	6	8	9	8	5	6	8	6	6	8	5	6	8	7	7	7	8	8	3	5	6	8	9	8	5	6	8	6	6	8
B2RXQ8;Q8BFQ4;A0A087WQ38	B2RXQ8;Q8BFQ4	24;24;5	24;24;5	24;24;5	WD repeat-containing protein 82	Wdr82	3	24	24	24	14	16	19	18	18	17	18	16	17	17	18	18	19	17	18	17	18	19	18	18	14	16	19	18	18	17	18	16	17	17	18	18	19	17	18	17	18	19	18
B2RXS4	B2RXS4	11	11	11	Plexin-B2	Plxnb2	1	11	11	11	5	6	1	2	5	2	3	1	1	7	7	6	2	0	7	3	7	0	2	8	5	6	1	2	5	2	3	1	1	7	7	6	2	0	7	3	7	0	2
B2RXW8;B2RXQ2;P60469;F6UYF1;S4R1I7	B2RXW8;B2RXQ2	29;29;7;4;3	29;29;7;4;3	12;12;1;0;3		Ppfia1	5	29	29	12	17	18	10	9	15	13	13	8	7	14	11	15	12	11	11	14	13	10	11	16	17	18	10	9	15	13	13	8	7	14	11	15	12	11	11	14	13	10	11
B2RY56;S4R2B0;S4R2A4;S4R2J1;S4R1X9;S4R2F7	B2RY56;S4R2B0	60;45;8;5;2;2	60;45;8;5;2;2	60;45;8;5;2;2	RNA-binding protein 25	Rbm25	6	60	60	60	40	47	40	47	49	44	48	37	44	50	44	46	47	45	52	41	50	41	51	47	40	47	40	47	49	44	48	37	44	50	44	46	47	45	52	41	50	41	51
B6YY24;Q3UVG3	B6YY24;Q3UVG3	9;9	9;9	9;9	Protein FAM91A1	D15Ertd621e;Fam91a1	2	9	9	9	3	3	4	3	6	1	6	3	4	4	3	4	3	5	4	4	6	4	2	4	3	3	4	3	6	1	6	3	4	4	3	4	3	5	4	4	6	4	2
B7FAU9;Q8BTM8;B7FAV1;F6XC15;F6Z2C0;J3JS91;F7AVL7	B7FAU9;Q8BTM8;B7FAV1	171;171;168;31;17;15;4	171;171;168;31;17;15;4	158;158;155;22;16;13;4	Filamin-A	Flna	7	171	171	158	156	150	137	70	150	151	143	117	143	150	156	142	135	137	148	153	141	111	127	144	156	150	137	70	150	151	143	117	143	150	156	142	135	137	148	153	141	111	127
B7ZC28;Q5ND28	B7ZC28;Q5ND28	1;1	1;1	1;1	Scavenger receptor class F member 1	Scarf1	2	1	1	1	0	1	1	0	1	0	1	1	1	1	0	0	1	1	1	0	1	1	1	1	0	1	1	0	1	0	1	1	1	1	0	0	1	1	1	0	1	1	1
B7ZC94;B1ATC3;Q3UHC0	B7ZC94;B1ATC3;Q3UHC0	3;3;3	2;2;2	2;2;2	Trinucleotide repeat-containing gene 6C protein	Tnrc6c	3	3	2	2	1	0	0	0	1	1	0	0	1	1	0	0	0	1	1	1	1	0	0	1	0	0	0	0	0	1	0	0	1	0	0	0	0	0	0	1	0	0	0
B7ZCF1;O88685;A2AGN7	B7ZCF1;O88685;A2AGN7	19;19;17	19;19;17	4;4;4	26S protease regulatory subunit 6A	Psmc3	3	19	19	4	15	12	8	7	14	13	13	9	8	16	14	13	7	9	15	12	15	7	9	15	15	12	8	7	14	13	13	9	8	16	14	13	7	9	15	12	15	7	9
B7ZCP4;Q8C166;B7ZCP7;B7ZCP6;E9Q806;B7ZCP5;A3KGK7;V9GX86;B7ZCP8;V9GWY2;V9GXM6;F6R587	B7ZCP4;Q8C166;B7ZCP7;B7ZCP6;E9Q806;B7ZCP5;A3KGK7	6;6;4;4;4;3;3;2;2;2;1;1	6;6;4;4;4;3;3;2;2;2;1;1	6;6;4;4;4;3;3;2;2;2;1;1	Copine-1	Cpne1	12	6	6	6	3	4	1	0	4	2	2	1	2	4	3	2	0	1	3	4	2	1	1	5	3	4	1	0	4	2	2	1	2	4	3	2	0	1	3	4	2	1	1
B7ZCU2;B7ZCU5;B7ZCU4;B7ZCU3;B7ZCU0;J3QNK8;Q8CBW3;A0A087WRS3;A0A087WPP8;Q6AXH6;Q6AXD2;P62484	B7ZCU2;B7ZCU5;B7ZCU4;B7ZCU3;B7ZCU0;J3QNK8;Q8CBW3	9;9;9;9;9;9;9;1;1;1;1;1	9;9;9;9;9;9;9;1;1;1;1;1	9;9;9;9;9;9;9;1;1;1;1;1	Abl interactor 1	Abi1	12	9	9	9	4	7	2	1	4	6	5	1	3	4	3	6	1	2	5	6	4	2	3	5	4	7	2	1	4	6	5	1	3	4	3	6	1	2	5	6	4	2	3
B7ZN02;Q5DTX6	B7ZN02;Q5DTX6	61;61	61;61	61;61	Junctional protein associated with coronary artery disease	9430020K01Rik;Jcad	2	61	61	61	30	53	42	1	35	34	42	30	48	41	36	44	37	40	38	41	45	15	36	31	30	53	42	1	35	34	42	30	48	41	36	44	37	40	38	41	45	15	36
B7ZNG4	B7ZNG4	11	11	11	Tastin	Troap	1	11	11	11	4	6	3	5	1	3	6	4	5	7	5	4	3	2	2	5	5	4	3	4	4	6	3	5	1	3	6	4	5	7	5	4	3	2	2	5	5	4	3
B7ZNH7;K3W4R4;Q80X19	B7ZNH7;K3W4R4;Q80X19	1;1;1	1;1;1	1;1;1	Collagen alpha-1(XIV) chain	Col14a1	3	1	1	1	1	0	1	0	0	1	1	1	0	0	1	0	1	0	0	0	1	1	0	0	1	0	1	0	0	1	1	1	0	0	1	0	1	0	0	0	1	1	0
B7ZNX6	B7ZNX6	69	1	1		Erbb2ip	1	69	1	1	52	56	41	24	50	50	53	36	40	49	53	58	40	43	48	51	49	32	32	45	1	1	0	0	1	0	0	0	0	1	1	1	0	0	1	0	0	0	0
B7ZNY3;F6S7Z1;G3XA13;A5D6P2;Q99NH2;E0CY24;E0CXL4;E0CZ83;F6TSJ9;E0CXR8;E0CZE2;E0CX45;E9PYJ2;A0A0R4J1Y4;F6UGU7;Q4JJC0;F6TB42;E0CYB6;E0CXD3;F6URI7;F6T4Y3	B7ZNY3;F6S7Z1;G3XA13;A5D6P2;Q99NH2;E0CY24;E0CXL4;E0CZ83;F6TSJ9;E0CXR8;E0CZE2;E0CX45;E9PYJ2;A0A0R4J1Y4;F6UGU7	53;53;53;53;53;52;52;40;35;35;35;34;31;30;30;19;6;4;4;4;2	53;53;53;53;53;52;52;40;35;35;35;34;31;30;30;19;6;4;4;4;2	52;52;52;52;52;51;51;39;34;34;34;33;30;30;30;19;6;3;3;4;2	Partitioning defective 3 homolog	Pard3	21	53	53	52	34	41	37	24	34	32	34	22	38	34	34	37	35	36	34	37	34	29	30	28	34	41	37	24	34	32	34	22	38	34	34	37	35	36	34	37	34	29	30
B7ZP47;Q65Z40;F6YCH1;G3UXQ2	B7ZP47;Q65Z40;F6YCH1	6;6;3;1	6;6;3;1	6;6;3;1	Wings apart-like protein homolog	Wapal	4	6	6	6	2	4	1	0	1	0	4	0	2	3	1	2	0	0	1	2	4	1	1	3	2	4	1	0	1	0	4	0	2	3	1	2	0	0	1	2	4	1	1
B7ZWE5;Q9Z0H7	B7ZWE5;Q9Z0H7	1;1	1;1	1;1	B-cell lymphoma/leukemia 10	Bcl10	2	1	1	1	0	1	0	0	0	0	1	0	0	1	1	0	0	1	1	1	0	0	0	1	0	1	0	0	0	0	1	0	0	1	1	0	0	1	1	1	0	0	0
B8JJ89	B8JJ89	14	1	1		Acin1	1	14	1	1	10	10	10	13	9	10	9	6	10	9	9	10	11	14	12	9	10	13	11	8	1	1	0	1	1	1	1	0	1	1	1	1	1	1	1	1	1	1	0
B8JJC1;Q8BJ37	B8JJC1;Q8BJ37	9;9	9;9	9;9	Tyrosyl-DNA phosphodiesterase 1	Tdp1	2	9	9	9	2	3	0	0	6	3	3	0	0	6	3	2	0	0	6	4	3	0	0	7	2	3	0	0	6	3	3	0	0	6	3	2	0	0	6	4	3	0	0
B8JJY0;B8JJX9;Q91W94	B8JJY0;B8JJX9;Q91W94	1;1;1	1;1;1	1;1;1		Zfp65	3	1	1	1	0	1	0	0	0	0	0	0	0	0	0	0	0	0	0	0	0	0	0	0	0	1	0	0	0	0	0	0	0	0	0	0	0	0	0	0	0	0	0
B8JK87;Q8K371;Q3TP05;B8JK81;A0A087WRL8;B8JK82;B8JK86;B8JK85;B8JK84;B8JK83	B8JK87;Q8K371;Q3TP05;B8JK81	16;16;13;12;2;2;2;1;1;1	16;16;13;12;2;2;2;1;1;1	16;16;13;12;2;2;2;1;1;1	Angiomotin-like protein 2	Amotl2	10	16	16	16	6	8	2	0	8	5	4	0	3	7	7	5	1	4	7	10	4	1	0	7	6	8	2	0	8	5	4	0	3	7	7	5	1	4	7	10	4	1	0
B8ZXI1;Z4YJE9;D6RGP3	B8ZXI1;Z4YJE9	4;3;1	4;3;1	4;3;1	Queuine tRNA-ribosyltransferase subunit QTRTD1	Qtrtd1	3	4	4	4	0	2	0	0	1	0	0	0	0	3	1	1	0	0	4	1	2	1	0	2	0	2	0	0	1	0	0	0	0	3	1	1	0	0	4	1	2	1	0
B9EHJ3	B9EHJ3	108	108	3		Tjp1	1	108	108	3	79	98	84	56	87	83	89	73	91	82	89	90	86	88	80	88	87	73	80	76	79	98	84	56	87	83	89	73	91	82	89	90	86	88	80	88	87	73	80
B9EHN0;Q02053;P31254	B9EHN0;Q02053	34;34;6	34;34;6	34;34;6	Ubiquitin-like modifier-activating enzyme 1	Uba1	3	34	34	34	23	22	16	8	22	23	22	6	10	24	25	23	12	20	27	22	19	12	15	24	23	22	16	8	22	23	22	6	10	24	25	23	12	20	27	22	19	12	15
B9EHY2;Q80W54;I7HIP5	B9EHY2;Q80W54	6;6;2	6;6;2	6;6;2	CAAX prenyl protease 1 homolog	Zmpste24	3	6	6	6	3	4	2	4	3	4	5	4	3	3	2	5	3	3	3	4	5	2	4	4	3	4	2	4	3	4	5	4	3	3	2	5	3	3	3	4	5	2	4
B9EI21;O54836	B9EI21;O54836	1;1	1;1	1;1	Zinc finger matrin-type protein 3	Zmat3	2	1	1	1	0	0	0	1	0	0	1	0	0	1	0	0	1	0	0	0	0	1	0	0	0	0	0	1	0	0	1	0	0	1	0	0	1	0	0	0	0	1	0
B9EI85;P84228;F8WI35	B9EI85;P84228;F8WI35	10;10;7	10;10;7	2;2;0	Histone H3;Histone H3.2	Hist2h3b;Hist1h3b;H3f3a	3	10	10	2	8	9	9	8	8	9	9	6	10	10	8	9	8	9	8	9	9	9	9	8	8	9	9	8	8	9	9	6	10	10	8	9	8	9	8	9	9	9	9
B9EIZ7;Q920M5	B9EIZ7;Q920M5	3;3	1;1	1;1	Coronin;Coronin-6	Coro6	2	3	1	1	3	2	2	0	2	2	2	1	2	2	3	3	2	2	2	2	2	2	2	2	1	0	0	0	0	0	0	0	0	0	1	1	0	0	0	0	0	0	0
B9EJ54;A0A0J9YUD5;E9Q880	B9EJ54;A0A0J9YUD5	17;17;2	17;17;2	17;17;2		Nup205	3	17	17	17	5	12	6	4	4	3	10	1	4	6	4	8	5	6	7	6	4	6	4	2	5	12	6	4	4	3	10	1	4	6	4	8	5	6	7	6	4	6	4
B9EJX2;B1AV60	B9EJX2;B1AV60	3;3	3;3	3;3		Nhs	2	3	3	3	0	2	0	0	1	0	0	0	0	1	0	0	0	0	2	0	1	0	0	1	0	2	0	0	1	0	0	0	0	1	0	0	0	0	2	0	1	0	0
B9EJX5;Q8C176	B9EJX5;Q8C176	38;36	38;36	38;36	Transcription initiation factor TFIID subunit 2	Taf2	2	38	38	38	18	23	26	31	19	15	24	21	26	22	16	23	29	29	20	18	20	28	26	18	18	23	26	31	19	15	24	21	26	22	16	23	29	29	20	18	20	28	26
B9EJX8;Q9D0W5	B9EJX8;Q9D0W5	7;7	7;7	7;7	Peptidyl-prolyl cis-trans isomerase;Peptidyl-prolyl cis-trans isomerase-like 1	Ppil1	2	7	7	7	6	7	6	6	5	6	6	4	6	6	6	7	7	6	6	6	6	7	7	5	6	7	6	6	5	6	6	4	6	6	6	7	7	6	6	6	6	7	7
B9EKI3;D6RJK7	B9EKI3;D6RJK7	6;4	6;4	6;4	TATA element modulatory factor	Tmf1	2	6	6	6	2	2	1	0	0	1	1	1	1	3	1	2	2	1	2	2	1	1	1	1	2	2	1	0	0	1	1	1	1	3	1	2	2	1	2	2	1	1	1
B9EKJ3;Q80TL7	B9EKJ3;Q80TL7	4;4	4;4	4;4	Protein MON2 homolog	Mon2	2	4	4	4	2	0	0	0	3	0	1	0	0	2	2	1	0	1	3	1	1	1	0	3	2	0	0	0	3	0	1	0	0	2	2	1	0	1	3	1	1	1	0
B9EKS2;Q6ZPY7	B9EKS2;Q6ZPY7	2;2	2;2	2;2	Lysine-specific demethylase 3B	Kdm3b	2	2	2	2	1	1	1	0	1	1	1	1	1	2	1	1	0	0	1	1	1	1	0	1	1	1	1	0	1	1	1	1	1	2	1	1	0	0	1	1	1	1	0
CON__ENSEMBL:ENSBTAP00000007350	CON__ENSEMBL:ENSBTAP00000007350	4	4	2			1	4	4	2	2	2	2	3	2	1	2	1	0	1	2	2	3	2	2	2	3	2	1	3	2	2	2	3	2	1	2	1	0	1	2	2	3	2	2	2	3	2	1
CON__ENSEMBL:ENSBTAP00000024146	CON__ENSEMBL:ENSBTAP00000024146	10	10	10			1	10	10	10	2	2	0	0	5	2	4	0	0	8	2	2	0	1	9	3	2	0	0	8	2	2	0	0	5	2	4	0	0	8	2	2	0	1	9	3	2	0	0
CON__ENSEMBL:ENSBTAP00000031360	CON__ENSEMBL:ENSBTAP00000031360	2	2	2			1	2	2	2	0	0	0	0	0	0	0	0	0	1	0	0	0	0	0	0	0	0	0	0	0	0	0	0	0	0	0	0	0	1	0	0	0	0	0	0	0	0	0
CON__ENSEMBL:ENSBTAP00000034412	CON__ENSEMBL:ENSBTAP00000034412	5	5	5			1	5	5	5	4	3	1	0	4	3	4	0	0	4	5	3	1	1	5	5	4	1	0	5	4	3	1	0	4	3	4	0	0	4	5	3	1	1	5	5	4	1	0
CON__ENSEMBL:ENSBTAP00000038253	CON__ENSEMBL:ENSBTAP00000038253	19	1	1			1	19	1	1	15	13	16	14	9	12	12	11	13	13	13	13	13	11	12	14	12	14	12	10	1	0	0	1	0	0	0	0	0	0	0	1	0	0	0	0	1	0	1
CON__O43790;CON__Q14533	CON__O43790;CON__Q14533	15;12	13;10	4;1			2	15	13	4	2	4	2	2	2	3	2	1	1	2	2	3	2	2	4	2	2	2	1	3	0	2	0	0	0	1	1	0	0	0	0	1	0	0	2	0	0	1	0
CON__O76013	CON__O76013	5	3	3			1	5	3	3	1	2	1	2	1	1	2	1	1	1	2	1	2	2	1	1	1	1	1	1	0	0	0	1	0	0	1	0	0	0	0	0	1	1	0	0	0	0	0
CON__O95678	CON__O95678	23	3	2			1	23	3	2	14	14	18	15	11	13	15	14	17	15	15	13	16	14	13	12	13	14	12	13	0	0	0	0	0	0	0	0	0	1	0	1	0	0	0	0	0	0	1
CON__P00735	CON__P00735	2	2	2			1	2	2	2	0	1	0	0	1	1	0	0	0	1	0	0	0	0	2	0	0	1	0	2	0	1	0	0	1	1	0	0	0	1	0	0	0	0	2	0	0	1	0
CON__P00761;E9QPR6;Q5U405	CON__P00761	11;1;1	11;1;1	9;0;0			3	11	11	9	8	9	8	9	7	8	8	7	8	7	7	9	9	8	6	7	9	8	10	6	8	9	8	9	7	8	8	7	8	7	7	9	9	8	6	7	9	8	10
CON__P01966;Q91VB8;P01942	CON__P01966	8;1;1	8;1;1	8;1;1			3	8	8	8	6	6	6	7	1	4	5	4	3	3	5	5	7	6	4	6	6	6	5	4	6	6	6	7	1	4	5	4	3	3	5	5	7	6	4	6	6	6	5
CON__P02533	CON__P02533	44	39	5			1	44	39	5	27	33	36	36	24	28	34	30	36	26	32	29	35	33	34	29	26	36	32	24	22	28	31	31	20	23	29	25	31	21	27	24	30	28	29	24	22	31	27
CON__P02538;E9Q1Z0;D3Z6R0	CON__P02538	56;12;1	32;4;1	3;0;0			3	56	32	3	33	39	46	39	25	30	42	30	45	36	35	34	41	37	40	32	33	37	30	26	14	19	24	18	11	12	24	12	24	17	17	16	20	18	22	13	15	17	15
CON__P02584	CON__P02584	8	1	1			1	8	1	1	7	5	3	3	4	5	7	3	3	5	6	8	5	3	7	7	7	5	3	7	1	0	0	1	0	1	0	0	0	0	0	1	0	0	1	0	0	0	0
CON__P02662	CON__P02662	11	11	11			1	11	11	11	6	6	6	8	8	6	7	7	9	8	6	6	7	6	6	7	9	9	7	8	6	6	6	8	8	6	7	7	9	8	6	6	7	6	6	7	9	9	7
CON__P02663	CON__P02663	7	7	7			1	7	7	7	4	3	6	6	2	3	3	3	7	6	4	4	3	4	3	6	5	6	3	3	4	3	6	6	2	3	3	3	7	6	4	4	3	4	3	6	5	6	3
CON__P02666	CON__P02666	5	5	5			1	5	5	5	5	3	3	4	3	3	3	2	3	3	3	3	3	2	2	3	3	4	3	1	5	3	3	4	3	3	3	2	3	3	3	3	3	2	2	3	3	4	3
CON__P02668	CON__P02668	2	2	2			1	2	2	2	2	1	2	2	1	1	2	2	2	2	2	1	2	1	1	2	2	2	1	1	2	1	2	2	1	1	2	2	2	2	2	1	2	1	1	2	2	2	1
CON__P02754	CON__P02754	10	10	10			1	10	10	10	6	7	6	7	3	8	7	6	10	8	7	7	7	5	5	10	8	9	6	5	6	7	6	7	3	8	7	6	10	8	7	7	7	5	5	10	8	9	6
CON__P02768-1	CON__P02768-1	49	43	41			1	49	43	41	8	7	8	10	7	6	7	5	11	3	7	10	8	6	5	10	10	32	16	2	3	2	3	5	5	1	2	1	6	0	2	5	3	1	2	5	5	26	11
CON__P02769	CON__P02769	69	69	62			1	69	69	62	33	59	32	37	10	39	44	27	27	20	39	49	34	26	23	33	49	36	24	20	33	59	32	37	10	39	44	27	27	20	39	49	34	26	23	33	49	36	24
CON__P04259	CON__P04259	54	3	1			1	54	3	1	31	37	44	39	25	27	41	31	44	35	33	32	41	36	41	31	32	37	28	24	1	2	2	2	1	0	3	3	3	2	2	1	2	2	3	1	2	2	0
CON__P04264;CON__H-INV:HIT000016045	CON__P04264	66;4	60;2	44;0			2	66	60	44	51	53	61	59	46	46	47	52	58	49	52	45	59	52	52	53	48	60	50	44	46	48	55	53	43	43	44	48	52	45	47	41	54	47	47	48	44	54	47
CON__P05787;P11679;CON__H-INV:HIT000292931;CON__Q9H552;CON__Q3KNV1;CON__P08729	CON__P05787;P11679;CON__H-INV:HIT000292931;CON__Q9H552	14;11;7;7;6;6	2;0;1;1;0;0	1;0;0;0;0;0	Keratin, type II cytoskeletal 8	Krt8	6	14	2	1	11	9	13	10	9	9	8	9	10	9	10	9	11	10	10	10	9	10	6	8	1	0	1	0	0	0	0	0	0	0	0	0	0	0	0	0	0	0	0
CON__P07224	CON__P07224	1	1	1			1	1	1	1	1	1	0	0	0	1	1	0	1	0	1	0	0	1	0	1	1	0	0	0	1	1	0	0	0	1	1	0	1	0	1	0	0	1	0	1	1	0	0
CON__P07477	CON__P07477	2	1	1			1	2	1	1	1	1	1	2	1	1	1	1	1	1	1	1	1	1	1	1	1	1	1	1	1	1	1	1	1	1	1	1	1	1	1	1	1	1	1	1	1	1	1
CON__P08779;Q9WTL4	CON__P08779	41;1	22;1	17;1			2	41	22	17	22	28	32	30	19	25	26	24	36	21	29	24	29	27	31	21	24	31	23	15	7	12	15	12	7	10	10	10	20	7	13	10	12	11	16	6	11	13	8
CON__P12035	CON__P12035	26	4	3			1	26	4	3	13	17	21	17	10	13	15	15	18	15	16	14	15	12	14	14	15	14	14	13	0	1	2	0	0	1	1	1	3	1	1	1	0	0	1	0	1	0	2
CON__P12763;Q3UEK9;P29699	CON__P12763	8;1;1	8;1;1	8;1;1			3	8	8	8	8	7	6	7	3	5	7	5	2	4	8	8	7	7	5	8	7	6	5	7	8	7	6	7	3	5	7	5	2	4	8	8	7	7	5	8	7	6	5
CON__P13645;CON__Q7Z3Y7;CON__Q2M2I5;CON__P05784;P05784;CON__A2AB72;B1ATJ5;CON__O76015;Q62168;A1L317	CON__P13645	54;5;3;2;2;1;1;1;1;1	53;5;3;1;1;1;1;1;1;1	37;1;0;0;0;0;0;0;0;0			10	54	53	37	38	38	45	45	33	39	40	40	48	40	41	37	44	40	42	45	36	44	39	42	37	37	44	44	33	38	39	39	47	39	40	36	43	39	41	44	36	43	38
CON__P13646-1	CON__P13646-1	26	22	6			1	26	22	6	18	18	8	4	4	10	4	5	18	9	20	4	4	12	8	4	3	4	15	2	14	14	4	0	0	6	0	1	14	5	16	0	0	8	4	0	0	0	11
CON__P13647	CON__P13647	61	48	8			1	61	48	8	39	41	51	46	29	34	40	35	49	38	40	36	49	43	42	40	38	48	40	35	28	30	38	34	21	23	30	24	38	27	29	25	37	32	32	29	27	37	32
CON__P15497;Q00623	CON__P15497	18;1	18;1	18;1			2	18	18	18	3	3	2	3	0	2	5	2	0	3	3	1	6	1	2	3	5	4	1	0	3	3	2	3	0	2	5	2	0	3	3	1	6	1	2	3	5	4	1
CON__P19013	CON__P19013	29	24	15			1	29	24	15	19	10	8	3	5	8	5	3	10	10	2	4	5	11	4	5	4	5	14	5	16	8	4	0	2	6	2	0	7	6	0	1	1	7	0	1	1	1	10
CON__P20930	CON__P20930	13	13	13			1	13	13	13	1	1	3	3	1	1	2	1	6	1	9	2	1	1	3	2	2	5	2	2	1	1	3	3	1	1	2	1	6	1	9	2	1	1	3	2	2	5	2
CON__P35527	CON__P35527	58	58	57			1	58	58	57	33	41	45	50	37	41	40	43	45	40	41	38	42	40	39	41	36	47	40	37	33	41	45	50	37	41	40	43	45	40	41	38	42	40	39	41	36	47	40
CON__P35908	CON__P35908	68	68	43			1	68	68	43	49	54	58	58	42	48	49	51	60	49	52	52	58	49	46	58	52	53	51	54	49	54	58	58	42	48	49	51	60	49	52	52	58	49	46	58	52	53	51
CON__P41361;A0A0A6YXS8;A0A0A6YX49;A0A0A6YWH7;Q543J5;P32261	CON__P41361;A0A0A6YXS8;A0A0A6YX49;A0A0A6YWH7;Q543J5;P32261	2;1;1;1;1;1	2;1;1;1;1;1	2;1;1;1;1;1	Antithrombin-III	Serpinc1	6	2	2	2	2	1	1	0	1	0	0	1	0	2	2	0	2	0	1	0	1	2	0	1	2	1	1	0	1	0	0	1	0	2	2	0	2	0	1	0	1	2	0
CON__P50446;P50446;Q3UV11;Q9Z331;Q6IFZ8	CON__P50446;P50446;Q3UV11;Q9Z331	32;32;26;26;7	1;1;1;1;0	0;0;0;0;0	Keratin, type II cytoskeletal 6A;Keratin, type II cytoskeletal 6B	Krt6a;Krt6b	5	32	1	0	19	21	28	23	16	16	23	18	26	21	19	19	26	21	23	19	19	22	17	17	0	0	0	0	0	0	0	0	1	0	0	0	0	0	0	0	0	0	0
CON__P67983;P02798	CON__P67983;P02798	2;1	2;1	1;1	Metallothionein-2	Mt2	2	2	2	1	1	0	1	0	1	1	1	1	0	1	1	1	1	0	1	1	1	1	1	1	1	0	1	0	1	1	1	1	0	1	1	1	1	0	1	1	1	1	1
CON__P78386;Q9Z2T6	CON__P78386;Q9Z2T6	14;8	6;2	3;0	Keratin, type II cuticular Hb5	Krt85	2	14	6	3	2	3	2	3	2	2	1	2	1	2	2	3	2	2	3	2	3	1	1	2	0	0	0	1	0	0	0	1	0	0	0	0	0	0	0	0	1	0	0
CON__Q04695;CON__P19001;B1AQ78;P19001;Q544I8;CON__Q99PS0;Q99PS0	CON__Q04695	31;6;6;6;1;1;1	17;1;1;1;1;1;1	5;1;1;1;0;0;0			7	31	17	5	16	20	22	20	11	16	27	15	26	14	15	15	22	22	18	15	14	22	18	10	3	8	9	6	2	5	14	4	13	5	3	4	9	8	7	3	4	8	5
CON__Q14525	CON__Q14525	8	1	1			1	8	1	1	3	1	1	1	1	2	1	1	1	2	2	1	1	2	4	2	1	2	2	1	0	0	0	0	0	0	0	0	0	0	0	0	0	0	1	0	0	0	0
CON__Q28065	CON__Q28065	2	2	2			1	2	2	2	1	1	0	0	1	1	1	0	0	2	1	2	0	1	2	1	1	0	0	1	1	1	0	0	1	1	1	0	0	2	1	2	0	1	2	1	1	0	0
CON__Q3MHN5;CON__ENSEMBL:ENSBTAP00000018229	CON__Q3MHN5;CON__ENSEMBL:ENSBTAP00000018229	1;1	1;1	1;1			2	1	1	1	0	0	0	0	0	0	1	0	0	0	1	0	0	0	0	0	1	0	0	0	0	0	0	0	0	0	1	0	0	0	1	0	0	0	0	0	1	0	0
CON__Q3SX09;A8DUK4;P02089;P02088	CON__Q3SX09	8;1;1;1	8;1;1;1	8;1;1;1			4	8	8	8	4	5	5	2	2	4	5	3	0	6	6	6	7	5	6	6	4	5	3	5	4	5	5	2	2	4	5	3	0	6	6	6	7	5	6	6	4	5	3
CON__Q3SY84	CON__Q3SY84	14	8	0			1	14	8	0	7	7	6	8	5	4	3	3	5	7	4	4	5	4	5	6	4	4	9	5	4	5	2	6	3	2	1	1	3	4	2	2	3	2	3	4	2	2	6
CON__Q3SZR3	CON__Q3SZR3	8	8	8			1	8	8	8	0	0	0	0	0	0	0	0	0	0	1	0	0	0	0	1	1	0	0	0	0	0	0	0	0	0	0	0	0	0	1	0	0	0	0	1	1	0	0
CON__Q3TTY5;Q3TTY5	CON__Q3TTY5;Q3TTY5	15;15	1;1	1;1	Keratin, type II cytoskeletal 2 epidermal	Krt2	2	15	1	1	11	11	13	11	8	11	11	10	12	10	11	11	11	8	9	11	10	12	9	9	0	0	1	0	0	0	0	0	0	0	0	0	0	0	0	0	0	0	0
CON__Q3ZBS7	CON__Q3ZBS7	5	5	5			1	5	5	5	5	4	4	0	1	1	3	3	0	3	3	1	3	3	3	3	3	4	2	2	5	4	4	0	1	1	3	3	0	3	3	1	3	3	3	3	3	4	2
CON__Q497I4;Q497I4;CON__Q14532	CON__Q497I4;Q497I4;CON__Q14532	5;5;3	1;1;1	0;0;0	Keratin, type I cuticular Ha5	Krt35	3	5	1	0	3	2	1	1	1	2	1	1	1	2	3	1	1	2	3	2	1	2	2	1	0	1	0	0	0	0	0	0	0	0	1	0	0	0	0	0	0	0	0
CON__Q5D862	CON__Q5D862	36	36	36			1	36	36	36	10	11	14	15	11	7	12	12	24	11	16	10	14	17	14	14	8	13	12	12	10	11	14	15	11	7	12	12	24	11	16	10	14	17	14	14	8	13	12
CON__Q5XKE5	CON__Q5XKE5	18	4	3			1	18	4	3	11	11	14	13	9	10	14	11	12	10	11	11	13	11	11	11	11	11	10	10	1	0	0	0	1	0	4	0	0	0	1	0	1	0	0	0	0	0	0
CON__Q61782	CON__Q61782	7	1	1			1	7	1	1	4	5	6	6	1	4	6	4	6	3	4	4	6	7	5	4	3	6	5	3	0	0	1	0	0	0	1	1	1	1	0	0	1	1	1	0	0	0	0
CON__Q6IME9;Q6IME9;CON__Q14CN4-1	CON__Q6IME9;Q6IME9;CON__Q14CN4-1	8;8;7	1;1;0	1;1;0	Keratin, type II cytoskeletal 72	Krt72	3	8	1	1	6	5	5	5	5	6	4	5	6	5	6	4	5	4	5	5	4	5	6	7	0	0	0	0	0	0	0	0	0	0	0	0	0	0	0	0	0	0	0
CON__Q6KB66-1;CON__Q0VBK2;Q0VBK2	CON__Q6KB66-1	12;3;3	12;3;3	12;3;3			3	12	12	12	3	5	5	7	2	3	5	4	12	3	5	4	6	3	5	7	4	7	4	2	3	5	5	7	2	3	5	4	12	3	5	4	6	3	5	7	4	7	4
CON__Q6NTB9;CON__O76009	CON__Q6NTB9;CON__O76009	9;9	2;2	2;2			2	9	2	2	2	0	0	0	0	1	0	0	0	1	1	0	0	1	2	1	0	1	1	0	0	0	0	0	0	0	0	0	0	0	0	0	0	0	0	0	0	0	0
CON__Q7Z3Y8;Q9Z320	CON__Q7Z3Y8	6;2	4;1	2;0			2	6	4	2	2	3	2	5	2	2	2	2	5	2	2	2	4	5	3	3	4	2	5	2	0	1	0	3	0	0	0	0	3	0	0	0	2	3	1	1	2	0	3
CON__Q7Z3Y9;Q3TRJ4	CON__Q7Z3Y9;Q3TRJ4	2;1	1;1	1;1	Keratin, type I cytoskeletal 26	Krt26	2	2	1	1	1	1	1	1	1	1	1	1	1	1	2	1	1	1	1	1	1	1	1	1	0	0	0	0	0	0	0	0	0	0	1	0	0	0	0	0	0	0	0
CON__Q7Z3Z0;Q8VCW2	CON__Q7Z3Z0;Q8VCW2	5;3	1;1	1;1	Keratin, type I cytoskeletal 25	Krt25	2	5	1	1	2	3	2	4	2	2	2	2	4	2	2	2	4	4	4	3	4	2	5	2	0	0	0	0	0	0	0	0	0	0	0	0	0	0	1	0	0	0	1
CON__Q7Z794	CON__Q7Z794	25	17	15			1	25	17	15	8	10	11	13	4	5	8	9	22	8	9	8	11	7	10	17	6	15	11	9	3	5	5	7	0	1	4	4	14	3	4	4	5	2	5	12	2	8	7
CON__Q86YZ3	CON__Q86YZ3	34	34	34			1	34	34	34	13	16	20	24	20	10	18	12	26	24	14	15	20	19	24	12	10	24	27	20	13	16	20	24	20	10	18	12	26	24	14	15	20	19	24	12	10	24	27
CON__Q8N1N4-2;CON__Q7RTT2	CON__Q8N1N4-2;CON__Q7RTT2	28;28	23;23	22;22			2	28	23	22	9	8	19	20	5	9	6	11	22	8	12	6	14	15	7	12	6	19	15	7	6	5	14	16	3	6	4	8	19	5	9	3	11	12	5	9	3	17	13
CON__Q9BYR8	CON__Q9BYR8	1	1	1			1	1	1	1	0	0	0	0	0	0	0	0	0	0	0	0	0	0	0	0	0	0	0	0	0	0	0	0	0	0	0	0	0	0	0	0	0	0	0	0	0	0	0
CON__Q9BYR9	CON__Q9BYR9	1	1	1			1	1	1	1	0	0	0	0	0	0	0	0	0	0	0	0	0	0	0	0	0	0	0	0	0	0	0	0	0	0	0	0	0	0	0	0	0	0	0	0	0	0	0
CON__Q9C075	CON__Q9C075	7	6	6			1	7	6	6	1	2	2	1	1	0	2	1	6	2	1	1	2	1	0	2	0	2	1	1	1	2	2	1	1	0	1	1	5	1	1	1	2	1	0	2	0	1	0
CON__Q9NSB2;CON__Q6ISB0	CON__Q9NSB2;CON__Q6ISB0	10;10	3;3	2;2			2	10	3	2	5	5	9	5	5	5	4	4	4	5	5	5	5	5	5	5	5	4	4	5	0	0	3	0	0	0	0	0	0	0	0	0	0	0	0	0	0	0	0
CON__Q9NSB4;Q99M74	CON__Q9NSB4;Q99M74	4;3	1;1	1;1	Keratin, type II cuticular Hb2	Krt82	2	4	1	1	0	0	0	0	0	0	0	1	0	0	0	0	1	0	0	0	0	1	1	0	0	0	0	0	0	0	0	1	0	0	0	0	0	0	0	0	0	0	1
CON__Q9TRI1;Q3UEG7;G3X977;Q61703	CON__Q9TRI1	4;1;1;1	4;1;1;1	4;1;1;1			4	4	4	4	1	2	1	1	1	0	1	2	1	1	0	1	2	3	1	0	2	1	1	1	1	2	1	1	1	0	1	2	1	1	0	1	2	3	1	0	2	1	1
CON__Q9U6Y5	CON__Q9U6Y5	12	12	12			1	12	12	12	2	1	1	1	0	0	0	0	0	0	8	9	11	10	7	7	9	11	10	4	2	1	1	1	0	0	0	0	0	0	8	9	11	10	7	7	9	11	10
CON__Q9UE12;CON__Q15323;CON__A2A5Y0;Q61765;CON__Q9D646;Q9D646;CON__Q92764;Q8K0Y2;CON__O76014;Q6IFX3;E9PV64	CON__Q9UE12;CON__Q15323;CON__A2A5Y0;Q61765	11;11;6;6;5;5;3;3;2;2;1	10;10;5;5;5;5;2;3;1;1;1	1;1;1;1;0;0;0;0;0;0;0	Keratin, type I cuticular Ha1	Krt31	11	11	10	1	3	1	1	1	1	2	1	1	1	2	2	1	1	2	3	2	1	2	2	1	2	0	0	0	0	1	0	0	0	1	1	0	0	1	2	1	0	1	1
CON__REFSEQ:XP_986630;Q61897	CON__REFSEQ:XP_986630;Q61897	6;6	1;1	1;1	Keratin, type I cuticular Ha3-II	Krt33b	2	6	1	1	3	1	1	1	1	2	1	1	1	2	2	1	1	2	3	2	1	2	2	1	0	0	0	0	0	0	0	0	0	0	0	0	0	0	0	0	0	0	0
D0QMC3;A0A087WRA4;A0A087WQG9	D0QMC3;A0A087WRA4	9;8;2	2;2;1	2;2;1	Myeloid cell nuclear differentiation antigen-like protein	Mndal	3	9	2	2	5	3	3	4	1	5	4	3	2	6	4	3	5	2	6	5	5	2	2	7	0	0	0	0	0	1	0	0	0	1	0	0	1	0	1	1	1	0	0
D2EAC2	D2EAC2	2	2	2	Zinc finger BED domain-containing protein 6	Zbed6	1	2	2	2	1	1	1	2	1	0	1	1	1	0	1	1	1	1	1	1	1	1	1	1	1	1	1	2	1	0	1	1	1	0	1	1	1	1	1	1	1	1	1
D2KHZ9;A0A0A0MQF6;P16858;S4R1W1;S4R257;D3YYI5;S4R1N5;V9GX06;V9GXA7;A0A0R4J0X7;S4R2G5;Q64467;S4R1W8;V9GXK0	D2KHZ9;A0A0A0MQF6;P16858;S4R1W1;S4R257;D3YYI5	22;22;22;20;16;14;4;4;3;2;2;2;1;1	22;22;22;20;16;14;4;4;3;2;2;2;1;1	22;22;22;20;16;14;4;4;3;2;2;2;1;1	Glyceraldehyde-3-phosphate dehydrogenase	GAPDH;Gapdh;Gm3839;Gm7293	14	22	22	22	16	16	15	13	16	15	16	10	14	17	16	15	16	13	18	16	15	15	14	19	16	16	15	13	16	15	16	10	14	17	16	15	16	13	18	16	15	15	14
D3YTL6;Q9D384;Q9D970	D3YTL6;Q9D384	5;5;2	5;5;2	5;5;2	U11/U12 small nuclear ribonucleoprotein 35 kDa protein	Snrnp35	3	5	5	5	3	3	3	4	3	3	4	4	5	1	3	4	4	4	3	3	5	5	5	4	3	3	3	4	3	3	4	4	5	1	3	4	4	4	3	3	5	5	5
D3YTL8;Q52KF3;D3Z495	D3YTL8;Q52KF3;D3Z495	2;2;1	2;2;1	2;2;1	Protein spire homolog 1	Spire1	3	2	2	2	0	0	0	0	0	0	0	0	0	1	0	1	0	0	1	0	0	0	0	0	0	0	0	0	0	0	0	0	0	1	0	1	0	0	1	0	0	0	0
D3YTQ9	D3YTQ9	5	1	1		Rps15	1	5	1	1	5	4	4	3	4	3	4	4	4	4	4	4	5	4	4	4	4	4	4	5	1	1	1	0	1	0	1	0	1	0	1	1	1	1	1	1	1	1	1
D3YTR5;D3YTR4;Q9Z2D8;F6WZH1	D3YTR5;D3YTR4;Q9Z2D8;F6WZH1	2;2;2;1	2;2;2;1	2;2;2;1	Methyl-CpG-binding domain protein 3	Mbd3	4	2	2	2	2	2	1	1	1	1	2	1	1	2	1	2	1	1	2	2	2	1	1	2	2	2	1	1	1	1	2	1	1	2	1	2	1	1	2	2	2	1	1
D3YTR6;Q8R0G7	D3YTR6;Q8R0G7	2;2	2;2	2;2	Protein spinster homolog 1	Spns1	2	2	2	2	1	2	1	0	2	1	2	0	0	2	1	1	1	1	2	2	2	2	1	2	1	2	1	0	2	1	2	0	0	2	1	1	1	1	2	2	2	2	1
D3YTV2;Q3U3D4;Q9R1K5	D3YTV2;Q3U3D4;Q9R1K5	1;1;1	1;1;1	1;1;1	Fizzy-related protein homolog	Fzr1	3	1	1	1	1	1	1	1	1	0	1	1	1	1	0	0	1	1	0	1	1	1	1	0	1	1	1	1	1	0	1	1	1	1	0	0	1	1	0	1	1	1	1
D3YU12;Q8K2T1;G5E8S7	D3YU12;Q8K2T1;G5E8S7	6;6;3	6;6;3	6;6;3	NmrA-like family domain-containing protein 1	Nmral1	3	6	6	6	3	4	1	0	4	2	3	0	0	5	4	1	0	1	4	2	1	0	0	4	3	4	1	0	4	2	3	0	0	5	4	1	0	1	4	2	1	0	0
D3YU17;Q8VCM8	D3YU17;Q8VCM8	8;8	8;8	8;8	Nicalin	Ncln	2	8	8	8	4	7	1	4	3	4	7	0	1	4	3	5	2	2	6	4	4	3	1	3	4	7	1	4	3	4	7	0	1	4	3	5	2	2	6	4	4	3	1
D3YU58;Q9WVM3	D3YU58;Q9WVM3	5;5	5;5	5;5	Anaphase-promoting complex subunit 7	Anapc7	2	5	5	5	1	5	0	2	4	2	4	0	1	3	2	3	0	0	5	4	2	2	1	5	1	5	0	2	4	2	4	0	1	3	2	3	0	0	5	4	2	2	1
D3YU96;Q99KH2;D3YU95;P63034;D6RCZ5;D3Z5C3;G5E8Q4;Q3TXK1;A2A517;O08967	D3YU96;Q99KH2;D3YU95;P63034;D6RCZ5	4;4;4;4;2;1;1;1;1;1	4;4;4;4;2;1;1;1;1;1	3;3;3;3;2;1;0;0;0;0	Cytohesin-2	Cyth2	10	4	4	3	1	2	3	1	1	1	2	3	2	1	1	2	3	3	1	2	2	2	3	0	1	2	3	1	1	1	2	3	2	1	1	2	3	3	1	2	2	2	3
D3YUE7;Q8CB44;D6RET7	D3YUE7;Q8CB44;D6RET7	4;4;2	4;4;2	4;4;2	GRAM domain-containing protein 4	Gramd4	3	4	4	4	2	3	0	0	2	2	1	1	0	2	2	1	0	0	2	1	1	0	0	1	2	3	0	0	2	2	1	1	0	2	2	1	0	0	2	1	1	0	0
D3YUM1;Q91YT0;D3Z1U9;D3Z0K1;D3YXX5;D6RG60	D3YUM1;Q91YT0;D3Z1U9	5;5;4;2;1;1	5;5;4;2;1;1	5;5;4;2;1;1	NADH dehydrogenase [ubiquinone] flavoprotein 1, mitochondrial	Ndufv1	6	5	5	5	4	2	0	0	1	4	3	0	0	2	2	0	0	0	3	2	1	1	0	3	4	2	0	0	1	4	3	0	0	2	2	0	0	0	3	2	1	1	0
D3YUP1;Q9WVG6;D6RFA7	D3YUP1;Q9WVG6	3;3;1	3;3;1	3;3;1	Histone-arginine methyltransferase CARM1	Carm1	3	3	3	3	2	2	0	0	1	1	1	0	0	1	1	0	3	2	1	1	0	0	1	2	2	2	0	0	1	1	1	0	0	1	1	0	3	2	1	1	0	0	1
D3YUS5;E9PW37	D3YUS5;E9PW37	7;7	7;7	6;6		Rasal2	2	7	7	6	3	3	2	0	3	2	2	1	2	3	2	2	1	2	3	2	2	2	3	2	3	3	2	0	3	2	2	1	2	3	2	2	1	2	3	2	2	2	3
D3YUT6;Q91V77	D3YUT6;Q91V77	1;1	1;1	1;1	Protein S100	S100a1	2	1	1	1	0	0	0	0	1	0	0	0	0	1	0	1	0	0	1	0	0	0	0	1	0	0	0	0	1	0	0	0	0	1	0	1	0	0	1	0	0	0	0
D3YUV1;Q99J45;A0A0J9YUZ6;A0A0J9YTX8;A0A0J9YUQ4	D3YUV1;Q99J45	3;3;1;1;1	3;3;1;1;1	3;3;1;1;1	Nuclear receptor-binding protein	Nrbp1	5	3	3	3	2	2	0	1	1	2	2	1	0	3	2	2	1	1	2	2	3	0	2	3	2	2	0	1	1	2	2	1	0	3	2	2	1	1	2	2	3	0	2
D3YUW7;A0A0G2JFG0	D3YUW7	106;31	1;1	1;1		Cgn	2	106	1	1	55	79	66	7	61	64	74	56	73	59	72	75	60	70	55	71	75	33	62	60	1	1	1	0	1	1	1	1	1	1	1	1	0	1	1	1	1	0	1
D3YUW8;D3YUX1;Q0VGT3;B9EIG6;Q8BZH4	D3YUW8;D3YUX1;Q0VGT3;B9EIG6;Q8BZH4	9;9;9;9;9	9;9;9;9;9	9;9;9;9;9	Pogo transposable element with ZNF domain	Pogz	5	9	9	9	2	5	3	4	3	1	6	1	0	2	3	5	2	3	4	3	4	4	3	2	2	5	3	4	3	1	6	1	0	2	3	5	2	3	4	3	4	4	3
D3YUX2;Q8VBX6;A3KG81;A3KG84;A3KG83;A3KG82;A3KG80;F7D0H8;A2ADS6;Q63ZW7	D3YUX2;Q8VBX6;A3KG81	18;18;10;6;4;2;1;1;1;1	18;18;10;6;4;2;1;1;1;1	18;18;10;6;4;2;1;1;1;1	Multiple PDZ domain protein	Mpdz	10	18	18	18	8	9	1	0	10	5	3	1	4	6	4	7	2	2	8	8	4	1	1	10	8	9	1	0	10	5	3	1	4	6	4	7	2	2	8	8	4	1	1
D3YVC8;F6UDW0;F6WLR1;B7ZMQ0;Q14AI6	D3YVC8;F6UDW0;F6WLR1;B7ZMQ0;Q14AI6	1;1;1;1;1	1;1;1;1;1	1;1;1;1;1	RNA pseudouridylate synthase domain-containing protein 3	Rpusd3	5	1	1	1	0	1	1	1	0	0	0	1	1	0	0	1	1	0	1	0	0	1	1	0	0	1	1	1	0	0	0	1	1	0	0	1	1	0	1	0	0	1	1
D3YVM8;O55102;D3Z4L7	D3YVM8;O55102;D3Z4L7	2;2;1	2;2;1	2;2;1	Biogenesis of lysosome-related organelles complex 1 subunit 1	Bloc1s1	3	2	2	2	0	2	0	0	2	0	1	0	0	1	0	1	0	0	1	1	0	0	0	1	0	2	0	0	2	0	1	0	0	1	0	1	0	0	1	1	0	0	0
D3YVS1	D3YVS1	8	1	1		Smtn	1	8	1	1	4	3	6	0	3	2	4	4	5	5	4	6	3	4	3	5	5	2	3	5	1	1	1	0	1	0	1	1	1	1	1	1	1	1	1	1	1	1	1
D3YVV1;Q8VEK0	D3YVV1;Q8VEK0	2;2	2;2	2;2	Cell cycle control protein 50A	Tmem30a	2	2	2	2	1	1	0	0	1	0	0	0	0	1	0	0	0	0	1	0	0	0	0	1	1	1	0	0	1	0	0	0	0	1	0	0	0	0	1	0	0	0	0
D3YVW2;Q8BXA1;F6RUD1	D3YVW2;Q8BXA1	8;6;1	8;6;1	8;6;1	Golgi integral membrane protein 4	Golim4	3	8	8	8	5	4	0	0	0	7	4	0	0	5	6	3	0	1	0	4	3	0	0	4	5	4	0	0	0	7	4	0	0	5	6	3	0	1	0	4	3	0	0
D3YVZ9;Q059G7;P58059	D3YVZ9;Q059G7;P58059	1;1;1	1;1;1	1;1;1	28S ribosomal protein S21, mitochondrial	Mrps21	3	1	1	1	1	1	1	1	0	1	1	1	1	0	1	1	1	1	1	0	1	1	1	1	1	1	1	1	0	1	1	1	1	0	1	1	1	1	1	0	1	1	1
D3YW20;D3YW19;I1E4X5;Q8BWQ6;F6RR19	D3YW20;D3YW19;I1E4X5;Q8BWQ6	3;2;2;2;1	3;2;2;2;1	3;2;2;2;1	UPF0505 protein C16orf62 homolog	9030624J02Rik	5	3	3	3	1	1	0	0	1	0	0	0	0	1	0	1	1	1	2	0	1	1	0	2	1	1	0	0	1	0	0	0	0	1	0	1	1	1	2	0	1	1	0
D3YW23;Q548V9;P17515	D3YW23;Q548V9;P17515	3;3;3	3;3;3	3;3;3	C-X-C motif chemokine;C-X-C motif chemokine 10	Cxcl10	3	3	3	3	0	0	2	1	0	0	0	2	0	0	0	0	1	1	0	0	0	2	1	0	0	0	2	1	0	0	0	2	0	0	0	0	1	1	0	0	0	2	1
D3YW26;D3Z4Z0	D3YW26;D3Z4Z0	2;2	2;2	2;2		Tada2b	2	2	2	2	0	1	1	2	1	0	2	1	1	1	1	1	1	2	1	2	1	2	1	1	0	1	1	2	1	0	2	1	1	1	1	1	1	2	1	2	1	2	1
D3YW48;A0A0R4IZW8;O88456;A0A0R4J1C2;Q9D7J7	D3YW48;A0A0R4IZW8;O88456;A0A0R4J1C2	6;6;6;4;1	6;6;6;4;1	6;6;6;4;1	Calpain small subunit 1	Capns1	5	6	6	6	2	3	2	1	3	3	4	1	4	5	2	2	2	3	4	3	2	2	1	4	2	3	2	1	3	3	4	1	4	5	2	2	2	3	4	3	2	2	1
D3YWD5;Q9D2V8;D6RI23;A0A0J9YVE9;D3YYM9;A0A0J9YUD0	D3YWD5;Q9D2V8;D6RI23;A0A0J9YVE9;D3YYM9	4;4;3;3;3;1	4;4;3;3;3;1	4;4;3;3;3;1	Major facilitator superfamily domain-containing protein 10	Mfsd10	6	4	4	4	3	2	1	1	3	2	2	0	2	3	3	2	2	1	3	2	2	1	2	2	3	2	1	1	3	2	2	0	2	3	3	2	2	1	3	2	2	1	2
D3YWF6;Q7TQI3;D3Z7K0	D3YWF6;Q7TQI3	4;4;1	4;4;1	4;4;1	Ubiquitin thioesterase OTUB1	Otub1	3	4	4	4	4	2	2	1	2	2	2	1	2	3	3	3	2	2	2	2	2	2	2	2	4	2	2	1	2	2	2	1	2	3	3	3	2	2	2	2	2	2	2
D3YWG7;Q8K0V2	D3YWG7;Q8K0V2	1;1	1;1	1;1	DCN1-like protein;DCN1-like protein 3	Dcun1d3	2	1	1	1	0	1	1	1	0	0	1	0	1	0	0	1	0	0	0	0	0	0	0	0	0	1	1	1	0	0	1	0	1	0	0	1	0	0	0	0	0	0	0
D3YWI4;E9Q1I6;F8WHT5;G3UVW1;P19258;A0A0J9YVC7	D3YWI4;E9Q1I6;F8WHT5;G3UVW1;P19258;A0A0J9YVC7	4;4;4;4;4;2	3;3;3;3;3;2	3;3;3;3;3;2	Protein Mpv17	Mpv17	6	4	3	3	2	2	2	2	3	2	2	0	2	4	2	3	2	2	2	2	3	1	2	3	2	2	2	2	2	2	2	0	2	3	2	2	2	2	2	2	2	1	2
D3YWJ5;D3Z325;D3Z312;Q921Z5;D3Z205;D3Z0Q1;J3QM73;J3QNA5	D3YWJ5;D3Z325;D3Z312;Q921Z5;D3Z205;D3Z0Q1;J3QM73	3;3;3;3;2;2;2;1	3;3;3;3;2;2;2;1	3;3;3;3;2;2;2;1	Tumor necrosis factor alpha-induced protein 8	Tnfaip8	8	3	3	3	2	1	0	0	1	2	1	0	0	0	2	0	0	0	0	2	0	0	0	2	2	1	0	0	1	2	1	0	0	0	2	0	0	0	0	2	0	0	0
D3YWK1;Q80W47	D3YWK1;Q80W47	4;4	4;4	4;4	WD repeat domain phosphoinositide-interacting protein 2	Wipi2	2	4	4	4	1	1	0	0	1	1	1	0	0	2	2	1	0	0	3	2	1	0	1	2	1	1	0	0	1	1	1	0	0	2	2	1	0	0	3	2	1	0	1
D3YWS8;D3YXV8;Q8CBY3;D3Z042;D3YY84;D3YTL3	D3YWS8;D3YXV8;Q8CBY3	42;38;38;7;7;3	42;38;38;7;7;3	42;38;38;7;7;3	Leukocyte receptor cluster member 8 homolog	Leng8	6	42	42	42	33	32	33	32	31	33	29	27	30	30	29	31	35	32	28	35	31	34	29	33	33	32	33	32	31	33	29	27	30	30	29	31	35	32	28	35	31	34	29
D3YWT0;D3Z569;D3YTS1;Q9R0P6	D3YWT0;D3Z569;D3YTS1;Q9R0P6	9;9;9;9	9;9;9;9	9;9;9;9	Signal peptidase complex catalytic subunit SEC11;Signal peptidase complex catalytic subunit SEC11A	Sec11a	4	9	9	9	3	7	4	5	5	3	4	2	4	4	4	5	2	3	6	2	2	2	3	3	3	7	4	5	5	3	4	2	4	4	4	5	2	3	6	2	2	2	3
D3YWT1;D3Z3N4;D3Z6Y3	D3YWT1;D3Z3N4	8;8;2	7;7;1	7;7;1		Hnrnph3	3	8	7	7	3	6	8	7	5	5	5	6	6	5	5	6	5	5	6	6	5	5	6	4	2	5	7	6	4	4	4	5	5	4	4	5	4	4	5	5	4	4	5
D3YWU8;D3Z092	D3YWU8;D3Z092	4;4	1;1	1;1	tRNA pseudouridine synthase	Pus1	2	4	1	1	2	1	1	0	4	0	1	1	1	3	1	4	0	1	3	1	3	0	1	4	1	0	0	0	1	0	0	0	0	1	1	1	0	0	1	0	0	0	0
D3YWX2;F6YTL8;E9Q803;Q9R0I7	D3YWX2;F6YTL8;E9Q803;Q9R0I7	115;95;62;61	115;95;62;61	115;95;62;61	YLP motif-containing protein 1	Ylpm1	4	115	115	115	62	67	81	90	59	60	76	64	79	63	66	73	80	75	62	68	75	85	79	65	62	67	81	90	59	60	76	64	79	63	66	73	80	75	62	68	75	85	79
D3YX27;Q9JIY5;F6TCV0;D3YX28;F6XUR8;S4R1B3;S4R1A8	D3YX27;Q9JIY5;F6TCV0;D3YX28;F6XUR8;S4R1B3	5;5;4;4;3;3;1	5;5;4;4;3;3;1	5;5;4;4;3;3;1	Serine protease HTRA2, mitochondrial	Htra2	7	5	5	5	2	3	3	5	5	5	4	2	2	2	4	3	3	2	4	4	4	4	4	4	2	3	3	5	5	5	4	2	2	2	4	3	3	2	4	4	4	4	4
D3YX49;E9QAR4;E9QAR1;E9QAR6;E9Q1A5;E9QA68;B1ASA5	D3YX49;E9QAR4;E9QAR1;E9QAR6;E9Q1A5	6;6;6;6;6;2;2	6;6;6;6;6;2;2	6;6;6;6;6;2;2		Zfp384	7	6	6	6	2	1	1	2	0	0	1	0	0	4	0	3	0	2	3	1	0	1	1	2	2	1	1	2	0	0	1	0	0	4	0	3	0	2	3	1	0	1	1
D3YXE7;D3Z5Q5;D3YVH2;Q3TCU2;Q5I1X5	D3YXE7;D3Z5Q5;D3YVH2;Q3TCU2;Q5I1X5	1;1;1;1;1	1;1;1;1;1	1;1;1;1;1	RelA-associated inhibitor	Ppp1r13l	5	1	1	1	0	0	0	0	0	0	0	0	0	0	1	0	0	0	0	1	0	0	0	0	0	0	0	0	0	0	0	0	0	0	1	0	0	0	0	1	0	0	0
D3YXK1	D3YXK1	2	2	2	Atherin	Samd1	1	2	2	2	0	1	1	2	1	0	1	1	1	2	0	2	0	0	0	0	0	0	0	1	0	1	1	2	1	0	1	1	1	2	0	2	0	0	0	0	0	0	0
D3YXS1;Q8R0C0	D3YXS1;Q8R0C0	1;1	1;1	1;1	DNA-directed RNA polymerase III subunit RPC7-like	Polr3gl	2	1	1	1	0	0	0	0	0	0	0	0	0	0	0	0	0	0	0	0	0	0	0	0	0	0	0	0	0	0	0	0	0	0	0	0	0	0	0	0	0	0	0
D3YXW1;Q9D945	D3YXW1;Q9D945	8;8	8;8	8;8	Protein LLP homolog	Llph	2	8	8	8	4	7	6	4	4	3	6	3	4	5	4	7	6	5	4	5	6	7	4	5	4	7	6	4	4	3	6	3	4	5	4	7	6	5	4	5	6	7	4
D3YXZ3;Q91YS4;O88448;D3Z5Y7	D3YXZ3;Q91YS4;O88448	7;7;7;1	2;2;2;1	2;2;2;1	Kinesin light chain 2	Klc2	4	7	2	2	2	2	0	0	4	3	3	0	2	5	3	2	0	1	5	4	3	2	1	4	0	1	0	0	1	1	1	0	1	1	1	1	0	0	1	2	2	1	0
D3YY34;B7ZNA5;Q8CHP6;F8WIN6;E9QPT4	D3YY34;B7ZNA5;Q8CHP6	3;3;3;1;1	3;3;3;1;1	3;3;3;1;1	Polyhomeotic-like protein 3	Phc3	5	3	3	3	2	2	0	1	0	0	2	0	0	1	1	3	0	1	1	1	0	0	1	1	2	2	0	1	0	0	2	0	0	1	1	3	0	1	1	1	0	0	1
D3YY42;Q9CX30;D3Z5F9	D3YY42;Q9CX30;D3Z5F9	2;2;1	2;2;1	2;2;1	Protein YIF1B	Yif1b	3	2	2	2	1	1	0	1	1	1	1	0	0	2	1	1	1	1	2	1	1	1	1	2	1	1	0	1	1	1	1	0	0	2	1	1	1	1	2	1	1	1	1
D3YY67;A0A0R3P9D3;Q5U4E2;E9Q8A0	D3YY67;A0A0R3P9D3;Q5U4E2;E9Q8A0	9;8;8;5	9;8;8;5	9;8;8;5	Replication initiator 1	Repin1	4	9	9	9	2	3	0	0	5	2	4	1	4	7	2	2	1	1	6	6	3	2	1	9	2	3	0	0	5	2	4	1	4	7	2	2	1	1	6	6	3	2	1
D3YYD2;Q9D2L9	D3YYD2;Q9D2L9	10;10	10;10	10;10	Protein FAM111A	Fam111a	2	10	10	10	1	3	2	6	2	1	5	2	3	3	1	4	2	6	3	4	6	5	4	3	1	3	2	6	2	1	5	2	3	3	1	4	2	6	3	4	6	5	4
D3YYK7;Q148S9;Q9CY21;F6VT90;Q9DCT4	D3YYK7;Q148S9;Q9CY21;F6VT90;Q9DCT4	3;3;3;2;2	3;3;3;2;2	3;3;3;2;2	Probable 18S rRNA (guanine-N(7))-methyltransferase	Wbscr22	5	3	3	3	1	2	1	1	2	2	1	1	1	2	1	1	2	1	2	2	1	3	3	2	1	2	1	1	2	2	1	1	1	2	1	1	2	1	2	2	1	3	3
D3YYL1;Q921K9	D3YYL1;Q921K9	2;2	2;2	2;2	B-cell CLL/lymphoma 7 protein family member B	Bcl7b	2	2	2	2	0	0	0	0	1	0	1	0	0	1	0	1	0	0	1	0	0	0	0	0	0	0	0	0	1	0	1	0	0	1	0	1	0	0	1	0	0	0	0
D3YYN8;E9PVY0;Q3UU96;H7BX44;F6Q5A5;F6S5Z6;F6YZJ7;F6W0C2	D3YYN8;E9PVY0;Q3UU96;H7BX44;F6Q5A5;F6S5Z6;F6YZJ7	26;26;26;24;18;16;13;3	24;24;24;22;17;15;12;3	24;24;24;22;17;15;12;3	Non-specific serine/threonine protein kinase;Serine/threonine-protein kinase MRCK alpha	Cdc42bpa	8	26	24	24	14	13	2	2	11	6	10	3	3	7	12	12	4	6	7	11	10	2	3	11	12	11	2	1	10	5	8	2	3	6	10	10	4	5	6	10	8	2	2
D3YYT0;P15116;P39038	D3YYT0;P15116	18;18;1	18;18;1	18;18;1	Cadherin-2	Cdh2	3	18	18	18	12	16	12	3	12	13	10	11	12	12	14	14	11	14	10	13	9	7	12	10	12	16	12	3	12	13	10	11	12	12	14	14	11	14	10	13	9	7	12
D3YYT1;Q922P9	D3YYT1;Q922P9	23;22	23;22	23;22	Putative oxidoreductase GLYR1	Glyr1	2	23	23	23	13	14	16	19	15	13	16	13	15	15	12	18	16	16	14	11	17	16	16	12	13	14	16	19	15	13	16	13	15	15	12	18	16	16	14	11	17	16	16
D3YYU8;A0A0B4J1L4;A0A0A0MQG1	D3YYU8;A0A0B4J1L4;A0A0A0MQG1	12;11;9	12;11;9	12;11;9	Obscurin-like protein 1	Obsl1	3	12	12	12	5	6	2	1	7	3	4	1	4	7	4	5	5	3	9	5	5	5	3	8	5	6	2	1	7	3	4	1	4	7	4	5	5	3	9	5	5	5	3
D3YYW1;D3Z279;D6RGM8;D3YWH4;D3Z6X7;Q9DBU0	D3YYW1;D3Z279;D6RGM8;D3YWH4;D3Z6X7;Q9DBU0	1;1;1;1;1;1	1;1;1;1;1;1	1;1;1;1;1;1	Transmembrane 9 superfamily member 1	Tm9sf1	6	1	1	1	1	1	0	0	1	0	0	0	0	0	1	1	1	1	1	1	0	0	1	0	1	1	0	0	1	0	0	0	0	0	1	1	1	1	1	1	0	0	1
D3YYW8;Q91V81	D3YYW8;Q91V81	5;4	5;4	5;4	RNA-binding protein 42	Rbm42	2	5	5	5	3	4	4	5	4	2	4	4	5	3	2	5	3	5	3	3	3	5	4	3	3	4	4	5	4	2	4	4	5	3	2	5	3	5	3	3	3	5	4
D3YZ00;P70257;B1AUB8;B1AUB9;B1AUC0;Q02780	D3YZ00;P70257	11;11;2;2;2;2	1;1;0;0;0;0	1;1;0;0;0;0	Nuclear factor 1;Nuclear factor 1 X-type	Nfix	6	11	1	1	5	7	6	6	7	4	8	2	5	6	3	8	9	6	7	5	8	6	6	8	0	0	0	0	0	0	0	0	0	1	0	0	0	0	0	0	0	0	0
D3YZ08;O35144;E9QM06;F6VIR4	D3YZ08;O35144;E9QM06	22;22;16;6	22;22;16;6	22;22;16;6	Telomeric repeat-binding factor 2	Terf2	4	22	22	22	6	6	10	16	3	4	10	11	11	3	7	10	12	14	4	8	10	11	16	5	6	6	10	16	3	4	10	11	11	3	7	10	12	14	4	8	10	11	16
D3YZ09;Q9CY66;F6SL78	D3YZ09;Q9CY66	10;10;3	10;10;3	10;10;3	H/ACA ribonucleoprotein complex subunit 1	Gar1	3	10	10	10	9	10	9	9	9	9	9	10	8	10	10	9	10	8	8	9	10	9	9	9	9	10	9	9	9	9	9	10	8	10	10	9	10	8	8	9	10	9	9
D3YZ20;Q6PI63;O08740;D3YZ19	D3YZ20;Q6PI63;O08740;D3YZ19	4;4;4;2	4;4;4;2	4;4;4;2	DNA-directed RNA polymerase II subunit RPB11	Polr2j	4	4	4	4	3	4	3	3	2	3	3	2	2	3	3	3	3	3	3	2	4	2	3	2	3	4	3	3	2	3	3	2	2	3	3	3	3	3	3	2	4	2	3
D3YZ81;D3Z3H6;Q99M54	D3YZ81;D3Z3H6;Q99M54	1;1;1	1;1;1	1;1;1	Cell division cycle-associated protein 3	Cdca3	3	1	1	1	0	1	0	0	0	1	0	0	0	1	0	0	0	0	0	0	0	0	0	0	0	1	0	0	0	1	0	0	0	1	0	0	0	0	0	0	0	0	0
D3YZ84;D3YY06;D3YWG5;D6RH65;H7BX14;Q8BMZ5	D3YZ84;D3YY06;D3YWG5;D6RH65;H7BX14;Q8BMZ5	1;1;1;1;1;1	1;1;1;1;1;1	1;1;1;1;1;1	tRNA-splicing endonuclease subunit Sen34	Tsen34	6	1	1	1	1	1	1	0	1	1	1	1	1	1	1	1	1	1	1	1	1	0	1	1	1	1	1	0	1	1	1	1	1	1	1	1	1	1	1	1	1	0	1
D3YZC9;D3YZD0;Q64213;D3YVH4;F8WHF9;D6RDB7	D3YZC9;D3YZD0;Q64213;D3YVH4	24;23;23;18;5;2	24;23;23;18;5;2	0;0;0;0;0;0	Splicing factor 1	Sf1	6	24	24	0	17	19	20	20	15	15	17	19	18	17	16	17	22	19	16	19	18	23	17	20	17	19	20	20	15	15	17	19	18	17	16	17	22	19	16	19	18	23	17
D3YZL3;D3YV79;B7ZMR9;Q0VEE6	D3YZL3;D3YV79;B7ZMR9;Q0VEE6	2;2;2;2	2;2;2;2	2;2;2;2	Zinc finger protein 800	Zfp800;Znf800	4	2	2	2	0	1	1	2	1	0	1	1	0	0	1	1	1	0	1	1	1	1	0	1	0	1	1	2	1	0	1	1	0	0	1	1	1	0	1	1	1	1	0
D3YZN4;D3YXB7;D3Z1Z1;Q3ULF4;G3UX97;D3Z342;F6W695	D3YZN4;D3YXB7;D3Z1Z1;Q3ULF4	3;3;3;3;1;1;1	3;3;3;3;1;1;1	3;3;3;3;1;1;1	Paraplegin	Spg7	7	3	3	3	1	1	1	2	2	1	1	0	1	1	1	1	2	1	3	1	1	1	2	2	1	1	1	2	2	1	1	0	1	1	1	1	2	1	3	1	1	1	2
D3YZN8;D3YVI2	D3YZN8	9;3	1;1	1;1		Unc45a	2	9	1	1	6	2	2	0	5	6	2	1	4	5	4	4	0	4	7	6	3	1	3	5	1	0	0	0	1	1	0	0	1	1	0	0	0	1	1	1	0	0	1
D3YZP9	D3YZP9	4	4	4	Coiled-coil domain-containing protein 6	Ccdc6	1	4	4	4	2	1	0	0	4	0	3	0	0	2	1	2	0	1	4	2	0	0	1	2	2	1	0	0	4	0	3	0	0	2	1	2	0	1	4	2	0	0	1
D3YZS0;Q9CQY2	D3YZS0;Q9CQY2	1;1	1;1	1;1	RNMT-activating mini protein	Fam103a1	2	1	1	1	0	0	0	1	0	0	0	0	0	0	0	0	0	0	0	0	0	1	0	0	0	0	0	1	0	0	0	0	0	0	0	0	0	0	0	0	0	1	0
D3YZU5;D3YZU4;D3YZU1	D3YZU5;D3YZU4;D3YZU1	1;1;1	1;1;1	1;1;1	SH3 and multiple ankyrin repeat domains protein 1	Shank1	3	1	1	1	0	0	0	0	0	0	0	0	0	0	0	0	0	0	0	0	0	0	0	0	0	0	0	0	0	0	0	0	0	0	0	0	0	0	0	0	0	0	0
D3Z041;P41216	D3Z041;P41216	3;3	2;2	2;2	Long-chain-fatty-acid--CoA ligase 1	Acsl1	2	3	2	2	2	2	0	0	3	0	2	2	0	3	2	2	1	2	1	2	1	1	0	1	1	1	0	0	2	0	1	1	0	2	1	1	0	1	1	1	1	0	0
D3Z055;G3UWS5;Q5XFR0;G3UWY6	D3Z055;G3UWS5	10;10;2;1	1;1;0;0	1;1;0;0		Pabpn1	4	10	1	1	9	8	9	7	5	8	7	7	5	6	7	7	7	6	6	6	6	7	8	7	1	1	1	0	0	1	1	1	0	0	1	0	0	0	0	1	1	0	0
D3Z061;Q8C7R4	D3Z061;Q8C7R4	11;11	11;11	11;11	Ubiquitin-like modifier-activating enzyme 6	Uba6	2	11	11	11	4	4	1	0	6	2	6	2	0	6	4	7	1	0	8	6	4	1	1	7	4	4	1	0	6	2	6	2	0	6	4	7	1	0	8	6	4	1	1
D3Z0B9;A0A0R4IZZ0;Q571I9;F6RQF0	D3Z0B9;A0A0R4IZZ0;Q571I9	6;6;6;1	6;6;6;1	6;6;6;1	Aldehyde dehydrogenase family 16 member A1	Aldh16a1	4	6	6	6	0	0	0	0	1	0	0	0	0	1	0	1	0	0	4	0	0	0	1	2	0	0	0	0	1	0	0	0	0	1	0	1	0	0	4	0	0	0	1
D3Z0F5;Q3UIT2;O88545;F6QK86	D3Z0F5;Q3UIT2;O88545	6;6;6;2	6;6;6;2	6;6;6;2	COP9 signalosome complex subunit 6	Cops6	4	6	6	6	4	5	0	0	5	3	5	0	1	6	6	4	0	4	6	4	5	0	0	6	4	5	0	0	5	3	5	0	1	6	6	4	0	4	6	4	5	0	0
D3Z0I5;Q922Y2	D3Z0I5;Q922Y2	1;1	1;1	1;1	Tripartite motif-containing protein 59	Trim59	2	1	1	1	1	1	0	0	1	0	1	0	0	1	1	1	0	0	1	1	1	0	1	1	1	1	0	0	1	0	1	0	0	1	1	1	0	0	1	1	1	0	1
D3Z0J2	D3Z0J2	5	1	1	Caveolin	Cav1	1	5	1	1	3	4	4	2	5	4	5	4	3	4	4	5	4	4	4	5	5	3	3	4	1	1	1	1	1	1	1	1	1	1	1	1	1	1	1	1	1	1	1
D3Z0K6;A0A0G2JEI9	D3Z0K6;A0A0G2JEI9	14;9	14;9	13;8		Rsbn1l	2	14	14	13	2	6	6	8	5	4	6	3	5	5	6	3	10	6	4	5	6	10	5	4	2	6	6	8	5	4	6	3	5	5	6	3	10	6	4	5	6	10	5
D3Z0M9;E0CXN3	D3Z0M9	56;1	56;1	56;1		Ddx23	2	56	56	56	35	36	34	41	29	31	32	30	35	34	33	34	40	33	34	34	37	37	36	31	35	36	34	41	29	31	32	30	35	34	33	34	40	33	34	34	37	37	36
D3Z0Q6;Q9Z1E4	D3Z0Q6;Q9Z1E4	9;9	9;9	9;9	Glycogen [starch] synthase, muscle	Gys1	2	9	9	9	4	7	2	1	6	2	7	2	5	4	3	6	5	4	4	6	7	4	9	5	4	7	2	1	6	2	7	2	5	4	3	6	5	4	4	6	7	4	9
D3Z0R2	D3Z0R2	1	1	1	Protein phosphatase 1 regulatory subunit 36	Ppp1r36	1	1	1	1	0	0	0	0	0	0	0	0	0	0	0	0	0	0	0	0	0	0	0	1	0	0	0	0	0	0	0	0	0	0	0	0	0	0	0	0	0	0	0
D3Z0T0;Q62311;S4R1R2;D3Z5H6;D3Z4X5	D3Z0T0;Q62311	8;8;3;3;1	8;8;3;3;1	8;8;3;3;1	Transcription initiation factor TFIID subunit 6	Taf6	5	8	8	8	2	2	2	3	2	1	4	1	2	2	2	3	1	2	3	3	3	3	3	2	2	2	2	3	2	1	4	1	2	2	2	3	1	2	3	3	3	3	3
D3Z0V2;A0A0R4J0X8;Q9ES28;A0A0R4J0C5	D3Z0V2;A0A0R4J0X8;Q9ES28;A0A0R4J0C5	6;6;6;5	6;6;6;5	6;6;6;5	Rho guanine nucleotide exchange factor 7	Arhgef7	4	6	6	6	2	5	0	0	2	3	3	2	1	4	2	1	3	3	5	4	3	0	1	5	2	5	0	0	2	3	3	2	1	4	2	1	3	3	5	4	3	0	1
D3Z0V6;P12849;D3Z4L4;D3YTM5;D3Z068	D3Z0V6;P12849;D3Z4L4;D3YTM5;D3Z068	2;2;1;1;1	1;1;1;1;1	1;1;1;1;1	cAMP-dependent protein kinase type I-beta regulatory subunit	Prkar1b	5	2	1	1	1	2	2	1	1	2	2	1	0	1	2	2	2	0	1	2	2	1	0	1	1	1	1	1	1	1	1	1	0	1	1	1	1	0	1	1	1	1	0
D3Z121;D3YVK1;P15105	D3Z121;D3YVK1;P15105	2;2;2	2;2;2	2;2;2	Glutamine synthetase	Glul	3	2	2	2	0	0	0	0	0	0	1	0	0	0	0	0	0	0	1	0	0	0	0	2	0	0	0	0	0	0	1	0	0	0	0	0	0	0	1	0	0	0	0
D3Z197;D3Z357;Q6P2L6;D3YUP2	D3Z197;D3Z357;Q6P2L6	19;19;19;1	19;19;19;1	19;19;19;1	Histone-lysine N-methyltransferase;Histone-lysine N-methyltransferase NSD3	Whsc1l1	4	19	19	19	6	8	8	14	7	8	10	8	12	12	4	9	13	15	9	8	5	16	10	11	6	8	8	14	7	8	10	8	12	12	4	9	13	15	9	8	5	16	10
D3Z1C5;P70662	D3Z1C5;P70662	3;3	3;3	3;3	LIM domain-binding protein 1	Ldb1	2	3	3	3	2	0	0	0	1	1	1	0	1	2	0	1	0	2	1	1	0	0	2	3	2	0	0	0	1	1	1	0	1	2	0	1	0	2	1	1	0	0	2
D3Z1H6;D3Z1H7;E9Q7L7;Q9EPK8	D3Z1H6;D3Z1H7;E9Q7L7;Q9EPK8	2;2;2;2	2;2;2;2	2;2;2;2	Transient receptor potential cation channel subfamily V member 4	Trpv4	4	2	2	2	0	2	1	0	1	1	1	0	1	2	1	1	0	0	2	1	1	0	0	2	0	2	1	0	1	1	1	0	1	2	1	1	0	0	2	1	1	0	0
D3Z1J5	D3Z1J5	11	2	2		Palld	1	11	2	2	9	7	1	0	6	3	5	0	3	4	5	2	2	1	4	8	3	1	1	4	1	0	0	0	1	0	1	0	0	0	1	0	0	0	0	0	0	0	0
D3Z1M3;Q6ZQI3	D3Z1M3;Q6ZQI3	5;5	5;5	5;5	Malectin	Mlec	2	5	5	5	5	4	2	2	3	3	3	2	2	4	4	2	2	2	4	3	2	1	2	4	5	4	2	2	3	3	3	2	2	4	4	2	2	2	4	3	2	1	2
D3Z1M7;E9Q7S0;F7BQW7;D3Z656;Q8CHC4	D3Z1M7;E9Q7S0;F7BQW7;D3Z656;Q8CHC4	1;1;1;1;1	1;1;1;1;1	1;1;1;1;1	Synaptojanin-1	Synj1	5	1	1	1	0	0	0	0	0	0	0	0	0	1	0	0	0	0	0	0	0	0	0	0	0	0	0	0	0	0	0	0	0	1	0	0	0	0	0	0	0	0	0
D3Z1N4;E9Q4Y5;F8VQD1;E9Q7L3;D3Z1W6;E9Q7L2;Q8BSQ9;D3YYF2;F6THL5;D6RIL0;D6RI94;D3Z3R4	D3Z1N4;E9Q4Y5;F8VQD1;E9Q7L3;D3Z1W6;E9Q7L2;Q8BSQ9;D3YYF2;F6THL5;D6RIL0;D6RI94;D3Z3R4	16;16;16;15;15;15;15;13;12;11;11;11	16;16;16;15;15;15;15;13;12;11;11;11	16;16;16;15;15;15;15;13;12;11;11;11	Protein polybromo-1	Pbrm1	12	16	16	16	3	7	6	4	8	1	8	2	4	7	6	8	7	4	6	6	10	5	3	7	3	7	6	4	8	1	8	2	4	7	6	8	7	4	6	6	10	5	3
D3Z2B4;Q9Z0U0	D3Z2B4;Q9Z0U0	6;6	6;6	6;6	Xenotropic and polytropic retrovirus receptor 1	Xpr1	2	6	6	6	3	4	2	0	0	3	1	0	1	2	3	1	0	0	1	3	2	0	0	1	3	4	2	0	0	3	1	0	1	2	3	1	0	0	1	3	2	0	0
D3Z2H9	D3Z2H9	50	6	0		Tpm3-rs7	1	50	6	0	43	40	39	21	41	43	41	37	39	45	42	39	37	38	44	44	40	30	34	45	5	5	5	3	5	5	5	5	6	5	5	5	4	5	5	5	5	3	4
D3Z2J6;Q9D710	D3Z2J6;Q9D710	4;4	4;4	4;4	Thioredoxin-related transmembrane protein 2	Tmx2	2	4	4	4	3	2	2	2	2	0	2	2	0	1	3	1	2	0	3	2	1	2	0	1	3	2	2	2	2	0	2	2	0	1	3	1	2	0	3	2	1	2	0
D3Z2K2;Q9CR88	D3Z2K2;Q9CR88	2;2	2;2	2;2	28S ribosomal protein S14, mitochondrial	Mrps14	2	2	2	2	1	2	2	2	0	1	2	2	0	1	1	1	2	1	1	1	1	2	1	0	1	2	2	2	0	1	2	2	0	1	1	1	2	1	1	1	1	2	1
D3Z2M0;G3UXB4;Q3U308	D3Z2M0;G3UXB4;Q3U308	1;1;1	1;1;1	1;1;1	Cytoplasmic tRNA 2-thiolation protein 2	Ctu2	3	1	1	1	0	0	0	0	0	0	1	0	0	1	0	1	0	0	0	0	1	0	0	0	0	0	0	0	0	0	1	0	0	1	0	1	0	0	0	0	1	0	0
D3Z2X5;Q8CA83;Q3TJC2;Q61205	D3Z2X5;Q8CA83;Q3TJC2;Q61205	1;1;1;1	1;1;1;1	1;1;1;1	Platelet-activating factor acetylhydrolase IB subunit gamma	Pafah1b3	4	1	1	1	0	0	0	0	0	0	0	0	1	0	0	0	0	0	0	0	0	0	0	0	0	0	0	0	0	0	0	0	1	0	0	0	0	0	0	0	0	0	0
D3Z3A0;Q9DCL8	D3Z3A0;Q9DCL8	5;5	5;5	5;5	Protein phosphatase inhibitor 2	Ppp1r2	2	5	5	5	1	4	0	1	3	1	3	0	1	3	1	3	0	0	4	2	3	0	0	2	1	4	0	1	3	1	3	0	1	3	1	3	0	0	4	2	3	0	0
D3Z3E8;E9PW39;D3YVL0;P23249	D3Z3E8;E9PW39;D3YVL0;P23249	60;60;60;60	60;60;60;60	60;60;60;60	Putative helicase MOV-10	Mov10	4	60	60	60	44	46	42	44	47	43	46	41	43	44	43	45	44	44	43	46	43	48	44	46	44	46	42	44	47	43	46	41	43	44	43	45	44	44	43	46	43	48	44
D3Z3F1	D3Z3F1	22	2	2		Fip1l1	1	22	2	2	18	15	19	16	15	17	18	17	15	17	17	16	18	17	17	17	16	19	16	15	2	0	2	2	1	1	2	1	2	1	1	1	1	2	1	1	1	2	2
D3Z3J6;G3UYE5;F6Y616;Q8VE62;G3UZ67	D3Z3J6;G3UYE5;F6Y616;Q8VE62	3;3;3;3;1	3;3;3;3;1	3;3;3;3;1	Polyadenylate-binding protein-interacting protein 1	Paip1	5	3	3	3	0	0	0	0	1	0	0	0	1	1	0	0	0	0	2	0	1	0	1	1	0	0	0	0	1	0	0	0	1	1	0	0	0	0	2	0	1	0	1
D3Z3L3;E9Q987;A0A0R4J1B5;Q99PQ1	D3Z3L3;E9Q987	3;3;1;1	3;3;1;1	3;3;1;1		Trim12c	4	3	3	3	1	1	1	1	1	0	1	1	1	0	1	1	1	1	0	1	1	1	1	1	1	1	1	1	1	0	1	1	1	0	1	1	1	1	0	1	1	1	1
D3Z3N0;Q6PAK3	D3Z3N0	17;3	1;0	1;0		Prmt1	2	17	1	1	14	12	16	15	14	13	13	13	13	13	13	12	15	14	12	15	13	14	14	13	1	1	1	1	1	1	1	1	1	1	1	1	1	1	1	1	1	1	1
D3Z3Q3;Q921U8;D3Z525;D3YZ10	D3Z3Q3;Q921U8	28;28;6;6	28;28;6;6	21;21;6;6	Smoothelin	Smtn	4	28	28	21	20	15	21	1	14	17	15	9	23	15	21	18	12	16	12	22	15	10	14	13	20	15	21	1	14	17	15	9	23	15	21	18	12	16	12	22	15	10	14
D3Z451	D3Z451	1	1	1		Serpina3j	1	1	1	1	0	0	0	0	0	0	1	0	0	0	1	1	1	1	0	1	1	1	1	1	0	0	0	0	0	0	1	0	0	0	1	1	1	1	0	1	1	1	1
D3Z482;Q811D2	D3Z482;Q811D2	7;7	7;7	7;7	Ankyrin repeat domain-containing protein 26	Ankrd26	2	7	7	7	2	2	2	0	2	0	0	0	2	1	1	3	1	1	0	3	2	0	4	1	2	2	2	0	2	0	0	0	2	1	1	3	1	1	0	3	2	0	4
D3Z487;Q99LD9;D3Z7J6	D3Z487;Q99LD9;D3Z7J6	5;5;3	5;5;3	5;5;3	Translation initiation factor eIF-2B subunit beta	Eif2b2	3	5	5	5	0	3	0	0	2	2	2	2	0	3	1	1	0	1	4	1	2	1	0	4	0	3	0	0	2	2	2	2	0	3	1	1	0	1	4	1	2	1	0
D3Z4C0	D3Z4C0	24	23	4		Farp2	1	24	23	4	14	17	13	7	15	13	15	8	11	12	14	16	14	12	15	18	18	8	7	16	13	16	12	7	14	12	14	7	10	11	13	15	13	12	14	17	17	8	6
D3Z4C9;Q9CQY6;D3Z4D6	D3Z4C9;Q9CQY6;D3Z4D6	3;3;2	3;3;2	3;3;2	Ubiquinol-cytochrome-c reductase complex assembly factor 2	Uqcc2	3	3	3	3	1	2	2	2	2	1	1	2	0	2	1	0	2	3	1	1	2	1	2	1	1	2	2	2	2	1	1	2	0	2	1	0	2	3	1	1	2	1	2
D3Z4D8;Z4YJY0;Q3TCJ1	D3Z4D8;Z4YJY0;Q3TCJ1	1;1;1	1;1;1	1;1;1	BRISC complex subunit Abro1	Fam175b	3	1	1	1	1	0	0	0	1	0	0	0	0	1	1	0	0	0	1	0	0	0	0	1	1	0	0	0	1	0	0	0	0	1	1	0	0	0	1	0	0	0	0
D3Z4E3;Q8BZS9	D3Z4E3;Q8BZS9	1;1	1;1	1;1	Putative pre-mRNA-splicing factor ATP-dependent RNA helicase DHX32	Dhx32	2	1	1	1	1	1	0	0	0	0	1	0	0	1	0	1	0	0	1	1	0	0	0	1	1	1	0	0	0	0	1	0	0	1	0	1	0	0	1	1	0	0	0
D3Z4I0;D3Z3Y1;D3YTQ6	D3Z4I0;D3Z3Y1;D3YTQ6	2;2;1	2;2;1	2;2;1		Pigg	3	2	2	2	1	1	0	0	1	1	0	0	0	0	0	0	0	0	0	1	0	0	0	0	1	1	0	0	1	1	0	0	0	0	0	0	0	0	0	1	0	0	0
D3Z4J3;D3YZ62;F6TDE5;F6Z2S4;E9Q1F5;D6RFU0;F6SV01;D3Z135;F7DF36;E0CXC7;Q8CIF6	D3Z4J3;D3YZ62	161;159;54;22;7;5;1;1;1;1;1	160;158;54;22;6;5;1;1;1;1;1	4;4;4;4;0;0;0;0;0;0;0		Myo5a	11	161	160	4	126	115	102	15	134	124	115	92	117	140	128	119	97	101	133	129	119	67	90	135	126	115	101	15	133	124	115	91	117	139	128	119	96	101	132	129	119	66	89
D3Z4J5;Q9D1H7;D3Z7S0	D3Z4J5;Q9D1H7;D3Z7S0	2;2;1	2;2;1	2;2;1	Golgi to ER traffic protein 4 homolog	Get4	3	2	2	2	1	0	0	0	1	1	0	0	0	1	1	0	0	1	1	0	1	0	1	1	1	0	0	0	1	1	0	0	0	1	1	0	0	1	1	0	1	0	1
D3Z4J9;Q05BC3;D6RII3;Q5SQM0	D3Z4J9;Q05BC3;D6RII3	5;4;3;1	5;4;3;1	4;3;2;0	Echinoderm microtubule-associated protein-like 1	Eml1	4	5	5	4	0	1	0	1	2	0	0	1	0	2	1	0	0	0	2	1	0	1	0	3	0	1	0	1	2	0	0	1	0	2	1	0	0	0	2	1	0	1	0
D3Z4N6;E9QP07;A0A0R4J1S2;Q80W14;E9QMI6;F6XW22;D3Z1Y9;F6QF44	D3Z4N6;E9QP07;A0A0R4J1S2;Q80W14;E9QMI6	12;12;12;12;11;2;1;1	9;9;9;9;8;2;1;1	9;9;9;9;8;2;1;1	Pre-mRNA-processing factor 40 homolog B	Prpf40b	8	12	9	9	6	7	3	4	10	4	8	2	4	8	6	8	3	4	9	7	8	4	6	12	4	4	0	1	7	2	5	0	1	6	4	5	0	1	7	5	5	2	3
D3Z4T3;A0A0J9YVH9;Q99LS3	D3Z4T3;A0A0J9YVH9;Q99LS3	2;2;2	2;2;2	2;2;2	Phosphoserine phosphatase	Psph	3	2	2	2	1	0	0	0	0	1	0	0	0	2	0	0	1	0	1	0	0	0	0	2	1	0	0	0	0	1	0	0	0	2	0	0	1	0	1	0	0	0	0
D3Z4U0;B2RRT9;Q9R020;E9PUD0;A0A0H2UH20;A0A0G2JGE3;V9GX51	D3Z4U0;B2RRT9;Q9R020;E9PUD0	16;16;16;13;6;4;4	16;16;16;13;6;4;4	16;16;16;13;6;4;4	Zinc finger Ran-binding domain-containing protein 2	Zranb2	7	16	16	16	13	10	8	13	13	12	14	6	12	12	10	12	14	13	11	12	13	16	14	13	13	10	8	13	13	12	14	6	12	12	10	12	14	13	11	12	13	16	14
D3Z568;Q9CQH3;F6Y6V5;D3YX99	D3Z568;Q9CQH3;F6Y6V5;D3YX99	4;4;3;3	4;4;3;3	2;2;1;1	NADH dehydrogenase [ubiquinone] 1 beta subcomplex subunit 5, mitochondrial	Ndufb5	4	4	4	2	3	4	1	2	2	4	3	1	1	2	3	2	1	1	3	3	3	1	1	2	3	4	1	2	2	4	3	1	1	2	3	2	1	1	3	3	3	1	1
D3Z576;Q8VHX6;D3YW87	D3Z576;Q8VHX6;D3YW87	100;100;99	86;86;85	86;86;85	Filamin-C	Flnc	3	100	86	86	87	82	69	25	78	73	66	49	71	77	85	70	58	61	71	86	69	49	61	74	73	68	56	16	65	59	54	40	58	64	71	58	46	47	59	72	57	37	50
D3Z5I1;Q3UPF5;G3X9X5	D3Z5I1;Q3UPF5;G3X9X5	52;49;33	52;49;33	52;49;33	Zinc finger CCCH-type antiviral protein 1	Zc3hav1	3	52	52	52	31	34	37	36	36	31	39	30	35	37	35	37	35	36	36	38	41	37	35	38	31	34	37	36	36	31	39	30	35	37	35	37	35	36	36	38	41	37	35
D3Z5I9;Q9CXK9;F6RNF9;F6Y0Q7;D3YV48	D3Z5I9;Q9CXK9	13;13;6;1;1	13;13;6;1;1	13;13;6;1;1	RNA-binding protein 33	Rbm33	5	13	13	13	3	5	8	8	5	3	6	5	6	4	5	4	6	8	3	5	6	9	11	5	3	5	8	8	5	3	6	5	6	4	5	4	6	8	3	5	6	9	11
D3Z5Y6	D3Z5Y6	1	1	1		Zbbx	1	1	1	1	1	1	0	0	1	1	0	0	1	1	0	0	0	0	0	1	1	0	0	0	1	1	0	0	1	1	0	0	1	1	0	0	0	0	0	1	1	0	0
D3Z636;Q91VM9	D3Z636;Q91VM9	1;1	1;1	1;1	Inorganic pyrophosphatase 2, mitochondrial	Ppa2	2	1	1	1	0	1	1	0	1	0	0	0	0	1	0	0	0	0	1	0	0	0	0	1	0	1	1	0	1	0	0	0	0	1	0	0	0	0	1	0	0	0	0
D3Z645;Q9QZ88;D3YYD5;D3YW98	D3Z645;Q9QZ88;D3YYD5	5;5;3;2	5;5;3;2	5;5;3;2	Vacuolar protein sorting-associated protein 29	Vps29	4	5	5	5	3	4	2	1	3	3	4	1	3	5	4	4	1	4	5	3	4	0	2	5	3	4	2	1	3	3	4	1	3	5	4	4	1	4	5	3	4	0	2
D3Z665;A0A0R4IZZ2;Q3TAS6	D3Z665;A0A0R4IZZ2;Q3TAS6	1;1;1	1;1;1	1;1;1	ER membrane protein complex subunit 10	Emc10	3	1	1	1	1	1	0	0	0	1	0	0	0	0	1	0	0	0	1	1	1	0	0	1	1	1	0	0	0	1	0	0	0	0	1	0	0	0	1	1	1	0	0
D3Z684;Q9CWY4	D3Z684;Q9CWY4	2;2	2;2	2;2	Gem-associated protein 7	Gemin7	2	2	2	2	1	1	1	1	0	1	1	2	2	0	2	0	2	2	1	2	1	1	2	0	1	1	1	1	0	1	1	2	2	0	2	0	2	2	1	2	1	1	2
D3Z6A4;D3Z1G3;D0EW11;Q8K5B2	D3Z6A4;D3Z1G3;D0EW11;Q8K5B2	1;1;1;1	1;1;1;1	1;1;1;1	Multiple coagulation factor deficiency protein 2 homolog	Mcfd2	4	1	1	1	0	1	0	0	0	1	1	0	1	0	0	1	0	0	0	1	1	0	0	1	0	1	0	0	0	1	1	0	1	0	0	1	0	0	0	1	1	0	0
D3Z6D3;Q9CQ56	D3Z6D3;Q9CQ56	1;1	1;1	1;1	Vesicle transport protein USE1	Use1	2	1	1	1	0	1	0	1	0	0	0	0	0	1	0	1	0	0	1	1	1	1	1	1	0	1	0	1	0	0	0	0	0	1	0	1	0	0	1	1	1	1	1
D3Z6H3;D3Z4E5;Q9WUB4;F6XWI6	D3Z6H3;D3Z4E5;Q9WUB4;F6XWI6	2;2;2;1	2;2;2;1	2;2;2;1	Dynactin subunit 6	Dctn6	4	2	2	2	0	0	0	0	0	0	0	0	0	0	1	0	0	0	0	0	0	0	0	1	0	0	0	0	0	0	0	0	0	0	1	0	0	0	0	0	0	0	0
D3Z6I4;Q921W4;F7BGV1;D3YZD6;D3YU21	D3Z6I4;Q921W4;F7BGV1;D3YZD6	3;3;2;2;1	3;3;2;2;1	3;3;2;2;1	Quinone oxidoreductase-like protein 1	Cryzl1	5	3	3	3	0	0	1	0	2	0	2	0	0	2	1	1	0	0	1	1	1	1	0	3	0	0	1	0	2	0	2	0	0	2	1	1	0	0	1	1	1	1	0
D3Z6I8	D3Z6I8	46	1	1		Tpm3	1	46	1	1	36	34	31	14	39	38	32	31	32	39	37	33	30	33	38	38	35	23	28	39	0	1	0	0	0	1	0	0	0	0	1	0	0	0	0	1	1	0	0
D3Z6J1;Q8CIG0	D3Z6J1;Q8CIG0	2;2	2;2	2;2	DEP domain-containing protein 1A	Depdc1a	2	2	2	2	1	1	2	1	2	0	1	1	1	2	1	1	1	1	1	2	1	1	1	1	1	1	2	1	2	0	1	1	1	2	1	1	1	1	1	2	1	1	1
D3Z6S1;Q8BM55	D3Z6S1;Q8BM55	13;13	13;13	13;13	Transmembrane protein 214	Tmem214	2	13	13	13	6	6	8	7	5	8	9	7	6	8	7	9	10	6	9	8	4	11	10	8	6	6	8	7	5	8	9	7	6	8	7	9	10	6	9	8	4	11	10
D3Z6U8;E9QNF5	D3Z6U8;E9QNF5	43;43	1;1	0;0		Fmr1	2	43	1	0	27	35	35	36	34	32	36	34	37	34	33	35	37	35	35	36	36	36	35	37	1	1	1	1	0	0	1	1	1	0	1	0	1	1	1	1	1	1	0
D3Z6V7;D3Z5I6;A4GZ26;E9QAD8;Q5DU25	D3Z6V7;D3Z5I6;A4GZ26;E9QAD8;Q5DU25	7;7;7;7;7	4;4;4;4;4	4;4;4;4;4	IQ motif and SEC7 domain-containing protein 2	Iqsec2	5	7	4	4	2	2	2	5	4	2	5	1	3	4	2	2	4	4	3	2	5	2	3	2	0	0	0	2	2	1	2	0	1	2	0	0	2	1	1	0	2	0	1
D3Z6W2;Q06180	D3Z6W2;Q06180	9;9	9;9	9;9	Tyrosine-protein phosphatase non-receptor type;Tyrosine-protein phosphatase non-receptor type 2	Ptpn2	2	9	9	9	5	7	4	4	5	5	5	2	4	3	4	6	5	2	5	7	8	3	3	3	5	7	4	4	5	5	5	2	4	3	4	6	5	2	5	7	8	3	3
D3Z6W5;Q9JJR8;Q9CR23	D3Z6W5;Q9JJR8;Q9CR23	2;2;1	2;2;1	2;2;1	Transmembrane protein 9B;Transmembrane protein 9	Tmem9b;Tmem9	3	2	2	2	1	0	1	1	1	1	0	0	0	0	1	1	0	1	0	0	1	1	0	0	1	0	1	1	1	1	0	0	0	0	1	1	0	1	0	0	1	1	0
D3Z6W9	D3Z6W9	3	1	1		Ndufb5	1	3	1	1	2	2	1	2	2	2	2	1	1	1	3	2	1	1	2	2	2	1	1	1	0	0	0	0	1	0	0	0	0	0	1	0	0	0	0	0	0	0	0
D3Z774;Q61188;Q6AXH7;F7AQX0;F6T3Z0;A0A0R4J1C0;P70351;E9PWK3	D3Z774;Q61188;Q6AXH7	9;9;8;3;2;2;2;1	9;9;8;3;2;2;2;1	9;9;8;3;2;2;2;1	Histone-lysine N-methyltransferase EZH2	Ezh2	8	9	9	9	3	5	1	4	4	1	4	0	2	6	3	7	2	2	5	2	3	2	2	4	3	5	1	4	4	1	4	0	2	6	3	7	2	2	5	2	3	2	2
D3Z780;Q61749;A0A0J9YUY0;F7CPG6	D3Z780;Q61749;A0A0J9YUY0	3;3;2;1	3;3;2;1	3;3;2;1	Translation initiation factor eIF-2B subunit delta	Eif2b4	4	3	3	3	2	2	2	2	1	0	3	1	1	2	2	2	2	1	2	2	2	2	2	2	2	2	2	2	1	0	3	1	1	2	2	2	2	1	2	2	2	2	2
D3Z795;Q9JK23;D6RG59	D3Z795;Q9JK23;D6RG59	4;4;3	4;4;3	4;4;3	Proteasome assembly chaperone 1	Psmg1	3	4	4	4	1	2	1	0	3	1	2	1	1	3	1	1	1	2	2	3	2	1	1	3	1	2	1	0	3	1	2	1	1	3	1	1	1	2	2	3	2	1	1
D3Z7B5;Q8BWY9	D3Z7B5;Q8BWY9	4;4	4;4	4;4	Protein CIP2A	C330027C09Rik;Kiaa1524	2	4	4	4	0	0	0	0	0	1	0	0	0	1	1	1	0	0	0	1	0	0	0	1	0	0	0	0	0	1	0	0	0	1	1	1	0	0	0	1	0	0	0
D3Z7C0;Q3UKS6;Q9Z2Q5	D3Z7C0;Q3UKS6;Q9Z2Q5	11;11;11	11;11;11	11;11;11	39S ribosomal protein L40, mitochondrial	Mrpl40	3	11	11	11	2	6	5	7	5	3	6	5	5	3	1	4	8	2	3	6	3	7	5	5	2	6	5	7	5	3	6	5	5	3	1	4	8	2	3	6	3	7	5
D3Z7E5;Q2NL51	D3Z7E5;Q2NL51	5;5	1;1	1;1	Glycogen synthase kinase-3 alpha	Gsk3a	2	5	1	1	1	1	1	0	1	0	1	1	0	3	2	1	1	1	2	1	0	0	0	2	0	1	1	0	1	0	1	1	0	1	1	1	1	1	1	1	0	0	0
D3Z7I2;F6X2K7;F7C0E4;F6RLA6;B2RW07	D3Z7I2;F6X2K7;F7C0E4;F6RLA6;B2RW07	2;2;2;1;1	2;2;2;1;1	2;2;2;1;1		Atxn7l1	5	2	2	2	0	0	0	1	0	0	0	0	0	0	1	1	0	1	0	0	0	0	0	1	0	0	0	1	0	0	0	0	0	0	1	1	0	1	0	0	0	0	0
D3Z7K5;Q80ZE4	D3Z7K5;Q80ZE4	1;1	1;1	1;1	Membrane progestin receptor alpha	Paqr7	2	1	1	1	0	1	0	0	0	0	0	0	0	1	1	1	0	0	1	0	0	0	0	1	0	1	0	0	0	0	0	0	0	1	1	1	0	0	1	0	0	0	0
D3Z7P3;D3Z7P4;F6U529;F6RDM4;F7B327	D3Z7P3;D3Z7P4	11;8;5;1;1	11;8;5;1;1	11;8;5;1;1	Glutaminase kidney isoform, mitochondrial	Gls	5	11	11	11	6	7	2	2	3	3	3	1	1	6	3	3	2	0	6	5	1	3	0	3	6	7	2	2	3	3	3	1	1	6	3	3	2	0	6	5	1	3	0
D3Z7R0;Q3UCB5;O55028	D3Z7R0;Q3UCB5;O55028	2;2;2	2;2;2	2;2;2	[3-methyl-2-oxobutanoate dehydrogenase [lipoamide]] kinase, mitochondrial	Bckdk	3	2	2	2	2	0	0	0	1	0	0	0	0	1	0	0	0	0	1	0	0	0	0	1	2	0	0	0	1	0	0	0	0	1	0	0	0	0	1	0	0	0	0
D3Z7V3;H7BX64;Q3URD3;F8WIH0;F6UV57;F6YCM8;D3Z0N1;D3YV81	D3Z7V3;H7BX64;Q3URD3;F8WIH0;F6UV57;F6YCM8	6;6;6;4;3;3;1;1	6;6;6;4;3;3;1;1	6;6;6;4;3;3;1;1	Sarcolemmal membrane-associated protein	Slmap	8	6	6	6	4	4	0	2	1	3	4	1	1	2	2	2	0	0	1	3	3	2	1	0	4	4	0	2	1	3	4	1	1	2	2	2	0	0	1	3	3	2	1
D3Z7X0;Q8K370;D3Z2B3	D3Z7X0;Q8K370;D3Z2B3	3;3;2	3;3;2	3;3;2	Acyl-CoA dehydrogenase family member 10	Acad12;Acad10	3	3	3	3	1	2	0	2	1	0	1	0	0	1	2	2	0	1	2	1	1	0	0	1	1	2	0	2	1	0	1	0	0	1	2	2	0	1	2	1	1	0	0
D6RCY4;D6RE49;D3Z282;D3YZS5;P97473	D6RCY4;D6RE49;D3Z282;D3YZS5;P97473	1;1;1;1;1	1;1;1;1;1	1;1;1;1;1	RISC-loading complex subunit TARBP2	Tarbp2	5	1	1	1	0	0	0	1	0	0	0	0	0	0	0	0	0	1	0	0	0	0	1	0	0	0	0	1	0	0	0	0	0	0	0	0	0	1	0	0	0	0	1
D6RDD0	D6RDD0	2	1	1		Rrp1b	1	2	1	1	1	1	1	1	0	2	1	1	1	0	1	1	1	1	1	1	1	1	1	0	0	0	0	0	0	1	0	0	0	0	0	0	0	0	0	0	0	0	0
D6RE20;Q8CET7;Q80TA1	D6RE20;Q8CET7;Q80TA1	1;1;1	1;1;1	1;1;1	Ethanolaminephosphotransferase 1	Ept1	3	1	1	1	1	0	0	0	0	1	0	0	0	0	1	0	0	0	0	0	0	0	0	0	1	0	0	0	0	1	0	0	0	0	1	0	0	0	0	0	0	0	0
D6RE34;Q3U466	D6RE34;Q3U466	1;1	1;1	1;1		Cln6	2	1	1	1	1	1	0	1	1	0	0	0	0	1	0	1	1	0	0	0	0	0	0	0	1	1	0	1	1	0	0	0	0	1	0	1	1	0	0	0	0	0	0
D6RE39;Q3UZY6	D6RE39;Q3UZY6	1;1	1;1	1;1		Zfp956	2	1	1	1	1	0	0	0	0	1	0	0	1	1	1	0	0	1	1	1	0	0	0	1	1	0	0	0	0	1	0	0	1	1	1	0	0	1	1	1	0	0	0
D6RET6;Q9DBM1;D6RJ67	D6RET6;Q9DBM1	29;29;2	29;29;2	29;29;2	G patch domain-containing protein 1	Gpatch1	3	29	29	29	17	18	12	16	17	15	19	9	14	16	16	15	20	15	22	18	18	17	14	19	17	18	12	16	17	15	19	9	14	16	16	15	20	15	22	18	18	17	14
D6RFN5;Q3TXT8;D3YW25;O70131	D6RFN5;Q3TXT8;D3YW25;O70131	1;1;1;1	1;1;1;1	1;1;1;1	Ninjurin-1	Ninj1	4	1	1	1	1	1	0	0	1	0	1	0	0	1	1	1	0	0	1	1	1	0	0	1	1	1	0	0	1	0	1	0	0	1	1	1	0	0	1	1	1	0	0
D6RFQ2;Q9Z210;E9PXK7;D6RFR1	D6RFQ2;Q9Z210;E9PXK7	4;4;3;1	4;4;3;1	4;4;3;1	Peroxisomal membrane protein 11B	Pex11b	4	4	4	4	1	1	0	0	2	0	0	0	1	0	1	1	0	0	1	1	1	1	0	3	1	1	0	0	2	0	0	0	1	0	1	1	0	0	1	1	1	1	0
D6RFU9;O09117	D6RFU9;O09117	1;1	1;1	1;1	Synaptophysin-like protein 1	Sypl;Sypl1	2	1	1	1	1	1	1	1	1	0	1	0	0	1	1	1	0	0	1	1	1	0	1	1	1	1	1	1	1	0	1	0	0	1	1	1	0	0	1	1	1	0	1
D6RGB8;Q99LM9	D6RGB8;Q99LM9	2;2	2;2	2;2	Transcriptional adapter 1	Tada1	2	2	2	2	0	1	0	2	1	0	0	1	1	0	0	0	2	1	1	0	0	1	0	0	0	1	0	2	1	0	0	1	1	0	0	0	2	1	1	0	0	1	0
D6RGR4;Q9DAJ4;F7C259	D6RGR4;Q9DAJ4	10;10;1	10;10;1	10;10;1	WD repeat domain-containing protein 83	Wdr83	3	10	10	10	4	6	6	7	7	7	6	4	5	6	6	6	6	6	5	5	10	7	8	5	4	6	6	7	7	7	6	4	5	6	6	6	6	6	5	5	10	7	8
D6RH36;D6RI85;Q8BV13	D6RH36;D6RI85;Q8BV13	1;1;1	1;1;1	1;1;1	COP9 signalosome complex subunit 7b	Cops7b	3	1	1	1	0	1	0	0	0	0	0	0	0	0	0	0	0	0	0	0	0	0	0	1	0	1	0	0	0	0	0	0	0	0	0	0	0	0	0	0	0	0	0
D6RI20;Q9CR20;J3QMQ2	D6RI20;Q9CR20;J3QMQ2	2;2;1	2;2;1	2;2;1	Immediate early response 3-interacting protein 1	Hdhd2;Ier3ip1;Gm10784	3	2	2	2	1	0	2	1	1	1	1	0	0	1	1	1	0	0	1	1	1	1	1	2	1	0	2	1	1	1	1	0	0	1	1	1	0	0	1	1	1	1	1
D6RIL3;D3YWN5;G5E8R5;E9Q8C9;E9QM16;Q91YK0	D6RIL3;D3YWN5;G5E8R5;E9Q8C9;E9QM16;Q91YK0	2;2;2;2;2;2	2;2;2;2;2;2	2;2;2;2;2;2	Leucine-rich repeat-containing protein 49	Lrrc49	6	2	2	2	2	1	0	0	0	0	1	0	1	1	0	1	0	0	1	1	0	0	0	0	2	1	0	0	0	0	1	0	1	1	0	1	0	0	1	1	0	0	0
D6RIQ0;Q9CQJ7	D6RIQ0;Q9CQJ7	1;1	1;1	1;1	Securin	Pttg1	2	1	1	1	0	0	0	0	0	0	0	0	0	0	0	0	0	0	0	0	0	1	0	0	0	0	0	0	0	0	0	0	0	0	0	0	0	0	0	0	0	1	0
D6RIQ7;D3Z7C2;Q05C74;D3Z7S8;D3Z793;Q3TE88;Q80ZM7	D6RIQ7;D3Z7C2;Q05C74;D3Z7S8;D3Z793;Q3TE88;Q80ZM7	1;1;1;1;1;1;1	1;1;1;1;1;1;1	1;1;1;1;1;1;1	Transcription initiation factor IIA subunit 2	Gtf2a2	7	1	1	1	1	0	0	0	1	0	0	0	0	1	0	0	0	0	1	1	0	0	0	1	1	0	0	0	1	0	0	0	0	1	0	0	0	0	1	1	0	0	0
D6RIQ8;D3Z251;D6RCY7;Q62052	D6RIQ8;D3Z251;D6RCY7;Q62052	2;1;1;1	2;1;1;1	2;1;1;1	P protein	Oca2	4	2	2	2	0	0	0	0	0	0	1	0	1	0	0	1	1	1	0	0	0	0	0	0	0	0	0	0	0	0	1	0	1	0	0	1	1	1	0	0	0	0	0
D6RJL2;D6RCH5;Q810L4	D6RJL2;D6RCH5;Q810L4	1;1;1	1;1;1	1;1;1	Transmembrane protein 39B	Tmem39b	3	1	1	1	0	1	0	0	0	0	0	0	1	0	0	0	0	0	1	0	0	1	1	0	0	1	0	0	0	0	0	0	1	0	0	0	0	0	1	0	0	1	1
D9J2Z9;Q8CI51;D9J300;D9J301;D9J302;Q9CRA2;F8WJI6;E9Q8P5;A0A0G2JEJ0;A0A0G2JGZ5	D9J2Z9;Q8CI51;D9J300;D9J301;D9J302;Q9CRA2;F8WJI6;E9Q8P5	9;9;8;8;8;5;5;5;3;2	9;9;8;8;8;5;5;5;3;2	9;9;8;8;8;5;5;5;3;2	PDZ and LIM domain protein 5	Pdlim5	10	9	9	9	5	2	2	0	3	2	2	0	1	7	1	3	2	1	4	5	2	1	1	4	5	2	2	0	3	2	2	0	1	7	1	3	2	1	4	5	2	1	1
E0CX20;Q6PGH1	E0CX20;Q6PGH1	12;7	12;7	12;7	Protein BUD31 homolog	Bud31	2	12	12	12	6	9	10	12	8	6	8	10	11	10	4	7	11	9	8	7	9	10	10	8	6	9	10	12	8	6	8	10	11	10	4	7	11	9	8	7	9	10	10
E0CXA9;Q6PEB6;G8JL35;E0CYJ0	E0CXA9;Q6PEB6;G8JL35;E0CYJ0	2;2;1;1	2;2;1;1	2;2;1;1	MOB-like protein phocein	Mob4	4	2	2	2	1	2	1	0	2	1	2	0	1	1	0	0	1	1	1	1	1	0	0	2	1	2	1	0	2	1	2	0	1	1	0	0	1	1	1	1	1	0	0
E0CXB5;F6TFF2;Q8R143	E0CXB5;F6TFF2;Q8R143	2;2;2	2;2;2	2;2;2	Pituitary tumor-transforming gene 1 protein-interacting protein	Pttg1ip	3	2	2	2	2	2	1	0	0	2	2	1	1	2	2	2	1	1	2	2	1	1	0	2	2	2	1	0	0	2	2	1	1	2	2	2	1	1	2	2	1	1	0
E0CXB9;Q61301;Q8BS72;A0A0N4SUZ7	E0CXB9;Q61301	12;12;4;3	2;2;1;1	2;2;1;1	Catenin alpha-2	Ctnna2	4	12	2	2	9	11	7	3	7	8	8	7	9	5	8	9	8	8	7	8	9	3	4	7	1	1	1	1	1	1	1	1	2	1	1	1	1	1	1	1	1	0	0
E0CXT7;B2LVG5;B2LVG6;F7B6Z5;Q8BQZ5;M0QWM8	E0CXT7;B2LVG5;B2LVG6;F7B6Z5;Q8BQZ5	17;15;15;11;10;2	17;15;15;11;10;2	17;15;15;11;10;2	Cleavage and polyadenylation specificity factor subunit 4	Cpsf4	6	17	17	17	13	15	14	17	12	12	15	11	13	14	14	14	14	15	12	15	15	15	14	11	13	15	14	17	12	12	15	11	13	14	14	14	14	15	12	15	15	15	14
E0CY81;Q62511	E0CY81;Q62511	4;4	4;4	4;4	E3 ubiquitin-protein ligase ZFP91	Zfp91	2	4	4	4	1	3	1	2	1	0	2	0	2	3	0	1	0	2	3	1	3	1	2	3	1	3	1	2	1	0	2	0	2	3	0	1	0	2	3	1	3	1	2
E0CY91;E0CYW1;E0CY38;E9QJZ1;G3UWR6;E0CZB3;Q9EPV8	E0CY91;E0CYW1;E0CY38;E9QJZ1;G3UWR6;E0CZB3;Q9EPV8	1;1;1;1;1;1;1	1;1;1;1;1;1;1	1;1;1;1;1;1;1	Ubiquitin-like protein 5	Ubl5;Gm16381	7	1	1	1	1	1	1	1	1	1	1	0	1	1	1	1	1	1	1	1	1	1	1	0	1	1	1	1	1	1	1	0	1	1	1	1	1	1	1	1	1	1	1
E0CYB9;Q6PCP5;F7CTF8;E0CYI3;F7BC60	E0CYB9;Q6PCP5;F7CTF8;E0CYI3	4;4;3;2;1	4;4;3;2;1	2;2;1;0;1	Mitochondrial fission factor	Mff	5	4	4	2	2	3	0	1	2	1	1	0	0	3	2	3	1	0	3	2	1	0	0	2	2	3	0	1	2	1	1	0	0	3	2	3	1	0	3	2	1	0	0
E0CYH0;Q9ER69;F7CCI4;E0CZF5	E0CYH0;Q9ER69	29;28;12;7	29;28;12;7	29;28;12;7	Pre-mRNA-splicing regulator WTAP	Wtap	4	29	29	29	16	18	20	23	11	16	18	18	23	14	13	19	20	19	11	17	17	22	22	15	16	18	20	23	11	16	18	18	23	14	13	19	20	19	11	17	17	22	22
E0CYH4;Q8C6G8;F7DFQ2;F6UT94;F8WH48	E0CYH4;Q8C6G8	24;22;4;3;2	24;22;4;3;2	24;22;4;3;2	WD repeat-containing protein 26	Wdr26	5	24	24	24	14	12	10	15	18	12	12	5	14	17	12	13	12	11	21	16	15	15	12	18	14	12	10	15	18	12	12	5	14	17	12	13	12	11	21	16	15	15	12
E0CYI9;E9PWI6;B2RSU7;Q8CHG3	E0CYI9;E9PWI6;B2RSU7;Q8CHG3	3;3;3;3	3;3;3;3	3;3;3;3	GRIP and coiled-coil domain-containing protein 2	Gcc2	4	3	3	3	0	0	0	1	1	0	0	1	1	1	0	0	1	1	1	1	0	2	1	0	0	0	0	1	1	0	0	1	1	1	0	0	1	1	1	1	0	2	1
E0CYK1	E0CYK1	1	1	1		Synpo	1	1	1	1	1	1	1	0	1	1	0	1	1	1	1	1	0	1	1	1	1	0	1	1	1	1	1	0	1	1	0	1	1	1	1	1	0	1	1	1	1	0	1
E0CYM1;E0CYH7;Q6P6L0;Q6Q2Z6	E0CYM1;E0CYH7;Q6P6L0	51;51;51;1	51;51;51;1	51;51;51;1	Filamin A-interacting protein 1-like	Filip1l	4	51	51	51	27	35	30	5	29	28	24	22	33	34	36	33	28	36	31	41	28	17	27	30	27	35	30	5	29	28	24	22	33	34	36	33	28	36	31	41	28	17	27
E0CYQ2;Q9CQ48	E0CYQ2;Q9CQ48	2;2	2;2	2;2	NudC domain-containing protein 2	Nudcd2	2	2	2	2	2	1	0	0	2	2	1	0	0	1	1	1	0	0	2	1	1	0	0	2	2	1	0	0	2	2	1	0	0	1	1	1	0	0	2	1	1	0	0
E0CYQ4;E0CX64;H3BK26;P49442	E0CYQ4;E0CX64;H3BK26;P49442	2;2;2;2	2;2;2;2	2;2;2;2	Inositol polyphosphate 1-phosphatase	Inpp1	4	2	2	2	0	0	0	0	0	0	0	0	0	0	0	0	0	0	2	0	0	0	0	2	0	0	0	0	0	0	0	0	0	0	0	0	0	0	2	0	0	0	0
E0CYX9;Q3TC33;E0CYP1	E0CYX9;Q3TC33;E0CYP1	3;3;2	3;3;2	3;3;2	Coiled-coil domain-containing protein 127	Ccdc127	3	3	3	3	1	3	1	0	3	2	3	1	2	3	3	3	0	1	2	2	2	1	2	3	1	3	1	0	3	2	3	1	2	3	3	3	0	1	2	2	2	1	2
E0CYY1;Q8WTY4	E0CYY1;Q8WTY4	1;1	1;1	1;1	Anamorsin	Ciapin1	2	1	1	1	0	0	0	0	0	0	0	0	0	0	0	0	0	0	1	0	0	0	0	1	0	0	0	0	0	0	0	0	0	0	0	0	0	0	1	0	0	0	0
E0CZ72;P28740;F8VQ42;F6SUU5;Q9D481;F6RLL5;A2RSC8;Q8C0N1	E0CZ72;P28740;F8VQ42	30;30;27;9;8;2;2;2	30;30;27;9;8;2;2;2	27;27;24;6;8;2;1;1	Kinesin-like protein;Kinesin-like protein KIF2A	Kif2a	8	30	30	27	14	15	16	18	11	13	17	14	12	12	12	13	21	15	15	15	13	18	12	17	14	15	16	18	11	13	17	14	12	12	12	13	21	15	15	15	13	18	12
E9PU93;Q91X20;D3YYA0;D6RI55	E9PU93;Q91X20;D3YYA0	10;10;8;1	10;10;8;1	10;10;8;1	Set1/Ash2 histone methyltransferase complex subunit ASH2	Ash2l	4	10	10	10	2	3	2	2	2	0	5	1	2	2	3	3	3	1	2	2	3	3	2	4	2	3	2	2	2	0	5	1	2	2	3	3	3	1	2	2	3	3	2
E9PU96;Q571H0	E9PU96;Q571H0	6;6	6;6	6;6	Nucleolar pre-ribosomal-associated protein 1	Urb1	2	6	6	6	1	0	1	1	0	0	0	0	0	1	1	1	0	1	2	0	2	0	0	2	1	0	1	1	0	0	0	0	0	1	1	1	0	1	2	0	2	0	0
E9PUA2;Q5BLK4	E9PUA2;Q5BLK4	7;7	7;7	6;6	Terminal uridylyltransferase 7	Zcchc6	2	7	7	6	2	4	3	2	3	1	4	2	3	5	5	4	2	1	4	4	3	2	3	5	2	4	3	2	3	1	4	2	3	5	5	4	2	1	4	4	3	2	3
E9PUA3;Q3TES0	E9PUA3	28;1	1;0	1;0		Iqsec1	2	28	1	1	12	17	13	16	14	7	13	11	19	14	14	16	15	16	15	16	19	12	16	10	0	1	1	0	1	0	1	1	1	1	0	1	1	1	1	1	1	0	1
E9PUA5;G3UX22	E9PUA5	26;2	3;0	3;0	Kinesin-like protein	Kifc5b	2	26	3	3	10	13	12	16	13	5	12	11	17	13	7	14	17	14	13	9	15	18	14	15	1	1	2	2	2	0	2	0	2	2	0	0	3	1	2	1	2	2	1
E9PUA7;D3Z125;D3Z7X7;F8WHQ1;Q62393;D3Z637;D3Z2U2	E9PUA7;D3Z125;D3Z7X7;F8WHQ1;Q62393;D3Z637	8;7;7;7;7;6;3	8;7;7;7;7;6;3	8;7;7;7;7;6;3	Tumor protein D52	Tpd52	7	8	8	8	3	2	0	0	3	4	2	0	0	4	4	1	0	0	6	4	2	0	0	4	3	2	0	0	3	4	2	0	0	4	4	1	0	0	6	4	2	0	0
E9PUB7;Q2YDW2;D3YX87	E9PUB7;Q2YDW2;D3YX87	14;13;12	14;13;12	14;13;12	Protein misato homolog 1	Msto1	3	14	14	14	9	9	3	1	13	6	8	3	6	11	10	9	5	4	11	11	9	4	3	10	9	9	3	1	13	6	8	3	6	11	10	9	5	4	11	11	9	4	3
E9PUD2;Q8K1M6	E9PUD2;Q8K1M6	8;8	8;8	8;8	Dynamin-1-like protein	Dnm1l	2	8	8	8	6	6	4	0	7	5	7	4	1	6	4	5	3	3	6	7	4	3	2	8	6	6	4	0	7	5	7	4	1	6	4	5	3	3	6	7	4	3	2
E9PUE7;Q5SSL4;H3BKV6;H3BKT3;H3BJY3	E9PUE7;Q5SSL4;H3BKV6	3;3;2;1;1	3;3;2;1;1	2;2;2;1;0	Active breakpoint cluster region-related protein	Abr	5	3	3	2	1	1	1	0	2	0	1	0	0	2	2	1	1	2	2	1	1	1	1	2	1	1	1	0	2	0	1	0	0	2	2	1	1	2	2	1	1	1	1
E9PUF7;Q61210;F6ZN61	E9PUF7;Q61210;F6ZN61	11;11;7	11;11;7	11;11;7	Rho guanine nucleotide exchange factor 1	Arhgef1	3	11	11	11	2	4	0	1	5	2	4	0	0	10	2	4	0	1	7	5	4	0	2	9	2	4	0	1	5	2	4	0	0	10	2	4	0	1	7	5	4	0	2
E9PUG6;A0A0R4J0H6;E9QAN9;O35368	E9PUG6;A0A0R4J0H6;E9QAN9;O35368	11;11;11;11	10;10;10;10	9;9;9;9	Interferon-activable protein 203	Ifi203	4	11	10	9	4	5	1	3	5	6	3	0	1	5	3	2	4	3	5	5	1	3	2	6	4	4	1	3	4	5	3	0	1	4	2	2	4	3	4	4	1	3	2
E9PUH7;B1AUB6	E9PUH7	12;3	12;3	1;0	Nuclear factor 1	Nfix	2	12	12	1	6	8	8	8	9	5	9	3	6	6	4	9	10	7	9	6	9	7	7	9	6	8	8	8	9	5	9	3	6	6	4	9	10	7	9	6	9	7	7
E9PUK3;E9PUI5;Q8K012;A0A0G2JFM9	E9PUK3;E9PUI5;Q8K012;A0A0G2JFM9	9;9;9;5	9;9;9;5	9;9;9;5	Formin-binding protein 1-like	Fnbp1l	4	9	9	9	4	6	3	1	4	4	6	1	2	6	3	4	2	3	3	5	5	4	1	5	4	6	3	1	4	4	6	1	2	6	3	4	2	3	3	5	5	4	1
E9PUM4;Q71LX4	E9PUM4;Q71LX4	86;81	73;68	73;68	Talin-2	Tln2	2	86	73	73	59	61	24	7	58	49	38	12	32	56	56	49	22	31	56	50	40	13	24	53	50	51	18	5	49	40	30	6	25	47	47	40	14	25	46	42	33	8	18
E9PUN5;Q9Z138	E9PUN5;Q9Z138	2;2	2;2	2;2	Tyrosine-protein kinase transmembrane receptor;Tyrosine-protein kinase transmembrane receptor ROR2	Ror2	2	2	2	2	0	1	0	0	1	0	1	0	0	0	1	1	0	0	1	1	1	0	0	1	0	1	0	0	1	0	1	0	0	0	1	1	0	0	1	1	1	0	0
E9PUQ3;D3YWF5;D3Z5E5;D3YU88	E9PUQ3;D3YWF5;D3Z5E5;D3YU88	5;4;4;4	5;4;4;4	5;4;4;4		AU019823	4	5	5	5	1	2	3	3	1	2	2	4	4	1	2	1	5	3	1	0	3	3	3	2	1	2	3	3	1	2	2	4	4	1	2	1	5	3	1	0	3	3	3
E9PUR2	E9PUR2	4	4	4		Myo18a	1	4	4	4	2	0	1	0	1	1	0	1	1	1	1	1	2	1	1	2	0	0	0	2	2	0	1	0	1	1	0	1	1	1	1	1	2	1	1	2	0	0	0
E9PUR6;E9PYV1;P06537	E9PUR6;E9PYV1;P06537	2;2;2	2;2;2	2;2;2	Glucocorticoid receptor	Nr3c1	3	2	2	2	2	0	0	0	1	0	0	0	0	1	0	1	0	0	1	0	1	0	0	1	2	0	0	0	1	0	0	0	0	1	0	1	0	0	1	0	1	0	0
E9PUV9;P58660	E9PUV9;P58660	18;17	18;17	18;17	Caspase recruitment domain-containing protein 10	Card10	2	18	18	18	11	3	3	1	10	7	4	2	7	14	11	5	1	1	11	11	9	2	2	16	11	3	3	1	10	7	4	2	7	14	11	5	1	1	11	11	9	2	2
E9PUW6;E9PUH6;Q80ZM8	E9PUW6;E9PUH6;Q80ZM8	1;1;1	1;1;1	1;1;1	Cardiolipin synthase (CMP-forming)	Crls1	3	1	1	1	0	0	0	0	0	0	0	0	0	0	0	1	0	0	0	0	0	0	0	0	0	0	0	0	0	0	0	0	0	0	0	1	0	0	0	0	0	0	0
E9PV12;G3X914;Q9D5V5;E9Q6Z0;F8VQI6	E9PV12;G3X914;Q9D5V5;E9Q6Z0	5;5;5;4;1	5;5;5;4;1	5;5;5;4;1	Cullin-5	Cul5	5	5	5	5	0	1	0	1	2	1	2	1	1	2	0	1	1	1	1	2	2	0	1	3	0	1	0	1	2	1	2	1	1	2	0	1	1	1	1	2	2	0	1
E9PV44;O35143	E9PV44;O35143	6;6	6;6	6;6	ATPase inhibitor, mitochondrial	Atpif1	2	6	6	6	2	3	2	3	2	3	3	2	1	5	2	4	4	2	3	4	4	3	3	3	2	3	2	3	2	3	3	2	1	5	2	4	4	2	3	4	4	3	3
E9PV45;B1AY13	E9PV45;B1AY13	5;5	5;5	5;5	Ubiquitin carboxyl-terminal hydrolase;Ubiquitin carboxyl-terminal hydrolase 24	Usp24	2	5	5	5	2	1	1	0	2	0	3	0	1	3	3	0	0	1	3	1	1	0	1	1	2	1	1	0	2	0	3	0	1	3	3	0	0	1	3	1	1	0	1
E9PVA8	E9PVA8	61	61	61		Gcn1l1	1	61	61	61	38	41	15	3	44	34	33	10	7	48	40	38	9	18	48	42	38	11	13	43	38	41	15	3	44	34	33	10	7	48	40	38	9	18	48	42	38	11	13
E9PVB5;A2AFY7;A2AGG1	E9PVB5;A2AFY7;A2AGG1	4;3;2	4;3;2	4;3;2	Tetratricopeptide repeat protein 17	Ttc17	3	4	4	4	1	1	2	2	2	0	1	1	2	1	1	0	2	1	1	1	0	1	2	0	1	1	2	2	2	0	1	1	2	1	1	0	2	1	1	1	0	1	2
E9PVC5;E9PVC6;E9Q9E1;Q6NZJ6;A0A0J9YUS5;E9Q770;A0A0J9YVC1;A0A0J9YUC1;D3Z439;A0A0J9YUL1;D3YWY7;D3YWM1;A0A0J9YU44;A0A0J9YTV0;D6RCH1;D3YWC6	E9PVC5;E9PVC6;E9Q9E1;Q6NZJ6;A0A0J9YUS5	49;47;47;47;43;21;18;18;4;3;3;3;2;2;1;1	49;47;47;47;43;21;18;18;4;3;3;3;2;2;1;1	45;43;43;43;39;18;15;15;4;3;3;3;2;2;1;1	Eukaryotic translation initiation factor 4 gamma 1	Eif4g1	16	49	49	45	31	30	31	25	32	28	30	20	29	33	31	30	28	30	36	34	33	31	26	36	31	30	31	25	32	28	30	20	29	33	31	30	28	30	36	34	33	31	26
E9PVN6;Q9D6K5;Q9CR63	E9PVN6;Q9D6K5	3;2;1	3;2;1	3;2;1	Synaptojanin-2-binding protein	Gm20498;Synj2bp	3	3	3	3	1	2	2	1	1	1	1	0	1	1	1	1	1	2	1	2	1	2	1	2	1	2	2	1	1	1	1	0	1	1	1	1	1	2	1	2	1	2	1
E9PVP1;A0A0G2JG52	E9PVP1;A0A0G2JG52	108;108	108;108	108;108		Aim1	2	108	108	108	87	87	67	26	88	89	77	53	73	92	88	86	66	67	85	88	76	49	56	87	87	87	67	26	88	89	77	53	73	92	88	86	66	67	85	88	76	49	56
E9PVS5	E9PVS5	10	1	1		Immt	1	10	1	1	7	7	3	5	6	8	7	5	6	7	7	5	3	5	5	7	5	6	4	9	0	1	0	0	0	0	0	0	0	0	0	0	0	0	0	0	0	0	0
E9PVX6	E9PVX6	41	41	41		Mki67	1	41	41	41	10	24	20	31	11	9	18	19	15	6	10	19	17	26	10	8	23	26	24	10	10	24	20	31	11	9	18	19	15	6	10	19	17	26	10	8	23	26	24
E9PW09;Q8BH88	E9PW09;Q8BH88	1;1	1;1	1;1	DEP domain-containing protein 1B	Depdc1b	2	1	1	1	0	0	0	1	0	0	0	1	1	0	0	0	1	0	1	0	0	1	1	0	0	0	0	1	0	0	0	1	1	0	0	0	1	0	1	0	0	1	1
E9PW15;Q80U70	E9PW15;Q80U70	3;3	3;3	3;3	Polycomb protein Suz12	Suz12	2	3	3	3	0	3	0	2	3	0	2	1	1	3	1	2	1	1	3	2	3	3	1	3	0	3	0	2	3	0	2	1	1	3	1	2	1	1	3	2	3	3	1
E9PW20;Q9CY57;D3YZA1;D3Z7T7	E9PW20;Q9CY57;D3YZA1;D3Z7T7	7;7;5;5	7;7;5;5	7;7;5;5	Chromatin target of PRMT1 protein	Chtop	4	7	7	7	5	5	6	7	6	5	6	6	7	5	5	7	6	7	7	5	6	7	7	6	5	5	6	7	6	5	6	6	7	5	5	7	6	7	7	5	6	7	7
E9PWB1;D3Z4N0;D3Z0X5;Q6PDH0;F6RUK9;F6RYD0;E9Q307;E9PWW4;E9Q340;F7B296;F7AWU3;D3YVB9;D3YVQ3	E9PWB1;D3Z4N0;D3Z0X5;Q6PDH0;F6RUK9;F6RYD0	15;15;15;15;12;9;7;7;4;3;3;1;1	13;13;13;13;10;7;7;7;4;3;3;1;1	13;13;13;13;10;7;7;7;4;3;3;1;1	Pleckstrin homology-like domain family B member 1	Phldb1	13	15	13	13	4	4	4	1	7	3	6	3	5	5	4	4	4	6	6	5	4	4	5	6	3	2	3	1	6	1	4	2	4	4	2	3	3	4	5	4	3	3	4
E9PWE5;A0A0R4J014;E9PWE2;P15806;F6T941;E9PWE3;E9PWE4;E9PVV2;A0A0R4J011;E9PVV1	E9PWE5;A0A0R4J014;E9PWE2;P15806;F6T941;E9PWE3;E9PWE4;E9PVV2;A0A0R4J011;E9PVV1	4;4;4;4;2;2;2;2;2;2	2;2;2;2;2;2;2;2;2;2	2;2;2;2;2;2;2;2;2;2	Transcription factor E2-alpha	Tcf3	10	4	2	2	0	1	0	0	0	0	1	0	1	0	0	0	4	3	1	2	2	4	2	1	0	0	0	0	0	0	0	0	0	0	0	0	2	1	0	0	0	2	1
E9PWG6	E9PWG6	17	17	17		Ncapg	1	17	17	17	8	8	4	1	10	6	8	4	2	12	8	8	3	5	14	11	10	4	5	13	8	8	4	1	10	6	8	4	2	12	8	8	3	5	14	11	10	4	5
E9PWK1;Q9D379;F6YTS6;D3Z4M3	E9PWK1;Q9D379	14;14;5;3	14;14;5;3	14;14;5;3	Epoxide hydrolase 1	Ephx1	4	14	14	14	9	10	5	6	7	11	11	5	3	11	9	8	4	3	13	9	8	6	4	12	9	10	5	6	7	11	11	5	3	11	9	8	4	3	13	9	8	6	4
E9PWK7;Q8C8K1;P54761;P54754	E9PWK7;Q8C8K1;P54761;P54754	3;3;3;3	1;1;1;1	1;1;1;1	Receptor protein-tyrosine kinase;Ephrin type-B receptor 4;Ephrin type-B receptor 3	Ephb4;Ephb3	4	3	1	1	3	2	3	1	1	1	2	0	1	1	2	3	1	2	2	2	3	1	1	0	1	0	1	0	0	0	0	0	0	0	0	1	0	1	0	0	1	0	0
E9PWV1;Q9DAL4	E9PWV1;Q9DAL4	1;1	1;1	1;1		Prss51	2	1	1	1	0	0	1	0	0	0	0	0	0	0	0	0	1	0	0	0	1	0	1	0	0	0	1	0	0	0	0	0	0	0	0	0	1	0	0	0	1	0	1
E9PWV3;Q505N6;F6RQA2;F6Q8A4;P18653;G3UZI3	E9PWV3;Q505N6;F6RQA2;F6Q8A4;P18653;G3UZI3	8;8;8;8;8;6	8;8;8;8;8;6	5;5;5;5;5;4	Ribosomal protein S6 kinase;Ribosomal protein S6 kinase alpha-1	Rps6ka1	6	8	8	5	3	4	2	1	3	1	3	0	1	4	5	4	0	1	4	3	2	2	2	4	3	4	2	1	3	1	3	0	1	4	5	4	0	1	4	3	2	2	2
E9PWW2;D3YZP0;D3YZJ9	E9PWW2	17;5;5	2;2;2	2;2;2		Tor1aip1	3	17	2	2	12	12	8	12	13	8	12	6	10	14	12	9	9	9	14	9	11	11	11	12	1	1	0	2	1	1	1	1	1	1	1	0	1	1	1	1	1	2	1
E9PWW6;E9Q0D3;E9Q8M5;D3YZY2;D6RI42	E9PWW6;E9Q0D3;E9Q8M5	3;2;2;1;1	3;2;2;1;1	3;2;2;1;1		Zc3h7a	5	3	3	3	1	2	1	0	0	0	1	1	0	1	1	1	1	2	0	2	0	2	0	0	1	2	1	0	0	0	1	1	0	1	1	1	1	2	0	2	0	2	0
E9PWX7;A1A5B6	E9PWX7;A1A5B6	1;1	1;1	1;1	TBC1 domain family member 25	Tbc1d25	2	1	1	1	0	0	0	0	0	0	0	0	0	0	0	0	0	0	0	0	0	0	0	1	0	0	0	0	0	0	0	0	0	0	0	0	0	0	0	0	0	0	0
E9PWY6;O88986	E9PWY6;O88986	6;6	6;6	6;6	2-amino-3-ketobutyrate coenzyme A ligase, mitochondrial	Gcat	2	6	6	6	4	4	3	2	4	2	4	3	3	5	2	4	4	2	6	5	5	3	2	5	4	4	3	2	4	2	4	3	3	5	2	4	4	2	6	5	5	3	2
E9PX59;Q69Z37;V9GX63	E9PX59;Q69Z37	17;16;3	17;16;3	17;16;3	Sterile alpha motif domain-containing protein 9-like	Samd9l	3	17	17	17	8	6	2	1	10	8	6	3	2	10	9	6	3	3	9	9	8	2	2	9	8	6	2	1	10	8	6	3	2	10	9	6	3	3	9	9	8	2	2
E9PXB7;Q8CFI0	E9PXB7;Q8CFI0	8;8	8;8	2;2	E3 ubiquitin-protein ligase NEDD4-like	Nedd4l	2	8	8	2	3	5	1	1	6	2	5	1	2	7	5	4	1	1	5	3	3	1	2	7	3	5	1	1	6	2	5	1	2	7	5	4	1	1	5	3	3	1	2
E9PXY1;A2A432;J3QJX0	E9PXY1;A2A432;J3QJX0	18;18;13	18;18;13	11;11;10	Cullin-4B	Cul4b	3	18	18	11	8	6	5	1	9	4	7	3	2	8	7	6	3	6	10	9	6	4	3	10	8	6	5	1	9	4	7	3	2	8	7	6	3	6	10	9	6	4	3
E9PY26;Q8R016;E9QA53	E9PY26;Q8R016	4;4;1	4;4;1	4;4;1	Bleomycin hydrolase	Blmh	3	4	4	4	0	1	1	2	0	0	1	1	4	1	1	0	1	1	2	0	0	1	1	0	0	1	1	2	0	0	1	1	4	1	1	0	1	1	2	0	0	1	1
E9PY43	E9PY43	4	4	4		Erich1	1	4	4	4	3	0	1	3	2	1	1	0	2	1	2	2	1	2	3	2	3	3	3	2	3	0	1	3	2	1	1	0	2	1	2	2	1	2	3	2	3	3	3
E9PY48;Q8BSP2;F7CXE4	E9PY48;Q8BSP2	6;6;1	6;6;1	6;6;1	Condensin-2 complex subunit H2	Ncaph2	3	6	6	6	3	2	3	3	3	1	3	1	1	4	1	2	1	1	4	2	2	4	1	2	3	2	3	3	3	1	3	1	1	4	1	2	1	1	4	2	2	4	1
E9PYB0	E9PYB0	21	10	5		Ahnak2	1	21	10	5	12	17	13	12	10	14	14	8	10	15	10	17	13	12	12	15	16	15	11	14	4	7	5	5	3	6	4	2	3	7	3	7	4	3	5	6	7	6	4
E9PYD5;P10711;B7ZCS4;F6XMY4;Q810R3;Q9QVN7	E9PYD5;P10711	12;12;1;1;1;1	12;12;1;1;1;1	12;12;1;1;1;1	Transcription elongation factor A protein 1	Tcea1	6	12	12	12	3	1	6	2	3	5	2	2	2	7	1	2	6	1	5	7	4	5	2	7	3	1	6	2	3	5	2	2	2	7	1	2	6	1	5	7	4	5	2
E9PYE2;D3YVH5;Q8BSA9	E9PYE2;D3YVH5;Q8BSA9	1;1;1	1;1;1	1;1;1	tRNA wybutosine-synthesizing protein 3 homolog	Tyw3	3	1	1	1	0	1	0	0	1	0	0	0	0	1	0	0	0	0	1	0	1	0	0	1	0	1	0	0	1	0	0	0	0	1	0	0	0	0	1	0	1	0	0
E9PYF4;F6VG99;E9PYI7;Q3UPW3;E0CZD8	E9PYF4;F6VG99;E9PYI7	83;74;63;8;3	83;74;63;8;3	15;6;1;1;0		Lmo7	5	83	83	15	58	58	48	6	50	53	45	36	52	59	60	54	46	49	47	58	47	22	41	45	58	58	48	6	50	53	45	36	52	59	60	54	46	49	47	58	47	22	41
E9PYG6	E9PYG6	2	2	2		Rasa1	1	2	2	2	1	1	1	1	1	1	1	2	0	1	1	1	1	1	1	2	1	2	1	0	1	1	1	1	1	1	1	2	0	1	1	1	1	1	1	2	1	2	1
E9PYH2;Q91V12	E9PYH2;Q91V12	7;7	7;7	6;6	Cytosolic acyl coenzyme A thioester hydrolase	Acot7	2	7	7	6	4	5	3	2	5	3	2	1	1	7	4	2	2	2	4	3	4	2	3	4	4	5	3	2	5	3	2	1	1	7	4	2	2	2	4	3	4	2	3
E9PYH6;D3YUD4;D3YXL2;D3YX07	E9PYH6	16;2;1;1	16;2;1;1	16;2;1;1	Histone-lysine N-methyltransferase	Setd1a	4	16	16	16	4	9	8	11	6	3	11	2	7	11	9	7	10	9	6	7	8	10	9	9	4	9	8	11	6	3	11	2	7	11	9	7	10	9	6	7	8	10	9
E9PYI8;Q9JMA1	E9PYI8;Q9JMA1	4;4	4;4	4;4	Ubiquitin carboxyl-terminal hydrolase;Ubiquitin carboxyl-terminal hydrolase 14	Usp14	2	4	4	4	0	0	0	0	1	0	0	0	0	3	0	1	1	0	2	2	0	0	0	2	0	0	0	0	1	0	0	0	0	3	0	1	1	0	2	2	0	0	0
E9PYL2	E9PYL2	6	6	6		Prr12	1	6	6	6	0	1	0	3	0	0	2	0	1	1	0	0	1	2	1	1	2	3	2	1	0	1	0	3	0	0	2	0	1	1	0	0	1	2	1	1	2	3	2
E9PYL9;Q9CXW4;A2BH06	E9PYL9;Q9CXW4;A2BH06	10;10;7	10;10;7	6;6;4	60S ribosomal protein L11	Gm10036;Rpl11	3	10	10	6	9	9	8	10	9	9	8	8	9	8	9	8	9	10	9	9	10	9	9	9	9	9	8	10	9	9	8	8	9	8	9	8	9	10	9	9	10	9	9
E9PYN2;E9Q7N8;Q9R0B7;E0CYH6;E0CZ32;E0CYN4;E0CXP1;E0CY94;F7CTY2	E9PYN2;E9Q7N8;Q9R0B7;E0CYH6;E0CZ32;E0CYN4;E0CXP1;E0CY94;F7CTY2	2;2;2;1;1;1;1;1;1	2;2;2;1;1;1;1;1;1	2;2;2;1;1;1;1;1;1	Zinc finger protein 346	Zfp346;Znf346	9	2	2	2	0	1	1	1	1	0	1	0	0	1	1	0	1	1	2	0	0	1	1	1	0	1	1	1	1	0	1	0	0	1	1	0	1	1	2	0	0	1	1
E9PYT0;P97393	E9PYT0;P97393	2;2	2;2	2;2	Rho GTPase-activating protein 5	Arhgap5	2	2	2	2	1	0	0	0	0	0	1	0	0	0	0	0	0	1	0	1	1	1	1	2	1	0	0	0	0	0	1	0	0	0	0	0	0	1	0	1	1	1	1
E9PYU5;Q8R368;E9Q973	E9PYU5;Q8R368;E9Q973	2;2;1	2;2;1	2;2;1	Dyslexia susceptibility 1 candidate gene 1 protein homolog	Dyx1c1Ccpg1;Dyx1c1	3	2	2	2	2	2	0	1	1	1	2	0	1	1	2	2	1	0	1	2	1	0	0	2	2	2	0	1	1	1	2	0	1	1	2	2	1	0	1	2	1	0	0
E9PYW4;Q80XJ2	E9PYW4;Q80XJ2	1;1	1;1	1;1	E3 ubiquitin-protein ligase RNF168	Rnf168	2	1	1	1	0	1	1	0	0	1	1	1	0	0	1	1	0	1	0	0	1	1	1	0	0	1	1	0	0	1	1	1	0	0	1	1	0	1	0	0	1	1	1
E9PYZ3	E9PYZ3	1	1	1		Mettl17	1	1	1	1	0	0	0	0	0	0	0	0	0	1	0	0	0	0	1	0	0	0	0	0	0	0	0	0	0	0	0	0	0	1	0	0	0	0	1	0	0	0	0
E9PYZ4;Q99PP6;K7N6K2;J3QNR8	E9PYZ4;Q99PP6;K7N6K2;J3QNR8	9;9;7;7	9;9;7;7	9;9;7;7	Tripartite motif-containing protein 34A	Trim34a;Trim34b	4	9	9	9	4	1	3	3	6	2	1	1	4	7	2	2	1	2	5	1	4	3	4	7	4	1	3	3	6	2	1	1	4	7	2	2	1	2	5	1	4	3	4
E9PZ00;Q8BFQ1;K3W4L3;Q3UFE8;J3QPG5;Q61207	E9PZ00;Q8BFQ1;K3W4L3;Q3UFE8;J3QPG5;Q61207	10;10;10;10;10;10	10;10;10;10;10;10	10;10;10;10;10;10	Prosaposin	Psap	6	10	10	10	7	6	2	4	7	6	6	3	3	9	7	5	3	3	8	9	3	4	4	7	7	6	2	4	7	6	6	3	3	9	7	5	3	3	8	9	3	4	4
E9PZ21	E9PZ21	11	10	3		Rbms1	1	11	10	3	7	6	7	8	5	5	8	6	6	7	6	7	8	7	8	7	7	8	7	7	6	6	6	7	4	4	7	5	5	6	5	6	7	6	7	6	6	7	6
E9PZ64;A0A087WSU4;Q61122	E9PZ64;A0A087WSU4;Q61122	1;1;1	1;1;1	1;1;1	NGFI-A-binding protein 1	Nab1	3	1	1	1	0	1	0	0	1	0	0	0	0	0	0	0	0	0	0	1	0	0	0	0	0	1	0	0	1	0	0	0	0	0	0	0	0	0	0	1	0	0	0
E9PZB3	E9PZB3	5	1	1		Gm5093	1	5	1	1	5	4	4	4	5	5	5	3	4	5	5	4	3	4	5	5	4	4	4	5	1	0	0	0	1	1	1	0	0	1	1	1	0	0	1	1	0	0	0
E9PZG9	E9PZG9	1	1	1		Snrpe	1	1	1	1	0	0	0	0	0	0	0	1	0	0	1	0	0	0	1	0	0	0	0	1	0	0	0	0	0	0	0	1	0	0	1	0	0	0	1	0	0	0	0
E9PZJ8	E9PZJ8	33	33	33	Activating signal cointegrator 1 complex subunit 3	Ascc3	1	33	33	33	13	13	12	10	16	10	14	7	10	17	12	15	12	8	13	16	12	9	6	17	13	13	12	10	16	10	14	7	10	17	12	15	12	8	13	16	12	9	6
E9PZL9;Q9D479	E9PZL9;Q9D479	1;1	1;1	1;1	UV-stimulated scaffold protein A	Uvssa	2	1	1	1	1	1	0	0	1	0	1	0	1	1	1	1	0	1	1	1	1	0	1	1	1	1	0	0	1	0	1	0	1	1	1	1	0	1	1	1	1	0	1
E9PZM4;A0A0G2JEZ3	E9PZM4	13;3	10;3	10;3	Chromodomain-helicase-DNA-binding protein 2	Chd2	2	13	10	10	10	5	2	3	7	5	3	0	4	9	5	4	1	3	6	7	5	3	2	5	8	4	2	2	6	3	2	0	3	7	3	3	0	2	5	6	3	1	0
E9PZM7	E9PZM7	19	19	19		Scaf11	1	19	19	19	10	12	14	15	12	12	16	8	16	10	13	15	13	18	10	13	15	14	15	11	10	12	14	15	12	12	16	8	16	10	13	15	13	18	10	13	15	14	15
E9PZS5;Q8C163	E9PZS5;Q8C163	3;3	2;2	2;2	Nuclease EXOG, mitochondrial	Exog	2	3	2	2	1	1	0	1	1	1	1	0	0	1	1	1	0	0	1	2	1	1	1	1	0	0	0	1	0	0	0	0	0	1	0	0	0	0	1	1	0	1	1
E9PZY8;A2AIV2	E9PZY8;A2AIV2	57;57	57;57	57;57	Protein virilizer homolog	1110037F02Rik;Kiaa1429	2	57	57	57	28	29	39	44	20	28	35	33	39	23	27	30	37	38	22	29	41	39	38	30	28	29	39	44	20	28	35	33	39	23	27	30	37	38	22	29	41	39	38
E9Q027;Q8C5L3;E9Q8D5	E9Q027;Q8C5L3;E9Q8D5	3;3;2	3;3;2	3;3;2	CCR4-NOT transcription complex subunit 2	Cnot2	3	3	3	3	2	2	0	0	2	1	2	0	2	1	2	2	0	1	1	1	1	0	1	1	2	2	0	0	2	1	2	0	2	1	2	2	0	1	1	1	1	0	1
E9Q035;P47758;Q921I1	E9Q035;P47758	13;12;1	13;12;1	13;12;1	Signal recognition particle receptor subunit beta	Gm20425;Srprb	3	13	13	13	9	9	7	6	8	8	9	4	7	9	8	9	6	8	9	7	8	7	8	6	9	9	7	6	8	8	9	4	7	9	8	9	6	8	9	7	8	7	8
E9Q066;G3X9Q6;Q8BWW4	E9Q066;G3X9Q6;Q8BWW4	28;28;28	28;28;28	28;28;28	La-related protein 4	Larp4	3	28	28	28	19	18	20	23	17	18	22	17	21	16	22	22	26	20	16	21	23	25	21	18	19	18	20	23	17	18	22	17	21	16	22	22	26	20	16	21	23	25	21
E9Q070;D3YVM5	E9Q070;D3YVM5	18;10	4;0	4;0		Gm8730;Rplp0	2	18	4	4	16	17	13	14	16	16	15	11	13	14	16	17	16	14	17	16	16	14	13	16	3	3	1	2	3	3	2	1	2	3	3	3	3	1	3	3	3	1	1
E9Q0A7;Q4KMM3	E9Q0A7;Q4KMM3	4;3	4;3	4;3	Oxidation resistance protein 1	Oxr1	2	4	4	4	1	0	0	0	1	1	0	0	0	3	1	0	1	0	4	1	0	0	0	1	1	0	0	0	1	1	0	0	0	3	1	0	1	0	4	1	0	0	0
E9Q0G1;Q9CQJ6	E9Q0G1;Q9CQJ6	1;1	1;1	1;1	Density-regulated protein	Denr	2	1	1	1	0	0	0	0	0	0	1	0	0	0	0	0	0	0	0	0	0	0	0	0	0	0	0	0	0	0	1	0	0	0	0	0	0	0	0	0	0	0	0
E9Q0Y4;P46062	E9Q0Y4;P46062	52;43	52;43	52;43	Signal-induced proliferation-associated protein 1	Sipa1	2	52	52	52	34	42	26	2	34	30	19	16	28	33	34	36	22	19	26	32	20	5	12	23	34	42	26	2	34	30	19	16	28	33	34	36	22	19	26	32	20	5	12
E9Q137	E9Q137	4	4	4		Tex264	1	4	4	4	1	2	0	0	3	0	3	0	1	3	1	2	0	1	2	0	2	0	2	2	1	2	0	0	3	0	3	0	1	3	1	2	0	1	2	0	2	0	2
E9Q150;E9Q967;Q61062	E9Q150;E9Q967;Q61062	4;4;4	3;3;3	2;2;2	Segment polarity protein dishevelled homolog DVL-3	Dvl3	3	4	3	2	2	3	0	0	1	3	2	0	1	2	2	2	1	1	1	2	3	0	0	2	1	2	0	0	1	2	2	0	1	2	1	2	1	1	1	1	3	0	0
E9Q175;E9PVU0	E9Q175;E9PVU0	90;89	90;89	2;2		Myo6	2	90	90	2	69	56	50	6	73	71	55	46	59	77	69	52	49	48	69	69	58	27	48	78	69	56	50	6	73	71	55	46	59	77	69	52	49	48	69	69	58	27	48
E9Q179;Q8C5Q4	E9Q179;Q8C5Q4	8;8	8;8	5;5	G-rich sequence factor 1	Grsf1	2	8	8	5	4	5	4	6	3	3	4	2	5	5	5	5	7	7	4	5	5	7	4	2	4	5	4	6	3	3	4	2	5	5	5	5	7	7	4	5	5	7	4
E9Q1I3;Q5DTV4	E9Q1I3;Q5DTV4	2;2	2;2	2;2	Probable ribonuclease ZC3H12C	Zc3h12c	2	2	2	2	1	0	0	0	1	0	0	0	0	0	1	1	0	0	1	1	0	0	0	2	1	0	0	0	1	0	0	0	0	0	1	1	0	0	1	1	0	0	0
E9Q1M6;E9PUR0;F7C545;F7DE17;F6RRY0	E9Q1M6;E9PUR0	27;27;8;4;3	10;10;2;3;1	10;10;2;3;1		Ankhd1	5	27	10	10	13	8	5	6	12	12	12	2	4	17	13	12	5	7	15	16	12	9	10	22	4	1	3	2	3	0	4	0	2	7	4	3	2	1	4	5	4	2	1
E9Q1P8	E9Q1P8	2	1	1	Interferon regulatory factor 2-binding protein 2	Irf2bp2	1	2	1	1	0	1	1	1	2	0	0	0	0	2	0	0	1	0	1	1	0	1	2	2	0	1	1	1	1	0	0	0	0	1	0	0	1	0	1	1	0	1	1
E9Q1R5;P97445	E9Q1R5;P97445	17;17	17;17	17;17	Voltage-dependent P/Q-type calcium channel subunit alpha-1A	Cacna1a	2	17	17	17	13	14	12	12	12	11	11	8	10	12	12	13	13	13	11	11	12	14	10	11	13	14	12	12	12	11	11	8	10	12	12	13	13	13	11	11	12	14	10
E9Q1S3;Q01405	E9Q1S3;Q01405	9;9	7;7	7;7	Protein transport protein Sec23A	Sec23a	2	9	7	7	3	3	1	1	2	2	4	4	0	4	3	6	3	2	5	4	3	2	1	2	1	2	0	1	2	2	2	2	0	3	2	4	1	1	4	3	2	1	0
E9Q1U6;Q6PEE2	E9Q1U6;Q6PEE2	1;1	1;1	1;1	CBP80/20-dependent translation initiation factor	Ctif	2	1	1	1	0	1	0	0	1	0	0	0	0	0	0	0	0	0	0	1	1	0	0	1	0	1	0	0	1	0	0	0	0	0	0	0	0	0	0	1	1	0	0
E9Q238;E9Q944	E9Q238;E9Q944	6;4	6;4	6;4		Kank1	2	6	6	6	2	2	0	0	4	0	0	1	0	3	1	3	1	1	4	1	0	0	1	4	2	2	0	0	4	0	0	1	0	3	1	3	1	1	4	1	0	0	1
E9Q242;P54822;E9Q3T7;A0A0G2JFL8	E9Q242;P54822;E9Q3T7	6;6;5;1	6;6;5;1	6;6;5;1	Adenylosuccinate lyase	Adsl	4	6	6	6	1	1	0	0	4	1	0	0	1	4	1	0	0	0	3	2	0	0	0	4	1	1	0	0	4	1	0	0	1	4	1	0	0	0	3	2	0	0	0
E9Q284;Q5SU73	E9Q284;Q5SU73	11;11	11;11	11;11	Coilin	Coil	2	11	11	11	5	8	5	5	7	6	10	5	5	5	8	8	3	5	4	8	9	3	5	7	5	8	5	5	7	6	10	5	5	5	8	8	3	5	4	8	9	3	5
E9Q2H1;Q80TP3	E9Q2H1;Q80TP3	22;22	22;22	22;22	E3 ubiquitin-protein ligase UBR5	Ubr5	2	22	22	22	8	4	2	3	9	3	7	0	4	9	7	8	0	7	8	6	7	2	5	10	8	4	2	3	9	3	7	0	4	9	7	8	0	7	8	6	7	2	5
E9Q2I4	E9Q2I4	12	12	12		Elmsan1	1	12	12	12	2	5	7	9	4	4	4	5	6	4	3	5	8	9	6	6	4	10	9	5	2	5	7	9	4	4	4	5	6	4	3	5	8	9	6	6	4	10	9
E9Q2X6;Q8CG47;Q3U763;A0A0A6YXY3	E9Q2X6;Q8CG47	51;51;12;5	51;51;12;5	51;51;12;5	Structural maintenance of chromosomes protein;Structural maintenance of chromosomes protein 4	Smc4	4	51	51	51	26	24	17	9	32	25	27	12	17	39	29	27	17	16	37	33	28	21	21	41	26	24	17	9	32	25	27	12	17	39	29	27	17	16	37	33	28	21	21
E9Q317;O55128;D3Z2N9;D3YY73;D3YY55	E9Q317;O55128;D3Z2N9;D3YY73	19;17;12;11;7	19;17;12;11;7	19;17;12;11;7	Histone deacetylase complex subunit SAP18	Gm10094;Sap18	5	19	19	19	15	13	13	16	13	10	15	10	17	14	10	14	16	13	16	11	12	16	12	12	15	13	13	16	13	10	15	10	17	14	10	14	16	13	16	11	12	16	12
E9Q360;A0A0R4J0V1;Q8K2A7;E9Q361;F6WSW2	E9Q360;A0A0R4J0V1;Q8K2A7;E9Q361	4;4;4;3;1	4;4;4;3;1	4;4;4;3;1	Integrator complex subunit 10	Ints10	5	4	4	4	2	2	2	4	2	0	2	2	2	2	2	2	2	3	2	2	2	4	2	2	2	2	2	4	2	0	2	2	2	2	2	2	2	3	2	2	2	4	2
E9Q394;E9Q474;E9PVD4;F6VCM8;F6RPP1	E9Q394;E9Q474;E9PVD4	6;6;3;2;1	6;6;3;2;1	6;6;3;2;1		Akap13	5	6	6	6	3	1	1	0	3	1	1	0	1	3	0	0	0	1	1	2	2	1	0	3	3	1	1	0	3	1	1	0	1	3	0	0	0	1	1	2	2	1	0
E9Q397;Q3UGX2;P15508	E9Q397;Q3UGX2;P15508	9;9;9	1;1;1	1;1;1	Spectrin beta chain, erythrocytic	Sptb	3	9	1	1	8	7	5	1	6	7	5	4	7	5	8	6	5	6	8	7	5	3	5	6	0	0	0	0	0	0	0	0	1	0	0	0	0	0	1	0	0	0	1
E9Q3B5;P62876	E9Q3B5;P62876	2;2	2;2	2;2	DNA-directed RNA polymerases I, II, and III subunit RPABC5	Usp50;Polr2l	2	2	2	2	1	1	1	1	0	1	1	0	1	0	1	1	1	1	0	1	0	0	1	0	1	1	1	1	0	1	1	0	1	0	1	1	1	1	0	1	0	0	1
E9Q3C1	E9Q3C1	7	7	7		C2cd2	1	7	7	7	2	1	4	4	2	0	3	2	2	2	1	3	3	3	2	2	3	3	5	1	2	1	4	4	2	0	3	2	2	2	1	3	3	3	2	2	3	3	5
E9Q3E2	E9Q3E2	46	46	11		Synpo	1	46	46	11	33	35	24	3	34	33	30	14	30	35	32	33	29	29	37	33	34	18	24	33	33	35	24	3	34	33	30	14	30	35	32	33	29	29	37	33	34	18	24
E9Q3G8	E9Q3G8	23	23	23		Nup153	1	23	23	23	7	14	14	10	8	9	14	16	7	10	11	13	17	12	11	10	14	16	14	9	7	14	14	10	8	9	14	16	7	10	11	13	17	12	11	10	14	16	14
E9Q3L1;V9GXM4;E9Q174;V9GX76;Q64331	E9Q3L1;V9GXM4;E9Q174;V9GX76;Q64331	89;88;87;87;69	1;1;1;1;1	1;1;1;1;1	Unconventional myosin-VI	Myo6	5	89	1	1	68	56	49	6	72	70	55	45	59	76	68	52	48	47	69	68	58	26	47	76	1	1	0	0	1	1	1	0	1	1	1	1	0	0	1	1	1	0	0
E9Q3L2;F6XSW4;F6Y9T6	E9Q3L2	4;1;1	4;1;1	4;1;1		Pi4ka	3	4	4	4	1	2	0	0	1	0	1	0	1	2	1	2	1	1	1	1	1	0	1	2	1	2	0	0	1	0	1	0	1	2	1	2	1	1	1	1	1	0	1
E9Q3T0	E9Q3T0	4	2	2		Gm10073	1	4	2	2	2	3	2	2	4	2	2	3	3	2	3	2	2	2	2	2	3	2	2	2	0	1	0	0	2	0	0	1	1	0	1	0	0	0	0	0	1	0	0
E9Q3X0;Q9EQK5	E9Q3X0;Q9EQK5	7;7	7;7	7;7	Major vault protein	Mvp	2	7	7	7	5	3	1	0	3	2	4	2	2	4	2	3	1	0	4	3	2	1	1	3	5	3	1	0	3	2	4	2	2	4	2	3	1	0	4	3	2	1	1
E9Q3X4;P59438;F6Q7C7	E9Q3X4;P59438;F6Q7C7	4;4;3	4;4;3	4;4;3	Hermansky-Pudlak syndrome 5 protein homolog	Hps5	3	4	4	4	1	2	1	2	1	1	1	0	1	2	1	2	0	0	2	1	1	0	1	3	1	2	1	2	1	1	1	0	1	2	1	2	0	0	2	1	1	0	1
E9Q411	E9Q411	4	4	4		Nbas	1	4	4	4	3	1	1	2	3	2	1	1	0	3	2	2	2	2	3	3	0	2	1	3	3	1	1	2	3	2	1	1	0	3	2	2	2	2	3	3	0	2	1
E9Q448	E9Q448	47	1	0		Tpm1	1	47	1	0	34	34	31	13	37	37	34	30	34	39	37	32	27	36	36	39	33	18	29	37	0	0	0	0	0	0	0	0	0	0	0	0	0	0	0	0	0	0	0
E9Q449;A6H8H2;E9Q8V6	E9Q449;A6H8H2	11;11;1	11;11;1	11;11;1	DENN domain-containing protein 4C	Dennd4c	3	11	11	11	3	5	2	0	3	1	5	2	0	5	3	3	1	0	7	5	3	1	2	8	3	5	2	0	3	1	5	2	0	5	3	3	1	0	7	5	3	1	2
E9Q450;S4R2U0	E9Q450	60;26	60;26	0;0		Tpm1	2	60	60	0	49	48	45	16	52	52	49	44	48	54	52	46	41	48	51	54	47	32	41	51	49	48	45	16	52	52	49	44	48	54	52	46	41	48	51	54	47	32	41
E9Q467;E9Q236	E9Q467;E9Q236	4;4	4;4	4;4		Abcc4	2	4	4	4	2	2	1	2	3	1	3	1	0	3	1	2	0	2	4	1	1	0	1	1	2	2	1	2	3	1	3	1	0	3	1	2	0	2	4	1	1	0	1
E9Q481;Q6P2K6	E9Q481;Q6P2K6	3;3	3;3	3;3	Serine/threonine-protein phosphatase 4 regulatory subunit 3A	Smek1	2	3	3	3	2	2	1	2	3	0	2	1	2	3	2	2	1	2	3	2	3	1	1	3	2	2	1	2	3	0	2	1	2	3	2	2	1	2	3	2	3	1	1
E9Q4A5;B2RSE6;Q3TL26	E9Q4A5;B2RSE6;Q3TL26	2;2;2	2;2;2	2;2;2	Dimethyladenosine transferase 2, mitochondrial	Gm1818;Tfb2m	3	2	2	2	1	1	1	0	0	0	1	1	0	0	0	0	0	1	0	0	0	2	0	0	1	1	1	0	0	0	1	1	0	0	0	0	0	1	0	0	0	2	0
E9Q4C1;Q8BGY4	E9Q4C1;Q8BGY4	3;3	3;3	3;3	Kelch-like protein 26	Klhl26	2	3	3	3	0	0	1	1	1	1	0	0	0	1	0	0	1	1	0	0	0	0	0	3	0	0	1	1	1	1	0	0	0	1	0	0	1	1	0	0	0	0	0
E9Q4F7;E9Q4F8	E9Q4F7;E9Q4F8	10;10	10;10	9;9		Ankrd11	2	10	10	9	3	4	2	2	2	4	6	1	3	4	3	7	3	4	3	4	6	1	4	5	3	4	2	2	2	4	6	1	3	4	3	7	3	4	3	4	6	1	4
E9Q4G7;E9PWB2;Q8BK63;H7BXB1;E9Q3W1;E9Q2U6;F6YBC9	E9Q4G7;E9PWB2;Q8BK63;H7BXB1;E9Q3W1;E9Q2U6;F6YBC9	12;12;12;11;11;10;6	11;11;11;10;10;9;6	11;11;11;10;10;9;6	Casein kinase I isoform alpha	Csnk1a1	7	12	11	11	8	10	11	7	5	6	8	6	8	6	10	8	7	10	4	10	8	7	4	7	8	9	10	6	5	6	8	5	7	6	9	8	6	9	4	9	8	6	4
E9Q4K7	E9Q4K7	4	4	4	Kinesin-like protein	Kif13b	1	4	4	4	2	1	0	0	1	0	1	0	0	1	1	2	0	0	2	1	1	0	0	1	2	1	0	0	1	0	1	0	0	1	1	2	0	0	2	1	1	0	0
E9Q4M4;Q91VN4	E9Q4M4;Q91VN4	9;9	9;9	9;9	MICOS complex subunit Mic25	Chchd6	2	9	9	9	7	4	6	3	6	4	6	3	6	6	4	5	6	6	6	5	6	4	5	5	7	4	6	3	6	4	6	3	6	6	4	5	6	6	6	5	6	4	5
E9Q4Q2;F6Z9W2	E9Q4Q2	24;1	1;1	1;1		Sf1	2	24	1	1	17	19	20	20	15	15	17	18	18	17	16	17	21	20	16	19	18	22	17	20	0	0	0	0	0	0	0	0	0	0	0	0	0	1	0	0	0	0	0
E9Q4T1;Q8BRH3;H3BJ36	E9Q4T1;Q8BRH3;H3BJ36	2;2;1	2;2;1	2;2;1	Rho GTPase-activating protein 19	Arhgap19	3	2	2	2	0	0	2	1	0	0	0	1	2	0	0	0	1	2	0	0	0	2	2	1	0	0	2	1	0	0	0	1	2	0	0	0	1	2	0	0	0	2	2
E9Q526;Q52KB6	E9Q526;Q52KB6	1;1	1;1	1;1	C2 domain-containing protein 3	C2cd3	2	1	1	1	0	0	0	0	1	0	0	1	0	1	0	0	1	0	1	0	0	1	0	1	0	0	0	0	1	0	0	1	0	1	0	0	1	0	1	0	0	1	0
E9Q557;E9PZW0	E9Q557;E9PZW0	102;73	102;73	102;73	Desmoplakin	Dsp	2	102	102	102	17	37	40	48	14	18	33	32	62	18	32	16	47	34	17	26	15	51	30	18	17	37	40	48	14	18	33	32	62	18	32	16	47	34	17	26	15	51	30
E9Q577;A0A0R4J073;Q5U5Q9;E9PWM5;A0A0R4J183	E9Q577;A0A0R4J073;Q5U5Q9;E9PWM5;A0A0R4J183	8;8;8;5;4	8;8;8;5;4	8;8;8;5;4	BRCA1-A complex subunit RAP80	Uimc1	5	8	8	8	3	5	3	7	3	2	4	5	5	3	4	5	5	7	5	4	4	7	2	3	3	5	3	7	3	2	4	5	5	3	4	5	5	7	5	4	4	7	2
E9Q585;E9PX68;E9Q1Q0;A0A0J9YU76;A0A0J9YTU2	E9Q585;E9PX68;E9Q1Q0	16;16;12;2;2	16;16;12;2;2	16;16;12;2;2		Slc4a1ap	5	16	16	16	3	8	0	3	11	5	11	2	4	13	5	11	1	2	13	8	11	5	2	10	3	8	0	3	11	5	11	2	4	13	5	11	1	2	13	8	11	5	2
E9Q586;E9Q3M3;O08788;D3YX34;D3Z2M9;D3YYG9	E9Q586;E9Q3M3;O08788;D3YX34	17;17;17;15;2;2	17;17;17;15;2;2	17;17;17;15;2;2	Dynactin subunit 1	Dctn1	6	17	17	17	10	8	2	1	7	8	4	0	2	9	10	8	0	2	11	9	7	0	1	11	10	8	2	1	7	8	4	0	2	9	10	8	0	2	11	9	7	0	1
E9Q5B5;O08528;E9Q9M6;E9Q3Z4;E9Q8S8;Q3TRM8	E9Q5B5;O08528	7;7;2;1;1;1	3;3;1;0;0;0	3;3;1;0;0;0	Hexokinase;Hexokinase-2	Hk2	6	7	3	3	1	1	1	1	3	0	1	0	2	6	0	4	2	1	4	2	2	1	1	5	1	0	0	0	0	0	0	0	0	3	0	1	1	0	2	1	1	0	0
E9Q5C9	E9Q5C9	28	28	28		Nolc1	1	28	28	28	14	13	23	24	11	13	16	22	21	11	14	15	21	21	14	14	18	20	20	13	14	13	23	24	11	13	16	22	21	11	14	15	21	21	14	14	18	20	20
E9Q5D6;P69566	E9Q5D6;P69566	13;13	12;12	12;12	Ran-binding protein 9	Ranbp9	2	13	12	12	6	9	4	8	7	6	9	5	6	8	8	9	6	9	11	7	7	7	5	8	5	8	3	7	6	5	8	4	6	7	7	8	5	8	10	6	6	6	4
E9Q5E2	E9Q5E2	21	1	1		BC005561	1	21	1	1	11	12	14	16	15	10	13	13	14	15	11	11	15	16	12	13	14	17	17	10	0	0	0	0	0	0	0	0	0	1	0	0	0	0	0	0	0	0	0
E9Q5F4	E9Q5F4	39	1	1		Actb	1	39	1	1	32	33	26	16	29	30	27	24	30	32	32	27	25	27	31	30	28	21	23	26	0	1	0	0	0	0	0	0	1	0	1	0	0	0	1	0	0	0	0
E9Q5F9;A0A0G2JH06;A0A0G2JEZ4;A0A0G2JDY1	E9Q5F9;A0A0G2JH06	39;22;8;5	39;22;8;5	39;22;8;5	Histone-lysine N-methyltransferase SETD2	Setd2	4	39	39	39	13	21	24	28	15	10	20	8	17	16	12	14	19	22	17	12	21	19	22	18	13	21	24	28	15	10	20	8	17	16	12	14	19	22	17	12	21	19	22
E9Q5G3	E9Q5G3	52	52	52	Kinesin-like protein KIF23	Kif23	1	52	52	52	31	42	36	35	24	30	37	27	41	27	36	39	42	37	26	37	37	33	33	21	31	42	36	35	24	30	37	27	41	27	36	39	42	37	26	37	37	33	33
E9Q5K9;D6RG95	E9Q5K9;D6RG95	25;15	25;15	25;15	YTH domain-containing protein 1	Ythdc1	2	25	25	25	13	16	12	16	15	14	17	8	12	15	15	16	12	11	17	17	19	17	16	16	13	16	12	16	15	14	17	8	12	15	15	16	12	11	17	17	19	17	16
E9Q5W5;Q5SSH7	E9Q5W5;Q5SSH7	4;4	4;4	4;4	Zinc finger ZZ-type and EF-hand domain-containing protein 1	Zzef1	2	4	4	4	0	1	0	0	3	0	2	0	0	2	1	0	0	0	1	0	0	0	1	2	0	1	0	0	3	0	2	0	0	2	1	0	0	0	1	0	0	0	1
E9Q614;B1AR17;F7C528	E9Q614;B1AR17;F7C528	9;9;8	2;2;1	2;2;1		Chd3	3	9	2	2	4	5	5	4	4	5	5	4	4	5	4	5	4	5	6	7	6	5	5	5	0	1	1	0	0	1	1	1	1	0	0	1	0	1	0	1	1	1	1
E9Q616;G5E8K8	E9Q616	298;8	298;8	298;8		Ahnak	2	298	298	298	193	225	184	141	167	192	191	133	139	196	206	234	266	239	201	209	225	275	218	189	193	225	184	141	167	192	191	133	139	196	206	234	266	239	201	209	225	275	218
E9Q634	E9Q634	74	74	64	Unconventional myosin-Ie	Myo1e	1	74	74	64	61	55	52	8	62	59	53	40	54	64	60	56	51	51	58	60	57	35	44	64	61	55	52	8	62	59	53	40	54	64	60	56	51	51	58	60	57	35	44
E9Q638;Q61072	E9Q638;Q61072	6;6	6;6	6;6	Disintegrin and metalloproteinase domain-containing protein 9	Adam9	2	6	6	6	0	4	2	2	1	1	4	1	1	2	1	2	2	1	2	2	2	3	2	1	0	4	2	2	1	1	4	1	1	2	1	2	2	1	2	2	2	3	2
E9Q640;Q6NZN0;E9PUF4;E9PYZ7;A0A0R4J214	E9Q640;Q6NZN0;E9PUF4;E9PYZ7	15;15;13;13;3	14;14;12;12;3	14;14;12;12;3	RNA-binding protein 26	Rbm26	5	15	14	14	7	8	9	13	9	8	10	7	9	11	7	9	12	9	11	10	10	11	13	12	6	7	8	12	8	7	9	6	8	10	6	8	11	8	10	9	9	10	12
E9Q649	E9Q649	1	1	1	Beta-1,3-galactosyl-O-glycosyl-glycoprotein beta-1,6-N-acetylglucosaminyltransferase 4	Gcnt4	1	1	1	1	0	0	0	0	0	0	0	0	0	0	1	1	1	1	0	1	1	1	1	0	0	0	0	0	0	0	0	0	0	0	1	1	1	1	0	1	1	1	1
E9Q6A7;A2A655;A2A654	E9Q6A7;A2A655;A2A654	3;2;2	3;2;2	3;2;2		Bptf	3	3	3	3	2	1	1	2	2	1	2	1	1	1	1	3	1	2	3	3	2	3	2	2	2	1	1	2	2	1	2	1	1	1	1	3	1	2	3	3	2	3	2
E9Q6B2	E9Q6B2	8	8	8	Coiled-coil domain-containing protein 85C	Ccdc85c	1	8	8	8	3	3	1	0	1	2	2	1	0	4	2	3	2	1	2	4	3	3	0	1	3	3	1	0	1	2	2	1	0	4	2	3	2	1	2	4	3	3	0
E9Q6L0;J3QP81;A0A087WS18;A0A087WQF1;A0A087WNW8;A0A087WQ95;A0A087WRK0;A0A087WP42;E9QNY9;A0A087WRE8;E9QKH0;A0A087WQ31;Q80TV8;A0A0A6YXZ1;A0A0N4SUT7;A0A0A6YWK1;A0A0N4SVH2;A0A087WRU7	E9Q6L0;J3QP81;A0A087WS18;A0A087WQF1;A0A087WNW8;A0A087WQ95;A0A087WRK0;A0A087WP42;E9QNY9;A0A087WRE8;E9QKH0;A0A087WQ31;Q80TV8;A0A0A6YXZ1	34;34;34;34;34;33;33;33;33;33;33;33;31;28;6;6;3;2	34;34;34;34;34;33;33;33;33;33;33;33;31;28;6;6;3;2	30;30;30;30;30;29;29;29;29;29;29;29;27;24;5;5;3;2	CLIP-associating protein 1	Clasp1	18	34	34	30	19	20	7	4	19	13	17	8	6	22	12	14	6	9	21	20	16	5	8	23	19	20	7	4	19	13	17	8	6	22	12	14	6	9	21	20	16	5	8
E9Q6L4;Q60949;F6QUA9	E9Q6L4;Q60949	3;3;1	3;3;1	2;2;1	TBC1 domain family member 1	Tbc1d1	3	3	3	2	2	2	0	0	3	1	1	0	0	3	0	0	0	0	2	0	1	0	0	2	2	2	0	0	3	1	1	0	0	3	0	0	0	0	2	0	1	0	0
E9Q6M7	E9Q6M7	16	1	1		Pum1	1	16	1	1	8	8	10	11	12	10	8	11	12	12	9	12	11	11	11	11	9	10	10	11	0	0	0	1	0	1	0	1	0	1	1	1	1	0	1	1	0	1	0
E9Q6R7	E9Q6R7	120	120	118		Utrn	1	120	120	118	84	93	44	11	69	72	62	35	60	65	79	70	46	55	62	80	64	23	38	57	84	93	44	11	69	72	62	35	60	65	79	70	46	55	62	80	64	23	38
E9Q784	E9Q784	37	37	37		Zc3h13	1	37	37	37	12	21	23	31	17	20	23	21	23	17	17	21	23	24	16	17	23	27	26	17	12	21	23	31	17	20	23	21	23	17	17	21	23	24	16	17	23	27	26
E9Q7A5;E9Q8R5;Q99JY4	E9Q7A5;E9Q8R5;Q99JY4	4;4;4	4;4;4	4;4;4	TraB domain-containing protein	Trabd	3	4	4	4	1	2	2	2	3	2	3	1	1	3	3	3	2	2	3	1	3	2	2	3	1	2	2	2	3	2	3	1	1	3	3	3	2	2	3	1	3	2	2
E9Q7C1;G3X8S4;Q924H2	E9Q7C1;G3X8S4;Q924H2	4;4;4	4;4;4	4;4;4	Mediator of RNA polymerase II transcription subunit 15	Med15	3	4	4	4	1	1	0	2	1	0	2	0	1	1	1	1	0	1	2	1	2	1	2	1	1	1	0	2	1	0	2	0	1	1	1	1	0	1	2	1	2	1	2
E9Q7E2	E9Q7E2	5	5	5		Arid2	1	5	5	5	2	4	0	1	4	0	2	1	3	4	1	2	1	2	4	3	3	3	1	3	2	4	0	1	4	0	2	1	3	4	1	2	1	2	4	3	3	3	1
E9Q7F2	E9Q7F2	9	9	9	E3 ubiquitin-protein ligase RNF169	Rnf169	1	9	9	9	0	3	1	8	1	0	2	3	2	1	0	1	4	4	1	2	3	3	5	1	0	3	1	8	1	0	2	3	2	1	0	1	4	4	1	2	3	3	5
E9Q7G0	E9Q7G0	73	73	47		Numa1	1	73	73	47	25	38	32	32	28	28	37	31	35	35	34	40	44	34	41	38	51	47	51	41	25	38	32	32	28	28	37	31	35	35	34	40	44	34	41	38	51	47	51
E9Q7G1;D3YZZ5	E9Q7G1;D3YZZ5	5;5	5;5	5;5		Tmed7	2	5	5	5	3	4	2	2	3	4	3	1	2	3	2	3	1	2	3	2	2	2	2	3	3	4	2	2	3	4	3	1	2	3	2	3	1	2	3	2	2	2	2
E9Q7P6;Q05860	E9Q7P6;Q05860	2;2	2;2	2;2	Formin-1	Fmn1	2	2	2	2	0	1	0	0	0	0	1	0	0	1	0	0	0	0	2	0	1	0	0	2	0	1	0	0	0	0	1	0	0	1	0	0	0	0	2	0	1	0	0
E9Q7Q3	E9Q7Q3	49	14	0		Tpm3	1	49	14	0	38	33	32	15	41	41	32	32	33	42	40	34	31	34	41	41	35	24	29	40	9	4	6	2	11	12	3	5	5	11	11	6	7	5	10	11	8	4	4
E9Q7S1;R4GML0;O88466;F6UL00	E9Q7S1;R4GML0;O88466	10;10;10;1	10;10;10;1	10;10;10;1	Zinc finger protein 106	Zfp106;Znf106	4	10	10	10	3	3	5	6	3	3	6	3	3	4	2	5	5	4	2	4	3	5	5	2	3	3	5	6	3	3	6	3	3	4	2	5	5	4	2	4	3	5	5
E9Q7U2;Q8CGU1	E9Q7U2;Q8CGU1	11;11	11;11	11;11	Calcium-binding and coiled-coil domain-containing protein 1	Calcoco1	2	11	11	11	3	4	1	0	7	3	1	0	1	6	5	3	0	0	5	3	2	0	3	8	3	4	1	0	7	3	1	0	1	6	5	3	0	0	5	3	2	0	3
E9Q7Y3	E9Q7Y3	2	2	2	Uncharacterized protein ENSP00000471857 homolog		1	2	2	2	0	0	0	0	0	0	0	0	0	1	1	2	0	1	0	0	0	0	0	1	0	0	0	0	0	0	0	0	0	1	1	2	0	1	0	0	0	0	0
E9Q839;Q6P9P0	E9Q839;Q6P9P0	4;4	4;4	4;4	Protein FAM178A	Fam178a	2	4	4	4	1	1	0	0	0	0	0	0	0	0	1	1	0	0	1	2	0	1	2	0	1	1	0	0	0	0	0	0	0	0	1	1	0	0	1	2	0	1	2
E9Q855;Q3UXS0;O35609	E9Q855;Q3UXS0;O35609	8;8;8	8;8;8	8;8;8	Secretory carrier-associated membrane protein 3	Scamp3	3	8	8	8	6	7	1	1	8	6	7	0	2	7	7	7	2	3	7	6	6	1	3	7	6	7	1	1	8	6	7	0	2	7	7	7	2	3	7	6	6	1	3
E9Q8A3;Q8BKC8;D6RI80	E9Q8A3;Q8BKC8;D6RI80	4;4;3	4;4;3	4;4;3	Phosphatidylinositol 4-kinase beta	Pi4kb	3	4	4	4	2	2	0	0	3	0	1	0	1	3	1	0	0	0	3	0	0	0	1	3	2	2	0	0	3	0	1	0	1	3	1	0	0	0	3	0	0	0	1
E9Q8D0;F6QYD2	E9Q8D0;F6QYD2	6;3	6;3	6;3		Dnajc21	2	6	6	6	2	1	1	0	3	4	2	1	1	3	2	1	1	1	4	3	4	1	1	3	2	1	1	0	3	4	2	1	1	3	2	1	1	1	4	3	4	1	1
E9Q8I7;E9PZN0	E9Q8I7	3;1	3;1	3;1		Nfxl1	2	3	3	3	0	1	0	0	0	0	1	0	0	1	0	0	0	0	0	0	2	0	0	0	0	1	0	0	0	0	1	0	0	1	0	0	0	0	0	0	2	0	0
E9Q8K8	E9Q8K8	46	1	1		Zc3h4	1	46	1	1	32	36	37	41	33	36	36	37	35	33	34	31	38	36	33	35	37	38	38	33	1	1	1	1	1	1	1	1	1	1	1	1	1	1	1	1	1	1	1
E9Q8L9;Q9D620	E9Q8L9;Q9D620	11;9	11;9	11;9	Rab11 family-interacting protein 1	Rab11fip1	2	11	11	11	8	7	0	1	8	2	6	2	3	9	4	3	4	3	8	7	8	0	2	6	8	7	0	1	8	2	6	2	3	9	4	3	4	3	8	7	8	0	2
E9Q8N5;Q08EB6;F7DCH5;Q8BRT1	E9Q8N5;Q08EB6;F7DCH5;Q8BRT1	19;19;19;19	15;15;15;15	15;15;15;15	CLIP-associating protein 2	Clasp2	4	19	15	15	11	11	4	5	8	6	8	3	5	10	6	8	2	6	10	8	9	4	5	8	7	7	2	3	5	2	5	1	3	8	4	5	2	4	7	4	6	2	3
E9Q8T7	E9Q8T7	5	5	5		Dnah1	1	5	5	5	2	2	2	1	3	3	0	1	2	2	2	2	3	1	2	1	1	1	1	0	2	2	2	1	3	3	0	1	2	2	2	2	3	1	2	1	1	1	1
E9Q983;E9Q3Z5;Q8K4L3;Q8K4L2;F6R6A4;D3Z2X9;F6TBK9	E9Q983;E9Q3Z5;Q8K4L3;Q8K4L2;F6R6A4	101;100;98;94;55;1;1	101;100;98;94;55;1;1	101;100;98;94;55;1;1	Supervillin	Svil	7	101	101	101	78	74	58	3	78	76	65	54	75	79	82	72	63	61	76	76	62	33	58	73	78	74	58	3	78	76	65	54	75	79	82	72	63	61	76	76	62	33	58
E9Q992;E9PX17;Q8CFB8;Q3ULW8	E9Q992;E9PX17;Q8CFB8;Q3ULW8	1;1;1;1	1;1;1;1	1;1;1;1		Parp3	4	1	1	1	1	1	1	1	1	1	1	1	1	1	1	1	1	1	1	1	1	1	1	1	1	1	1	1	1	1	1	1	1	1	1	1	1	1	1	1	1	1	1
E9Q9A9;F7CFL3	E9Q9A9	16;6	16;6	16;6	2-5-oligoadenylate synthase 2	Oas2	2	16	16	16	13	8	3	3	10	10	6	2	5	9	9	7	2	5	7	6	7	3	3	7	13	8	3	3	10	10	6	2	5	9	9	7	2	5	7	6	7	3	3
E9Q9B0;O35071;Q3V3Y9	E9Q9B0;O35071;Q3V3Y9	16;16;8	11;11;6	11;11;6	Kinesin-like protein;Kinesin-like protein KIF1C	Kif1c	3	16	11	11	5	6	7	9	2	4	6	6	6	6	4	6	8	5	3	7	10	11	6	7	5	5	6	7	1	3	5	5	3	4	3	5	6	4	2	5	8	9	4
E9Q9B3	E9Q9B3	4	4	4		Spryd3	1	4	4	4	1	0	0	2	0	1	0	2	1	0	2	0	1	1	0	1	1	3	0	0	1	0	0	2	0	1	0	2	1	0	2	0	1	1	0	1	1	3	0
E9Q9B7	E9Q9B7	32	32	32		Kidins220	1	32	32	32	26	18	6	3	7	19	11	1	10	7	19	12	4	8	7	11	9	2	6	2	26	18	6	3	7	19	11	1	10	7	19	12	4	8	7	11	9	2	6
E9Q9C0;E9Q9C2;E9QK41;Q8K4G5;E9Q9D1;E9Q9D2;E9Q030;E9Q9Q7	E9Q9C0;E9Q9C2;E9QK41;Q8K4G5;E9Q9D1;E9Q9D2;E9Q030;E9Q9Q7	45;44;44;44;28;28;28;27	45;44;44;44;28;28;28;27	1;1;1;1;1;1;1;1	Actin-binding LIM protein 1	Ablim1	8	45	45	1	36	36	31	6	35	32	27	21	30	35	36	35	30	35	30	35	31	22	20	29	36	36	31	6	35	32	27	21	30	35	36	35	30	35	30	35	31	22	20
E9Q9C3;E9Q852;Q9QZQ1;E9PYX7;D3YUD2;F7C3I9;D3Z7L2	E9Q9C3;E9Q852;Q9QZQ1;E9PYX7	45;43;43;39;5;5;4	45;43;43;39;5;5;4	45;43;43;39;5;5;4	Afadin	Mllt4	7	45	45	45	24	31	21	11	23	17	18	15	22	23	13	24	20	21	24	24	18	22	19	24	24	31	21	11	23	17	18	15	22	23	13	24	20	21	24	24	18	22	19
E9Q9C7;E9Q9C1;E9Q9C4;F6YHE5	E9Q9C7;E9Q9C1;E9Q9C4	45;45;41;13	1;1;0;0	1;1;0;0		Ablim1	4	45	1	1	36	37	31	5	34	33	27	20	29	34	36	35	30	34	29	36	31	21	19	28	0	1	0	0	0	1	0	0	0	0	0	0	0	0	0	1	0	0	0
E9Q9F5;E9Q1G8;O55131	E9Q9F5;E9Q1G8;O55131	16;16;16	16;16;16	15;15;15	Septin-7	2007-09-01	3	16	16	15	6	7	7	5	10	7	10	5	6	12	8	10	4	7	11	11	7	6	6	13	6	7	7	5	10	7	10	5	6	12	8	10	4	7	11	11	7	6	6
E9Q9F7	E9Q9F7	2	2	2		Ccdc146	1	2	2	2	1	1	1	0	2	1	1	0	1	1	2	1	1	0	2	2	1	1	1	1	1	1	1	0	2	1	1	0	1	1	2	1	1	0	2	2	1	1	1
E9Q9I2;E9Q9R9;F6YZU5;F6VMK9;F6Z115	E9Q9I2;E9Q9R9;F6YZU5	19;19;15;3;2	19;19;15;3;2	19;19;15;3;2		Dlg5	5	19	19	19	6	10	3	2	8	3	6	1	4	6	4	10	3	6	4	8	6	3	7	6	6	10	3	2	8	3	6	1	4	6	4	10	3	6	4	8	6	3	7
E9Q9L1;E9Q1V5;E9Q914;Q6ZPR5;E9Q0L7;E9Q1M2;E9Q5Z0;E9Q5R0;E9PVE5;E9Q146;E9PZU7	E9Q9L1;E9Q1V5;E9Q914;Q6ZPR5;E9Q0L7	4;4;4;4;3;1;1;1;1;1;1	4;4;4;4;3;1;1;1;1;1;1	4;4;4;4;3;1;1;1;1;1;1	Sphingomyelin phosphodiesterase 4	Smpd4	11	4	4	4	1	1	0	0	0	0	0	0	0	2	2	1	0	0	1	2	0	0	0	1	1	1	0	0	0	0	0	0	0	2	2	1	0	0	1	2	0	0	0
E9Q9M5;A0A0A6YWX1;J3KMM1;Q3UJD6;A0A0A6YWN9;A0A0A6YX42	E9Q9M5;A0A0A6YWX1;J3KMM1;Q3UJD6;A0A0A6YWN9;A0A0A6YX42	6;6;6;6;4;3	6;6;6;6;4;3	6;6;6;6;4;3	Ubiquitin carboxyl-terminal hydrolase;Ubiquitin carboxyl-terminal hydrolase 19	Usp19	6	6	6	6	4	3	0	2	4	1	1	0	1	5	2	2	2	2	5	3	2	0	1	5	4	3	0	2	4	1	1	0	1	5	2	2	2	2	5	3	2	0	1
E9Q9N6;E9PYX3;A0A0R4J227;A0A0R4J0B1;F7A3Q3;F6UY70;E9Q2J6;E9Q8H5;A0A0A6YY78;F6Z4Q6;E9Q2G8;E9PZ55	E9Q9N6;E9PYX3;A0A0R4J227;A0A0R4J0B1;F7A3Q3	29;29;29;29;15;11;6;3;3;2;2;1	29;29;29;29;15;11;6;3;3;2;2;1	1;1;1;1;1;1;0;0;0;0;0;0		Mark2	12	29	29	1	20	19	11	13	15	12	14	8	13	18	16	15	9	14	14	16	15	13	16	14	20	19	11	13	15	12	14	8	13	18	16	15	9	14	14	16	15	13	16
E9Q9Q2;A0A087WPF0;Q80ZH9;A0A087WP65;Q3URW7;A0A087WQF6;A0A087WQI5	E9Q9Q2	5;2;2;1;1;1;1	5;2;2;1;1;1;1	5;2;2;1;1;1;1		R3hdm1	7	5	5	5	2	0	1	2	2	0	3	4	4	3	1	0	3	3	3	1	3	2	2	1	2	0	1	2	2	0	3	4	4	3	1	0	3	3	3	1	3	2	2
E9Q9S2;Q9CZX2;F6RCX2	E9Q9S2;Q9CZX2	16;16;3	16;16;3	16;16;3	Centrosomal protein of 89 kDa	Cep89	3	16	16	16	5	11	5	2	4	2	11	2	7	5	9	8	5	5	2	7	7	2	6	1	5	11	5	2	4	2	11	2	7	5	9	8	5	5	2	7	7	2	6
E9Q9T6;Q6ZPL9;A0A0G2JG82	E9Q9T6;Q6ZPL9	11;11;1	11;11;1	11;11;1	ATP-dependent RNA helicase DDX55	Ddx55	3	11	11	11	3	4	2	2	1	2	5	1	3	2	2	3	4	2	3	3	2	4	2	2	3	4	2	2	1	2	5	1	3	2	2	3	4	2	3	3	2	4	2
E9Q9V3;E9PY55;E9Q701;F8VQL9;Q9WU42;F6Z4B2;D3Z2J5;F6YAU7;A0A0G2JEQ5;F6SK53	E9Q9V3;E9PY55;E9Q701;F8VQL9;Q9WU42;F6Z4B2;D3Z2J5	10;10;10;10;10;8;5;2;1;1	10;10;10;10;10;8;5;2;1;1	9;9;9;9;9;7;4;2;1;1	Nuclear receptor corepressor 2	Ncor2	10	10	10	9	2	7	4	7	2	0	5	4	4	6	0	4	5	7	3	3	5	6	5	3	2	7	4	7	2	0	5	4	4	6	0	4	5	7	3	3	5	6	5
E9Q9V9;Q8VCR0;Q6LC96;G3UXP8;A2AJP1;Q3TWJ1;P28705;P28700;P28704	E9Q9V9;Q8VCR0;Q6LC96;G3UXP8;A2AJP1;Q3TWJ1;P28705;P28700;P28704	1;1;1;1;1;1;1;1;1	1;1;1;1;1;1;1;1;1	1;1;1;1;1;1;1;1;1	Retinoic acid receptor RXR-gamma;Retinoic acid receptor RXR-alpha;Retinoic acid receptor RXR-beta	Rxrg;Rxrb;Rxra	9	1	1	1	0	0	0	0	0	1	1	0	0	0	1	1	0	0	1	0	1	0	0	1	0	0	0	0	0	1	1	0	0	0	1	1	0	0	1	0	1	0	0
E9Q9Y2	E9Q9Y2	6	1	0		Ncor1	1	6	1	0	2	4	2	0	1	1	2	1	0	1	0	3	3	1	0	2	2	0	1	1	0	1	0	0	0	0	0	0	0	0	0	0	1	0	0	0	1	0	1
E9QA05;Q8C405;O35892;A0A0K0K1F9;D6RIJ4;E9Q4Y0;Q99388;F6WL90	E9QA05;Q8C405;O35892;A0A0K0K1F9;D6RIJ4;E9Q4Y0;Q99388	8;8;8;7;6;6;4;2	8;8;8;7;6;6;4;2	8;8;8;7;6;6;4;2	Nuclear autoantigen Sp-100;Component of Sp100-rs	Sp100;Csprs	8	8	8	8	5	4	1	2	7	6	6	0	0	7	6	5	1	2	7	5	3	2	1	7	5	4	1	2	7	6	6	0	0	7	6	5	1	2	7	5	3	2	1
E9QA15;D3Z6I7	E9QA15;D3Z6I7	56;45	56;45	0;0		Cald1	2	56	56	0	44	40	34	17	42	50	32	26	39	45	48	32	29	30	35	47	29	24	27	32	44	40	34	17	42	50	32	26	39	45	48	32	29	30	35	47	29	24	27
E9QA16;E9Q0M9;Q8VCQ8;S4R1T7;E9Q9F3	E9QA16;E9Q0M9;Q8VCQ8;S4R1T7	51;50;48;44;22	3;2;3;2;2	2;2;2;2;2		Cald1	5	51	3	2	43	39	34	18	42	48	31	26	38	42	46	33	31	29	33	46	29	24	27	33	3	3	2	1	3	3	1	2	1	2	3	3	3	2	1	3	2	1	1
E9QA45;Q3UJK4	E9QA45;Q3UJK4	1;1	1;1	1;1	GTP-binding protein 2	Gtpbp2	2	1	1	1	0	0	1	1	0	0	0	0	0	1	0	0	0	0	1	0	0	0	1	1	0	0	1	1	0	0	0	0	0	1	0	0	0	0	1	0	0	0	1
E9QAE3	E9QAE3	3	3	3		Btaf1	1	3	3	3	1	2	0	0	1	1	0	0	0	1	2	0	0	0	1	1	1	0	0	2	1	2	0	0	1	1	0	0	0	1	2	0	0	0	1	1	1	0	0
E9QAF9;Q0VGY8	E9QAF9;Q0VGY8	8;8	8;8	8;8	Protein TANC1	Tanc1	2	8	8	8	6	6	1	0	2	4	5	2	1	1	5	4	2	1	1	5	3	1	1	1	6	6	1	0	2	4	5	2	1	1	5	4	2	1	1	5	3	1	1
E9QAH1;E9PVZ8	E9QAH1;E9PVZ8	12;12	12;12	12;12		Golgb1	2	12	12	12	2	4	2	0	5	2	2	0	1	3	2	3	1	1	3	4	1	0	0	2	2	4	2	0	5	2	2	0	1	3	2	3	1	1	3	4	1	0	0
E9QAI5;B2RQC6;G3UWN2;E9QAT6;F6S3Z3;Q8C196	E9QAI5;B2RQC6;G3UWN2	57;57;52;26;3;1	57;57;52;26;3;1	57;57;52;26;3;1	CAD protein;Glutamine-dependent carbamoyl-phosphate synthase;Aspartate carbamoyltransferase;Dihydroorotase	Cad	6	57	57	57	33	35	14	6	42	27	33	9	12	46	33	38	16	19	45	35	38	11	14	40	33	35	14	6	42	27	33	9	12	46	33	38	16	19	45	35	38	11	14
E9QAJ9;Q3UIA2	E9QAJ9;Q3UIA2	5;5	5;5	4;4	Rho GTPase-activating protein 17	Arhgap17	2	5	5	4	2	1	0	0	3	0	0	0	0	2	0	0	1	0	2	2	1	0	0	2	2	1	0	0	3	0	0	0	0	2	0	0	1	0	2	2	1	0	0
E9QAP7	E9QAP7	5	5	5		Taf4a	1	5	5	5	0	0	1	2	2	0	0	1	1	1	1	1	1	0	1	1	1	1	1	0	0	0	1	2	2	0	0	1	1	1	1	1	1	0	1	1	1	1	1
E9QAQ7;A2BH40	E9QAQ7;A2BH40	8;8	7;7	7;7	AT-rich interactive domain-containing protein 1A	Arid1a	2	8	7	7	4	4	3	2	4	1	4	1	1	5	4	5	2	3	3	4	4	3	3	5	3	4	2	2	3	0	3	1	0	4	3	4	2	2	2	3	3	2	3
E9QAS4;E9QAS5;Q6PDQ2;F6WR45;B0QZH8;B0QZH7	E9QAS4;E9QAS5;Q6PDQ2	61;61;61;13;1;1	61;61;61;13;1;1	50;50;50;6;0;0	Chromodomain-helicase-DNA-binding protein 4	Chd4	6	61	61	50	33	35	26	28	37	27	41	23	23	43	30	39	27	28	47	40	37	29	31	45	33	35	26	28	37	27	41	23	23	43	30	39	27	28	47	40	37	29	31
E9QAT0;Q6AXB7;P35922;E9QAS8	E9QAT0;Q6AXB7;P35922;E9QAS8	46;44;44;42	44;42;42;40	2;2;2;2	Fragile X mental retardation protein 1 homolog	Fmr1	4	46	44	2	28	36	36	37	36	34	37	36	38	36	34	37	39	36	36	37	37	38	38	39	26	34	34	35	34	32	35	34	36	34	32	35	37	34	34	35	35	36	36
E9QAT4;A2AIX1;F7BPW6	E9QAT4;A2AIX1	9;9;4	9;9;4	9;9;4		Sec16a	3	9	9	9	2	1	2	0	3	2	3	0	1	5	2	0	0	1	2	3	3	2	0	4	2	1	2	0	3	2	3	0	1	5	2	0	0	1	2	3	3	2	0
E9QB02;Q68FL6;F6W0G8	E9QB02;Q68FL6	27;27;5	27;27;5	27;27;5	Methionine--tRNA ligase, cytoplasmic	Mars	3	27	27	27	16	15	11	7	22	9	17	6	5	21	19	14	12	11	21	20	16	14	10	18	16	15	11	7	22	9	17	6	5	21	19	14	12	11	21	20	16	14	10
E9QJT2;Q3UMQ8	E9QJT2;Q3UMQ8	10;10	10;10	10;10	H/ACA ribonucleoprotein complex non-core subunit NAF1	Naf1	2	10	10	10	9	9	7	8	8	7	8	7	8	9	8	7	8	8	8	9	9	9	9	9	9	9	7	8	8	7	8	7	8	9	8	7	8	8	8	9	9	9	9
E9QJU8;Q8CG79;A0A0A6YX89	E9QJU8;Q8CG79	21;21;3	21;21;3	20;20;3	Apoptosis-stimulating of p53 protein 2	Trp53bp2;Tp53bp2	3	21	21	20	10	11	7	0	7	9	7	4	10	8	8	13	6	9	7	10	8	2	5	8	10	11	7	0	7	9	7	4	10	8	8	13	6	9	7	10	8	2	5
E9QK04;P97798	E9QK04;P97798	6;6	6;6	6;6	Neogenin	Neo1	2	6	6	6	2	2	1	0	2	2	2	1	2	3	2	3	1	1	2	1	2	1	0	3	2	2	1	0	2	2	2	1	2	3	2	3	1	1	2	1	2	1	0
E9QK83;Q5XG71	E9QK83;Q5XG71	52;51	52;51	52;51	Small subunit processome component 20 homolog	Utp20	2	52	52	52	22	32	25	33	14	14	33	20	27	20	26	34	34	30	26	31	28	32	33	14	22	32	25	33	14	14	33	20	27	20	26	34	34	30	26	31	28	32	33
E9QKB2;Q9JKS5	E9QKB2;Q9JKS5	14;14	14;14	14;14	Intracellular hyaluronan-binding protein 4	Habp4	2	14	14	14	4	7	7	12	9	6	10	8	12	7	7	10	9	7	8	9	9	13	7	8	4	7	7	12	9	6	10	8	12	7	7	10	9	7	8	9	9	13	7
E9QKD1;Q3UHX0	E9QKD1;Q3UHX0	5;5	5;5	5;5	Nucleolar protein 8	Nol8	2	5	5	5	1	2	2	1	1	1	4	3	0	2	2	3	2	3	2	1	3	2	0	1	1	2	2	1	1	1	4	3	0	2	2	3	2	3	2	1	3	2	0
E9QKG6;E9Q804;Q99NH0;A0A0G2JDZ9;F6SI14;F6YYD3	E9QKG6;E9Q804;Q99NH0;A0A0G2JDZ9	56;56;56;53;2;1	56;56;56;53;2;1	39;39;39;36;0;0	Ankyrin repeat domain-containing protein 17	Ankrd17	6	56	56	39	25	21	6	7	37	33	33	4	9	36	27	26	9	13	38	32	31	13	15	43	25	21	6	7	37	33	33	4	9	36	27	26	9	13	38	32	31	13	15
E9QKG8;Q6PG16;E9Q4T0;D6RI36	E9QKG8;Q6PG16;E9Q4T0	6;6;5;1	6;6;5;1	6;6;5;1	Holliday junction recognition protein	Hjurp	4	6	6	6	1	1	1	3	2	0	2	1	2	1	1	3	3	1	1	1	3	4	5	0	1	1	1	3	2	0	2	1	2	1	1	3	3	1	1	1	3	4	5
E9QKK8;F6Q8D3;Q9QZW0	E9QKK8;F6Q8D3;Q9QZW0	2;2;2	2;2;2	2;2;2	Phospholipid-transporting ATPase;Phospholipid-transporting ATPase 11C	Atp11c	3	2	2	2	1	1	0	0	0	0	1	0	0	0	2	1	0	1	1	2	1	0	1	1	1	1	0	0	0	0	1	0	0	0	2	1	0	1	1	2	1	0	1
E9QKL0;Q99NG0	E9QKL0;Q99NG0	3;3	3;3	3;3	Helicase ARIP4	Rad54l2	2	3	3	3	1	1	2	1	2	2	1	1	2	1	1	1	1	1	2	2	2	1	1	2	1	1	2	1	2	2	1	1	2	1	1	1	1	1	2	2	2	1	1
E9QKL6;D3Z2E7;E9Q3L4;G3UXS8;G3UY50;E9PVL3;Q504N7;Q8BV49	E9QKL6	27;4;4;1;1;1;1;1	27;4;4;1;1;1;1;1	5;0;0;0;0;0;0;0		Ifi204	8	27	27	5	15	13	10	8	16	17	7	9	7	20	13	10	14	7	23	20	13	10	6	20	15	13	10	8	16	17	7	9	7	20	13	10	14	7	23	20	13	10	6
E9QKQ3;Q9Z2Q2;K4DI66;F6ZLH4;H7BX94;D3Z5V3	E9QKQ3;Q9Z2Q2;K4DI66;F6ZLH4;H7BX94	18;18;12;11;11;4	18;18;12;11;11;4	18;18;12;11;11;4	Lysine-rich nucleolar protein 1	Knop1	6	18	18	18	8	11	10	15	7	9	10	9	9	5	10	10	10	13	6	12	9	10	9	6	8	11	10	15	7	9	10	9	9	5	10	10	10	13	6	12	9	10	9
E9QKV6;E9PWZ6;E9PZW8;Q9QY06	E9QKV6;E9PWZ6;E9PZW8;Q9QY06	29;29;29;29	29;29;29;29	28;28;28;28	Unconventional myosin-IXb	Myo9b	4	29	29	28	11	14	11	5	16	9	13	7	13	14	13	12	9	10	15	15	9	8	11	14	11	14	11	5	16	9	13	7	13	14	13	12	9	10	15	15	9	8	11
E9QKZ2;Q91YE6;E0CXB2;F6TLX3;E0CY46;F6UT58	E9QKZ2;Q91YE6;E0CXB2	13;13;8;5;2;1	13;13;8;5;2;1	13;13;8;5;2;1	Importin-9	Ipo9	6	13	13	13	6	6	2	0	9	6	5	0	3	12	3	3	2	5	11	4	7	1	1	12	6	6	2	0	9	6	5	0	3	12	3	3	2	5	11	4	7	1	1
E9QL43;Q8CIC2;A0A0R4J1K6	E9QL43;Q8CIC2;A0A0R4J1K6	3;3;2	3;3;2	3;3;2	Nucleoporin-like protein 2	Nupl2	3	3	3	3	1	2	2	2	3	1	2	1	3	1	1	2	2	2	3	2	3	2	2	2	1	2	2	2	3	1	2	1	3	1	1	2	2	2	3	2	3	2	2
E9QL80;Q91YX5;D3YVK0	E9QL80;Q91YX5	5;5;1	5;5;1	5;5;1	Acyl-CoA:lysophosphatidylglycerol acyltransferase 1	Lpgat1	3	5	5	5	3	4	0	2	4	5	2	0	0	3	5	4	1	1	4	2	1	2	2	3	3	4	0	2	4	5	2	0	0	3	5	4	1	1	4	2	1	2	2
E9QLA5;Q0GNC1	E9QLA5;Q0GNC1	55;48	55;48	55;48	Inverted formin-2	Inf2	2	55	55	55	42	44	29	4	39	45	39	27	38	39	46	38	25	33	40	43	38	13	27	41	42	44	29	4	39	45	39	27	38	39	46	38	25	33	40	43	38	13	27
E9QLB8;Q566J8	E9QLB8;Q566J8	1;1	1;1	1;1	AarF domain-containing protein kinase 4	Adck4	2	1	1	1	0	0	1	1	0	0	0	1	0	0	1	0	1	1	1	1	0	1	1	1	0	0	1	1	0	0	0	1	0	0	1	0	1	1	1	1	0	1	1
E9QLD2;D3Z1P7;P97500	E9QLD2;D3Z1P7;P97500	1;1;1	1;1;1	1;1;1	Myelin transcription factor 1-like protein	Myt1l	3	1	1	1	1	1	1	0	0	1	1	1	0	0	1	1	1	1	1	1	1	1	1	0	1	1	1	0	0	1	1	1	0	0	1	1	1	1	1	1	1	1	1
E9QLL2;Q8BZ98;F2Z460;E0CXZ8	E9QLL2;Q8BZ98	3;3;1;1	1;1;1;1	1;1;1;1	Dynamin-3	Dnm3	4	3	1	1	3	2	0	0	3	3	3	2	2	3	2	3	2	2	3	3	3	1	1	3	1	1	0	0	1	1	1	1	1	1	0	1	1	1	1	1	1	0	0
E9QLQ7;Q91YQ1;M0QW55	E9QLQ7;Q91YQ1	3;3;1	3;3;1	2;2;1	Ras-related protein Rab-7L1	Rab29	3	3	3	2	2	2	2	2	1	0	2	0	0	0	1	2	1	2	2	1	2	2	1	1	2	2	2	2	1	0	2	0	0	0	1	2	1	2	2	1	2	2	1
E9QM14;Q9JIY2;A0A087WPK1;A0A087WSE1	E9QM14;Q9JIY2;A0A087WPK1;A0A087WSE1	12;12;10;10	11;11;10;10	11;11;10;10	E3 ubiquitin-protein ligase Hakai	Cbll1	4	12	11	11	6	6	8	9	4	5	8	7	8	1	7	6	7	10	3	6	7	8	10	5	6	5	8	8	4	4	7	6	8	1	7	5	7	9	2	6	6	7	9
E9QM77;O70305	E9QM77;O70305	32;32	31;31	6;6	Ataxin-2	Atxn2	2	32	31	6	17	12	19	20	13	14	18	13	15	16	18	15	21	19	16	18	19	22	17	14	16	11	18	19	13	13	18	12	14	15	17	15	20	18	15	17	19	21	16
E9QMB7;Q8CES0	E9QMB7;Q8CES0	3;3	3;3	3;3	N-alpha-acetyltransferase 30	Naa30	2	3	3	3	0	2	0	0	1	0	2	0	1	0	1	1	0	0	2	0	0	0	0	0	0	2	0	0	1	0	2	0	1	0	1	1	0	0	2	0	0	0	0
E9QMC1;P59242;A0A0G2JEK8;REV__Q9ER60;REV__G3X8T7	E9QMC1;P59242	107;102;31;1;1	107;102;31;1;1	2;2;1;0;0	Cingulin	Cgn	5	107	107	2	56	80	67	7	62	64	75	56	74	60	73	76	62	71	55	72	76	34	62	60	56	80	67	7	62	64	75	56	74	60	73	76	62	71	55	72	76	34	62
E9QME5;E9QP19;Q99PP7;A0A0G2JGY5;A0A0G2JFC3	E9QME5;E9QP19;Q99PP7	9;9;9;4;1	9;9;9;4;1	8;8;8;4;1	E3 ubiquitin-protein ligase TRIM33	Trim33	5	9	9	8	4	4	1	2	2	1	2	0	2	4	3	2	2	2	4	4	2	1	2	4	4	4	1	2	2	1	2	0	2	4	3	2	2	2	4	4	2	1	2
E9QMH7;Q9DBZ1	E9QMH7;Q9DBZ1	3;3	3;3	3;3	Inhibitor of nuclear factor kappa-B kinase-interacting protein	Ikbip	2	3	3	3	0	2	0	0	0	2	1	1	0	1	0	1	1	0	1	1	1	0	0	0	0	2	0	0	0	2	1	1	0	1	0	1	1	0	1	1	1	0	0
E9QMN5;Q8CHY6	E9QMN5;Q8CHY6	7;7	7;7	7;7	Transcriptional repressor p66 alpha	Gatad2a	2	7	7	7	2	2	3	4	2	1	5	2	2	4	1	3	1	1	2	2	2	3	1	1	2	2	3	4	2	1	5	2	2	4	1	3	1	1	2	2	2	3	1
E9QMU1;J3QNW9;B7ZNG0	E9QMU1;J3QNW9;B7ZNG0	6;6;6	5;5;5	5;5;5	Kinesin-like protein;Kinesin-like protein KIF7	Kif7	3	6	5	5	2	2	2	1	3	0	4	0	2	3	2	1	4	0	3	3	3	3	3	5	1	1	1	1	2	0	3	0	1	2	1	0	3	0	2	2	2	2	2
E9QMV2;Q4KML4	E9QMV2;Q4KML4	1;1	1;1	1;1	Costars family protein ABRACL	Abracl	2	1	1	1	0	0	0	0	1	0	1	0	0	1	0	0	0	0	1	0	0	0	0	1	0	0	0	0	1	0	1	0	0	1	0	0	0	0	1	0	0	0	0
E9QN31;Q922K7;A0A0N4SW16	E9QN31;Q922K7	33;27;6	33;27;6	33;27;6	Probable 28S rRNA (cytosine-C(5))-methyltransferase	Nop2	3	33	33	33	16	26	20	24	19	19	28	20	19	19	23	22	23	21	22	25	28	24	17	19	16	26	20	24	19	19	28	20	19	19	23	22	23	21	22	25	28	24	17
E9QN92;D3YTP0;A0A0R4J1G9;Q8CI59	E9QN92;D3YTP0;A0A0R4J1G9;Q8CI59	4;3;3;3	4;3;3;3	4;3;3;3	Metalloreductase STEAP3	Steap3	4	4	4	4	2	0	0	0	1	1	1	0	0	3	2	2	1	0	1	2	2	0	0	0	2	0	0	0	1	1	1	0	0	3	2	2	1	0	1	2	2	0	0
E9QNH6;E9Q580;Q7TQD7;P46735;D3YV80	E9QNH6;E9Q580;Q7TQD7;P46735	7;7;7;7;2	6;6;6;6;1	5;5;5;5;1	Unconventional myosin-Ib	Myo1b	5	7	6	5	5	4	3	1	6	2	3	2	2	7	3	4	4	3	6	4	3	2	2	6	5	4	2	1	5	2	3	1	2	6	3	4	3	3	5	4	3	1	1
E9QNN1;Q3UR42	E9QNN1;Q3UR42	80;51	80;51	2;2		Dhx9	2	80	80	2	62	64	64	64	67	58	66	50	64	67	62	62	66	62	67	63	62	64	61	63	62	64	64	64	67	58	66	50	64	67	62	62	66	62	67	63	62	64	61
E9QNY8;Q9JLC8	E9QNY8;Q9JLC8	4;4	4;4	4;4	Sacsin	Sacs	2	4	4	4	0	1	1	2	0	0	0	1	1	0	0	0	2	0	1	0	0	0	1	0	0	1	1	2	0	0	0	1	1	0	0	0	2	0	1	0	0	0	1
E9QP00;A0A0N4SVC2;Q6PFR5	E9QP00;A0A0N4SVC2;Q6PFR5	14;13;13	12;11;11	12;11;11	Transformer-2 protein homolog alpha	Tra2a	3	14	12	12	11	12	9	11	11	11	11	9	8	12	10	12	10	9	12	10	11	10	9	12	9	10	7	9	9	9	9	7	6	10	8	10	8	7	10	9	9	8	7
E9QP36;Q8C886	E9QP36;Q8C886	12;7	12;7	12;7	Probable pleckstrin homology domain-containing family N member 1	Plekhn1	2	12	12	12	7	6	3	3	5	3	4	2	3	6	3	5	4	3	5	5	4	3	5	5	7	6	3	3	5	3	4	2	3	6	3	5	4	3	5	5	4	3	5
E9QP46;Q6ZWQ0;Q6DFZ2;F6W8R9;Q6ZWN0;F7BX34;D3YVK9;D3Z2J8;D6RH38;D3Z2P5;D3Z412	E9QP46;Q6ZWQ0	74;73;19;13;7;6;3;2;1;1;1	74;73;19;13;7;6;3;2;1;1;1	74;73;19;13;7;6;3;2;1;1;1	Nesprin-2	Syne2	11	74	74	74	30	32	14	21	28	28	23	5	17	26	24	25	13	12	36	33	24	17	22	29	30	32	14	21	28	28	23	5	17	26	24	25	13	12	36	33	24	17	22
E9QP59;D3YU56;Q9WU40	E9QP59;D3YU56;Q9WU40	22;22;22	22;22;22	22;22;22	Inner nuclear membrane protein Man1	Lemd3	3	22	22	22	10	16	7	13	10	7	14	9	9	16	8	12	14	14	13	13	14	16	14	10	10	16	7	13	10	7	14	9	9	16	8	12	14	14	13	13	14	16	14
E9QP84;G3UW74;Q6PGF3	E9QP84;G3UW74;Q6PGF3	3;3;3	3;3;3	3;3;3	Mediator of RNA polymerase II transcription subunit 16	Med16	3	3	3	3	0	2	1	1	0	0	1	1	0	2	1	1	1	0	3	2	2	1	1	1	0	2	1	1	0	0	1	1	0	2	1	1	1	0	3	2	2	1	1
E9QPE7;O08638	E9QPE7;O08638	33;30	7;6	7;6	Myosin-11	Myh11	2	33	7	7	25	25	26	12	29	26	27	25	29	29	26	28	25	26	28	26	27	20	28	27	2	3	2	0	4	2	3	2	6	3	3	3	1	4	3	2	2	0	4
E9QPI5;Q6A026;A0A0J9YV33	E9QPI5;Q6A026	29;29;2	25;25;2	25;25;2	Sister chromatid cohesion protein PDS5 homolog A	Pds5a	3	29	25	25	15	18	11	12	15	14	18	6	8	19	15	15	11	9	19	19	14	12	12	18	13	15	9	10	12	12	16	4	7	16	13	12	10	8	16	16	11	10	10
E9QPN7;Q8VDR9	E9QPN7;Q8VDR9	13;13	11;11	11;11	Dedicator of cytokinesis protein 6	Dock6	2	13	11	11	7	7	1	0	4	6	6	5	3	7	6	7	2	4	7	5	3	1	5	4	7	6	0	0	4	5	4	5	2	6	6	5	2	3	6	5	2	1	4
E9QPQ8;Q8JZS9	E9QPQ8;Q8JZS9	6;5	6;5	6;5	39S ribosomal protein L48, mitochondrial	Mrpl48	2	6	6	6	0	2	4	4	3	2	2	2	5	3	1	3	4	5	3	2	2	4	3	3	0	2	4	4	3	2	2	2	5	3	1	3	4	5	3	2	2	4	3
E9QPX3;Q9CXZ1	E9QPX3;Q9CXZ1	2;2	2;2	2;2	NADH dehydrogenase [ubiquinone] iron-sulfur protein 4, mitochondrial	Ndufs4	2	2	2	2	1	0	0	0	2	2	0	0	0	2	2	0	1	1	2	1	0	0	0	1	1	0	0	0	2	2	0	0	0	2	2	0	1	1	2	1	0	0	0
E9QQ10;Q70FJ1;H3BLL7	E9QQ10;Q70FJ1	31;28;3	31;28;3	31;28;3	A-kinase anchor protein 9	Akap9	3	31	31	31	6	5	4	8	2	4	7	5	4	8	4	4	11	6	6	8	7	18	6	8	6	5	4	8	2	4	7	5	4	8	4	4	11	6	6	8	7	18	6
F2Z443;Q5DU09;F2Z3V9	F2Z443;Q5DU09;F2Z3V9	2;2;1	2;2;1	2;2;1	Zinc finger protein 652	Zfp652;Znf652	3	2	2	2	0	1	0	0	2	0	0	0	0	2	0	1	0	1	2	1	0	0	0	2	0	1	0	0	2	0	0	0	0	2	0	1	0	1	2	1	0	0	0
F2Z461	F2Z461	9	9	9	E3 ISG15--protein ligase Herc6	Herc6	1	9	9	9	3	3	1	2	5	5	3	1	2	5	2	2	2	3	6	4	4	3	0	7	3	3	1	2	5	5	3	1	2	5	2	2	2	3	6	4	4	3	0
F2Z471	F2Z471	17	1	1		Vdac1	1	17	1	1	12	14	11	13	14	14	14	11	9	13	13	14	11	13	14	13	13	10	12	13	1	1	1	1	1	1	1	1	0	1	1	1	1	1	1	1	1	1	1
F2Z4A3	F2Z4A3	3	3	3		Fat1	1	3	3	3	1	2	2	0	0	0	2	0	2	1	3	2	0	0	2	2	1	0	1	0	1	2	2	0	0	0	2	0	2	1	3	2	0	0	2	2	1	0	1
F2Z4A6;Q5SSG4	F2Z4A6;Q5SSG4	2;2	2;2	2;2	GAS2-like protein 2	Gas2l2	2	2	2	2	1	0	1	1	1	1	0	2	1	1	1	1	1	1	1	1	1	1	0	1	1	0	1	1	1	1	0	2	1	1	1	1	1	1	1	1	1	1	0
F6QA74;Q544Z7;P28352;D3Z124	F6QA74;Q544Z7;P28352;D3Z124	5;5;5;3	5;5;5;3	5;5;5;3	DNA-(apurinic or apyrimidinic site) lyase;DNA-(apurinic or apyrimidinic site) lyase, mitochondrial	Apex1	4	5	5	5	0	1	2	1	1	0	1	2	0	5	1	0	1	2	1	2	2	5	1	3	0	1	2	1	1	0	1	2	0	5	1	0	1	2	1	2	2	5	1
F6QHD1	F6QHD1	18	1	1		Mtdh	1	18	1	1	9	10	10	8	9	12	12	7	8	12	9	10	10	8	10	9	11	14	10	13	0	0	0	0	0	0	1	0	0	0	0	0	0	0	0	0	0	0	0
F6QKK2;Q8VEH3	F6QKK2;Q8VEH3	6;6	6;6	3;3	ADP-ribosylation factor-like protein 8A	Arl8a	2	6	6	3	4	4	5	2	5	5	4	3	4	5	3	6	3	3	5	4	4	3	3	5	4	4	5	2	5	5	4	3	4	5	3	6	3	3	5	4	4	3	3
F6QL70;Q5M8M8;P47915;W4VSN7;D3Z1N9;F6YH22;F6VZG1	F6QL70;Q5M8M8;P47915;W4VSN7;D3Z1N9;F6YH22	7;7;7;6;6;4;2	7;7;7;6;6;4;2	7;7;7;6;6;4;2	60S ribosomal protein L29	Gm17669;Rpl29;Gm3550;Gm10709;Gm5218	7	7	7	7	5	6	6	5	7	6	7	5	7	7	6	6	6	7	7	6	6	5	6	7	5	6	6	5	7	6	7	5	7	7	6	6	6	7	7	6	6	5	6
F6QQ13;A2AQE2;Q6A098	F6QQ13;A2AQE2;Q6A098	3;3;3	3;3;3	3;3;3	Selenocysteine insertion sequence-binding protein 2-like	Secisbp2l	3	3	3	3	0	1	1	1	1	1	2	2	1	1	1	2	1	1	2	1	1	2	1	1	0	1	1	1	1	1	2	2	1	1	1	2	1	1	2	1	1	2	1
F6QYF8;Q11011;E9Q039;E9Q6F4;F7ANF4	F6QYF8;Q11011;E9Q039;E9Q6F4	4;4;3;2;1	4;4;3;2;1	4;4;3;2;1	Puromycin-sensitive aminopeptidase	Npepps	5	4	4	4	2	0	0	0	1	1	1	0	0	2	0	1	0	0	3	1	1	0	0	1	2	0	0	0	1	1	1	0	0	2	0	1	0	0	3	1	1	0	0
F6QYT9;A2CG49;D3Z560;D3Z559;B1B1A7;A0A0A0MQF1;D3Z534;D3Z532;D3Z535;D3Z4R2	F6QYT9;A2CG49;D3Z560;D3Z559;B1B1A7;A0A0A0MQF1	6;6;5;5;5;5;1;1;1;1	4;4;3;3;3;3;1;1;1;1	4;4;3;3;3;3;1;1;1;1	Kalirin	Kalrn	10	6	4	4	1	1	3	1	4	0	1	2	2	5	0	2	2	1	3	1	3	1	1	2	1	0	1	0	3	0	0	1	1	4	0	0	0	0	2	0	1	0	0
F6R059	F6R059	199	2	2		Plec	1	199	2	2	168	174	151	112	170	175	157	135	160	164	168	158	157	153	160	175	163	136	148	168	0	2	1	0	0	0	0	0	1	0	0	1	0	1	0	1	0	0	0
F6R220;Q3TZM9	F6R220;Q3TZM9	1;1	1;1	1;1	GDP-Man:Man(3)GlcNAc(2)-PP-Dol alpha-1,2-mannosyltransferase	Alg11	2	1	1	1	0	0	0	0	1	0	0	0	0	0	0	1	0	1	1	0	1	0	0	0	0	0	0	0	1	0	0	0	0	0	0	1	0	1	1	0	1	0	0
F6R9G0	F6R9G0	2	1	1		Ep400	1	2	1	1	0	0	0	0	2	0	0	1	1	1	0	0	1	1	0	1	1	0	0	0	0	0	0	0	1	0	0	1	1	1	0	0	1	1	0	0	1	0	0
F6RCM5;Q9D1J1	F6RCM5;Q9D1J1	2;2	2;2	2;2	Adaptin ear-binding coat-associated protein 2	Necap2	2	2	2	2	0	0	0	0	0	0	0	0	0	0	0	0	0	0	0	0	0	0	0	2	0	0	0	0	0	0	0	0	0	0	0	0	0	0	0	0	0	0	0
F6RIN9	F6RIN9	35	1	1		Scrib	1	35	1	1	18	23	20	8	19	21	21	15	19	21	18	22	14	17	19	20	18	12	12	14	0	1	0	0	1	1	0	0	1	1	0	1	0	0	1	1	0	0	0
F6RJV6;Q9JJK2	F6RJV6;Q9JJK2	3;3	3;3	3;3	LanC-like protein 2	Lancl2	2	3	3	3	3	0	1	0	1	1	1	1	0	0	3	0	1	0	0	2	1	1	0	1	3	0	1	0	1	1	1	1	0	0	3	0	1	0	0	2	1	1	0
F6RK07;A2AUX5;A2AUX3;B7ZD29;Q3UHC7;F6QQP6	F6RK07;A2AUX5;A2AUX3;B7ZD29;Q3UHC7	7;7;7;7;7;3	6;6;6;6;6;2	6;6;6;6;6;2	Disabled homolog 2-interacting protein	Dab2ip	6	7	6	6	1	1	0	0	3	1	0	0	2	2	1	1	0	1	2	0	0	0	0	3	0	1	0	0	3	0	0	0	2	2	1	1	0	1	2	0	0	0	0
F6RND9	F6RND9	92	5	5		Mprip	1	92	5	5	75	70	66	6	78	78	62	55	70	81	79	68	62	69	76	79	71	46	62	79	2	1	2	0	3	2	1	0	2	3	3	2	1	2	4	3	1	0	0
F6RPJ9;Q9JHR7	F6RPJ9;Q9JHR7	7;6	7;6	7;6	Insulin-degrading enzyme	Ide	2	7	7	7	2	1	1	1	0	2	1	0	4	3	4	1	1	0	3	2	1	1	0	2	2	1	1	1	0	2	1	0	4	3	4	1	1	0	3	2	1	1	0
F6RSR4;Q5M8N3;F8WI30;Q9CY18	F6RSR4;Q5M8N3;F8WI30;Q9CY18	1;1;1;1	1;1;1;1	1;1;1;1	Sorting nexin-7	Snx7	4	1	1	1	0	0	0	0	0	0	0	0	0	1	0	0	0	0	1	0	0	0	0	1	0	0	0	0	0	0	0	0	0	1	0	0	0	0	1	0	0	0	0
F6RUC3;P11157	F6RUC3;P11157	1;1	1;1	1;1	Ribonucleoside-diphosphate reductase subunit M2	Rrm2	2	1	1	1	0	0	0	0	0	0	0	0	0	1	0	0	0	0	0	0	0	0	0	0	0	0	0	0	0	0	0	0	0	1	0	0	0	0	0	0	0	0	0
F6SBR5;D3Z1U0;E9QL53;D3YU89;P49025;D3Z477;D3Z1K6	F6SBR5;D3Z1U0;E9QL53;D3YU89;P49025	4;4;4;4;4;1;1	4;4;4;4;4;1;1	4;4;4;4;4;1;1	Citron Rho-interacting kinase	Cit	7	4	4	4	2	2	0	0	1	1	1	0	0	3	1	3	1	0	1	1	1	0	1	2	2	2	0	0	1	1	1	0	0	3	1	3	1	0	1	1	1	0	1
F6SMY7;E9PUJ6;Q7TPH6;F6T4V9;F7CZG3	F6SMY7;E9PUJ6;Q7TPH6	17;17;17;7;2	17;17;17;7;2	17;17;17;7;2	E3 ubiquitin-protein ligase MYCBP2	Mycbp2	5	17	17	17	6	4	1	2	4	3	4	2	6	5	3	5	2	4	6	4	3	1	1	6	6	4	1	2	4	3	4	2	6	5	3	5	2	4	6	4	3	1	1
F6SPK0;Q9JJZ4;B1AWT7	F6SPK0;Q9JJZ4;B1AWT7	4;4;2	4;4;2	4;4;2	Ubiquitin-conjugating enzyme E2 J1	Ube2j1	3	4	4	4	1	3	1	1	0	1	2	1	0	2	1	2	1	0	1	1	3	0	0	0	1	3	1	1	0	1	2	1	0	2	1	2	1	0	1	1	3	0	0
F6SRV1	F6SRV1	4	3	3		Sf1	1	4	3	3	3	2	2	3	3	2	2	4	2	2	1	1	4	2	3	2	2	4	2	3	3	2	2	3	3	2	2	3	2	2	1	1	3	2	3	2	2	3	2
F6ST92;D3YXL0;D3Z4M1	F6ST92;D3YXL0	3;3;1	3;3;1	3;3;1		Ccdc170	3	3	3	3	1	0	3	1	1	1	1	0	1	1	1	2	0	1	2	1	1	2	2	1	1	0	3	1	1	1	1	0	1	1	1	2	0	1	2	1	1	2	2
F6T2Z7;F6RGN9	F6T2Z7;F6RGN9	18;9	1;0	1;0		Cald1	2	18	1	1	14	12	9	4	10	15	9	7	8	12	15	9	7	8	7	13	9	6	4	8	1	1	1	1	0	1	1	1	1	0	1	1	1	1	0	1	1	1	0
F6T356;S4R2I0	F6T356	18;4	1;0	1;0		Fbxo11	2	18	1	1	11	13	14	15	6	8	13	8	12	10	10	11	15	12	10	9	14	15	14	10	0	1	1	1	0	1	1	0	0	1	0	0	1	1	0	0	1	1	1
F6T9K1;Q4FJW2;D3YY09;Q9D6N5;D3YYC2;G3UXH5	F6T9K1;Q4FJW2;D3YY09;Q9D6N5;D3YYC2;G3UXH5	8;8;8;8;6;6	8;8;8;8;6;6	8;8;8;8;6;6	Dr1-associated corepressor	Drap1	6	8	8	8	3	5	0	0	7	5	4	0	1	6	4	4	0	1	6	4	4	0	0	8	3	5	0	0	7	5	4	0	1	6	4	4	0	1	6	4	4	0	0
F6TBV1;F6WHL0;A2ADH1;Q9CQY5	F6TBV1;F6WHL0;A2ADH1;Q9CQY5	5;5;5;5	5;5;5;5	5;5;5;5	Magnesium transporter protein 1	Magt1	4	5	5	5	2	3	3	2	3	2	4	2	3	3	3	4	3	1	2	1	3	3	2	0	2	3	3	2	3	2	4	2	3	3	3	4	3	1	2	1	3	3	2
F6TCF9;Q60739	F6TCF9;Q60739	9;9	9;9	9;9	BAG family molecular chaperone regulator 1	Bag1	2	9	9	9	3	3	1	3	1	1	1	1	2	2	0	1	3	3	2	2	2	2	1	4	3	3	1	3	1	1	1	1	2	2	0	1	3	3	2	2	2	2	1
F6TFN2	F6TFN2	69	1	1		Lmo7	1	69	1	1	47	48	39	5	42	44	36	29	41	48	49	45	37	40	37	49	38	19	32	39	1	1	1	0	1	1	1	1	1	1	1	1	1	1	1	1	1	1	1
F6TQQ9;O70333	F6TQQ9;O70333	3;3	3;3	3;3	Cysteine-rich PDZ-binding protein	Cript	2	3	3	3	0	1	3	3	0	0	1	1	1	1	1	1	3	1	0	1	1	3	3	1	0	1	3	3	0	0	1	1	1	1	1	1	3	1	0	1	1	3	3
F6TWX0;F7DFJ2;A0A0R4J1Y8;E0CYF3;Q9DBV7;P23708	F6TWX0;F7DFJ2;A0A0R4J1Y8;E0CYF3;Q9DBV7;P23708	1;1;1;1;1;1	1;1;1;1;1;1	1;1;1;1;1;1	Nuclear transcription factor Y subunit alpha	Nfya	6	1	1	1	1	1	0	0	0	1	0	1	0	0	0	0	0	0	0	0	0	0	0	0	1	1	0	0	0	1	0	1	0	0	0	0	0	0	0	0	0	0	0
F6U2C2;F6V8M6;F7B6X4;F6UTV7	F6U2C2;F6V8M6;F7B6X4	27;15;14;1	1;0;0;1	1;0;0;1		Atxn2	4	27	1	1	13	9	15	16	10	12	15	10	13	13	14	13	18	15	13	14	16	18	14	11	0	0	1	0	0	0	1	1	1	0	0	1	0	1	0	0	1	0	1
F6U7V1;E9Q401	F6U7V1;E9Q401	4;4	4;4	4;4	Ryanodine receptor 2	Ryr2	2	4	4	4	2	0	1	1	1	2	1	1	1	1	1	2	1	1	0	1	1	2	0	0	2	0	1	1	1	2	1	1	1	1	1	2	1	1	0	1	1	2	0
F6UFZ5	F6UFZ5	29	2	2		Pcf11	1	29	2	2	10	14	20	25	9	8	18	15	19	10	13	17	17	22	12	18	19	23	23	12	0	1	2	2	2	0	1	0	1	1	1	1	2	2	1	2	2	1	1
F6UK66;Q810U5	F6UK66;Q810U5	4;4	4;4	4;4	Coiled-coil domain-containing protein 50	Ccdc50	2	4	4	4	3	1	1	0	1	1	1	1	3	3	1	1	1	2	1	3	0	0	1	4	3	1	1	0	1	1	1	1	3	3	1	1	1	2	1	3	0	0	1
F6V695;Q66JY6	F6V695;Q66JY6	2;2	2;2	2;2	Rho guanine nucleotide exchange factor 39	Arhgef39	2	2	2	2	1	2	1	1	1	1	1	1	1	1	1	1	1	1	1	2	1	2	1	1	1	2	1	1	1	1	1	1	1	1	1	1	1	1	1	2	1	2	1
F6V6T4;A2RS53;Q9R0Q3;Q8BPI2	F6V6T4;A2RS53;Q9R0Q3;Q8BPI2	9;9;9;5	9;9;9;5	9;9;9;5	Transmembrane emp24 domain-containing protein 2	Tmed2	4	9	9	9	4	4	3	2	6	5	5	2	2	5	6	6	3	3	7	5	4	1	3	7	4	4	3	2	6	5	5	2	2	5	6	6	3	3	7	5	4	1	3
F6VBB8	F6VBB8	10	1	1		Gm4978	1	10	1	1	6	7	8	7	8	6	7	6	7	8	7	7	6	7	8	7	7	7	7	8	0	0	1	0	0	0	0	0	0	0	0	0	0	0	0	0	0	0	0
F6VK94;D6REF0;Q9ER41;F6ZDX6	F6VK94;D6REF0;Q9ER41;F6ZDX6	2;2;2;1	2;2;2;1	2;2;2;1	Torsin-1B	Tor1b	4	2	2	2	1	0	1	1	2	1	0	0	0	2	0	1	1	0	1	1	1	1	1	2	1	0	1	1	2	1	0	0	0	2	0	1	1	0	1	1	1	1	1
F6VQ81;V9GWU5;Q3TUJ9;Q8BKP1;Q3TAI4;A2AUD5;Q9CYZ2	F6VQ81;V9GWU5;Q3TUJ9;Q8BKP1;Q3TAI4;A2AUD5;Q9CYZ2	4;4;4;4;4;4;4	4;4;4;4;4;4;4	4;4;4;4;4;4;4	Tumor protein D54	Tpd52l2	7	4	4	4	2	3	2	1	2	2	2	0	1	2	2	1	1	1	2	2	1	0	1	2	2	3	2	1	2	2	2	0	1	2	2	1	1	1	2	2	1	0	1
F6VRI6;Q8VE47	F6VRI6;Q8VE47	1;1	1;1	1;1	Ubiquitin-like modifier-activating enzyme 5	Uba5	2	1	1	1	0	0	0	0	0	0	0	0	1	1	0	0	0	0	1	0	1	0	0	1	0	0	0	0	0	0	0	0	1	1	0	0	0	0	1	0	1	0	0
F6VW30;P68254;F6YY69;D3YW45	F6VW30;P68254;F6YY69	16;16;15;1	11;11;10;0	11;11;10;0	14-3-3 protein theta	Ywhaq	4	16	11	11	14	10	8	7	11	10	10	8	12	13	11	10	9	11	12	10	11	7	10	13	10	6	4	3	6	6	6	5	7	8	7	6	5	6	7	7	7	4	5
F6VZ99;A0A0R4J0C0;Q9D720	F6VZ99;A0A0R4J0C0;Q9D720	3;3;3	3;3;3	3;3;3	Non-structural maintenance of chromosomes element 1 homolog	Nsmce1	3	3	3	3	1	3	0	1	1	1	2	0	0	2	2	1	0	1	1	2	0	1	0	1	1	3	0	1	1	1	2	0	0	2	2	1	0	1	1	2	0	1	0
F6W7C7;D3Z456;Q99N95	F6W7C7;D3Z456;Q99N95	3;3;3	3;3;3	3;3;3	39S ribosomal protein L3, mitochondrial	Mrpl3	3	3	3	3	2	3	1	3	2	2	3	1	1	2	2	3	3	2	2	2	2	3	2	2	2	3	1	3	2	2	3	1	1	2	2	3	3	2	2	2	2	3	2
F6WHE1;Q8BH48	F6WHE1;Q8BH48	1;1	1;1	1;1	Ubiquitin-associated protein 1	Ubap1	2	1	1	1	1	1	0	0	0	0	0	1	0	1	0	1	1	0	1	0	0	0	0	1	1	1	0	0	0	0	0	1	0	1	0	1	1	0	1	0	0	0	0
F6WIU1;Q8VDQ9;V9GXJ9	F6WIU1;Q8VDQ9;V9GXJ9	12;11;10	12;11;10	12;11;10	Protein KRI1 homolog	Kri1	3	12	12	12	4	9	7	8	5	7	5	2	4	5	7	6	9	6	3	7	8	6	4	5	4	9	7	8	5	7	5	2	4	5	7	6	9	6	3	7	8	6	4
F6WKE4;D3Z572;E9PX46;F6R6P2;F8WGM3;O70258	F6WKE4;D3Z572;E9PX46;F6R6P2;F8WGM3;O70258	2;2;2;2;2;2	2;2;2;2;2;2	2;2;2;2;2;2	Epsilon-sarcoglycan	Sgce	6	2	2	2	0	1	0	0	1	1	0	0	0	1	0	0	0	0	2	0	0	0	0	2	0	1	0	0	1	1	0	0	0	1	0	0	0	0	2	0	0	0	0
F6WM75;D6RG69;Q9D162	F6WM75;D6RG69;Q9D162	1;1;1	1;1;1	1;1;1	Coiled-coil domain-containing protein 167	Ccdc167	3	1	1	1	0	1	0	0	0	0	0	0	0	0	0	1	0	0	1	1	1	1	0	0	0	1	0	0	0	0	0	0	0	0	0	1	0	0	1	1	1	1	0
F6WNE9	F6WNE9	2	1	1		Aff4	1	2	1	1	1	1	2	2	2	1	1	1	0	2	1	1	2	0	2	1	2	1	0	0	0	0	1	1	1	0	0	0	0	1	0	0	1	0	1	0	1	0	0
F6WV21;D6REV1;Q8BZ32;D6RI62;D3Z112	F6WV21;D6REV1;Q8BZ32	9;9;9;1;1	9;9;9;1;1	9;9;9;1;1	Putative Polycomb group protein ASXL2	Asxl2	5	9	9	9	0	1	0	2	2	0	2	0	4	6	0	0	0	1	3	1	3	3	3	4	0	1	0	2	2	0	2	0	4	6	0	0	0	1	3	1	3	3	3
F6X2V9	F6X2V9	13	3	1		Lsm14a	1	13	3	1	7	10	10	12	10	10	10	9	10	9	10	11	10	10	10	10	10	11	13	8	2	3	3	3	3	2	2	1	2	3	3	3	3	2	3	3	3	3	3
F6XC25;Q8BRN9	F6XC25;Q8BRN9	3;3	3;3	3;3	Coiled-coil and C2 domain-containing protein 1B	Cc2d1b	2	3	3	3	0	0	0	0	2	0	0	0	0	2	0	0	0	0	3	0	0	0	0	2	0	0	0	0	2	0	0	0	0	2	0	0	0	0	3	0	0	0	0
F6XLV1	F6XLV1	3	3	3		E030010N08Rik	1	3	3	3	0	0	0	0	0	0	0	0	1	0	0	0	0	0	1	0	0	0	1	2	0	0	0	0	0	0	0	0	1	0	0	0	0	0	1	0	0	0	1
F6XQR1;F6WPX2;E9Q990;D3YWT3;A0A0R4J1G0;Q80WT9;E9QQ91;D3Z2K5;Q3V1G9;E9QQ90;E9QQ89;Q924A0;D3Z002;D3Z1L0;A0A0R4J1F9;A0A0R4J1F7;A0A0R4J1G1	F6XQR1;F6WPX2;E9Q990;D3YWT3;A0A0R4J1G0;Q80WT9;E9QQ91;D3Z2K5;Q3V1G9;E9QQ90;E9QQ89;Q924A0;D3Z002;D3Z1L0;A0A0R4J1F9;A0A0R4J1F7;A0A0R4J1G1	2;2;2;2;2;2;2;2;2;2;2;2;1;1;1;1;1	2;2;2;2;2;2;2;2;2;2;2;2;1;1;1;1;1	2;2;2;2;2;2;2;2;2;2;2;2;1;1;1;1;1	Transcription factor 7-like 2	Tcf7l2	17	2	2	2	1	0	1	0	0	1	0	0	1	1	1	1	1	0	1	2	1	1	0	0	1	0	1	0	0	1	0	0	1	1	1	1	1	0	1	2	1	1	0
F6XWQ4;Q3UUV0;A2AN61;Q8VEH2	F6XWQ4;Q3UUV0;A2AN61;Q8VEH2	2;2;2;2	2;2;2;2	2;2;2;2		Ciz1	4	2	2	2	2	1	1	2	1	0	0	0	1	1	0	1	1	0	1	1	1	2	1	1	2	1	1	2	1	0	0	0	1	1	0	1	1	0	1	1	1	2	1
F6YAM1;Q6P407;Q6NZI9;E9Q1J0	F6YAM1	8;2;2;1	4;1;1;1	2;0;0;0		Zfp930	4	8	4	2	0	1	2	4	4	0	3	3	3	4	0	3	4	2	4	2	3	4	4	4	0	1	1	1	1	0	2	1	0	1	0	2	2	0	1	1	1	1	1
F6ZBR8;O88286;G5E8J8	F6ZBR8;O88286;G5E8J8	29;23;22	29;23;22	29;23;22	Protein Wiz	Wiz	3	29	29	29	12	15	16	23	11	15	15	14	17	15	10	15	20	16	16	16	18	20	20	15	12	15	16	23	11	15	15	14	17	15	10	15	20	16	16	16	18	20	20
F6ZFT1;F8WJ64;Q569N0;Q9CR21	F6ZFT1;F8WJ64;Q569N0;Q9CR21	2;2;2;2	2;2;2;2	2;2;2;2	Acyl carrier protein;Acyl carrier protein, mitochondrial	Ndufab1	4	2	2	2	2	2	1	1	2	1	1	0	1	2	2	2	2	2	2	2	1	1	2	2	2	2	1	1	2	1	1	0	1	2	2	2	2	2	2	2	1	1	2
F6ZGN3	F6ZGN3	7	4	4		Myo18a	1	7	4	4	3	3	1	0	4	4	2	1	4	4	4	2	1	2	3	2	3	1	1	4	1	2	0	0	2	2	1	0	3	2	2	1	0	1	2	1	2	0	0
F6ZKR0;D3Z734;D3Z733;E9Q392;Q9QXK2	F6ZKR0;D3Z734;D3Z733;E9Q392;Q9QXK2	1;1;1;1;1	1;1;1;1;1	1;1;1;1;1	E3 ubiquitin-protein ligase RAD18	Rad18	5	1	1	1	1	1	0	0	1	1	1	0	0	1	1	1	1	0	1	1	1	0	1	1	1	1	0	0	1	1	1	0	0	1	1	1	1	0	1	1	1	0	1
F6ZL86;Q61712;F6WEH1	F6ZL86;Q61712;F6WEH1	4;4;2	4;4;2	4;4;2	DnaJ homolog subfamily C member 1	Dnajc1	3	4	4	4	0	0	0	1	0	0	0	0	0	0	0	0	0	0	0	0	1	0	0	1	0	0	0	1	0	0	0	0	0	0	0	0	0	0	0	0	1	0	0
F6ZMJ4;Q3UHK8	F6ZMJ4;Q3UHK8	28;28	28;28	27;27	Trinucleotide repeat-containing gene 6A protein	Tnrc6a	2	28	28	27	11	8	13	11	6	7	14	11	12	12	10	10	11	14	7	15	11	11	13	12	11	8	13	11	6	7	14	11	12	12	10	10	11	14	7	15	11	11	13
F6ZQA3	F6ZQA3	27	1	1		Numa1	1	27	1	1	12	13	9	11	7	10	11	10	12	13	14	14	15	11	11	13	18	18	16	12	1	1	0	0	0	0	0	0	1	0	1	1	1	1	0	1	1	1	1
F7A6H4;E9Q555;Q3U0U2	F7A6H4;E9Q555	197;196;6	197;196;6	197;196;6	E3 ubiquitin-protein ligase RNF213	Rnf213	3	197	197	197	118	101	57	48	151	107	104	30	58	155	124	101	65	67	151	123	109	62	58	148	118	101	57	48	151	107	104	30	58	155	124	101	65	67	151	123	109	62	58
F7AA26	F7AA26	51	51	0		Pakap	1	51	51	0	35	40	31	1	31	39	30	26	36	30	39	33	24	30	27	37	30	11	16	22	35	40	31	1	31	39	30	26	36	30	39	33	24	30	27	37	30	11	16
F7ABX5;Q3U9H3;D3YZR8;Q61337	F7ABX5;Q3U9H3;D3YZR8;Q61337	2;2;2;2	2;2;2;2	2;2;2;2	Bcl2-associated agonist of cell death	Bad	4	2	2	2	0	1	0	0	0	0	0	0	0	0	0	0	0	0	2	0	0	0	0	0	0	1	0	0	0	0	0	0	0	0	0	0	0	0	2	0	0	0	0
F7ACR9	F7ACR9	44	2	0		Macf1	1	44	2	0	20	23	16	10	15	14	19	8	20	21	22	20	15	15	16	25	18	14	15	19	2	1	1	1	1	1	2	1	2	2	2	1	1	2	2	2	1	1	2
F7AI27;D3Z030;Q6EDY6	F7AI27;D3Z030;Q6EDY6	2;2;2	2;2;2	2;2;2	Leucine-rich repeat-containing protein 16A	Lrrc16a	3	2	2	2	0	1	0	0	1	1	0	0	1	1	0	0	0	0	2	0	0	0	0	1	0	1	0	0	1	1	0	0	1	1	0	0	0	0	2	0	0	0	0
F7AI87	F7AI87	3	1	1		Psmd4	1	3	1	1	2	3	0	0	2	2	1	0	1	1	2	2	1	1	2	1	1	1	1	2	0	1	0	0	1	0	0	0	0	0	0	1	0	0	1	0	0	0	0
F7ASG0;Q9CWV0	F7ASG0;Q9CWV0	5;5	5;5	5;5	Mitochondrial assembly of ribosomal large subunit protein 1	Malsu1	2	5	5	5	1	1	2	2	0	0	2	1	1	1	0	1	3	1	2	1	1	2	1	1	1	1	2	2	0	0	2	1	1	1	0	1	3	1	2	1	1	2	1
F7AVU1;Q8K2Y9;E0CXR5;E0CZ84;E0CYY2	F7AVU1;Q8K2Y9;E0CXR5	7;7;4;3;2	7;7;4;3;2	7;7;4;3;2	Cerebral cavernous malformations protein 2 homolog	Ccm2	5	7	7	7	2	1	1	1	6	1	3	1	1	5	1	1	1	1	3	3	3	1	1	5	2	1	1	1	6	1	3	1	1	5	1	1	1	1	3	3	3	1	1
F7B1A4;F6VAL0	F7B1A4;F6VAL0	3;3	1;1	1;1		Mff	2	3	1	1	2	2	0	1	2	1	1	0	0	3	2	2	0	0	3	2	1	0	0	2	0	0	0	0	0	0	0	0	0	1	0	0	0	0	1	0	0	0	0
F7B6A4;F7C1U0;E0CZ97;F6SYN4;E0CYD2;E0CYQ0	F7B6A4;F7C1U0;E0CZ97;F6SYN4;E0CYD2;E0CYQ0	1;1;1;1;1;1	1;1;1;1;1;1	1;1;1;1;1;1		Kctd17	6	1	1	1	1	1	0	0	1	1	1	0	0	1	1	1	0	0	1	1	1	0	0	1	1	1	0	0	1	1	1	0	0	1	1	1	0	0	1	1	1	0	0
F7BGR7;B0LM42;Q8C7Q4;J3QPA9;F6TBN8;Q5CZX8;S4R1A6	F7BGR7;B0LM42;Q8C7Q4	17;11;11;8;7;6;6	11;5;11;8;7;6;6	3;3;3;1;0;0;0	RNA-binding protein 4	Gm21992;Rbm4	7	17	11	3	13	12	15	13	10	12	12	11	13	16	13	11	15	13	8	13	14	14	9	12	7	6	9	8	6	7	7	6	8	10	7	6	9	7	3	7	8	8	5
F7C386;Q505E1;F6TVX7;Q8BSF4;E9PX91;D3YY63;D3Z0X7;A0A0G2JEL6	F7C386;Q505E1;F6TVX7;Q8BSF4;E9PX91;D3YY63	9;9;9;9;8;5;2;2	9;9;9;9;8;5;2;2	9;9;9;9;8;5;2;2	Phosphatidylserine decarboxylase proenzyme;Phosphatidylserine decarboxylase alpha chain;Phosphatidylserine decarboxylase beta chain	Pisd;Gm20671	8	9	9	9	5	5	5	6	8	4	6	4	4	5	5	5	7	4	8	5	6	4	5	6	5	5	5	6	8	4	6	4	4	5	5	5	7	4	8	5	6	4	5
F7C846;P47802;G3XA66;D3Z3F4;D3YVW0;G3XA75;G3UXX9;G3UYJ5;G3UXB5	F7C846;P47802;G3XA66;D3Z3F4;D3YVW0;G3XA75;G3UXX9;G3UYJ5	8;8;7;7;6;5;5;4;1	8;8;7;7;6;5;5;4;1	8;8;7;7;6;5;5;4;1	Metaxin-1	Mtx1	9	8	8	8	6	6	3	4	6	6	5	2	4	4	6	5	4	5	5	6	4	3	3	1	6	6	3	4	6	6	5	2	4	4	6	5	4	5	5	6	4	3	3
F7CB97	F7CB97	5	5	3		Clip1	1	5	5	3	1	2	0	2	2	0	1	1	0	3	0	3	3	0	2	1	2	2	0	2	1	2	0	2	2	0	1	1	0	3	0	3	3	0	2	1	2	2	0
F7CGG2;E9QLK7;E9PZA7;E9PWT1;Q80YV3	F7CGG2;E9QLK7;E9PZA7;E9PWT1;Q80YV3	39;39;38;38;28	39;39;38;38;28	39;39;38;38;28	Transformation/transcription domain-associated protein	Trrap	5	39	39	39	10	18	18	28	13	6	16	13	14	9	13	19	20	20	20	16	13	23	17	12	10	18	18	28	13	6	16	13	14	9	13	19	20	20	20	16	13	23	17
F7CUV7;Q5NCM6;Q5NCM5;J3QNT7;Q8CHU3	F7CUV7;Q5NCM6;Q5NCM5;J3QNT7;Q8CHU3	1;1;1;1;1	1;1;1;1;1	1;1;1;1;1	Epsin-2	Epn2	5	1	1	1	0	0	0	0	0	0	0	0	1	1	0	0	0	0	0	0	0	0	0	0	0	0	0	0	0	0	0	0	1	1	0	0	0	0	0	0	0	0	0
F7CVW0;B2RRI2;Q689Z5;Q3TMM7;A0A0G2JGC7;A0A0G2JEM3;A0A0G2JG63;A0A0G2JF11;A0A0G2JFU7;A0A0G2JDL6	F7CVW0;B2RRI2;Q689Z5	32;32;31;15;15;15;6;3;3;1	32;32;31;15;15;15;6;3;3;1	27;27;27;13;13;13;6;3;3;1	Protein strawberry notch homolog 1	Sbno1	10	32	32	27	13	7	0	1	23	12	14	1	1	22	9	6	1	3	24	12	13	1	1	27	13	7	0	1	23	12	14	1	1	22	9	6	1	3	24	12	13	1	1
F7D5L2;Q99J09	F7D5L2;Q99J09	5;5	5;5	5;5	Methylosome protein 50	Wdr77	2	5	5	5	3	4	2	2	3	3	2	2	2	4	2	3	3	2	4	5	5	3	2	5	3	4	2	2	3	3	2	2	2	4	2	3	3	2	4	5	5	3	2
F7DBB3;Q3URZ6	F7DBB3	23;9	23;9	11;9		Ahnak2	2	23	23	11	16	17	12	9	9	13	17	8	8	10	13	15	11	12	14	16	14	13	8	14	16	17	12	9	9	13	17	8	8	10	13	15	11	12	14	16	14	13	8
F8VPK0	F8VPK0	6	6	6		Ttc37	1	6	6	6	1	1	0	1	3	1	1	0	0	3	2	0	0	0	3	3	1	0	2	4	1	1	0	1	3	1	1	0	0	3	2	0	0	0	3	3	1	0	2
F8VPK3;P56671	F8VPK3;P56671	9;9	9;9	8;8	Myc-associated zinc finger protein	Maz	2	9	9	8	2	5	4	6	4	2	5	2	4	7	4	4	6	4	4	6	7	6	5	7	2	5	4	6	4	2	5	2	4	7	4	4	6	4	4	6	7	6	5
F8VPK5;P70336	F8VPK5;P70336	5;4	5;4	4;3	Rho-associated protein kinase;Rho-associated protein kinase 2	Rock2	2	5	5	4	2	1	0	0	1	0	0	1	1	2	1	1	0	1	4	1	1	0	0	3	2	1	0	0	1	0	0	1	1	2	1	1	0	1	4	1	1	0	0
F8VPL2;Q61194	F8VPL2;Q61194	8;8	8;8	8;8	Phosphatidylinositol 4-phosphate 3-kinase C2 domain-containing subunit alpha	Pik3c2a	2	8	8	8	4	4	0	0	3	2	4	1	2	5	3	3	3	2	4	4	2	1	1	2	4	4	0	0	3	2	4	1	2	5	3	3	3	2	4	4	2	1	1
F8VPM0;E9Q374;Q91YE5	F8VPM0;E9Q374;Q91YE5	2;2;2	2;2;2	2;2;2	Bromodomain adjacent to zinc finger domain protein 2A	Baz2a	3	2	2	2	0	2	1	0	0	1	0	1	1	2	2	2	1	0	2	1	0	1	0	0	0	2	1	0	0	1	0	1	1	2	2	2	1	0	2	1	0	1	0
F8VPN7;E9QMR2;Q8BIK4	F8VPN7;E9QMR2;Q8BIK4	2;1;1	2;1;1	2;1;1	Dedicator of cytokinesis protein 9	Dock9	3	2	2	2	1	0	0	0	0	0	1	0	1	0	0	0	1	1	1	0	0	0	0	0	1	0	0	0	0	0	1	0	1	0	0	0	1	1	1	0	0	0	0
F8VPP8	F8VPP8	18	18	18		Zc3h7b	1	18	18	18	9	10	7	9	7	7	9	8	7	11	9	11	10	10	12	6	10	15	6	12	9	10	7	9	7	7	9	8	7	11	9	11	10	10	12	6	10	15	6
F8VPR2;A2APV2;E9PXE6;F6XR20;A2AQW2;A2AQW3;A2AB60;Q9JL26	F8VPR2;A2APV2;E9PXE6;F6XR20	34;34;33;19;14;5;1;1	27;27;26;15;12;5;1;1	27;27;26;15;12;5;1;1	Formin-like protein 2	Fmnl2	8	34	27	27	23	28	19	15	16	24	19	13	18	15	24	19	17	21	17	23	16	14	18	12	17	21	12	9	12	18	13	9	12	13	18	14	11	15	13	19	11	9	14
F8VPR5;P45481	F8VPR5;P45481	13;13	4;4	4;4	CREB-binding protein	Crebbp	2	13	4	4	6	3	2	2	3	3	2	2	3	5	5	3	1	3	4	6	1	2	1	6	1	2	1	0	0	0	0	0	0	2	1	1	0	0	1	1	0	0	0
F8VPU2;E9Q805	F8VPU2	41;11	41;11	40;11	FERM, RhoGEF and pleckstrin domain-containing protein 1	Farp1	2	41	41	40	28	29	19	14	28	27	21	10	21	31	23	24	22	17	33	24	25	15	18	25	28	29	19	14	28	27	21	10	21	31	23	24	22	17	33	24	25	15	18
F8VPU8;A0A0J9YVH3	F8VPU8;A0A0J9YVH3	3;3	1;1	1;1		AU041133	2	3	1	1	0	1	2	2	2	1	3	2	2	2	1	1	2	2	2	2	2	2	2	2	0	0	0	0	0	0	1	0	0	0	0	0	0	0	0	0	0	0	0
F8VPV0;P48725	F8VPV0;P48725	28;27	28;27	28;27	Pericentrin	Pcnt	2	28	28	28	8	6	5	3	8	5	6	4	5	6	6	5	7	5	9	10	6	8	6	9	8	6	5	3	8	5	6	4	5	6	6	5	7	5	9	10	6	8	6
F8VPV1;A0A087WRH0	F8VPV1;A0A087WRH0	6;6	3;3	1;1		Zfp951	2	6	3	1	1	0	1	4	4	1	2	4	5	4	1	2	3	2	3	3	2	4	4	2	1	0	0	1	1	1	1	2	2	1	1	1	1	0	0	2	0	1	1
F8VPX1;Q6A4J8;E9PXY8;G3UWR8;E0CY04;REV__Q8BQP8	F8VPX1;Q6A4J8;E9PXY8	43;43;42;13;1;1	43;43;42;13;1;1	43;43;42;13;1;1	Ubiquitin carboxyl-terminal hydrolase;Ubiquitin carboxyl-terminal hydrolase 7	Usp7	6	43	43	43	16	20	18	27	23	18	25	14	26	27	19	19	21	22	30	24	23	20	21	26	16	20	18	27	23	18	25	14	26	27	19	19	21	22	30	24	23	20	21
F8VPY2;Q8C092	F8VPY2;Q8C092	5;4	5;4	5;4	Transcription initiation factor TFIID subunit 5	Taf5	2	5	5	5	0	2	1	3	2	0	3	1	2	3	0	2	3	3	4	2	3	3	1	3	0	2	1	3	2	0	3	1	2	3	0	2	3	3	4	2	3	3	1
F8VPZ5	F8VPZ5	1	1	1		Ercc6	1	1	1	1	0	0	0	0	1	0	0	0	0	1	0	0	0	0	0	0	0	0	0	1	0	0	0	0	1	0	0	0	0	1	0	0	0	0	0	0	0	0	0
F8VQ05;A0A0J9YUJ6;A0A0J9YTS1;A0A0J9YUH4;A0A0J9YU33	F8VQ05;A0A0J9YUJ6;A0A0J9YTS1;A0A0J9YUH4	4;2;2;2;1	4;2;2;2;1	3;1;2;1;1		Fryl	5	4	4	3	1	2	0	0	3	1	0	0	0	2	1	1	0	0	3	1	1	0	0	4	1	2	0	0	3	1	0	0	0	2	1	1	0	0	3	1	1	0	0
F8VQ28;Q8VI36;A0A0J9YV30	F8VQ28;Q8VI36;A0A0J9YV30	4;4;3	4;4;3	4;4;3	Paxillin	Pxn	3	4	4	4	2	1	0	0	1	1	2	0	1	3	2	0	0	0	2	2	1	0	0	2	2	1	0	0	1	1	2	0	1	3	2	0	0	0	2	2	1	0	0
F8VQ29;Q3UQP1;A0A0A6YXJ2	F8VQ29	20;9;8	19;8;8	19;8;8		Iqgap3	3	20	19	19	8	10	10	1	4	5	10	7	10	5	11	13	12	8	8	8	12	6	7	7	7	9	10	1	3	4	9	6	9	4	11	12	11	8	7	7	11	6	7
F8VQ70	F8VQ70	4	4	4		Scaper	1	4	4	4	0	0	1	2	1	0	1	1	1	1	0	0	0	1	0	0	2	1	1	0	0	0	1	2	1	0	1	1	1	1	0	0	0	1	0	0	2	1	1
F8VQ93;Q8VDD9;A0A087WR26	F8VQ93;Q8VDD9	4;4;1	4;4;1	3;3;1	PH-interacting protein	Phip	3	4	4	3	1	1	1	0	1	0	2	1	2	2	2	2	1	1	3	1	2	1	0	3	1	1	1	0	1	0	2	1	2	2	2	2	1	1	3	1	2	1	0
F8VQ95;Q6Y685;E9QL08;E9Q9Z4;E9Q8T1;Q9JJG0	F8VQ95;Q6Y685	8;8;1;1;1;1	8;8;1;1;1;1	8;8;1;1;1;1	Transforming acidic coiled-coil-containing protein 1	Tacc1	6	8	8	8	2	3	1	0	4	4	4	0	1	2	3	5	3	1	4	4	4	1	1	4	2	3	1	0	4	4	4	0	1	2	3	5	3	1	4	4	4	1	1
F8VQB6;E9Q5G1;D3YXU7;D3YXW4;F6UVU0;D3YZ13;D3Z2P4;D3Z2E0;D3Z0V4	F8VQB6;E9Q5G1	62;36;27;9;9;6;2;2;2	62;36;27;9;9;6;2;2;2	61;35;26;8;8;5;2;2;1	Unconventional myosin-X	Myo10	9	62	62	61	39	43	28	1	39	33	29	26	49	32	28	38	25	37	25	29	24	8	28	27	39	43	28	1	39	33	29	26	49	32	28	38	25	37	25	29	24	8	28
F8VQC1;E9Q740	F8VQC1;E9Q740	17;16	17;16	17;16	Signal recognition particle subunit SRP72	Srp72	2	17	17	17	10	11	5	8	10	10	9	5	3	15	10	7	7	4	14	6	10	8	6	12	10	11	5	8	10	10	9	5	3	15	10	7	7	4	14	6	10	8	6
F8VQC7;A0A087WQQ5;A0A087WQI3;A0A087WRS1;A0A087WNW3;A0A087WQ25;A0A087WP14;A0A087WPX0;A0A087WS29;A0A087WP85;A0A087WQG4;A0A087WPW5;A0A087WS23;A0A087WQF8;A0A087WP48;A0A087WS04;A0A087WQD0	F8VQC7;A0A087WQQ5;A0A087WQI3;A0A087WRS1;A0A087WNW3;A0A087WQ25;A0A087WP14;A0A087WPX0;A0A087WS29;A0A087WP85;A0A087WQG4;A0A087WPW5;A0A087WS23;A0A087WQF8;A0A087WP48;A0A087WS04;A0A087WQD0	66;65;64;64;63;63;63;63;62;62;61;61;61;60;60;60;60	66;65;64;64;63;63;63;63;62;62;61;61;61;60;60;60;60	4;4;4;4;4;4;4;4;4;4;4;4;4;4;4;4;4		Ktn1	17	66	66	4	30	42	30	41	38	32	41	22	32	37	31	38	35	39	40	42	43	40	34	39	30	42	30	41	38	32	41	22	32	37	31	38	35	39	40	42	43	40	34
F8VQC9;Q8BTY2	F8VQC9;Q8BTY2	3;3	3;3	3;3	Anion exchange protein;Sodium bicarbonate cotransporter 3	Slc4a7	2	3	3	3	1	1	1	1	1	0	1	1	1	2	1	1	1	1	3	1	2	1	2	2	1	1	1	1	1	0	1	1	1	2	1	1	1	1	3	1	2	1	2
F8VQD7;Q05909;E9Q6E7;D3Z2S6	F8VQD7;Q05909;E9Q6E7	3;3;2;1	3;3;2;1	3;3;2;1	Protein-tyrosine-phosphatase;Receptor-type tyrosine-protein phosphatase gamma	Ptprg	4	3	3	3	0	2	0	0	1	0	0	0	0	0	0	0	0	0	1	0	0	0	0	0	0	2	0	0	1	0	0	0	0	0	0	0	0	0	1	0	0	0	0
F8VQE2;E9Q0A4;Q9QXL1;F6ZSF2	F8VQE2;E9Q0A4;Q9QXL1	9;9;9;1	9;9;9;1	7;7;7;1	Kinesin-like protein;Kinesin-like protein KIF21B	Kif21b	4	9	9	7	4	4	2	0	4	4	3	0	3	3	3	3	2	0	4	3	2	1	1	3	4	4	2	0	4	4	3	0	3	3	3	3	2	0	4	3	2	1	1
F8VQE6;B7ZNL9;F7CWI0;F6W3K2	F8VQE6;B7ZNL9	12;12;2;1	12;12;2;1	12;12;2;1		Tatdn2	4	12	12	12	4	3	3	4	3	1	4	1	1	3	4	3	2	2	4	5	4	2	1	4	4	3	3	4	3	1	4	1	1	3	4	3	2	2	4	5	4	2	1
F8VQE9;Q8VHH5;A0A0G2JER6	F8VQE9;Q8VHH5;A0A0G2JER6	6;6;4	6;6;4	4;4;4	Arf-GAP with GTPase, ANK repeat and PH domain-containing protein 3	Agap3	3	6	6	4	2	3	1	1	3	0	1	1	0	3	1	1	1	0	2	1	4	1	0	1	2	3	1	1	3	0	1	1	0	3	1	1	1	0	2	1	4	1	0
F8VQJ3;P02468;F6SFQ3	F8VQJ3;P02468	9;8;1	9;8;1	9;8;1	Laminin subunit gamma-1	Lamc1	3	9	9	9	3	6	4	3	4	2	5	1	4	4	5	4	3	4	5	2	4	3	4	5	3	6	4	3	4	2	5	1	4	4	5	4	3	4	5	2	4	3	4
F8VQM4;A2A716	F8VQM4;A2A716	6;6	6;6	6;6	Oxysterol-binding protein	Osbpl7	2	6	6	6	1	1	0	1	2	0	2	1	2	3	1	2	0	1	0	1	1	2	2	3	1	1	0	1	2	0	2	1	2	3	1	2	0	1	0	1	1	2	2
F8WGN6;E9Q0J5;Q9QXL2	F8WGN6;E9Q0J5;Q9QXL2	5;5;5	3;3;3	3;3;3	Kinesin-like protein;Kinesin-like protein KIF21A	Kif21a	3	5	3	3	1	3	1	0	2	1	1	0	1	1	2	1	3	0	2	2	1	1	1	3	0	1	0	0	0	1	0	0	0	0	1	0	1	0	0	0	0	0	0
F8WGQ1;Q9Z248;A0A0R4J0T6;F6V059	F8WGQ1;Q9Z248;A0A0R4J0T6	4;4;3;1	4;4;3;1	4;4;3;1	Zinc finger protein AEBP2	Aebp2	4	4	4	4	0	2	0	0	3	0	2	0	0	3	0	0	0	0	3	0	1	0	0	1	0	2	0	0	3	0	2	0	0	3	0	0	0	0	3	0	1	0	0
F8WGW3;Q497V5	F8WGW3;Q497V5	26;24	26;24	26;24	S1 RNA-binding domain-containing protein 1	Srbd1	2	26	26	26	9	14	9	16	9	6	15	9	8	11	12	14	12	11	11	11	14	16	9	11	9	14	9	16	9	6	15	9	8	11	12	14	12	11	11	11	14	16	9
F8WH20;D3Z194;D3YTT6;Q9DBS9;A0A0N4SVU7	F8WH20;D3Z194;D3YTT6;Q9DBS9	3;3;3;3;1	3;3;3;3;1	3;3;3;3;1	Oxysterol-binding protein;Oxysterol-binding protein-related protein 3	Osbpl3	5	3	3	3	1	2	1	0	0	1	1	0	1	2	1	1	0	0	0	1	1	0	0	1	1	2	1	0	0	1	1	0	1	2	1	1	0	0	0	1	1	0	0
F8WH41;O55106	F8WH41;O55106	4;4	4;4	4;4	Striatin	Strn	2	4	4	4	1	1	0	0	2	1	0	0	0	3	1	0	0	0	3	0	1	0	0	2	1	1	0	0	2	1	0	0	0	3	1	0	0	0	3	0	1	0	0
F8WHM5;Q53WR6;Q61543;F6RSH1;E9PWD8	F8WHM5;Q53WR6;Q61543	9;9;9;3;1	9;9;9;3;1	9;9;9;3;1	Golgi apparatus protein 1	Glg1	5	9	9	9	3	3	3	0	3	2	3	2	3	3	2	2	3	2	2	5	2	1	2	2	3	3	3	0	3	2	3	2	3	3	2	2	3	2	2	5	2	1	2
F8WHT3;F6V431;F6Q3E1;REV__D3YY58;REV__D3YZ69	F8WHT3	77;12;8;1;1	75;12;8;1;1	24;1;1;0;0		Prrc2b	5	77	75	24	41	46	32	43	48	42	53	28	32	51	46	46	47	37	51	43	56	48	46	52	41	44	30	42	47	41	51	27	30	49	45	44	46	35	49	41	54	46	44
F8WHU5;Q4VA53	F8WHU5;Q4VA53	43;43	43;43	39;39	Sister chromatid cohesion protein PDS5 homolog B	Pds5b	2	43	43	39	22	30	17	18	33	21	32	15	16	32	24	29	20	21	34	26	26	20	23	28	22	30	17	18	33	21	32	15	16	32	24	29	20	21	34	26	26	20	23
F8WHU7;Q9D3E6;F6TNY1;F6XQW1	F8WHU7;Q9D3E6;F6TNY1;F6XQW1	5;5;4;4	3;3;3;3	3;3;3;3	Cohesin subunit SA-1	Stag1	4	5	3	3	1	2	0	0	2	0	2	0	0	1	0	1	0	0	2	2	2	1	0	2	0	2	0	0	2	0	2	0	0	1	0	1	0	0	1	1	1	0	0
F8WHW6;O70161;F6SMP3;E0CYP4;F7C0X9	F8WHW6;O70161	10;10;3;2;1	9;9;3;2;1	9;9;3;2;1	Phosphatidylinositol 4-phosphate 5-kinase type-1 gamma	Pip5k1c	5	10	9	9	2	4	0	0	0	0	2	0	0	3	1	1	0	0	5	0	2	0	0	5	1	4	0	0	0	0	2	0	0	3	1	1	0	0	5	0	2	0	0
F8WHX0;E9Q5Y1;O35491;D3Z4P7	F8WHX0;E9Q5Y1;O35491	7;7;7;3	7;7;7;3	7;7;7;3	Dual specificity protein kinase CLK2	Clk2	4	7	7	7	2	2	1	0	2	4	5	1	3	4	3	3	3	3	4	2	2	2	3	4	2	2	1	0	2	4	5	1	3	4	3	3	3	3	4	2	2	2	3
F8WHY8;E9PX23;M1VHG1;Q8K4B0	F8WHY8;E9PX23;M1VHG1;Q8K4B0	12;12;12;12	9;9;9;9	6;6;6;6	Metastasis-associated protein MTA1	Mta1	4	12	9	6	4	9	3	3	5	4	7	3	1	7	6	7	3	5	6	8	6	3	5	6	3	7	3	2	3	3	6	3	1	6	4	6	3	2	4	5	4	2	3
F8WHZ9;F8WGR0;Q9QYC0;E9Q1K3;F6RDR0;F6V4G5;D3Z0T1;A0A0J9YVI4;Q9QYB8	F8WHZ9;F8WGR0;Q9QYC0;E9Q1K3	15;15;15;14;5;4;4;4;1	15;15;15;14;5;4;4;4;1	15;15;15;14;5;4;4;4;1	Alpha-adducin	Add1	9	15	15	15	9	6	2	2	5	6	5	0	4	10	8	6	2	4	6	6	6	3	4	7	9	6	2	2	5	6	5	0	4	10	8	6	2	4	6	6	6	3	4
F8WI04;B9EKS7;Q8BHF7;F2Z427	F8WI04;B9EKS7;Q8BHF7;F2Z427	3;3;3;2	3;3;3;2	3;3;3;2	CDP-diacylglycerol--glycerol-3-phosphate 3-phosphatidyltransferase, mitochondrial	Pgs1	4	3	3	3	1	1	1	2	1	1	1	1	1	1	1	2	2	1	1	1	2	1	3	0	1	1	1	2	1	1	1	1	1	1	1	2	2	1	1	1	2	1	3
F8WI08;Q62273	F8WI08;Q62273	1;1	1;1	1;1	Sulfate transporter	Slc26a2	2	1	1	1	0	0	0	0	1	0	0	0	0	1	0	0	0	0	1	0	0	0	0	0	0	0	0	0	1	0	0	0	0	1	0	0	0	0	1	0	0	0	0
F8WI14;Q61508	F8WI14;Q61508	2;2	2;2	2;2	Extracellular matrix protein 1	Ecm1	2	2	2	2	1	1	1	0	0	0	1	0	0	1	0	1	1	0	1	0	1	0	1	2	1	1	1	0	0	0	1	0	0	1	0	1	1	0	1	0	1	0	1
F8WI18;P70182;D3YUY3;P70181	F8WI18;P70182;D3YUY3	12;12;11;1	12;12;11;1	11;11;10;0	Phosphatidylinositol 4-phosphate 5-kinase type-1 alpha	Pip5k1a	4	12	12	11	4	6	7	7	5	5	5	4	5	6	5	5	7	6	5	5	4	7	7	4	4	6	7	7	5	5	5	4	5	6	5	5	7	6	5	5	4	7	7
F8WI22;A0A087WRN1;A0A087WQA0;A0A087WRF8	F8WI22;A0A087WRN1;A0A087WQA0	79;72;68;1	1;1;0;0	1;1;0;0		Bclaf1	4	79	1	1	55	59	67	68	54	57	60	63	62	60	55	54	65	68	55	60	63	66	65	54	1	1	1	1	1	1	1	1	1	1	1	1	1	1	1	1	1	1	1
F8WI26;E9QJT6;Q68ED3;F6UPY1	F8WI26;E9QJT6;Q68ED3;F6UPY1	12;12;12;6	12;12;12;6	12;12;12;6	Non-canonical poly(A) RNA polymerase PAPD5	Papd5	4	12	12	12	5	5	2	5	3	3	6	4	3	2	6	4	5	4	4	6	5	4	4	5	5	5	2	5	3	3	6	4	3	2	6	4	5	4	4	6	5	4	4
F8WI52;Q80Z96;Q3UXU7;A0A0H2UH25;F7BWJ0;E0CX72	F8WI52;Q80Z96;Q3UXU7;A0A0H2UH25;F7BWJ0	11;11;9;7;6;2	11;11;9;7;6;2	11;11;9;7;6;2	Vang-like protein 1	Vangl1	6	11	11	11	7	10	7	10	6	5	7	2	8	7	7	7	5	8	6	9	5	7	7	6	7	10	7	10	6	5	7	2	8	7	7	7	5	8	6	9	5	7	7
F8WI56;D3Z7D3;Q8BWT5;F7DDW0	F8WI56;D3Z7D3;Q8BWT5	20;20;19;1	20;20;19;1	16;16;15;1	Disco-interacting protein 2 homolog A	Dip2a	4	20	20	16	7	7	0	0	12	6	7	0	0	16	8	6	0	0	15	13	7	1	0	14	7	7	0	0	12	6	7	0	0	16	8	6	0	0	15	13	7	1	0
F8WID1;Q8VEG4	F8WID1;Q8VEG4	4;3	4;3	4;3	Exonuclease 3-5 domain-containing protein 2	Exd2	2	4	4	4	0	1	2	2	1	2	2	1	2	2	1	3	3	2	3	1	3	3	3	1	0	1	2	2	1	2	2	1	2	2	1	3	3	2	3	1	3	3	3
F8WID5	F8WID5	57	9	0		Tpm1	1	57	9	0	45	42	40	17	49	48	47	41	43	51	48	44	38	45	48	49	45	32	38	48	6	5	6	5	7	7	8	7	6	7	7	7	6	8	7	7	8	5	7
F8WIE5;Q69ZR2	F8WIE5;Q69ZR2	25;25	25;25	25;25	E3 ubiquitin-protein ligase HECTD1	Hectd1	2	25	25	25	13	7	1	0	3	7	4	0	0	13	5	7	0	0	7	7	7	0	0	13	13	7	1	0	3	7	4	0	0	13	5	7	0	0	7	7	7	0	0
F8WIG5;Q9Z207	F8WIG5;Q9Z207	3;3	3;3	3;3	Protein diaphanous homolog 3	Diap3;Diaph3	2	3	3	3	0	0	1	0	0	0	0	1	0	0	0	0	0	0	0	0	0	1	2	0	0	0	1	0	0	0	0	1	0	0	0	0	0	0	0	0	0	1	2
F8WIT2;P14824	F8WIT2;P14824	24;23	24;23	24;23	Annexin;Annexin A6	Anxa6	2	24	24	24	10	7	1	4	12	8	12	3	2	19	9	10	4	4	18	14	16	4	2	20	10	7	1	4	12	8	12	3	2	19	9	10	4	4	18	14	16	4	2
F8WIX8;Q149V4;B2RWH3;Q64523;Q6GSS7	F8WIX8;Q149V4;B2RWH3;Q64523;Q6GSS7	8;8;8;8;8	3;3;3;3;3	1;1;1;1;1	Histone H2A;Histone H2A type 2-C;Histone H2A type 2-A	Hist1h2al;Hist2h2ac;Hist2h2aa1	5	8	3	1	8	6	6	7	6	7	8	7	6	6	7	6	6	6	6	6	7	6	6	5	3	2	1	2	1	3	3	2	1	2	3	2	1	1	1	2	2	1	1
F8WIY7;Q923Q2;A0A0J9YU82	F8WIY7;Q923Q2;A0A0J9YU82	5;5;4	5;5;4	5;5;4	StAR-related lipid transfer protein 13	Stard13	3	5	5	5	0	1	1	1	2	2	2	0	1	2	2	0	0	1	3	3	1	2	0	2	0	1	1	1	2	2	2	0	1	2	2	0	0	1	3	3	1	2	0
F8WJ31;Q5RJ54	F8WJ31;Q5RJ54	12;11	12;11	12;11	Zinc finger and SCAN domain-containing protein 26	Zscan26	2	12	12	12	6	5	8	11	4	4	7	9	6	6	4	7	9	6	7	3	4	11	10	5	6	5	8	11	4	4	7	9	6	6	4	7	9	6	7	3	4	11	10
F8WJ43;P46662;E9PW99;F7DBY2;F7D6P2;F6X089	F8WJ43;P46662	21;21;6;5;5;4	21;21;6;5;5;4	21;21;6;5;5;4	Merlin	Nf2	6	21	21	21	10	13	8	4	14	7	9	5	8	12	8	9	7	9	13	9	10	5	8	14	10	13	8	4	14	7	9	5	8	12	8	9	7	9	13	9	10	5	8
F8WJ72;Q3UI99;Q9Z1X9	F8WJ72;Q3UI99;Q9Z1X9	2;2;2	2;2;2	2;2;2	Cell division control protein 45 homolog	Cdc45	3	2	2	2	0	1	0	0	1	0	0	0	0	2	1	1	0	0	1	0	0	0	1	2	0	1	0	0	1	0	0	0	0	2	1	1	0	0	1	0	0	0	1
F8WJA0;Q9ESV0	F8WJA0;Q9ESV0	22;22	22;22	22;22	ATP-dependent RNA helicase DDX24	Ddx24	2	22	22	22	14	14	10	13	16	13	14	8	8	16	14	12	12	13	16	16	13	9	12	12	14	14	10	13	16	13	14	8	8	16	14	12	12	13	16	16	13	9	12
F8WJD4;Q80X82;D3Z2M2;S4R2Q3;F6UJ99	F8WJD4;Q80X82	22;22;2;2;1	22;22;2;2;1	22;22;2;2;1	Symplekin	Sympk	5	22	22	22	6	10	7	16	8	8	12	7	13	11	7	10	10	12	9	10	12	11	13	7	6	10	7	16	8	8	12	7	13	11	7	10	10	12	9	10	12	11	13
F8WJE0;Q60710;F6TVP2;E9Q0K6;E9PYG9;E0CXZ5	F8WJE0;Q60710;F6TVP2;E9Q0K6;E9PYG9	19;19;18;18;16;1	19;19;18;18;16;1	19;19;18;18;16;1	Deoxynucleoside triphosphate triphosphohydrolase SAMHD1	Samhd1	6	19	19	19	12	9	2	2	15	13	7	3	9	17	7	9	3	5	16	13	11	4	4	14	12	9	2	2	15	13	7	3	9	17	7	9	3	5	16	13	11	4	4
F8WJE3;Q8BQR4	F8WJE3;Q8BQR4	2;2	2;2	2;2	KAT8 regulatory NSL complex subunit 2	Kansl2	2	2	2	2	0	0	1	0	0	0	0	0	0	1	0	0	0	1	0	0	0	1	0	1	0	0	1	0	0	0	0	0	0	1	0	0	0	1	0	0	0	1	0
G3UVU2;D3YW09;Q62203;D3Z5A6	G3UVU2;D3YW09;Q62203;D3Z5A6	14;12;12;7	14;12;12;7	14;12;12;7	Splicing factor 3A subunit 2	Sf3a2	4	14	14	14	11	11	13	12	10	10	11	10	12	7	11	10	11	12	11	11	11	10	11	10	11	11	13	12	10	10	11	10	12	7	11	10	11	12	11	11	11	10	11
G3UVU6	G3UVU6	5	5	1		Gm20517	1	5	5	1	2	1	1	0	1	1	4	0	0	1	2	2	1	1	1	1	1	3	2	1	2	1	1	0	1	1	4	0	0	1	2	2	1	1	1	1	1	3	2
G3UVU9;Q9ERI5;F6VRF7;F6VMC4;F7BDP4	G3UVU9;Q9ERI5;F6VRF7;F6VMC4	11;11;8;8;1	11;11;8;8;1	11;11;8;8;1	Bifunctional arginine demethylase and lysyl-hydroxylase JMJD6	Jmjd6	5	11	11	11	5	4	1	4	10	5	6	0	2	8	3	2	2	3	10	6	7	3	2	10	5	4	1	4	10	5	6	0	2	8	3	2	2	3	10	6	7	3	2
G3UVV4;P17710;D3YYR4;D3Z365;B4YB29;D3Z105	G3UVV4;P17710	12;12;4;4;1;1	12;12;4;4;1;1	7;7;3;3;1;1	Hexokinase;Hexokinase-1	Hk1	6	12	12	7	4	5	4	2	9	5	3	0	2	10	2	8	4	1	7	6	4	4	1	9	4	5	4	2	9	5	3	0	2	10	2	8	4	1	7	6	4	4	1
G3UW58;Q0VG62;A0A087WNR7;A0A087WNL9	G3UW58;Q0VG62;A0A087WNR7	5;5;4;2	5;5;4;2	5;5;4;2	Uncharacterized protein C8orf59 homolog	1810022K09Rik	4	5	5	5	2	3	3	5	2	1	4	1	4	3	3	3	4	4	3	4	5	5	4	3	2	3	3	5	2	1	4	1	4	3	3	3	4	4	3	4	5	5	4
G3UW83;Q6NZL6;E9Q2M2	G3UW83;Q6NZL6	5;5;1	5;5;1	5;5;1	Tonsoku-like protein	Tonsl	3	5	5	5	2	1	1	0	3	0	2	0	0	4	2	1	1	2	3	3	1	0	0	3	2	1	1	0	3	0	2	0	0	4	2	1	1	2	3	3	1	0	0
G3UW85	G3UW85	9	9	3		Erh	1	9	9	3	8	8	8	8	9	6	7	8	8	7	8	7	9	8	6	7	7	8	9	7	8	8	8	8	9	6	7	8	8	7	8	7	9	8	6	7	7	8	9
G3UW86;Q99K43	G3UW86;Q99K43	35;35	1;1	1;1	Protein regulator of cytokinesis 1	Prc1	2	35	1	1	19	23	28	26	14	21	21	19	20	18	20	22	25	25	19	23	23	26	24	20	0	0	0	1	0	0	0	0	0	0	0	0	0	0	0	0	0	0	0
G3UWD4;Q3UBL8	G3UWD4;Q3UBL8	15;15	1;1	1;1		Pphln1	2	15	1	1	7	8	9	10	6	6	8	9	11	9	6	9	11	8	6	6	9	12	9	7	0	0	1	1	0	0	0	1	1	1	0	1	1	1	1	0	1	1	1
G3UWG2;Q60610;E9Q2Y4	G3UWG2;Q60610	5;4;2	5;4;2	3;2;1	T-lymphoma invasion and metastasis-inducing protein 1	Tiam1	3	5	5	3	1	1	1	0	1	1	1	0	2	1	1	1	1	1	1	2	0	1	1	0	1	1	1	0	1	1	1	0	2	1	1	1	1	1	1	2	0	1	1
G3UWQ7;G3UXT4;G3UYX6;G3UXB1;G3UZL8;G3UYZ3	G3UWQ7	35;14;10;4;1;1	35;14;10;4;1;1	1;0;0;0;0;0		Prc1	6	35	35	1	20	24	29	25	14	21	21	20	21	18	21	22	26	26	20	24	23	27	25	21	20	24	29	25	14	21	21	20	21	18	21	22	26	26	20	24	23	27	25
G3UWV6;A0A0R4J263;O35083	G3UWV6;A0A0R4J263;O35083	2;2;2	2;2;2	2;2;2	1-acyl-sn-glycerol-3-phosphate acyltransferase;1-acyl-sn-glycerol-3-phosphate acyltransferase alpha	Agpat1	3	2	2	2	1	1	0	0	1	1	1	0	1	0	0	1	0	1	1	1	2	1	1	1	1	1	0	0	1	1	1	0	1	0	0	1	0	1	1	1	2	1	1
G3UX45;E9Q7L1	G3UX45;E9Q7L1	3;3	3;3	3;3		Urb2	2	3	3	3	0	2	1	0	3	2	2	2	0	2	2	1	1	0	1	2	2	2	0	2	0	2	1	0	3	2	2	2	0	2	2	1	1	0	1	2	2	2	0
G3UX50;Q3UKR0;O35613;G3UWJ9;G3UWI4	G3UX50;Q3UKR0;O35613	12;12;11;2;2	12;12;11;2;2	12;12;11;2;2	Death domain-associated protein 6	Daxx	5	12	12	12	2	4	2	5	6	1	5	1	4	7	2	5	3	3	8	3	8	3	3	7	2	4	2	5	6	1	5	1	4	7	2	5	3	3	8	3	8	3	3
G3UXA6;G8JL74;Q8BHD7;G3UZ01;G3UY95;F7C521;G3UXZ8;G3UXZ6	G3UXA6;G8JL74;Q8BHD7;G3UZ01	19;18;16;12;5;4;4;2	16;15;13;10;4;3;3;2	16;15;13;10;4;3;3;2	Polypyrimidine tract-binding protein 3	Ptbp3	8	19	16	16	12	12	14	13	15	14	13	11	12	15	13	16	14	13	14	17	12	14	13	15	9	9	11	10	13	11	10	8	9	12	10	13	11	10	11	14	9	11	10
G3UXJ0	G3UXJ0	1	1	1		Rnf39	1	1	1	1	0	0	1	0	0	0	0	0	0	0	0	0	0	0	0	0	0	0	0	0	0	0	1	0	0	0	0	0	0	0	0	0	0	0	0	0	0	0	0
G3UXL2;Q9D7G0	G3UXL2;Q9D7G0	10;10	10;10	2;2	Ribose-phosphate pyrophosphokinase 1	Prps1l3;Prps1	2	10	10	2	5	4	3	2	8	5	5	1	2	7	4	6	4	4	8	6	2	4	3	6	5	4	3	2	8	5	5	1	2	7	4	6	4	4	8	6	2	4	3
G3UXX3;Q91XH5;Q64105;G3UZ79	G3UXX3;Q91XH5;Q64105;G3UZ79	2;2;2;1	2;2;2;1	2;2;2;1	Sepiapterin reductase	Spr	4	2	2	2	0	1	0	0	0	0	0	0	0	2	0	0	0	0	0	0	0	0	0	1	0	1	0	0	0	0	0	0	0	2	0	0	0	0	0	0	0	0	0
G3UXZ5;Q5HZK3;P97371;G3UXY0;G3X9K9;G3UWN9;G3UXR1	G3UXZ5;Q5HZK3;P97371;G3UXY0;G3X9K9;G3UWN9	12;12;12;11;9;6;2	12;12;12;11;9;6;2	11;11;11;10;8;6;1	Proteasome activator complex subunit 1	Psme1	7	12	12	11	11	8	1	3	9	9	7	1	3	11	9	6	2	3	11	11	9	3	3	11	11	8	1	3	9	9	7	1	3	11	9	6	2	3	11	11	9	3	3
G3UY19;G3XA79	G3UY19;G3XA79	34;31	1;1	1;1		Prc1	2	34	1	1	19	23	28	26	14	22	21	19	20	18	20	22	25	25	19	24	24	26	23	20	0	0	1	1	0	1	0	0	0	0	0	0	1	1	0	1	1	1	0
G3UY42;Q8CCS6;D3YUB9;D3Z5F7;G3UX74	G3UY42;Q8CCS6;D3YUB9;D3Z5F7	14;14;11;11;1	14;14;11;11;1	5;5;2;2;1	Polyadenylate-binding protein 2	Pabpn1;Gm20521	5	14	14	5	10	9	11	10	7	9	9	9	7	7	8	9	10	10	7	8	7	12	13	8	10	9	11	10	7	9	9	9	7	7	8	9	10	10	7	8	7	12	13
G3UY65;Q3TQW9;P24860;Q68EM3	G3UY65;Q3TQW9;P24860;Q68EM3	2;2;2;1	2;2;2;1	2;2;2;1	G2/mitotic-specific cyclin-B1	Ccnb1	4	2	2	2	1	1	1	1	0	0	0	1	1	0	0	1	0	0	0	1	1	1	1	0	1	1	1	1	0	0	0	1	1	0	0	1	0	0	0	1	1	1	1
G3UYD0;Q3UHU8;Q9ESZ8;G3UYJ6;G3UYD7;G3UZU4;G3UX27;G3UWV2;Q99NI3	G3UYD0;Q3UHU8;Q9ESZ8;G3UYJ6	20;20;20;10;3;3;3;3;1	20;20;20;10;3;3;3;3;1	20;20;20;10;3;3;3;3;1	General transcription factor II-I	Gtf2i	9	20	20	20	13	14	8	5	7	8	7	6	8	12	11	9	10	10	12	12	13	7	6	7	13	14	8	5	7	8	7	6	8	12	11	9	10	10	12	12	13	7	6
G3UYJ3;A2AKV9;A2AKW0;Q5HZI9	G3UYJ3;A2AKV9;A2AKW0;Q5HZI9	7;7;7;7	7;7;7;7	7;7;7;7	Solute carrier family 25 member 51	Slc25a51	4	7	7	7	4	2	0	0	4	1	4	1	0	5	3	4	1	0	3	2	1	1	1	3	4	2	0	0	4	1	4	1	0	5	3	4	1	0	3	2	1	1	1
G3UYU5;Q8R1F9	G3UYU5;Q8R1F9	7;7	7;7	7;7	Ribonuclease P protein subunit p40	Rpp40	2	7	7	7	2	3	1	2	2	3	5	1	1	2	2	2	2	3	3	4	5	2	2	3	2	3	1	2	2	3	5	1	1	2	2	2	2	3	3	4	5	2	2
G3UYV7;Q059I1;P62858;J3QNN8	G3UYV7;Q059I1;P62858	8;8;8;3	8;8;8;3	8;8;8;3	40S ribosomal protein S28	Rps28	4	8	8	8	6	6	8	8	8	7	7	8	8	7	6	7	8	8	7	7	8	8	8	8	6	6	8	8	8	7	7	8	8	7	6	7	8	8	7	7	8	8	8
G3UZ07	G3UZ07	28	2	2		Actg1	1	28	2	2	23	22	18	11	23	23	19	17	21	23	23	19	17	20	21	22	21	16	15	19	1	0	0	0	1	1	0	0	0	1	1	0	0	0	1	1	1	0	0
G3UZ30;A5A4Y9;Q8K1L5	G3UZ30;A5A4Y9;Q8K1L5	3;3;2	3;3;2	3;3;2	Protein phosphatase 1 regulatory subunit 11	Ppp1r11	3	3	3	3	3	2	0	0	2	2	2	0	0	2	3	2	0	0	2	2	3	0	0	2	3	2	0	0	2	2	2	0	0	2	3	2	0	0	2	2	3	0	0
G3UZ44;P63013	G3UZ44;P63013	5;5	3;3	3;3	Paired mesoderm homeobox protein 1	Prrx1	2	5	3	3	1	0	0	0	3	3	1	0	2	3	0	2	0	0	1	1	0	1	0	3	1	0	0	0	2	2	0	0	1	2	0	1	0	0	1	1	0	1	0
G3UZ60;G3UWI9;G3UWX9;Q9Z172;G3UZA7	G3UZ60;G3UWI9;G3UWX9;Q9Z172;G3UZA7	3;3;3;3;2	2;2;2;2;1	2;2;2;2;1	Small ubiquitin-related modifier 3;Small ubiquitin-related modifier	Sumo3	5	3	2	2	1	0	0	0	1	1	1	0	0	3	2	1	0	0	2	1	0	0	0	2	0	0	0	0	1	0	0	0	0	2	1	0	0	0	1	0	0	0	0
G3UZ63;G3X961;Q921I2;G3UZG5;G3UZF2	G3UZ63;G3X961;Q921I2;G3UZG5	19;19;18;14;2	19;19;18;14;2	19;19;18;14;2	Kelch domain-containing protein 4	Klhdc4	5	19	19	19	11	11	2	1	15	9	17	1	3	14	10	14	0	5	15	12	13	3	2	17	11	11	2	1	15	9	17	1	3	14	10	14	0	5	15	12	13	3	2
G3UZC8;F8WI37;Q8BRH4;G3UWI5	G3UZC8;F8WI37;Q8BRH4;G3UWI5	2;2;2;1	2;2;2;1	2;2;2;1	Histone-lysine N-methyltransferase;Histone-lysine N-methyltransferase 2C	Kmt2c	4	2	2	2	1	1	1	0	0	1	1	0	0	0	1	2	0	0	0	0	0	0	0	0	1	1	1	0	0	1	1	0	0	0	1	2	0	0	0	0	0	0	0
G3UZF0;E9Q8W9;Q91W36	G3UZF0;E9Q8W9;Q91W36	2;2;2	2;2;2	2;2;2	Ubiquitin carboxyl-terminal hydrolase;Ubiquitin carboxyl-terminal hydrolase 3	Usp3	3	2	2	2	0	0	1	0	0	1	1	0	0	1	0	1	1	0	1	1	0	1	0	0	0	0	1	0	0	1	1	0	0	1	0	1	1	0	1	1	0	1	0
G3UZJ4;P99029;H3BJQ7	G3UZJ4;P99029;H3BJQ7	3;3;2	3;3;2	3;3;2	Peroxiredoxin-5, mitochondrial	Prdx5	3	3	3	3	2	1	3	1	2	2	2	2	2	2	3	2	2	2	2	3	2	2	2	2	2	1	3	1	2	2	2	2	2	2	3	2	2	2	2	3	2	2	2
G3UZJ5;P67871;G3UXG7;G3UZA4;G3UXU2;G3UZX4;G3UWU5	G3UZJ5;P67871;G3UXG7;G3UZA4;G3UXU2;G3UZX4	5;5;4;3;3;3;1	5;5;4;3;3;3;1	5;5;4;3;3;3;1	Casein kinase II subunit beta	Csnk2b	7	5	5	5	4	4	2	3	5	4	4	2	3	4	3	4	3	3	4	3	4	2	4	5	4	4	2	3	5	4	4	2	3	4	3	4	3	3	4	3	4	2	4
G3UZM9;Q8BWW9;G3UXH4;G3UYD6	G3UZM9;Q8BWW9;G3UXH4	12;12;11;1	12;12;11;1	11;11;10;1	Serine/threonine-protein kinase N2	Pkn2	4	12	12	11	7	7	5	2	11	4	3	3	2	7	7	6	3	6	9	9	6	6	5	8	7	7	5	2	11	4	3	3	2	7	7	6	3	6	9	9	6	6	5
G3X8Q0;O89090;E9Q0S7;E9Q2V3;E9Q113	G3X8Q0;O89090	5;5;1;1;1	5;5;1;1;1	5;5;1;1;1	Transcription factor Sp1	Sp1	5	5	5	5	3	2	1	1	1	3	2	0	1	3	2	1	4	3	3	3	3	3	1	3	3	2	1	1	1	3	2	0	1	3	2	1	4	3	3	3	3	3	1
G3X8R0;Q60870	G3X8R0;Q60870	12;8	12;8	12;8	Receptor expression-enhancing protein;Receptor expression-enhancing protein 5	Reep5	2	12	12	12	7	9	1	3	7	9	7	2	1	7	8	7	1	3	8	10	5	4	3	8	7	9	1	3	7	9	7	2	1	7	8	7	1	3	8	10	5	4	3
G3X8R4;E9QKD9;Q9DBA9;E9PWY2	G3X8R4;E9QKD9;Q9DBA9	6;6;6;2	6;6;6;2	6;6;6;2	General transcription factor IIH subunit 1	Gtf2h1	4	6	6	6	2	4	4	4	3	1	3	3	1	2	2	2	4	3	3	1	1	4	3	1	2	4	4	4	3	1	3	3	1	2	2	2	4	3	3	1	1	4	3
G3X8T2;H3BIW0;Q0P678;H3BJJ9;H3BJN4;H3BKL4	G3X8T2;H3BIW0;Q0P678	31;30;30;7;4;2	31;30;30;7;4;2	31;30;30;7;4;2	Zinc finger CCCH domain-containing protein 18	Zc3h18	6	31	31	31	20	20	19	20	20	24	21	9	15	23	19	18	20	17	21	20	22	22	20	22	20	20	19	20	20	24	21	9	15	23	19	18	20	17	21	20	22	22	20
G3X8X0;Q05BH3	G3X8X0;Q05BH3	17;13	16;12	16;12		Dhx16	2	17	16	16	6	11	5	9	3	5	10	3	8	6	7	10	10	5	6	6	9	8	7	5	5	10	4	8	2	4	9	2	7	5	6	9	9	4	5	5	8	7	6
G3X8Y3;A0A0A6YW80;Q80UM3;A0A0A6YX86;A0A0A6YXF4	G3X8Y3;A0A0A6YW80;Q80UM3	38;37;35;13;5	38;37;35;13;5	35;35;32;11;3	N-alpha-acetyltransferase 15, NatA auxiliary subunit	Naa15	5	38	38	35	18	17	10	4	22	17	21	11	6	29	20	17	9	10	24	22	20	8	6	27	18	17	10	4	22	17	21	11	6	29	20	17	9	10	24	22	20	8	6
G3X8Y8;Q9QUN7	G3X8Y8;Q9QUN7	2;2	2;2	2;2	Toll-like receptor;Toll-like receptor 2	Tlr2	2	2	2	2	1	1	0	0	2	1	1	1	0	1	1	1	0	0	2	1	1	0	0	2	1	1	0	0	2	1	1	1	0	1	1	1	0	0	2	1	1	0	0
G3X920;Q9DBR3	G3X920;Q9DBR3	12;12	12;12	12;12	Armadillo repeat-containing protein 8	Armc8	2	12	12	12	4	4	1	6	6	3	5	1	4	6	2	5	5	6	4	4	5	5	4	6	4	4	1	6	6	3	5	1	4	6	2	5	5	6	4	4	5	5	4
G3X922;D4AFX7;A0A087WS25;A0A087WRC9;A0A087WSI0	G3X922;D4AFX7	74;74;4;3;1	74;74;4;3;1	74;74;4;3;1		Dnajc13	5	74	74	74	31	35	53	40	41	22	43	39	41	41	22	37	43	36	39	30	31	50	40	43	31	35	53	40	41	22	43	39	41	41	22	37	43	36	39	30	31	50	40
G3X924;Q91VC4	G3X924;Q91VC4	2;2	1;1	1;1	Plasmalemma vesicle-associated protein	Plvap	2	2	1	1	1	1	1	1	1	1	1	1	1	1	1	1	1	1	2	1	1	1	1	2	0	0	0	0	0	0	0	0	0	0	0	0	0	0	1	0	0	0	0
G3X926;Q9JJ80;S4R1Y5;S4R2H5;S4R2R2	G3X926;Q9JJ80;S4R1Y5	13;13;9;6;4	13;13;9;6;4	13;13;9;6;4	Ribosome production factor 2 homolog	Rpf2	5	13	13	13	5	7	3	6	7	5	10	3	4	6	9	6	7	3	8	6	8	8	4	7	5	7	3	6	7	5	10	3	4	6	9	6	7	3	8	6	8	8	4
G3X928;Q6NZC7	G3X928;Q6NZC7	10;10	10;10	10;10	SEC23-interacting protein	Sec23ip	2	10	10	10	3	3	3	0	8	3	5	1	1	9	3	5	3	2	7	4	4	0	1	8	3	3	3	0	8	3	5	1	1	9	3	5	3	2	7	4	4	0	1
G3X934;Q3TWF6	G3X934;Q3TWF6	37;37	37;37	37;37	WD repeat-containing protein 70	Wdr70	2	37	37	37	31	28	9	4	32	30	28	5	10	33	29	30	4	9	29	28	27	10	7	32	31	28	9	4	32	30	28	5	10	33	29	30	4	9	29	28	27	10	7
G3X937;B2RQZ3;Q921R8;Q8BJA2;Q8BYR8	G3X937;B2RQZ3;Q921R8;Q8BJA2;Q8BYR8	1;1;1;1;1	1;1;1;1;1	1;1;1;1;1	Solute carrier family 41 member 3;Solute carrier family 41 member 1;Solute carrier family 41 member 2	Slc41a3;Slc41a2;Slc41a1	5	1	1	1	0	0	0	0	0	0	0	0	0	0	0	1	0	0	0	0	0	0	0	0	0	0	0	0	0	0	0	0	0	0	0	1	0	0	0	0	0	0	0
G3X940;Q8BZ21	G3X940;Q8BZ21	8;8	8;8	7;7	Histone acetyltransferase;Histone acetyltransferase KAT6A	Kat6a	2	8	8	7	2	3	1	5	4	2	3	1	2	3	2	4	1	2	2	3	1	2	1	2	2	3	1	5	4	2	3	1	2	3	2	4	1	2	2	3	1	2	1
G3X956;Q920B9	G3X956;Q920B9	36;36	36;36	36;36	FACT complex subunit SPT16	Supt16;Supt16h	2	36	36	36	17	19	4	7	27	20	23	0	3	27	21	23	4	5	24	20	22	7	8	31	17	19	4	7	27	20	23	0	3	27	21	23	4	5	24	20	22	7	8
G3X960;Q9DBZ9	G3X960;Q9DBZ9	4;4	4;4	4;4	Rho GTPase-activating protein SYDE1	Syde1	2	4	4	4	0	1	0	2	2	1	2	1	2	2	0	0	3	0	1	0	3	1	0	0	0	1	0	2	2	1	2	1	2	2	0	0	3	0	1	0	3	1	0
G3X963;Q8CDM1	G3X963;Q8CDM1	6;3	6;3	6;3	ATPase family AAA domain-containing protein 2	Atad2	2	6	6	6	2	2	2	1	1	1	4	2	2	1	2	2	2	1	1	1	2	2	1	2	2	2	2	1	1	1	4	2	2	1	2	2	2	1	1	1	2	2	1
G3X9B1	G3X9B1	11	11	11		Heatr1	1	11	11	11	3	3	1	0	6	1	3	2	0	7	2	3	1	2	7	2	5	3	2	5	3	3	1	0	6	1	3	2	0	7	2	3	1	2	7	2	5	3	2
G3X9I1;G5E911;Q91VU0;E9Q8C5;E9Q6F0	G3X9I1;G5E911;Q91VU0;E9Q8C5;E9Q6F0	2;2;2;1;1	2;2;2;1;1	2;2;2;1;1	Protein FAM3C	Fam3c	5	2	2	2	2	1	0	1	1	0	1	1	0	2	1	1	0	0	2	1	1	0	1	0	2	1	0	1	1	0	1	1	0	2	1	1	0	0	2	1	1	0	1
G3X9I4	G3X9I4	9	2	2		Alyref2	1	9	2	2	6	6	6	8	3	5	7	7	4	5	6	7	6	8	3	5	7	7	6	7	0	1	2	2	0	0	1	2	0	0	0	1	1	2	0	0	2	2	2
G3X9J0;S4R1S0;S4R1U8;S4R2C7;S4R1P8	G3X9J0	97;43;1;1;1	95;43;1;1;1	57;8;0;1;0		Sipa1l3	5	97	95	57	69	78	70	9	65	63	76	49	78	65	74	80	74	75	68	64	77	39	64	55	68	77	68	9	63	61	74	49	76	63	73	78	73	73	66	63	75	38	62
G3X9J6;E9Q9M1;Q3V1L4	G3X9J6;E9Q9M1;Q3V1L4	4;4;4	4;4;4	4;4;4	Cytosolic purine 5-nucleotidase	Nt5c2	3	4	4	4	2	2	0	0	2	1	1	0	0	3	1	3	0	0	2	2	3	0	0	3	2	2	0	0	2	1	1	0	0	3	1	3	0	0	2	2	3	0	0
G3X9K3	G3X9K3	3	3	2	Brefeldin A-inhibited guanine nucleotide-exchange protein 1	Arfgef1	1	3	3	2	0	1	0	2	1	0	0	0	0	1	0	1	0	1	2	0	0	0	0	1	0	1	0	2	1	0	0	0	0	1	0	1	0	1	2	0	0	0	0
G3X9L6;Q9DCX2;B1ASE2	G3X9L6;Q9DCX2;B1ASE2	11;11;8	11;11;8	11;11;8	ATP synthase subunit d, mitochondrial	Gm10250;Atp5h	3	11	11	11	8	10	5	7	8	7	10	3	4	11	10	9	8	7	10	10	10	7	6	11	8	10	5	7	8	7	10	3	4	11	10	9	8	7	10	10	10	7	6
G3X9M0;Q9ER88;A0A0R4J1B9;G3UWM7;G3UWZ6;G3UWJ4;G3UZC0;G3UWR5	G3X9M0;Q9ER88;A0A0R4J1B9;G3UWM7;G3UWZ6	9;9;8;6;6;3;3;2	9;9;8;6;6;3;3;2	8;8;7;5;5;2;2;1	28S ribosomal protein S29, mitochondrial	Dap3	8	9	9	8	2	4	2	5	3	3	4	2	2	5	3	3	3	3	4	3	6	4	3	5	2	4	2	5	3	3	4	2	2	5	3	3	3	3	4	3	6	4	3
G3X9T5;Q9CSP9;E9PXW3;A0A0G2JEX0;A6H6N9;A0A0G2JE97;A0A0G2JF90;A0A0G2JGX7;A0A0G2JEQ6;A0A0G2JFH4;REV__Q3V0D6	G3X9T5;Q9CSP9;E9PXW3;A0A0G2JEX0;A6H6N9;A0A0G2JE97;A0A0G2JF90;A0A0G2JGX7;A0A0G2JEQ6	24;22;21;17;17;14;14;14;13;5;1	24;22;21;17;17;14;14;14;13;5;1	24;22;21;17;17;14;14;14;13;5;1	Tetratricopeptide repeat protein 14	Ttc14	11	24	24	24	10	12	16	18	6	11	9	10	11	8	11	10	18	13	9	9	11	15	13	7	10	12	16	18	6	11	9	10	11	8	11	10	18	13	9	9	11	15	13
G3X9V2;P30999;E9Q8Z4;E9Q8Z9;D3Z2H2;E9Q8Z6;E9Q8Z8;E9Q901;E9Q904;D3Z7H6;E9Q8Z5;E9Q986;E9Q907;E9Q905;E9Q903;E9Q906;D3Z2H7	G3X9V2;P30999;E9Q8Z4;E9Q8Z9;D3Z2H2;E9Q8Z6;E9Q8Z8;E9Q901;E9Q904;D3Z7H6;E9Q8Z5;E9Q986;E9Q907;E9Q905;E9Q903;E9Q906;D3Z2H7	37;37;36;36;36;36;36;35;35;34;34;33;33;33;33;31;27	36;36;35;35;35;35;35;34;34;33;33;32;32;32;32;30;26	36;36;35;35;35;35;35;34;34;33;33;32;32;32;32;30;26	Catenin delta-1	Ctnnd1	17	37	36	36	26	26	27	13	21	21	24	15	25	27	24	26	23	22	23	22	22	19	22	22	25	26	26	13	20	21	24	15	25	26	23	25	23	22	22	21	22	19	21
G3X9Z4	G3X9Z4	34	34	7		Pcf11	1	34	34	7	13	17	23	30	10	10	21	21	23	11	14	20	21	26	12	19	21	27	28	13	13	17	23	30	10	10	21	21	23	11	14	20	21	26	12	19	21	27	28
G3XA09;O88879	G3XA09;O88879	2;2	2;2	2;2	Apoptotic protease-activating factor 1	Apaf1	2	2	2	2	0	0	0	0	2	0	0	0	0	2	0	0	0	0	2	0	1	0	0	2	0	0	0	0	2	0	0	0	0	2	0	0	0	0	2	0	1	0	0
G3XA17;F7CBP1	G3XA17;F7CBP1	31;29	31;29	1;1		Eif4g2	2	31	31	1	17	20	6	8	17	10	20	8	6	22	15	18	14	11	22	17	21	10	8	19	17	20	6	8	17	10	20	8	6	22	15	18	14	11	22	17	21	10	8
G3XA21;E0CZ22;D3Z624;F6UUF6	G3XA21;E0CZ22;D3Z624	4;4;2;1	4;4;2;1	4;4;2;1		Mroh1	4	4	4	4	1	2	0	0	3	1	1	0	1	3	1	2	0	0	3	1	0	0	0	2	1	2	0	0	3	1	1	0	1	3	1	2	0	0	3	1	0	0	0
G3XA30	G3XA30	1	1	1		Nsmce4a	1	1	1	1	0	0	0	0	0	0	0	0	1	1	0	0	0	0	1	0	0	0	0	1	0	0	0	0	0	0	0	0	1	1	0	0	0	0	1	0	0	0	0
G5E829;Q3UHH0;Q3UHJ3;F8WHB1;Q9R0K7;Q8C048;S4R1C4;A2ALL9;Q0VF55;F7AAP4;E9Q828;Q6Q477	G5E829	15;6;6;6;6;5;5;5;5;4;4;4	15;6;6;6;6;5;5;5;5;4;4;4	15;6;6;6;6;5;5;5;5;4;4;4	Plasma membrane calcium-transporting ATPase 1	Atp2b1	12	15	15	15	6	7	3	0	6	3	7	1	4	8	8	5	1	3	9	6	7	3	3	7	6	7	3	0	6	3	7	1	4	8	8	5	1	3	9	6	7	3	3
G5E833;Q9ER64	G5E833;Q9ER64	2;2	2;2	2;2	Oxysterol-binding protein;Oxysterol-binding protein-related protein 5	Osbpl5	2	2	2	2	1	2	1	0	1	0	2	1	2	1	1	1	0	1	2	1	1	1	1	0	1	2	1	0	1	0	2	1	2	1	1	1	0	1	2	1	1	1	1
G5E837;F6T088;Q9D968	G5E837;F6T088	8;4;3	7;3;3	7;3;3		Hcfc2	3	8	7	7	2	5	5	6	2	1	5	3	6	3	2	5	5	6	3	2	4	5	5	2	1	4	4	5	1	1	4	3	5	2	1	4	4	5	2	1	3	4	4
G5E846;G3X981;P15331	G5E846;G3X981;P15331	7;7;7	1;1;1	1;1;1	Peripherin	Prph	3	7	1	1	6	6	6	6	6	7	7	6	6	6	7	6	6	6	7	6	7	6	6	6	0	0	0	0	0	1	1	0	0	0	1	0	0	0	1	0	1	0	0
G5E850;Q544Z9;P56395;E0CY88	G5E850;Q544Z9;P56395;E0CY88	6;6;6;3	6;6;6;3	6;6;6;3	Cytochrome b5	Cyb5a	4	6	6	6	2	4	1	2	1	4	5	2	1	3	3	3	3	1	4	3	2	1	0	5	2	4	1	2	1	4	5	2	1	3	3	3	3	1	4	3	2	1	0
G5E861	G5E861	2	2	2	Sodium channel and clathrin linker 1	Sclt1	1	2	2	2	0	0	0	1	0	0	0	1	0	0	0	0	0	0	0	0	1	0	0	0	0	0	0	1	0	0	0	1	0	0	0	0	0	0	0	0	1	0	0
G5E866;Q99NB9;A0A087WNS2	G5E866;Q99NB9	84;83;10	84;83;10	84;83;10	Splicing factor 3B subunit 1	Sf3b1	3	84	84	84	60	63	68	71	58	60	71	58	64	59	59	64	67	69	63	64	67	66	59	60	60	63	68	71	58	60	71	58	64	59	59	64	67	69	63	64	67	66	59
G5E881;Q3TUH1;G3UWL8;G3UYJ1;D6RGT1	G5E881;Q3TUH1	12;12;5;3;3	12;12;5;3;3	12;12;5;3;3	Phosphatidate cytidylyltransferase, mitochondrial	Tamm41	5	12	12	12	9	10	8	8	9	6	9	4	6	6	10	8	9	5	8	11	8	6	5	8	9	10	8	8	9	6	9	4	6	6	10	8	9	5	8	11	8	6	5
G5E884;O88643;S4R2K7	G5E884;O88643	6;6;2	3;3;1	2;2;1	Non-specific serine/threonine protein kinase;Serine/threonine-protein kinase PAK 1	Pak1	3	6	3	2	4	3	1	0	1	3	2	1	0	6	2	2	1	1	6	2	2	1	0	4	1	1	0	0	0	1	1	1	0	3	0	0	0	0	3	0	1	0	0
G5E893	G5E893	4	3	3		Ankrd12	1	4	3	3	0	0	0	2	1	0	0	0	0	0	0	1	0	1	1	1	1	1	0	1	0	0	0	2	1	0	0	0	0	0	0	0	0	1	1	0	1	1	0
G5E8A0;Q8CI95;A0A0R4J0F9	G5E8A0;Q8CI95	10;10;2	10;10;2	8;8;0	Oxysterol-binding protein;Oxysterol-binding protein-related protein 11	Osbpl11	3	10	10	8	1	6	1	1	5	2	6	2	3	6	2	5	2	3	5	3	6	1	2	7	1	6	1	1	5	2	6	2	3	6	2	5	2	3	5	3	6	1	2
G5E8A7	G5E8A7	2	1	1		Samd4b	1	2	1	1	1	1	2	2	2	1	2	2	1	1	1	2	2	1	1	2	2	2	1	1	1	1	1	1	1	1	1	1	1	1	1	1	1	1	1	1	1	1	1
G5E8B9	G5E8B9	4	4	4		Zbtb11	1	4	4	4	2	1	2	1	2	1	2	2	1	0	1	1	2	1	1	1	1	0	2	1	2	1	2	1	2	1	2	2	1	0	1	1	2	1	1	1	1	0	2
G5E8C3;Q8BHL4	G5E8C3;Q8BHL4	3;3	3;3	3;3	Retinoic acid-induced protein 3	Gprc5a	2	3	3	3	3	3	0	1	0	2	3	2	2	2	3	1	1	0	1	2	1	1	1	2	3	3	0	1	0	2	3	2	2	2	3	1	1	0	1	2	1	1	1
G5E8C4;Q8BRH0;A0A0R4J173;D3Z2Z3	G5E8C4;Q8BRH0;A0A0R4J173	8;8;4;1	8;8;4;1	8;8;4;1	Transmembrane and TPR repeat-containing protein 3	Tmtc3	4	8	8	8	3	1	1	2	3	2	0	0	1	3	3	2	0	1	4	2	1	1	0	4	3	1	1	2	3	2	0	0	1	3	3	2	0	1	4	2	1	1	0
G5E8E1;A0A087WNU6	G5E8E1;A0A087WNU6	21;18	7;6	0;0		Lrrfip1	2	21	7	0	13	12	6	1	13	12	10	8	8	13	12	8	4	7	9	13	9	4	4	16	4	2	0	0	1	0	1	1	0	3	2	1	1	0	0	2	1	1	0
G5E8E3;Q8R3Y5;A0A0R4J2B5;A0A087WRI8;A0A087WPA4	G5E8E3;Q8R3Y5;A0A0R4J2B5;A0A087WRI8	6;6;5;5;2	6;6;5;5;2	6;6;5;5;2	Uncharacterized protein C19orf47 homolog	2310022A10Rik	5	6	6	6	2	2	2	4	2	2	2	3	3	1	3	2	3	3	2	3	2	6	5	3	2	2	2	4	2	2	2	3	3	1	3	2	3	3	2	3	2	6	5
G5E8E4;Q3V0C1;Z4YL92	G5E8E4;Q3V0C1;Z4YL92	10;9;8	10;9;8	10;9;8	Zinc finger matrin-type protein 1	Zmat1	3	10	10	10	4	7	4	7	3	2	7	3	4	6	4	7	1	3	3	5	5	3	3	3	4	7	4	7	3	2	7	3	4	6	4	7	1	3	3	5	5	3	3
G5E8G0;G3X9W0;F6ZV59;E9Q5B6;F6SHF3;A0A0G2JFL4;F7A465	G5E8G0;G3X9W0;F6ZV59;E9Q5B6	16;16;15;9;7;3;1	1;1;0;0;0;0;0	1;1;0;0;0;0;0		Hnrnpd	7	16	1	1	11	12	12	12	13	10	10	12	11	14	11	13	11	12	12	13	10	13	12	11	0	0	1	1	1	0	1	1	1	1	0	1	1	1	1	0	0	1	1
G5E8I8;Q8CGZ0	G5E8I8;Q8CGZ0	39;39	39;39	39;39	Calcium homeostasis endoplasmic reticulum protein	Cherp	2	39	39	39	33	34	31	34	32	32	33	26	32	32	31	35	32	33	33	32	33	30	30	30	33	34	31	34	32	32	33	26	32	32	31	35	32	33	33	32	33	30	30
G5E8J0;O35516	G5E8J0;O35516	12;12	12;12	12;12	Neurogenic locus notch homolog protein 2;Notch 2 extracellular truncation;Notch 2 intracellular domain	Notch2	2	12	12	12	4	8	2	2	4	1	5	1	4	7	2	6	4	3	6	3	7	0	6	5	4	8	2	2	4	1	5	1	4	7	2	6	4	3	6	3	7	0	6
G5E8J3;Q8K1X1	G5E8J3;Q8K1X1	5;5	5;5	5;5	WD repeat-containing protein 11	Wdr11	2	5	5	5	1	5	3	1	3	2	3	3	2	3	2	2	2	2	4	2	3	2	3	3	1	5	3	1	3	2	3	3	2	3	2	2	2	2	4	2	3	2	3
G5E8J4;Q62136	G5E8J4;Q62136	8;8	7;7	7;7	Protein-tyrosine-phosphatase;Tyrosine-protein phosphatase non-receptor type 21	Ptpn21	2	8	7	7	4	6	4	2	3	2	5	2	6	4	3	4	3	4	5	5	4	3	4	5	3	5	3	1	3	2	4	2	5	3	3	3	2	3	4	4	3	2	3
G5E8Q7;A6H687	G5E8Q7;A6H687	3;3	3;3	3;3	SAC3 domain-containing protein 1	Sac3d1	2	3	3	3	0	1	0	1	2	0	0	1	0	2	0	0	1	0	1	0	0	1	0	2	0	1	0	1	2	0	0	1	0	2	0	0	1	0	1	0	0	1	0
G5E8R2;E9Q453;S4R261	G5E8R2;E9Q453	56;50;10	15;15;10	0;0;0		Tpm1	3	56	15	0	42	40	39	13	45	47	43	35	41	47	46	38	32	41	44	49	40	20	35	48	11	8	10	2	11	13	11	7	9	12	12	8	7	8	11	13	10	4	8
G5E8R4;Q922D4	G5E8R4;Q922D4	11;11	11;11	11;11	Serine/threonine-protein phosphatase 6 regulatory subunit 3	Ppp6r3	2	11	11	11	2	2	3	1	5	6	3	2	1	8	2	2	3	2	6	7	2	1	1	10	2	2	3	1	5	6	3	2	1	8	2	2	3	2	6	7	2	1	1
G5E8R8;Q6P5G6	G5E8R8;Q6P5G6	9;8	9;8	9;8	UBX domain-containing protein 7	Ubxn7	2	9	9	9	7	7	1	1	6	6	9	2	2	8	6	8	2	2	8	8	7	2	2	8	7	7	1	1	6	6	9	2	2	8	6	8	2	2	8	8	7	2	2
G5E8S8;Q8BVD5	G5E8S8;Q8BVD5	20;19	20;19	20;19	MAGUK p55 subfamily member 7	Mpp7	2	20	20	20	11	16	12	5	14	12	13	7	9	13	11	14	13	13	13	14	10	9	10	12	11	16	12	5	14	12	13	7	9	13	11	14	13	13	13	14	10	9	10
G5E8T3;Q9D104;D6RHP8;Q9D7A6	G5E8T3;Q9D104	3;3;1;1	3;3;1;1	3;3;1;1		Srp19	4	3	3	3	1	3	3	2	3	3	2	3	1	3	2	2	1	1	3	3	3	3	3	2	1	3	3	2	3	3	2	3	1	3	2	2	1	1	3	3	3	3	3
G5E8T6;Q9EQJ9	G5E8T6;Q9EQJ9	34;34	34;34	34;34	Membrane-associated guanylate kinase, WW and PDZ domain-containing protein 3	Magi3	2	34	34	34	19	23	16	2	17	15	18	10	17	19	21	19	16	11	11	24	15	14	9	14	19	23	16	2	17	15	18	10	17	19	21	19	16	11	11	24	15	14	9
G5E8U6;Q8VC74	G5E8U6;Q8VC74	2;2	2;2	2;2	Mitochondrial inner membrane protein COX18	Cox18	2	2	2	2	0	0	1	0	0	1	0	0	0	1	0	0	0	1	1	1	1	1	0	0	0	0	1	0	0	1	0	0	0	1	0	0	0	1	1	1	1	1	0
G5E8V8;Q9JJT9;F6RPD4	G5E8V8;Q9JJT9;F6RPD4	12;12;8	12;12;8	12;12;8	Phosphorylated adapter RNA export protein	Phax	3	12	12	12	5	6	2	3	9	6	5	1	2	10	7	7	3	2	9	8	7	1	4	10	5	6	2	3	9	6	5	1	2	10	7	7	3	2	9	8	7	1	4
G5E8W1	G5E8W1	21	2	2		Triobp	1	21	2	2	15	18	14	5	15	18	11	6	15	15	17	13	12	11	16	15	16	8	9	18	1	1	1	0	2	1	1	1	2	1	0	0	2	1	2	1	1	1	1
G5E8Z3	G5E8Z3	3	3	3		2310050C09Rik	1	3	3	3	0	0	1	1	0	1	0	0	3	0	0	0	1	0	0	0	0	2	0	0	0	0	1	1	0	1	0	0	3	0	0	0	1	0	0	0	0	2	0
G5E924;G3UY56;G3UYY3	G5E924	37;6;3	37;6;3	3;0;0		Hnrnpl	3	37	37	3	30	33	29	31	31	29	30	24	30	31	30	30	31	28	30	29	29	32	29	28	30	33	29	31	31	29	30	24	30	31	30	30	31	28	30	29	29	32	29
G8JL40;A3KG93;Q6ZQ88;F6Z4I3;F6ZC60	G8JL40;A3KG93;Q6ZQ88	6;6;6;2;1	6;6;6;2;1	6;6;6;2;1	Lysine-specific histone demethylase 1A	Kdm1a	5	6	6	6	2	4	0	1	2	1	3	1	1	3	2	4	2	2	2	1	3	3	1	2	2	4	0	1	2	1	3	1	1	3	2	4	2	2	2	1	3	3	1
H3BIX0	H3BIX0	38	1	1		Tcof1	1	38	1	1	26	29	19	20	32	26	31	15	18	32	23	29	20	20	33	28	29	20	22	32	0	0	0	0	1	0	0	0	1	1	0	0	0	0	1	0	0	0	1
H3BIZ7;Q8BIE6;Q3TB04;H3BL79;H3BJN6;H3BK97	H3BIZ7;Q8BIE6;Q3TB04	20;20;19;5;2;1	20;20;19;5;2;1	20;20;19;5;2;1	FERM domain-containing protein 4A	Frmd4a	6	20	20	20	12	14	10	6	8	9	8	4	13	12	12	10	9	12	11	13	8	7	5	13	12	14	10	6	8	9	8	4	13	12	12	10	9	12	11	13	8	7	5
H3BJ02;I1E4X1;Q8K1E0;H3BJE3;H3BKJ7;H3BKP0;H3BJ89;H3BKP3	H3BJ02;I1E4X1;Q8K1E0;H3BJE3;H3BKJ7	5;5;5;4;3;2;1;1	5;5;5;4;3;2;1;1	5;5;5;4;3;2;1;1	Syntaxin-5	Stx5a;Stx5	8	5	5	5	2	4	1	1	2	4	2	2	1	1	2	2	1	1	3	1	2	3	2	3	2	4	1	1	2	4	2	2	1	1	2	2	1	1	3	1	2	3	2
H3BJ77;Q9DB70	H3BJ77;Q9DB70	1;1	1;1	1;1	FUN14 domain-containing protein 1	Fundc1	2	1	1	1	1	1	0	0	1	1	1	0	1	0	1	1	0	1	0	1	1	1	0	1	1	1	0	0	1	1	1	0	1	0	1	1	0	1	0	1	1	1	0
H3BJ97;Q99JR5;H3BKM8	H3BJ97;Q99JR5	4;4;1	4;4;1	4;4;1	Tubulointerstitial nephritis antigen-like	Tinagl1	3	4	4	4	0	1	2	2	1	1	2	1	0	2	0	2	2	1	1	1	2	3	1	1	0	1	2	2	1	1	2	1	0	2	0	2	2	1	1	1	2	3	1
H3BJC7;H3BLA3;H3BLC0;H3BJ73;D3YVZ5;E9Q425;Q8CHB8	H3BJC7;H3BLA3;H3BLC0;H3BJ73;D3YVZ5;E9Q425;Q8CHB8	1;1;1;1;1;1;1	1;1;1;1;1;1;1	1;1;1;1;1;1;1	Tubulin polyglutamylase TTLL5	Ttll5	7	1	1	1	1	1	0	0	1	0	1	0	0	1	1	1	1	0	1	1	0	1	0	1	1	1	0	0	1	0	1	0	0	1	1	1	1	0	1	1	0	1	0
H3BJR8;A0A0R4J282;H3BJ24;A0A0R4J1H9;H3BL33;H3BJM1;E2S038;H3BLF2;D3Z6Q4;D3Z6Q3;P58462;D3Z0J5	H3BJR8;A0A0R4J282;H3BJ24;A0A0R4J1H9;H3BL33;H3BJM1;E2S038;H3BLF2;D3Z6Q4;D3Z6Q3;P58462;D3Z0J5	2;2;2;2;2;2;2;2;2;2;2;1	2;2;2;2;2;2;2;2;2;2;2;1	2;2;2;2;2;2;2;2;2;2;2;1	Forkhead box protein P1	Foxp1	12	2	2	2	0	2	0	0	1	0	1	0	0	0	1	1	0	0	2	1	1	1	0	2	0	2	0	0	1	0	1	0	0	0	1	1	0	0	2	1	1	1	0
H3BJU7;H3BJX8;H3BJ40;H3BKH9;Q60875;H3BJ45;H3BL15;H3BLF9;H3BJ59;H3BLJ1;H3BIX8;H3BJM4;H3BJ48	H3BJU7;H3BJX8;H3BJ40;H3BKH9;Q60875;H3BJ45	52;52;52;52;52;51;10;7;7;5;5;3;3	52;52;52;52;52;51;10;7;7;5;5;3;3	52;52;52;52;52;51;10;7;7;5;5;3;3	Rho guanine nucleotide exchange factor 2	Arhgef2	13	52	52	52	29	33	26	23	42	32	39	22	26	39	32	41	28	24	38	34	39	25	29	41	29	33	26	23	42	32	39	22	26	39	32	41	28	24	38	34	39	25	29
H3BJW3;H3BJ30;Q6NVF9;H3BKW0;H3BLM1;H3BLM9	H3BJW3;H3BJ30;Q6NVF9;H3BKW0	28;27;27;15;2;1	28;27;27;15;2;1	28;27;27;15;2;1	Cleavage and polyadenylation specificity factor subunit 6	Cpsf6	6	28	28	28	17	19	21	21	18	19	20	19	21	25	17	21	23	20	18	19	21	22	19	22	17	19	21	21	18	19	20	19	21	25	17	21	23	20	18	19	21	22	19
H3BJY1;H3BKF4;H3BIZ8;B0QZP8;O55101	H3BJY1;H3BKF4;H3BIZ8;B0QZP8;O55101	1;1;1;1;1	1;1;1;1;1	1;1;1;1;1	Synaptogyrin-2	Syngr2;Gm20708	5	1	1	1	0	0	0	0	1	1	1	0	0	0	1	0	0	0	0	1	0	0	0	0	0	0	0	0	1	1	1	0	0	0	1	0	0	0	0	1	0	0	0
H3BK44;E9PY90;H3BK48;E9Q3S2;H3BKH2;H3BJS0;Q8R311;H3BJ71;H3BJS5;H3BKL6;H3BL19;H3BJI6;H3BJ35	H3BK44;E9PY90;H3BK48;E9Q3S2;H3BKH2;H3BJS0;Q8R311;H3BJ71;H3BJS5;H3BKL6;H3BL19;H3BJI6	4;4;4;4;4;4;4;3;2;2;2;2;1	4;4;4;4;4;4;4;3;2;2;2;2;1	4;4;4;4;4;4;4;3;2;2;2;2;1	cTAGE family member 5	Ctage5	13	4	4	4	0	2	0	1	2	1	2	0	1	3	2	2	0	1	2	2	2	0	2	2	0	2	0	1	2	1	2	0	1	3	2	2	0	1	2	2	2	0	2
H3BK72;H3BJZ3;Q5NCX5;H9H9T3;H3BLC3	H3BK72;H3BJZ3;Q5NCX5;H9H9T3	10;10;10;6;2	10;10;10;6;2	10;10;10;6;2	Neuralized-like protein 4	Neurl4	5	10	10	10	1	1	1	1	1	0	2	1	2	6	2	1	1	2	4	0	2	1	0	4	1	1	1	1	1	0	2	1	2	6	2	1	1	2	4	0	2	1	0
H3BK73;Q8R1J9	H3BK73;Q8R1J9	3;3	3;3	3;3	Torsin-2A	Tor2a	2	3	3	3	2	2	0	0	2	0	1	0	1	3	1	1	0	0	3	2	2	0	1	3	2	2	0	0	2	0	1	0	1	3	1	1	0	0	3	2	2	0	1
H3BKE5;E9QMH1;H3BJL0;Q99J72;H3BJQ3;H3BJ44;Q3TI69;H3BL97;H3BKS1;H3BJJ6;H3BJD1	H3BKE5;E9QMH1;H3BJL0;Q99J72;H3BJQ3;H3BJ44;Q3TI69	13;13;13;13;12;12;7;5;2;2;2	13;13;13;13;12;12;7;5;2;2;2	13;13;13;13;12;12;7;5;2;2;2	DNA dC->dU-editing enzyme APOBEC-3	Apobec3	11	13	13	13	10	7	8	8	8	8	10	7	9	10	10	7	9	9	10	9	9	8	7	10	10	7	8	8	8	8	10	7	9	10	10	7	9	9	10	9	9	8	7
H3BKH6;Q9R0P3;H3BJP2;H3BK43;H3BLJ9;H3BJL6;H3BJC6;H3BL99	H3BKH6;Q9R0P3;H3BJP2;H3BK43;H3BLJ9;H3BJL6	7;7;6;6;6;6;2;1	7;7;6;6;6;6;2;1	7;7;6;6;6;6;2;1	S-formylglutathione hydrolase	Esd	8	7	7	7	3	4	2	0	4	3	2	2	0	6	3	4	3	2	6	2	1	1	1	6	3	4	2	0	4	3	2	2	0	6	3	4	3	2	6	2	1	1	1
H3BKL8;B1AQF4;Q9D7X3	H3BKL8;B1AQF4;Q9D7X3	1;1;1	1;1;1	1;1;1	Dual specificity protein phosphatase 3	Dusp3	3	1	1	1	1	1	0	0	1	0	1	0	0	1	1	0	0	1	1	1	1	0	0	1	1	1	0	0	1	0	1	0	0	1	1	0	0	1	1	1	1	0	0
H3BKM2;Q80YV2;D3Z3D0	H3BKM2;Q80YV2;D3Z3D0	3;3;2	3;3;2	3;3;2	Nuclear-interacting partner of ALK	Zc3hc1	3	3	3	3	1	3	0	0	2	1	1	0	1	1	0	2	0	0	2	1	2	1	1	3	1	3	0	0	2	1	1	0	1	1	0	2	0	0	2	1	2	1	1
H3BKN0;Q1HFZ0	H3BKN0;Q1HFZ0	25;25	25;25	25;25	tRNA (cytosine(34)-C(5))-methyltransferase	Nsun2	2	25	25	25	18	13	10	7	13	14	17	7	8	16	13	17	7	10	17	15	14	10	7	16	18	13	10	7	13	14	17	7	8	16	13	17	7	10	17	15	14	10	7
H3BKS8;E9PWD4;A0A0R4IZW7;Q3TX08;H3BK68;D3Z413;H3BL70;H3BKB8;H3BKV3;D6RFC0;D6RG86;G3V019	H3BKS8;E9PWD4;A0A0R4IZW7;Q3TX08;H3BK68;D3Z413;H3BL70;H3BKB8	7;7;7;7;4;4;4;4;3;1;1;1	7;7;7;7;4;4;4;4;3;1;1;1	7;7;7;7;4;4;4;4;3;1;1;1	tRNA (guanine(26)-N(2))-dimethyltransferase	Trmt1	12	7	7	7	1	2	1	0	3	1	4	0	2	5	2	1	1	0	4	1	2	1	0	7	1	2	1	0	3	1	4	0	2	5	2	1	1	0	4	1	2	1	0
H3BKT0;H3BJN3;H3BJ26;P70403;H3BLJ7	H3BKT0;H3BJN3;H3BJ26;P70403;H3BLJ7	6;6;5;5;3	6;6;5;5;3	2;2;1;2;2	Protein CASP	Cux1	5	6	6	2	1	1	2	1	0	0	1	0	0	1	1	1	0	0	1	1	0	1	1	0	1	1	2	1	0	0	1	0	0	1	1	1	0	0	1	1	0	1	1
H3BKY1;H9H9R4;Q9JHJ3	H3BKY1;H9H9R4;Q9JHJ3	1;1;1	1;1;1	1;1;1	Glycosylated lysosomal membrane protein	Glmp	3	1	1	1	1	1	0	1	1	0	1	0	0	1	0	1	0	0	1	0	0	0	1	1	1	1	0	1	1	0	1	0	0	1	0	1	0	0	1	0	0	0	1
H3BL05;H3BLD9;Q8C1M2	H3BL05;H3BLD9;Q8C1M2	4;4;4	4;4;4	4;4;4	Zinc finger protein 428	Zfp428;Znf428	3	4	4	4	1	2	0	0	2	2	3	0	0	2	1	2	0	0	3	4	2	0	0	2	1	2	0	0	2	2	3	0	0	2	1	2	0	0	3	4	2	0	0
H3BL08;Q8C172	H3BL08;Q8C172	3;3	3;3	3;3	Ceramide synthase 6	Cers6	2	3	3	3	3	3	0	1	2	2	3	0	2	2	2	3	1	1	2	2	1	1	1	2	3	3	0	1	2	2	3	0	2	2	2	3	1	1	2	2	1	1	1
H3BL13;G3XA18;Q9D7V9	H3BL13;G3XA18;Q9D7V9	2;2;2	2;2;2	2;2;2	N-acylethanolamine-hydrolyzing acid amidase;N-acylethanolamine-hydrolyzing acid amidase subunit alpha;N-acylethanolamine-hydrolyzing acid amidase subunit beta	Naaa	3	2	2	2	1	1	1	1	1	0	1	1	1	1	0	1	1	1	2	1	1	1	1	1	1	1	1	1	1	0	1	1	1	1	0	1	1	1	2	1	1	1	1
H3BL37;O08784;Q05CS0	H3BL37;O08784;Q05CS0	54;54;32	54;54;32	17;17;2	Treacle protein	Tcof1	3	54	54	17	37	38	27	28	44	37	42	21	23	41	31	39	26	26	45	37	40	26	28	46	37	38	27	28	44	37	42	21	23	41	31	39	26	26	45	37	40	26	28
H3BLB9;H3BJH6;H3BKF3;Q640Q5;A0A0J9YV55	H3BLB9;H3BJH6;H3BKF3;Q640Q5	5;5;5;5;2	5;5;5;5;2	5;5;5;5;2	PAB-dependent poly(A)-specific ribonuclease subunit PAN3	Pan3	5	5	5	5	2	2	1	3	1	0	3	2	1	2	2	3	4	1	3	4	3	3	2	2	2	2	1	3	1	0	3	2	1	2	2	3	4	1	3	4	3	3	2
H3BLL3;Q921G6;H3BIX9;H3BK42;H3BLB4;H3BJU9	H3BLL3;Q921G6;H3BIX9	9;9;7;2;1;1	9;9;7;2;1;1	9;9;7;2;1;1	Leucine-rich repeat and calponin homology domain-containing protein 4	Lrch4	6	9	9	9	6	6	4	2	6	4	5	2	4	4	4	5	1	1	3	3	3	1	2	5	6	6	4	2	6	4	5	2	4	4	4	5	1	1	3	3	3	1	2
H3BLM7;H9H9T1;Q3TGF2	H3BLM7;H9H9T1;Q3TGF2	2;2;2	2;2;2	2;2;2	Protein FAM107B	Fam107b	3	2	2	2	2	1	0	0	0	1	0	0	0	1	0	0	0	0	0	0	0	0	0	1	2	1	0	0	0	1	0	0	0	1	0	0	0	0	0	0	0	0	0
H7BWX9;D3Z794;P61957;G3UZX6	H7BWX9;D3Z794;P61957	3;3;3;1	3;3;3;1	2;2;2;0	Small ubiquitin-related modifier 2	Sumo2	4	3	3	2	1	0	0	0	0	2	2	0	0	3	1	1	0	1	3	2	1	1	0	3	1	0	0	0	0	2	2	0	0	3	1	1	0	1	3	2	1	1	0
H7BWY4;E9Q9H0;Q811D0;D3Z3B8	H7BWY4;E9Q9H0;Q811D0;D3Z3B8	38;37;37;32	38;37;37;32	6;6;6;6	Disks large homolog 1	Dlg1	4	38	38	6	23	30	20	10	26	25	23	15	22	28	23	27	24	21	25	26	22	15	16	29	23	30	20	10	26	25	23	15	22	28	23	27	24	21	25	26	22	15	16
H7BX01;P58281;E0CXD1;F6U775;P58682	H7BX01;P58281;E0CXD1	30;30;17;5;1	30;30;17;5;1	30;30;17;5;1	Dynamin-like 120 kDa protein, mitochondrial;Dynamin-like 120 kDa protein, form S1	Opa1	5	30	30	30	16	17	12	12	18	16	17	8	11	19	19	17	16	12	21	20	15	14	10	15	16	17	12	12	18	16	17	8	11	19	19	17	16	12	21	20	15	14	10
H7BX02;Q4VGL6	H7BX02;Q4VGL6	6;6	3;3	3;3	Roquin-1	Rc3h1	2	6	3	3	2	1	1	3	2	0	2	3	4	3	2	4	4	3	2	3	3	5	3	2	1	1	0	2	1	0	1	0	2	1	1	2	1	1	1	2	1	3	1
H7BX06;D3Z1N2;Q3UIW5;F7AN16	H7BX06;D3Z1N2;Q3UIW5;F7AN16	5;5;5;4	5;5;5;4	5;5;5;4	RING finger protein 10	Rnf10	4	5	5	5	1	2	0	0	0	1	2	1	0	1	1	1	0	1	1	2	1	1	0	2	1	2	0	0	0	1	2	1	0	1	1	1	0	1	1	2	1	1	0
H7BX26;Q6A065;A0A0A6YXK7;A0A0A6YX99;A0A0A6YVZ3	H7BX26;Q6A065;A0A0A6YXK7	33;33;18;9;7	32;32;18;9;7	32;32;18;9;7	Centrosomal protein of 170 kDa	Cep170	5	33	32	32	13	13	16	13	13	12	12	12	23	15	11	15	13	19	18	16	18	21	17	19	13	12	16	13	13	12	12	12	23	15	11	15	13	19	18	16	18	21	17
H7BX38;P40224	H7BX38;P40224	1;1	1;1	1;1	Stromal cell-derived factor 1	Cxcl12	2	1	1	1	1	0	0	0	0	0	0	0	0	0	0	0	0	0	0	0	0	0	0	0	1	0	0	0	0	0	0	0	0	0	0	0	0	0	0	0	0	0	0
H7BX49;Q6ZPG2	H7BX49;Q6ZPG2	5;5	5;5	5;5	WD repeat-containing protein 90	Wdr90	2	5	5	5	3	2	2	1	4	2	2	1	4	3	3	1	2	2	4	5	1	2	0	3	3	2	2	1	4	2	2	1	4	3	3	1	2	2	4	5	1	2	0
H7BX59;Q9WU56	H7BX59;Q9WU56	9;9	9;9	6;6	tRNA pseudouridine synthase;tRNA pseudouridine synthase A, mitochondrial	Pus1	2	9	9	6	6	5	2	0	8	4	4	1	2	6	3	7	1	2	7	5	6	2	4	8	6	5	2	0	8	4	4	1	2	6	3	7	1	2	7	5	6	2	4
H7BX95;Q6PDM2;F7AI47;F6QXN3	H7BX95;Q6PDM2;F7AI47	35;35;18;4	35;35;18;4	34;34;18;4	Serine/arginine-rich splicing factor 1	Srsf1	4	35	35	34	28	29	22	25	32	32	32	21	24	32	30	31	24	25	33	32	33	23	22	30	28	29	22	25	32	32	32	21	24	32	30	31	24	25	33	32	33	23	22
H9KV00;Q9QX47;H9KV15;H9KV02;F7CU80	H9KV00;Q9QX47;H9KV15	78;76;68;26;12	78;76;68;26;12	13;11;3;11;3	Protein SON	Son	5	78	78	13	50	62	59	60	56	51	58	49	52	59	52	58	59	60	58	62	56	61	58	54	50	62	59	60	56	51	58	49	52	59	52	58	59	60	58	62	56	61	58
H9KV01	H9KV01	69	4	4		Son	1	69	4	4	44	55	52	53	49	45	49	42	45	52	46	51	54	52	49	55	47	53	51	47	2	3	3	2	2	2	2	0	2	3	2	4	3	2	2	2	2	3	3
H9KV04;Q8R3C0	H9KV04;Q8R3C0	3;3	3;3	3;3	Mini-chromosome maintenance complex-binding protein	Mcmbp	2	3	3	3	3	2	1	0	1	0	2	0	2	3	3	1	0	1	3	3	3	1	1	3	3	2	1	0	1	0	2	0	2	3	3	1	0	1	3	3	3	1	1
H9KV05;Q99JN2;D3YZH5;D3Z2R6;D3Z7N9	H9KV05;Q99JN2	5;5;2;2;2	5;5;2;2;2	5;5;2;2;2	Kelch-like protein 22	Klhl22	5	5	5	5	1	2	1	0	2	1	1	1	1	3	3	2	0	1	1	1	1	1	0	2	1	2	1	0	2	1	1	1	1	3	3	2	0	1	1	1	1	1	0
I3RSH5;Q9DBH0	I3RSH5;Q9DBH0	22;22	22;22	20;20	E3 ubiquitin-protein ligase;NEDD4-like E3 ubiquitin-protein ligase WWP2	Wwp2	2	22	22	20	9	9	17	12	11	4	11	5	15	10	7	10	15	19	8	9	8	13	13	7	9	9	17	12	11	4	11	5	15	10	7	10	15	19	8	9	8	13	13
I6L974;Q8BYH7	I6L974;Q8BYH7	2;2	2;2	2;2	TBC1 domain family member 17	Tbc1d17	2	2	2	2	0	0	0	0	0	0	1	0	0	1	0	0	0	0	0	0	0	0	0	0	0	0	0	0	0	0	1	0	0	1	0	0	0	0	0	0	0	0	0
I7HIK9	I7HIK9	30	30	0	Cellular tumor antigen p53	Trp53	1	30	30	0	21	22	19	20	27	23	25	13	20	26	24	23	20	22	26	24	24	21	20	26	21	22	19	20	27	23	25	13	20	26	24	23	20	22	26	24	24	21	20
I7HJQ9;Q9Z2C4;F6T9H9;Q8CIU6;Q8CIU3;Q8CIU5;I7HPV7	I7HJQ9;Q9Z2C4;F6T9H9	4;4;2;1;1;1;1	4;4;2;1;1;1;1	4;4;2;1;1;1;1	Myotubularin-related protein 1	Mtmr1	7	4	4	4	1	1	0	1	0	1	0	2	2	2	1	2	1	2	1	2	0	1	1	2	1	1	0	1	0	1	0	2	2	2	1	2	1	2	1	2	0	1	1
J3JS23;Q8C827;J3JS22	J3JS23;Q8C827	5;5;1	4;4;1	4;4;1	Zinc finger protein 62	Zfp62	3	5	4	4	2	2	1	2	4	1	2	1	3	2	2	3	2	1	4	1	2	3	1	3	1	2	0	1	3	1	1	0	2	1	1	2	1	0	3	1	1	2	0
J3JS92;Q91WF0;I7HJS2;B7FAU2	J3JS92;Q91WF0;I7HJS2;B7FAU2	2;2;2;1	2;2;2;1	1;1;1;1		Taz	4	2	2	1	0	0	0	0	2	0	0	0	0	2	0	0	0	0	1	0	0	0	0	0	0	0	0	0	2	0	0	0	0	2	0	0	0	0	1	0	0	0	0
J3JS95;I7HPY1;I7HLV5;I7HJS7;Q9D8T0	J3JS95;I7HPY1;I7HLV5;I7HJS7;Q9D8T0	1;1;1;1;1	1;1;1;1;1	1;1;1;1;1	Protein FAM3A	Fam3a	5	1	1	1	1	0	0	0	1	1	1	0	0	1	1	0	0	0	1	1	0	0	0	1	1	0	0	0	1	1	1	0	0	1	1	0	0	0	1	1	0	0	0
J3KMM5;O55143;Q8R429;B1ATS4;B1ATS5;E9Q559;Q64518	J3KMM5;O55143	36;36;10;5;5;5;5	36;36;10;5;5;5;5	36;36;10;5;5;5;5	Calcium-transporting ATPase;Sarcoplasmic/endoplasmic reticulum calcium ATPase 2	Atp2a2	7	36	36	36	24	24	18	18	24	21	22	9	14	25	22	21	17	19	24	25	21	15	18	23	24	24	18	18	24	21	22	9	14	25	22	21	17	19	24	25	21	15	18
J3QJU5;Q3TJ91;G3UXS2;B1ATA7;B1ATA8;G3UXR0;B1ATA9;F6X6X1	J3QJU5;Q3TJ91	8;8;1;1;1;1;1;1	8;8;1;1;1;1;1;1	8;8;1;1;1;1;1;1	Lethal(2) giant larvae protein homolog 2	Llgl2	8	8	8	8	2	1	2	6	0	0	3	4	3	2	1	2	6	3	1	1	2	2	4	1	2	1	2	6	0	0	3	4	3	2	1	2	6	3	1	1	2	2	4
J3QJX3;Q9Z2G6	J3QJX3;Q9Z2G6	2;2	2;2	2;2	Protein sel-1 homolog 1	Sel1l	2	2	2	2	0	2	1	1	2	1	2	0	2	1	2	2	1	0	1	2	2	1	2	2	0	2	1	1	2	1	2	0	2	1	2	2	1	0	1	2	2	1	2
J3QK52;Q9WV70;Q8BHX6	J3QK52;Q9WV70;Q8BHX6	6;6;4	6;6;4	6;6;4	Nucleolar complex protein 2 homolog	Noc2l	3	6	6	6	2	2	1	1	4	1	4	2	2	4	2	2	1	2	4	2	2	1	0	5	2	2	1	1	4	1	4	2	2	4	2	2	1	2	4	2	2	1	0
J3QM81;Q80UU1;J3QPB4;J3KMQ5	J3QM81;Q80UU1	12;11;5;5	12;11;5;5	12;11;5;5	Ankyrin repeat and zinc finger domain-containing protein 1	Ankzf1	4	12	12	12	2	4	2	2	7	1	5	1	0	5	4	4	1	0	6	4	3	1	2	6	2	4	2	2	7	1	5	1	0	5	4	4	1	0	6	4	3	1	2
J3QMC5;A2ANY6	J3QMC5;A2ANY6	21;21	21;21	21;21		Mdn1	2	21	21	21	5	11	3	3	6	2	11	3	5	9	8	6	4	6	11	7	10	6	3	8	5	11	3	3	6	2	11	3	5	9	8	6	4	6	11	7	10	6	3
J3QMV5;Q9Z2L7	J3QMV5;Q9Z2L7	1;1	1;1	1;1	Cytokine receptor-like factor 3	Crlf3	2	1	1	1	0	1	0	0	1	1	1	0	0	0	1	1	0	1	0	1	1	0	0	1	0	1	0	0	1	1	1	0	0	0	1	1	0	1	0	1	1	0	0
J3QN06;J3QMM7;K3W4M4;Q9CZ42	J3QN06;J3QMM7;K3W4M4;Q9CZ42	3;3;3;3	3;3;3;3	3;3;3;3	ATP-dependent (S)-NAD(P)H-hydrate dehydratase	Carkd	4	3	3	3	0	1	0	0	0	0	1	0	0	3	1	1	0	0	2	0	2	0	0	1	0	1	0	0	0	0	1	0	0	3	1	1	0	0	2	0	2	0	0
J3QN85;P16092	J3QN85;P16092	3;3	3;3	3;3	Fibroblast growth factor receptor;Fibroblast growth factor receptor 1	Fgfr1	2	3	3	3	0	2	0	1	1	1	3	0	1	1	1	3	0	1	2	1	3	1	1	1	0	2	0	1	1	1	3	0	1	1	1	3	0	1	2	1	3	1	1
J3QN94;Q99PN3;B8JJ57;B8JJ56;B8JJ53	J3QN94;Q99PN3;B8JJ57;B8JJ56	3;3;2;2;1	3;3;2;2;1	3;3;2;2;1	Tripartite motif-containing protein 26	Trim26	5	3	3	3	0	1	1	0	3	0	2	0	0	2	2	1	0	0	2	1	3	2	1	2	0	1	1	0	3	0	2	0	0	2	2	1	0	0	2	1	3	2	1
J3QNT6	J3QNT6	9	4	0		Gm5039	1	9	4	0	8	4	2	2	9	9	7	1	3	9	8	6	1	3	8	8	7	3	3	7	4	0	0	0	4	4	2	0	0	4	3	1	0	0	3	3	2	1	1
J3QNU6;Q8BWG8	J3QNU6;Q8BWG8	2;2	2;2	2;2	Beta-arrestin-1	Arrb1	2	2	2	2	0	0	0	0	0	1	0	0	0	0	0	0	0	0	1	1	1	0	0	0	0	0	0	0	0	1	0	0	0	0	0	0	0	0	1	1	1	0	0
J3QNW0	J3QNW0	43	2	2	DNA (cytosine-5)-methyltransferase	Dnmt1	1	43	2	2	20	22	16	22	18	18	20	13	20	24	17	22	22	21	23	21	18	22	17	26	0	0	1	2	0	0	1	1	0	1	0	0	1	1	1	0	1	1	1
J3QNY1;B2RXM2;A2AL13	J3QNY1;B2RXM2	27;24;5	2;2;0	2;2;0		Gm9242;Gm6793	3	27	2	2	22	24	25	27	25	26	25	23	24	24	24	24	25	24	24	24	26	26	24	24	2	2	2	2	2	2	2	2	2	2	2	2	2	2	2	2	2	2	2
J3QP71;K3W4Q8;P18572	J3QP71;K3W4Q8;P18572	7;7;7	7;7;7	7;7;7	Basigin	Bsg	3	7	7	7	4	4	4	5	4	5	4	4	5	5	4	4	4	5	5	4	4	6	3	6	4	4	4	5	4	5	4	4	5	5	4	4	4	5	5	4	4	6	3
J3QP80;Q9CQL7	J3QP80;Q9CQL7	3;3	3;3	3;3	MORF4 family-associated protein 1	Gm5814;Mrfap1	2	3	3	3	0	0	2	0	2	1	2	0	0	2	0	1	1	3	3	2	2	1	2	1	0	0	2	0	2	1	2	0	0	2	0	1	1	3	3	2	2	1	2
J3QQ00;Q99JP6	J3QQ00;Q99JP6	2;2	2;2	2;2	Homer protein homolog 3	Homer3	2	2	2	2	0	0	1	0	1	1	0	0	1	1	0	0	0	1	2	2	0	0	0	2	0	0	1	0	1	1	0	0	1	1	0	0	0	1	2	2	0	0	0
J7NNX8;Q9QZ85;Q3UED7	J7NNX8;Q9QZ85	7;7;1	7;7;1	7;7;1	Interferon-inducible GTPase 1	Iigp1	3	7	7	7	3	3	2	0	3	3	1	1	2	4	3	1	0	1	5	3	2	0	0	4	3	3	2	0	3	3	1	1	2	4	3	1	0	1	5	3	2	0	0
K3W4P2;A0A0G2JH17;Q6P4S8	K3W4P2;A0A0G2JH17;Q6P4S8	13;13;13	13;13;13	13;13;13	Integrator complex subunit 1	Ints1	3	13	13	13	4	6	3	2	6	1	4	0	0	10	2	2	3	2	5	5	5	3	3	6	4	6	3	2	6	1	4	0	0	10	2	2	3	2	5	5	5	3	3
K3W4P9;Q8CFE3	K3W4P9;Q8CFE3	2;2	2;2	2;2	REST corepressor 1	Rcor1	2	2	2	2	0	0	1	1	0	0	0	1	1	1	0	0	2	1	0	0	0	0	0	2	0	0	1	1	0	0	0	1	1	1	0	0	2	1	0	0	0	0	0
K3W4Q9;Q8BH60	K3W4Q9;Q8BH60	3;3	3;3	3;3	Golgi-associated PDZ and coiled-coil motif-containing protein	Gopc	2	3	3	3	0	3	0	0	2	0	0	0	2	1	0	0	0	1	0	1	0	0	0	1	0	3	0	0	2	0	0	0	2	1	0	0	0	1	0	1	0	0	0
K3W4R2;Q6URW6	K3W4R2;Q6URW6	16;16	6;6	6;6	Myosin-14	Myh14	2	16	6	6	11	11	12	5	11	12	10	11	12	12	10	11	10	11	11	13	11	10	12	14	3	3	3	1	2	3	2	2	4	2	2	2	1	3	2	4	2	2	3
K3W4T3;Q9Z1G4;A2A599	K3W4T3;Q9Z1G4	10;10;2	10;10;2	10;10;2	V-type proton ATPase subunit a;V-type proton ATPase 116 kDa subunit a isoform 1	Atp6v0a1	3	10	10	10	7	7	3	0	4	9	3	0	3	4	6	5	3	2	1	5	3	0	0	0	7	7	3	0	4	9	3	0	3	4	6	5	3	2	1	5	3	0	0
K4DI61;Q9D8M7;E9Q5L7	K4DI61;Q9D8M7;E9Q5L7	14;14;8	14;14;8	14;14;8	PHD finger protein 10	Phf10	3	14	14	14	6	4	4	6	9	6	8	5	3	11	6	6	3	3	11	8	9	6	3	11	6	4	4	6	9	6	8	5	3	11	6	6	3	3	11	8	9	6	3
K4DI63;O88668	K4DI63;O88668	1;1	1;1	1;1	Protein CREG1	Creg1	2	1	1	1	0	1	0	0	1	0	0	0	0	1	0	1	0	0	1	0	0	0	0	1	0	1	0	0	1	0	0	0	0	1	0	1	0	0	1	0	0	0	0
K4DI70;Q8R1Z9	K4DI70;Q8R1Z9	2;2	2;2	2;2	RING finger protein 121	Rnf121	2	2	2	2	1	1	1	1	1	1	1	0	1	1	1	1	1	1	1	1	1	1	0	2	1	1	1	1	1	1	1	0	1	1	1	1	1	1	1	1	1	1	0
K4DI77;Q5ND34;F6XD87	K4DI77;Q5ND34;F6XD87	4;4;2	4;4;2	4;4;2	WD repeat-containing protein 81	Wdr81	3	4	4	4	1	1	1	0	1	0	0	0	1	0	1	0	0	1	2	2	0	1	0	2	1	1	1	0	1	0	0	0	1	0	1	0	0	1	2	2	0	1	0
K7N5X2;Q91VL6	K7N5X2;Q91VL6	2;2	2;2	2;2		Zfp825	2	2	2	2	0	0	0	1	1	0	1	0	0	1	1	0	1	0	0	0	1	0	0	1	0	0	0	1	1	0	1	0	0	1	1	0	1	0	0	0	1	0	0
K7Q7T7;Q3TLP8;P63001;Q05144;Q14A12;P60764;A2AC13;G3UZM2;D3Z3L1;F2Z463;D3YX61;Q9ER71	K7Q7T7;Q3TLP8;P63001;Q05144;Q14A12;P60764	8;8;8;5;4;4;3;1;1;1;1;1	7;7;7;4;3;3;3;0;0;0;0;0	7;7;7;4;3;3;3;0;0;0;0;0	Ras-related C3 botulinum toxin substrate 1;Ras-related C3 botulinum toxin substrate 2;Ras-related C3 botulinum toxin substrate 3	Rac1;Rac2;Rac3	12	8	7	7	7	7	7	7	6	8	8	6	6	7	8	7	8	6	7	7	8	8	7	7	6	6	6	7	5	7	7	5	5	6	7	6	7	5	6	6	7	7	7
K9J7B2;D3YZE6;D3Z7G0;D3YZ96;B2RT14;E9PXN7;D3Z748;Q62452;Q6ZQM8;Q64435;P70691;Q63886	K9J7B2;D3YZE6;D3Z7G0;D3YZ96;B2RT14;E9PXN7;D3Z748;Q62452;Q6ZQM8;Q64435;P70691;Q63886	2;1;1;1;1;1;1;1;1;1;1;1	2;1;1;1;1;1;1;1;1;1;1;1	2;1;1;1;1;1;1;1;1;1;1;1	UDP-glucuronosyltransferase 1-9;UDP-glucuronosyltransferase 1-7C;UDP-glucuronosyltransferase 1-6;UDP-glucuronosyltransferase 1-2;UDP-glucuronosyltransferase 1-1	Ugt1a6b;Ugt1a6a;Ugt1a10;Ugt1a7c;Ugt1a5;Ugt1a8;Ugt1a9;Ugt1a6;Ugt1a2;Ugt1a1	12	2	2	2	0	0	0	0	1	2	1	0	0	1	1	1	0	0	1	1	1	0	0	1	0	0	0	0	1	2	1	0	0	1	1	1	0	0	1	1	1	0	0
L0N7N1;E9Q3T3;A0A0J9YUN5;L0N759	L0N7N1;E9Q3T3	49;48;12;2	49;48;12;2	49;48;12;2	Kinesin-like protein KIF14;Kinesin-like protein	Kif14	4	49	49	49	19	23	25	30	14	18	21	16	24	14	21	24	27	25	14	20	22	29	26	14	19	23	25	30	14	18	21	16	24	14	21	24	27	25	14	20	22	29	26
L7N1Z0;L7N248	L7N1Z0;L7N248	4;4	1;1	1;1		Gm6871	2	4	1	1	0	0	1	3	3	0	1	3	3	4	0	1	3	2	2	2	2	2	3	3	0	0	0	0	1	0	0	0	0	1	0	0	0	1	0	0	0	0	1
L7N451;Q80SU7;H3BL64	L7N451;Q80SU7	45;44;2	45;44;2	45;44;2	Interferon-induced very large GTPase 1	Gvin1	3	45	45	45	20	15	2	1	33	19	6	1	1	30	31	8	1	4	35	24	7	2	2	26	20	15	2	1	33	19	6	1	1	30	31	8	1	4	35	24	7	2	2
M0QW74;B1ATD5;B1ATD4;R4GML8;Q8K296	M0QW74;B1ATD5;B1ATD4;R4GML8;Q8K296	5;5;5;5;5	5;5;5;5;5	4;4;4;4;4	Myotubularin-related protein 3	Mtmr3	5	5	5	4	0	3	0	0	3	1	2	0	0	2	3	2	0	0	4	3	1	0	0	0	0	3	0	0	3	1	2	0	0	2	3	2	0	0	4	3	1	0	0
M0QW93;Q922R5	M0QW93;Q922R5	1;1	1;1	1;1	Serine/threonine-protein phosphatase 4 regulatory subunit 3B	Smek2	2	1	1	1	0	1	0	0	0	0	1	0	0	0	0	0	0	0	0	0	0	0	0	1	0	1	0	0	0	0	1	0	0	0	0	0	0	0	0	0	0	0	0
M0QWX4;P59110;M0QWV7	M0QWX4;P59110	8;8;1	8;8;1	8;8;1	Sentrin-specific protease 1	Senp1	3	8	8	8	2	3	3	4	6	2	4	4	4	5	3	5	4	4	6	5	3	5	5	2	2	3	3	4	6	2	4	4	4	5	3	5	4	4	6	5	3	5	5
M0QWZ1;Q8CGI1;A0A0J9YTZ5;M0QWS6	M0QWZ1;Q8CGI1	12;12;3;2	12;12;3;2	12;12;3;2	Protein FAM193A	Fam193a	4	12	12	12	4	5	3	3	6	3	5	4	2	6	5	5	4	3	5	6	3	3	4	8	4	5	3	3	6	3	5	4	2	6	5	5	4	3	5	6	3	3	4
O08529	O08529	21	21	21	Calpain-2 catalytic subunit	Capn2	1	21	21	21	11	8	2	2	10	10	10	3	4	12	8	10	3	3	13	10	13	2	2	14	11	8	2	2	10	10	10	3	4	12	8	10	3	3	13	10	13	2	2
O08547;E9Q6R3;A0A0G2JF08	O08547;E9Q6R3	9;7;3	9;7;3	9;7;3	Vesicle-trafficking protein SEC22b	Sec22b	3	9	9	9	7	7	2	4	8	6	5	1	2	6	5	8	3	4	8	6	6	4	1	7	7	7	2	4	8	6	5	1	2	6	5	8	3	4	8	6	6	4	1
O08553;Q71H75;Q3TT92;E9PWE8;Q62188	O08553	14;1;1;1;1	14;1;1;1;1	12;0;0;0;0	Dihydropyrimidinase-related protein 2	Dpysl2	5	14	14	12	5	4	2	3	8	4	5	2	1	12	6	4	3	2	10	5	4	4	6	10	5	4	2	3	8	4	5	2	1	12	6	4	3	2	10	5	4	4	6
O08582	O08582	21	21	21	GTP-binding protein 1	Gtpbp1	1	21	21	21	11	10	6	5	11	7	11	4	6	13	9	12	6	6	16	13	10	10	7	14	11	10	6	5	11	7	11	4	6	13	9	12	6	6	16	13	10	10	7
O08583;Q9JJW6	O08583	15;7	15;7	8;0	THO complex subunit 4	Alyref	2	15	15	8	12	11	11	13	10	12	13	13	10	12	11	13	13	12	10	13	13	13	11	14	12	11	11	13	10	12	13	13	10	12	11	13	13	12	10	13	13	13	11
O08586	O08586	2	2	2	Phosphatidylinositol 3,4,5-trisphosphate 3-phosphatase and dual-specificity protein phosphatase PTEN	Pten	1	2	2	2	2	1	0	0	1	0	1	0	0	1	0	0	0	0	1	0	1	0	0	1	2	1	0	0	1	0	1	0	0	1	0	0	0	0	1	0	1	0	0
O08599	O08599	11	11	11	Syntaxin-binding protein 1	Stxbp1	1	11	11	11	5	5	4	0	3	3	3	2	1	5	5	3	2	5	6	4	5	2	1	6	5	5	4	0	3	3	3	2	1	5	5	3	2	5	6	4	5	2	1
O08664	O08664	2	2	2	B-cell CLL/lymphoma 7 protein family member C	Bcl7c	1	2	2	2	1	2	2	0	1	1	1	0	1	1	1	1	0	1	0	1	0	0	1	1	1	2	2	0	1	1	1	0	1	1	1	1	0	1	0	1	0	0	1
O08715	O08715	15	15	15	A-kinase anchor protein 1, mitochondrial	Akap1	1	15	15	15	5	10	9	8	6	4	11	7	6	9	10	8	12	8	8	10	10	9	5	7	5	10	9	8	6	4	11	7	6	9	10	8	12	8	8	10	10	9	5
O08749	O08749	5	5	5	Dihydrolipoyl dehydrogenase, mitochondrial	Dld	1	5	5	5	0	0	1	1	0	0	1	0	0	5	0	2	0	0	2	0	1	1	1	2	0	0	1	1	0	0	1	0	0	5	0	2	0	0	2	0	1	1	1
O08759;A0A0J9YUY4;A0A0J9YVG1;A0A0J9YUK0	O08759;A0A0J9YUY4	4;2;1;1	4;2;1;1	4;2;1;1	Ubiquitin-protein ligase E3A	Ube3a	4	4	4	4	0	1	0	0	2	1	0	0	1	1	2	1	0	2	0	3	1	0	1	2	0	1	0	0	2	1	0	0	1	1	2	1	0	2	0	3	1	0	1
O08789	O08789	1	1	1	Max-binding protein MNT	Mnt	1	1	1	1	0	1	0	0	1	0	1	0	0	0	0	1	0	0	1	0	0	0	0	1	0	1	0	0	1	0	1	0	0	0	0	1	0	0	1	0	0	0	0
O08795	O08795	12	12	12	Glucosidase 2 subunit beta	Prkcsh	1	12	12	12	4	9	0	4	5	6	6	0	3	7	3	6	0	3	8	3	7	1	3	8	4	9	0	4	5	6	6	0	3	7	3	6	0	3	8	3	7	1	3
O08796;Q3UWZ1;D3Z088;D3Z1Y3;F6ZEU2	O08796;Q3UWZ1	7;6;2;1;1	7;6;2;1;1	7;6;2;1;1	Eukaryotic elongation factor 2 kinase	Eef2k	5	7	7	7	3	2	0	0	4	3	4	0	1	2	2	3	0	0	5	3	2	0	0	4	3	2	0	0	4	3	4	0	1	2	2	3	0	0	5	3	2	0	0
O08807;B1AZS9	O08807;B1AZS9	11;7	10;6	10;6	Peroxiredoxin-4	Prdx4	2	11	10	10	9	9	6	7	5	7	8	6	7	6	6	7	8	9	7	8	8	8	6	6	8	8	6	7	5	7	8	6	7	6	6	7	8	8	7	8	8	8	6
O08856	O08856	24	24	24	RNA polymerase II elongation factor ELL	Ell	1	24	24	24	15	16	1	3	19	18	17	1	2	22	14	14	2	3	21	17	15	4	2	20	15	16	1	3	19	18	17	1	2	22	14	14	2	3	21	17	15	4	2
O08915;D3YW40	O08915	5;1	5;1	5;1	AH receptor-interacting protein	Aip	2	5	5	5	1	2	0	0	0	2	1	1	1	1	1	2	1	1	2	2	2	1	1	2	1	2	0	0	0	2	1	1	1	1	1	2	1	1	2	2	2	1	1
O08919	O08919	2	1	1	Numb-like protein	Numbl	1	2	1	1	2	2	2	1	2	1	2	1	2	2	1	1	2	2	2	1	1	2	2	1	1	1	1	0	1	0	1	1	1	1	0	0	1	1	1	0	0	1	1
O09005;Q3TS87	O09005	3;1	3;1	3;1	Sphingolipid delta(4)-desaturase DES1	Degs1	2	3	3	3	1	2	2	1	2	2	1	1	0	2	2	2	2	1	2	1	2	0	1	3	1	2	2	1	2	2	1	1	0	2	2	2	2	1	2	1	2	0	1
O09110;A0A0R4J1Q6	O09110	3;1	3;1	3;1	Dual specificity mitogen-activated protein kinase kinase 3	Map2k3	2	3	3	3	1	3	0	0	2	2	2	1	0	3	2	2	1	0	3	2	3	0	1	2	1	3	0	0	2	2	2	1	0	3	2	2	1	0	3	2	3	0	1
O09111	O09111	3	3	3	NADH dehydrogenase [ubiquinone] 1 beta subcomplex subunit 11, mitochondrial	Ndufb11	1	3	3	3	0	0	0	0	1	2	1	0	1	1	2	1	0	0	2	0	0	0	0	1	0	0	0	0	1	2	1	0	1	1	2	1	0	0	2	0	0	0	0
O09130	O09130	14	14	14	NFATC2-interacting protein	Nfatc2ip	1	14	14	14	11	7	4	3	12	10	9	4	6	11	9	11	2	6	11	11	9	4	7	12	11	7	4	3	12	10	9	4	6	11	9	11	2	6	11	11	9	4	7
O35114	O35114	1	1	1	Lysosome membrane protein 2	Scarb2	1	1	1	1	0	0	1	0	0	0	1	1	0	1	0	0	0	0	1	0	0	1	0	1	0	0	1	0	0	0	1	1	0	1	0	0	0	0	1	0	0	1	0
O35126;D3YYE6	O35126	7;2	7;2	7;2	Atrophin-1	Atn1	2	7	7	7	1	2	0	0	4	2	2	0	0	4	1	1	0	0	6	3	3	1	0	4	1	2	0	0	4	2	2	0	0	4	1	1	0	0	6	3	3	1	0
O35127	O35127	2	2	2	Protein C10	Grcc10	1	2	2	2	1	2	1	0	1	1	1	1	1	2	1	2	1	1	2	2	2	1	2	2	1	2	1	0	1	1	1	1	1	2	1	2	1	1	2	2	2	1	2
O35134	O35134	17	17	17	DNA-directed RNA polymerase I subunit RPA1	Polr1a	1	17	17	17	4	9	6	7	6	2	9	7	5	5	7	7	4	7	6	6	11	9	5	5	4	9	6	7	6	2	9	7	5	5	7	7	4	7	6	6	11	9	5
O35218	O35218	57	57	57	Cleavage and polyadenylation specificity factor subunit 2	Cpsf2	1	57	57	57	38	44	44	44	41	45	43	45	43	39	45	45	46	48	41	47	45	46	44	45	38	44	44	44	41	45	43	45	43	39	45	45	46	48	41	47	45	46	44
O35226	O35226	13	13	11	26S proteasome non-ATPase regulatory subunit 4	Psmd4	1	13	13	11	6	8	2	3	7	5	7	2	2	9	8	6	6	3	8	9	8	4	5	8	6	8	2	3	7	5	7	2	2	9	8	6	6	3	8	9	8	4	5
O35295;Q8R4E6	O35295	15;2	13;1	13;1	Transcriptional activator protein Pur-beta	Purb	2	15	13	13	11	10	10	11	10	9	11	10	10	11	12	10	11	11	10	8	11	12	11	12	10	10	10	10	10	9	11	9	10	9	11	10	10	11	10	8	11	11	11
O35375	O35375	8	8	8	Neuropilin-2	Nrp2	1	8	8	8	6	5	0	0	4	1	3	0	0	5	1	2	0	0	5	5	0	0	0	6	6	5	0	0	4	1	3	0	0	5	1	2	0	0	5	5	0	0	0
O35381;D3Z7M9;D3YYE1;F6UFG6;Q64G17	O35381;D3Z7M9;D3YYE1;F6UFG6	19;17;15;14;7	19;17;15;14;7	16;14;12;11;5	Acidic leucine-rich nuclear phosphoprotein 32 family member A	Anp32a	5	19	19	16	17	15	1	0	19	17	17	1	1	18	15	16	0	5	19	16	17	0	2	18	17	15	1	0	19	17	17	1	1	18	15	16	0	5	19	16	17	0	2
O35382;Q8C391;Q9CXE1	O35382;Q8C391	10;5;4	10;5;4	10;5;4	Exocyst complex component 4	Exoc4	3	10	10	10	5	4	2	1	5	3	4	1	3	6	3	4	2	3	5	4	5	2	1	3	5	4	2	1	5	3	4	1	3	6	3	4	2	3	5	4	5	2	1
O35465;F6WP10	O35465	8;1	8;1	8;1	Peptidyl-prolyl cis-trans isomerase FKBP8	Fkbp8	2	8	8	8	8	6	5	4	6	5	6	4	2	5	8	5	5	5	5	6	6	4	4	4	8	6	5	4	6	5	6	4	2	5	8	5	5	5	5	6	6	4	4
O35492	O35492	24	24	24	Dual specificity protein kinase CLK3	Clk3	1	24	24	24	12	13	14	19	10	5	15	11	13	11	11	12	17	13	11	12	13	15	14	10	12	13	14	19	10	5	15	11	13	11	11	12	17	13	11	12	13	15	14
O35493;B0QZP9	O35493	13;4	13;4	10;3	Dual specificity protein kinase CLK4	Clk4	2	13	13	10	5	9	8	11	3	6	10	8	10	7	7	9	11	10	7	7	9	10	9	6	5	9	8	11	3	6	10	8	10	7	7	9	11	10	7	7	9	10	9
O35566	O35566	5	5	5	CD151 antigen	Cd151	1	5	5	5	1	2	2	1	2	2	2	2	1	3	3	3	2	0	4	2	2	1	1	3	1	2	2	1	2	2	2	2	1	3	3	3	2	0	4	2	2	1	1
O35593	O35593	7	7	7	26S proteasome non-ATPase regulatory subunit 14	Psmd14	1	7	7	7	3	4	2	2	4	4	4	1	2	5	5	3	1	2	6	4	4	3	2	6	3	4	2	2	4	4	4	1	2	5	5	3	1	2	6	4	4	3	2
O35598;E9PYF2;D3Z1E6	O35598;E9PYF2	3;2;1	3;2;1	3;2;1	Disintegrin and metalloproteinase domain-containing protein 10	Adam10	3	3	3	3	1	1	0	1	1	1	0	0	0	1	1	2	2	0	2	1	1	0	2	1	1	1	0	1	1	1	0	0	0	1	1	2	2	0	2	1	1	0	2
O35604	O35604	1	1	1	Niemann-Pick C1 protein	Npc1	1	1	1	1	1	0	0	0	0	1	1	0	0	1	0	1	0	0	1	0	1	0	0	0	1	0	0	0	0	1	1	0	0	1	0	1	0	0	1	0	1	0	0
O35639;Q3TET3;A0A0G2JGL7;A0A0G2JDV9	O35639	12;5;3;2	12;5;3;2	12;5;3;2	Annexin A3	Anxa3	4	12	12	12	6	6	2	2	8	8	7	2	5	10	6	4	1	7	10	9	6	1	2	9	6	6	2	2	8	8	7	2	5	10	6	4	1	7	10	9	6	1	2
O35654;A8Y5G7	O35654	7;3	7;3	7;3	DNA polymerase delta subunit 2	Pold2	2	7	7	7	2	1	0	0	4	1	4	0	0	4	1	1	0	0	6	1	2	0	0	5	2	1	0	0	4	1	4	0	0	4	1	1	0	0	6	1	2	0	0
O35664;H3BJ04;F7BJH9;F6XX07	O35664;H3BJ04;F7BJH9;F6XX07	2;1;1;1	2;1;1;1	2;1;1;1	Interferon alpha/beta receptor 2	Ifnar2;Gm21970	4	2	2	2	0	1	0	0	2	1	1	0	0	1	0	2	0	0	2	1	1	0	0	2	0	1	0	0	2	1	1	0	0	1	0	2	0	0	2	1	1	0	0
O35671	O35671	1	1	1	Integrin beta-1-binding protein 1	Itgb1bp1	1	1	1	1	0	0	0	0	1	0	0	0	0	0	0	0	0	0	0	1	0	0	0	0	0	0	0	0	1	0	0	0	0	0	0	0	0	0	0	1	0	0	0
O35680;E9PUY1	O35680;E9PUY1	5;4	5;4	5;4	28S ribosomal protein S12, mitochondrial	Mrps12	2	5	5	5	1	4	3	4	5	2	4	3	4	4	2	4	4	3	3	4	3	3	4	2	1	4	3	4	5	2	4	3	4	4	2	4	4	3	3	4	3	3	4
O35685	O35685	18	18	18	Nuclear migration protein nudC	Nudc	1	18	18	18	9	7	1	2	9	9	8	1	2	11	9	7	3	5	12	10	9	2	4	12	9	7	1	2	9	9	8	1	2	11	9	7	3	5	12	10	9	2	4
O35704	O35704	6	6	6	Serine palmitoyltransferase 1	Sptlc1	1	6	6	6	4	3	0	1	3	0	3	0	1	1	1	5	1	0	1	2	1	2	2	2	4	3	0	1	3	0	3	0	1	1	1	5	1	0	1	2	1	2	2
O35730	O35730	7	5	5	E3 ubiquitin-protein ligase RING1	Ring1	1	7	5	5	2	2	1	4	1	1	1	2	2	4	1	1	0	4	3	1	3	2	2	2	2	1	1	2	1	1	1	2	2	3	1	1	0	2	2	1	3	1	1
O35841	O35841	13	13	13	Apoptosis inhibitor 5	Api5	1	13	13	13	7	8	5	9	9	5	8	3	5	11	7	8	6	8	11	8	10	10	9	12	7	8	5	9	9	5	8	3	5	11	7	8	6	8	11	8	10	10	9
O35857;F7C189	O35857	10;2	10;2	10;2	Mitochondrial import inner membrane translocase subunit TIM44	Timm44	2	10	10	10	6	6	7	7	6	6	6	7	3	6	6	5	6	7	6	5	4	8	6	5	6	6	7	7	6	6	6	7	3	6	6	5	6	7	6	5	4	8	6
O35864;A0A087WQA8;A0A087WQ60	O35864	9;4;2	9;4;2	9;4;2	COP9 signalosome complex subunit 5	Cops5	3	9	9	9	5	5	0	0	5	2	4	2	2	7	3	5	1	0	7	3	5	1	2	7	5	5	0	0	5	2	4	2	2	7	3	5	1	0	7	3	5	1	2
O35954	O35954	4	4	4	Membrane-associated phosphatidylinositol transfer protein 1	Pitpnm1	1	4	4	4	0	0	0	0	3	0	0	0	1	3	0	1	0	0	3	2	1	0	0	3	0	0	0	0	3	0	0	0	1	3	0	1	0	0	3	2	1	0	0
O35955	O35955	2	2	2	Proteasome subunit beta type-10	Psmb10	1	2	2	2	1	1	0	0	2	1	1	0	0	2	1	0	0	0	2	1	1	0	0	2	1	1	0	0	2	1	1	0	0	2	1	0	0	0	2	1	1	0	0
O35972	O35972	2	2	2	39S ribosomal protein L23, mitochondrial	Mrpl23	1	2	2	2	0	1	0	1	0	0	0	1	0	0	0	1	2	0	0	0	0	1	0	0	0	1	0	1	0	0	0	1	0	0	0	1	2	0	0	0	0	1	0
O54692	O54692	4	4	4	Centromere/kinetochore protein zw10 homolog	Zw10	1	4	4	4	2	2	0	1	1	3	1	0	0	1	1	1	0	1	1	1	1	0	0	3	2	2	0	1	1	3	1	0	0	1	1	1	0	1	1	1	1	0	0
O54724	O54724	17	17	17	Polymerase I and transcript release factor	Ptrf	1	17	17	17	13	15	8	9	10	15	14	6	9	11	14	13	8	9	12	12	14	7	10	11	13	15	8	9	10	15	14	6	9	11	14	13	8	9	12	12	14	7	10
O54734	O54734	14	14	14	Dolichyl-diphosphooligosaccharide--protein glycosyltransferase 48 kDa subunit	Ddost	1	14	14	14	11	11	6	12	13	10	12	8	8	13	11	12	8	6	12	13	10	7	7	14	11	11	6	12	13	10	12	8	8	13	11	12	8	6	12	13	10	7	7
O54774	O54774	40	40	40	AP-3 complex subunit delta-1	Ap3d1	1	40	40	40	30	25	8	11	31	28	25	11	11	30	27	25	12	15	32	28	25	19	16	29	30	25	8	11	31	28	25	11	11	30	27	25	12	15	32	28	25	19	16
O54825	O54825	13	13	13	Bystin	Bysl	1	13	13	13	6	6	6	7	6	4	7	5	7	5	7	5	9	9	3	5	7	8	9	5	6	6	6	7	6	4	7	5	7	5	7	5	9	9	3	5	7	8	9
O54931;A2APJ1	O54931	45;8	1;1	1;1	A-kinase anchor protein 2	Akap2	2	45	1	1	29	36	27	1	26	34	26	21	31	27	33	29	21	26	21	31	25	9	14	19	0	1	0	0	1	1	0	0	0	0	0	1	0	0	0	0	0	0	0
O54941	O54941	4	4	4	SWI/SNF-related matrix-associated actin-dependent regulator of chromatin subfamily E member 1	Smarce1	1	4	4	4	0	2	0	0	1	1	2	2	1	1	0	2	0	1	1	2	1	0	0	2	0	2	0	0	1	1	2	2	1	1	0	2	0	1	1	2	1	0	0
O54946;A0A0G2JER9;G3X8S5;A0A0G2JEI3;A0A0G2JGN9;F6YRQ2;Q9QYI8	O54946;A0A0G2JER9;G3X8S5	7;6;5;3;2;2;2	7;6;5;3;2;2;2	7;6;5;3;2;2;2	DnaJ homolog subfamily B member 6	Dnajb6	7	7	7	7	1	2	1	3	2	2	3	0	3	1	3	4	2	0	4	4	1	3	1	2	1	2	1	3	2	2	3	0	3	1	3	4	2	0	4	4	1	3	1
O54956	O54956	1	1	1	DNA polymerase epsilon subunit 2	Pole2	1	1	1	1	0	0	0	0	1	0	0	0	1	1	0	0	0	0	1	0	0	0	0	1	0	0	0	0	1	0	0	0	1	1	0	0	0	0	1	0	0	0	0
O54962	O54962	5	5	5	Barrier-to-autointegration factor;Barrier-to-autointegration factor, N-terminally processed	Banf1	1	5	5	5	4	5	3	3	3	4	2	1	4	4	4	5	2	3	5	2	3	3	2	5	4	5	3	3	3	4	2	1	4	4	4	5	2	3	5	2	3	3	2
O54984	O54984	8	8	8	ATPase Asna1	Asna1	1	8	8	8	5	7	2	2	6	3	7	2	2	7	6	7	2	5	7	6	6	1	3	7	5	7	2	2	6	3	7	2	2	7	6	7	2	5	7	6	6	1	3
O54988	O54988	11	11	10	STE20-like serine/threonine-protein kinase	Slk	1	11	11	10	2	0	0	2	1	1	0	0	1	2	2	2	0	1	3	1	1	0	1	4	2	0	0	2	1	1	0	0	1	2	2	2	0	1	3	1	1	0	1
O55029	O55029	24	24	24	Coatomer subunit beta	Copb2	1	24	24	24	12	15	3	1	14	14	12	2	3	17	12	11	4	3	17	10	9	1	3	16	12	15	3	1	14	14	12	2	3	17	12	11	4	3	17	10	9	1	3
O55033;A0A0A0MQF0;A0A087WQD1;A0A0J9YUK4;A0A087WSB1	O55033	3;1;1;1;1	3;1;1;1;1	2;0;0;0;0	Cytoplasmic protein NCK2	Nck2	5	3	3	2	1	2	1	0	1	1	1	0	2	1	1	1	1	1	1	2	1	1	3	1	1	2	1	0	1	1	1	0	2	1	1	1	1	1	1	2	1	1	3
O55098	O55098	6	5	5	Serine/threonine-protein kinase 10	Stk10	1	6	5	5	3	2	0	0	3	3	2	1	1	4	2	2	2	0	4	2	1	0	0	2	3	2	0	0	3	3	2	1	1	4	2	2	2	0	3	2	1	0	0
O55187	O55187	14	14	14	E3 SUMO-protein ligase CBX4	Cbx4	1	14	14	14	2	5	7	11	5	2	6	8	7	5	5	5	8	8	7	5	7	10	7	3	2	5	7	11	5	2	6	8	7	5	5	5	8	8	7	5	7	10	7
O55201	O55201	77	77	77	Transcription elongation factor SPT5	Supt5h	1	77	77	77	54	53	12	6	65	63	63	6	13	63	57	60	6	11	68	62	63	5	12	69	54	53	12	6	65	63	63	6	13	63	57	60	6	11	68	62	63	5	12
O55222;F6Q5Z1;D3YZA5	O55222	14;5;4	14;5;4	14;5;4	Integrin-linked protein kinase	Ilk	3	14	14	14	10	9	5	0	11	10	10	6	2	12	7	8	7	4	13	8	8	3	5	10	10	9	5	0	11	10	10	6	2	12	7	8	7	4	13	8	8	3	5
O55234	O55234	8	8	8	Proteasome subunit beta type-5	Psmb5	1	8	8	8	5	6	2	4	6	3	5	1	2	4	6	4	2	2	4	3	4	2	2	4	5	6	2	4	6	3	5	1	2	4	6	4	2	2	4	3	4	2	2
O70126	O70126	12	12	11	Aurora kinase B	Aurkb	1	12	12	11	7	7	6	6	4	3	9	5	6	2	5	9	6	5	2	4	7	6	5	4	7	7	6	6	4	3	9	5	6	2	5	9	6	5	2	4	7	6	5
O70152;A2BDX2;F8WII3	O70152;A2BDX2	12;10;3	12;10;3	12;10;3	Dolichol-phosphate mannosyltransferase subunit 1	Dpm1	3	12	12	12	7	9	8	7	8	9	8	3	6	8	10	9	7	7	9	10	8	9	4	7	7	9	8	7	8	9	8	3	6	8	10	9	7	7	9	10	8	9	4
O70194	O70194	34	34	34	Eukaryotic translation initiation factor 3 subunit D	Eif3d	1	34	34	34	28	27	20	18	30	30	29	18	24	32	27	29	22	21	29	27	29	20	20	31	28	27	20	18	30	30	29	18	24	32	27	29	22	21	29	27	29	20	20
O70251;A0A087WS46;G3UX43;M0QWK5;M0QWH8;G3UZ47	O70251;A0A087WS46	11;10;3;2;2;2	11;10;3;2;2;2	11;10;3;2;2;2	Elongation factor 1-beta	Eef1b;Eef1b2	6	11	11	11	10	8	7	7	8	9	9	5	6	7	10	7	5	6	8	8	8	6	5	8	10	8	7	7	8	9	9	5	6	7	10	7	5	6	8	8	8	6	5
O70318;F7CR30;F7BUB8;F6S4K9	O70318	28;2;2;2	23;0;0;0	23;0;0;0	Band 4.1-like protein 2	Epb41l2	4	28	23	23	15	22	7	7	15	13	15	6	7	21	15	20	8	10	21	15	21	8	6	17	13	18	6	6	13	10	14	6	6	16	12	18	6	9	16	12	17	7	5
O70400;S4R1V0	O70400;S4R1V0	17;9	17;9	17;9	PDZ and LIM domain protein 1	Pdlim1	2	17	17	17	13	15	11	1	9	14	8	5	6	10	12	9	6	10	11	15	10	9	3	12	13	15	11	1	9	14	8	5	6	10	12	9	6	10	11	15	10	9	3
O70445	O70445	6	6	6	BRCA1-associated RING domain protein 1	Bard1	1	6	6	6	2	2	3	3	0	0	2	0	3	2	1	1	2	2	1	1	4	4	3	2	2	2	3	3	0	0	2	0	3	2	1	1	2	2	1	1	4	4	3
O70456	O70456	8	5	5	14-3-3 protein sigma	Sfn	1	8	5	5	3	3	4	4	4	3	5	4	4	4	2	3	4	4	4	3	3	4	4	5	1	1	1	1	1	1	3	1	1	1	0	1	1	1	1	1	1	2	1
O70472	O70472	5	5	5	Transmembrane protein 131	Tmem131	1	5	5	5	2	1	1	0	1	0	2	0	0	1	1	2	3	1	1	1	2	0	0	0	2	1	1	0	1	0	2	0	0	1	1	2	3	1	1	1	2	0	0
O70494	O70494	2	2	2	Transcription factor Sp3	Sp3	1	2	2	2	1	1	1	0	0	1	1	1	0	2	1	1	2	0	1	1	0	1	2	2	1	1	1	0	0	1	1	1	0	2	1	1	2	0	1	1	0	1	2
O70503	O70503	13	13	13	Very-long-chain 3-oxoacyl-CoA reductase	Hsd17b12	1	13	13	13	11	13	12	12	9	9	12	9	9	11	11	11	11	9	11	11	13	11	11	9	11	13	12	12	9	9	12	9	9	11	11	11	11	9	11	11	13	11	11
O70572;D6RGM4	O70572	6;1	6;1	6;1	Sphingomyelin phosphodiesterase 2	Smpd2	2	6	6	6	3	5	2	1	3	3	2	0	0	4	4	1	1	2	6	1	2	1	0	3	3	5	2	1	3	3	2	0	0	4	4	1	1	2	6	1	2	1	0
O70589;A0A067XG53;F6Y9I5;B1AUH5;F6ZQR2;F7CD87;B1AUH6	O70589;A0A067XG53	30;28;9;7;5;3;2	30;28;9;7;5;3;2	30;28;9;7;5;3;2	Peripheral plasma membrane protein CASK	Cask	7	30	30	30	20	21	9	2	15	14	15	9	12	19	19	15	11	12	18	21	16	4	8	12	20	21	9	2	15	14	15	9	12	19	19	15	11	12	18	21	16	4	8
O70591;F8WJ30	O70591	5;2	5;2	5;2	Prefoldin subunit 2	Pfdn2	2	5	5	5	3	4	0	1	3	2	2	1	2	4	3	2	1	1	3	4	1	1	1	4	3	4	0	1	3	2	2	1	2	4	3	2	1	1	3	4	1	1	1
O88271	O88271	24	24	24	Craniofacial development protein 1	Cfdp1	1	24	24	24	20	15	1	1	22	21	18	1	2	23	21	18	1	5	24	23	22	3	1	24	20	15	1	1	22	21	18	1	2	23	21	18	1	5	24	23	22	3	1
O88327;B1AZA7	O88327	7;3	7;3	7;3	Alpha-catulin	Ctnnal1	2	7	7	7	3	4	1	0	3	4	3	2	1	3	4	4	0	1	4	4	3	0	0	1	3	4	1	0	3	4	3	2	1	3	4	4	0	1	4	4	3	0	0
O88398	O88398	4	4	4	Advillin	Avil	1	4	4	4	0	0	1	0	3	0	0	0	0	2	1	1	0	0	2	0	2	0	0	3	0	0	1	0	3	0	0	0	0	2	1	1	0	0	2	0	2	0	0
O88413;A0A0N4SVN5	O88413	4;1	4;1	4;1	Tubby-related protein 3	Tulp3	2	4	4	4	0	0	0	0	2	1	0	0	0	2	0	0	0	0	1	1	0	0	0	2	0	0	0	0	2	1	0	0	0	2	0	0	0	0	1	1	0	0	0
O88441	O88441	7	7	7	Metaxin-2	Mtx2	1	7	7	7	5	4	3	1	6	4	3	2	4	5	3	4	3	2	5	3	3	3	1	4	5	4	3	1	6	4	3	2	4	5	3	4	3	2	5	3	3	3	1
O88455;D3Z7G1;D3YXR4	O88455	3;1;1	3;1;1	3;1;1	7-dehydrocholesterol reductase	Dhcr7	3	3	3	3	1	0	0	1	2	1	1	0	0	2	0	2	1	1	0	1	2	1	1	1	1	0	0	1	2	1	1	0	0	2	0	2	1	1	0	1	2	1	1
O88477	O88477	34	34	33	Insulin-like growth factor 2 mRNA-binding protein 1	Igf2bp1	1	34	34	33	28	25	29	29	28	27	27	22	27	26	27	28	29	28	27	28	29	29	28	26	28	25	29	29	28	27	27	22	27	26	27	28	29	28	27	28	29	29	28
O88502	O88502	9	9	9	High affinity cAMP-specific and IBMX-insensitive 3,5-cyclic phosphodiesterase 8A	Pde8a	1	9	9	9	5	6	1	0	1	2	1	0	1	2	5	4	2	0	4	4	1	0	0	2	5	6	1	0	1	2	1	0	1	2	5	4	2	0	4	4	1	0	0
O88520	O88520	1	1	1	Leucine-rich repeat protein SHOC-2	Shoc2	1	1	1	1	0	1	0	1	1	0	0	1	0	1	0	0	0	1	0	1	1	1	0	0	0	1	0	1	1	0	0	1	0	1	0	0	0	1	0	1	1	1	0
O88532;F6QJP7;F6V459;D3Z5G4;F6RTK9;D3Z7V6	O88532	31;10;3;2;1;1	31;10;3;2;1;1	31;10;3;2;1;1	Zinc finger RNA-binding protein	Zfr	6	31	31	31	23	25	25	27	19	20	22	17	25	22	25	24	21	24	23	24	25	24	23	18	23	25	25	27	19	20	22	17	25	22	25	24	21	24	23	24	25	24	23
O88569;A0A0N4SUM2	O88569	39;18	39;18	38;17	Heterogeneous nuclear ribonucleoproteins A2/B1	Hnrnpa2b1	2	39	39	38	27	30	32	31	32	27	30	30	33	34	28	29	34	31	31	27	30	32	33	31	27	30	32	31	32	27	30	30	33	34	28	29	34	31	31	27	30	32	33
O88574	O88574	3	3	3	Histone deacetylase complex subunit SAP30	Sap30	1	3	3	3	3	2	2	3	0	1	2	1	3	1	2	3	2	2	1	1	2	2	1	0	3	2	2	3	0	1	2	1	3	1	2	3	2	2	1	1	2	2	1
O88587;D3Z227	O88587	10;4	10;4	10;4	Catechol O-methyltransferase	Comt	2	10	10	10	4	9	4	4	7	5	9	2	3	5	6	7	1	2	8	8	8	2	4	5	4	9	4	4	7	5	9	2	3	5	6	7	1	2	8	8	8	2	4
O88630	O88630	7	7	7	Golgi SNAP receptor complex member 1	Gosr1	1	7	7	7	3	4	3	2	5	4	4	1	0	6	3	4	4	2	5	4	4	2	2	5	3	4	3	2	5	4	4	1	0	6	3	4	4	2	5	4	4	2	2
O88665	O88665	8	8	8	Bromodomain-containing protein 7	Brd7	1	8	8	8	1	3	5	6	3	1	4	3	5	4	1	3	5	5	4	2	2	3	4	4	1	3	5	6	3	1	4	3	5	4	1	3	5	5	4	2	2	3	4
O88696	O88696	3	3	3	ATP-dependent Clp protease proteolytic subunit, mitochondrial	Clpp	1	3	3	3	1	1	0	1	2	0	1	0	0	1	0	2	0	1	3	1	0	0	1	1	1	1	0	1	2	0	1	0	0	1	0	2	0	1	3	1	0	0	1
O88700;E9PZ97	O88700;E9PZ97	15;14	15;14	15;14	Bloom syndrome protein homolog	Blm	2	15	15	15	1	6	3	7	2	2	3	6	6	2	3	6	5	5	3	4	6	10	7	3	1	6	3	7	2	2	3	6	6	2	3	6	5	5	3	4	6	10	7
O88708;A2AI40;CON__Q2YDI2	O88708;A2AI40	4;2;1	4;2;1	4;2;1	Origin recognition complex subunit 4	Orc4	3	4	4	4	0	1	2	1	2	0	1	0	0	2	0	2	0	1	2	1	2	1	0	2	0	1	2	1	2	0	1	0	0	2	0	2	0	1	2	1	2	1	0
O88746;Q3UDC3	O88746;Q3UDC3	24;23	24;23	24;23	Target of Myb protein 1	Tom1	2	24	24	24	16	19	7	0	14	16	12	9	10	19	18	16	7	7	17	18	13	2	4	19	16	19	7	0	14	16	12	9	10	19	18	16	7	7	17	18	13	2	4
O88792	O88792	2	2	2	Junctional adhesion molecule A	F11r	1	2	2	2	1	1	0	1	1	0	0	0	0	1	0	0	0	0	1	0	1	0	0	1	1	1	0	1	1	0	0	0	0	1	0	0	0	0	1	0	1	0	0
O88796	O88796	12	12	12	Ribonuclease P protein subunit p30	Rpp30	1	12	12	12	3	8	7	9	7	4	8	4	6	6	7	7	6	9	8	5	6	8	7	4	3	8	7	9	7	4	8	4	6	6	7	7	6	9	8	5	6	8	7
O88811	O88811	3	1	1	Signal transducing adapter molecule 2	Stam2	1	3	1	1	1	0	0	0	2	1	0	0	0	2	1	2	0	1	2	2	1	0	1	2	0	0	0	0	1	1	0	0	0	1	1	1	0	0	1	1	0	0	0
O88839	O88839	1	1	1	Disintegrin and metalloproteinase domain-containing protein 15	Adam15	1	1	1	1	1	1	0	0	1	0	1	0	0	0	1	1	0	0	0	1	0	0	0	0	1	1	0	0	1	0	1	0	0	0	1	1	0	0	0	1	0	0	0
O88844;A0A087WRM4;D3YVY3;A0A087WPT4;A0A087WRS9	O88844	4;1;1;1;1	4;1;1;1;1	4;1;1;1;1	Isocitrate dehydrogenase [NADP] cytoplasmic	Idh1	5	4	4	4	1	0	0	0	1	1	0	0	0	3	0	0	0	0	0	1	0	0	0	2	1	0	0	0	1	1	0	0	0	3	0	0	0	0	0	1	0	0	0
O88845	O88845	1	1	1	A-kinase anchor protein 10, mitochondrial	Akap10	1	1	1	1	1	0	0	0	0	0	1	0	0	1	1	1	0	0	1	1	0	0	0	1	1	0	0	0	0	0	1	0	0	1	1	1	0	0	1	1	0	0	0
O88939;D3Z4C3;D3YVF8;D3YZI8	O88939;D3Z4C3;D3YVF8	6;4;3;2	6;4;3;2	6;4;3;2	Zinc finger and BTB domain-containing protein 7A	Zbtb7a	4	6	6	6	0	1	3	3	2	0	1	1	4	2	2	2	2	3	3	0	2	2	5	2	0	1	3	3	2	0	1	1	4	2	2	2	2	3	3	0	2	2	5
O88952;O88951	O88952	10;2	10;2	7;0	Protein lin-7 homolog C	Lin7c	2	10	10	7	7	8	5	4	7	8	7	7	5	9	5	8	5	4	6	9	6	4	6	6	7	8	5	4	7	8	7	7	5	9	5	8	5	4	6	9	6	4	6
O88967	O88967	19	19	19	ATP-dependent zinc metalloprotease YME1L1	Yme1l1	1	19	19	19	8	9	9	15	8	10	9	9	9	8	10	12	14	12	8	10	9	13	13	11	8	9	9	15	8	10	9	9	9	8	10	12	14	12	8	10	9	13	13
O88995	O88995	2	2	2	NF-kappa-B inhibitor-like protein 1	Nfkbil1	1	2	2	2	1	2	2	2	1	0	2	1	2	1	1	1	1	2	1	1	2	2	2	1	1	2	2	2	1	0	2	1	2	1	1	1	1	2	1	1	2	2	2
O89001	O89001	5	5	5	Carboxypeptidase D	Cpd	1	5	5	5	1	3	0	0	0	0	0	1	0	2	0	2	0	0	2	1	0	0	0	2	1	3	0	0	0	0	0	1	0	2	0	2	0	0	2	1	0	0	0
O89079;D3Z315;F6YFR7;F6XIG5;E9Q6I5	O89079;D3Z315;F6YFR7	11;10;6;4;3	11;10;6;4;3	11;10;6;4;3	Coatomer subunit epsilon	Cope	5	11	11	11	8	7	4	3	5	5	5	2	1	9	7	5	3	3	8	6	6	3	2	8	8	7	4	3	5	5	5	2	1	9	7	5	3	3	8	6	6	3	2
O89109	O89109	1	1	1	Intermediate conductance calcium-activated potassium channel protein 4	Kcnn4	1	1	1	1	0	1	1	0	0	0	1	0	0	0	1	1	0	1	1	1	1	0	1	0	0	1	1	0	0	0	1	0	0	0	1	1	0	1	1	1	1	0	1
O89112;B2KGR2	O89112;B2KGR2	2;1	2;1	2;1	LanC-like protein 1	Lancl1	2	2	2	2	0	2	1	1	1	1	1	1	1	2	0	0	1	1	2	2	2	0	0	1	0	2	1	1	1	1	1	1	1	2	0	0	1	1	2	2	2	0	0
P00493	P00493	3	3	3	Hypoxanthine-guanine phosphoribosyltransferase	Hprt1	1	3	3	3	2	1	1	0	1	1	1	1	1	1	2	1	1	1	1	2	1	1	0	2	2	1	1	0	1	1	1	1	1	1	2	1	1	1	1	2	1	1	0
P00520	P00520	2	2	2	Tyrosine-protein kinase ABL1	Abl1	1	2	2	2	1	0	0	0	0	0	0	0	0	0	0	0	0	0	0	0	0	0	0	0	1	0	0	0	0	0	0	0	0	0	0	0	0	0	0	0	0	0	0
P01887	P01887	3	3	3	Beta-2-microglobulin	B2m	1	3	3	3	2	2	2	2	2	2	2	0	1	3	2	2	2	2	3	2	2	2	0	1	2	2	2	2	2	2	2	0	1	3	2	2	2	2	3	2	2	2	0
P02340	P02340	30	1	0	Cellular tumor antigen p53	Tp53	1	30	1	0	21	21	19	20	26	22	25	13	20	25	23	23	20	21	25	23	24	20	20	26	0	0	0	0	0	0	1	0	0	0	0	1	0	0	0	0	0	0	0
P03888	P03888	1	1	1	NADH-ubiquinone oxidoreductase chain 1	Mtnd1	1	1	1	1	1	0	0	0	0	0	0	0	0	0	0	0	0	0	0	0	0	0	0	0	1	0	0	0	0	0	0	0	0	0	0	0	0	0	0	0	0	0	0
P03975	P03975	3	3	3	IgE-binding protein	Iap	1	3	3	3	2	1	0	1	1	0	3	0	0	1	1	0	1	1	1	2	1	1	1	1	2	1	0	1	1	0	3	0	0	1	1	0	1	1	1	2	1	1	1
P05132	P05132	14	14	6	cAMP-dependent protein kinase catalytic subunit alpha	Prkaca	1	14	14	6	8	6	1	0	6	6	6	1	3	12	5	6	0	0	8	6	5	1	0	7	8	6	1	0	6	6	6	1	3	12	5	6	0	0	8	6	5	1	0
P05202	P05202	2	2	2	Aspartate aminotransferase, mitochondrial	Got2	1	2	2	2	0	0	0	2	0	0	0	0	0	1	0	0	0	0	0	1	1	0	0	0	0	0	0	2	0	0	0	0	0	1	0	0	0	0	0	1	1	0	0
P05213	P05213	31	31	0	Tubulin alpha-1B chain	Tuba1b	1	31	31	0	29	28	21	17	27	28	27	19	22	25	27	27	21	20	27	30	27	22	21	28	29	28	21	17	27	28	27	19	22	25	27	27	21	20	27	30	27	22	21
P05533	P05533	1	1	1	Lymphocyte antigen 6A-2/6E-1	Ly6a	1	1	1	1	1	1	1	1	1	1	1	1	1	1	1	1	1	1	1	1	1	1	1	1	1	1	1	1	1	1	1	1	1	1	1	1	1	1	1	1	1	1	1
P06745;CON__Q3ZBD7	P06745;CON__Q3ZBD7	2;1	2;1	2;1	Glucose-6-phosphate isomerase	Gpi	2	2	2	2	1	1	0	0	2	0	2	0	0	2	1	1	0	1	2	2	2	0	0	2	1	1	0	0	2	0	2	0	0	2	1	1	0	1	2	2	2	0	0
P07742	P07742	13	13	13	Ribonucleoside-diphosphate reductase large subunit	Rrm1	1	13	13	13	5	3	4	0	4	4	2	2	1	8	5	4	1	4	6	4	3	1	2	3	5	3	4	0	4	4	2	2	1	8	5	4	1	4	6	4	3	1	2
P08030	P08030	5	5	5	Adenine phosphoribosyltransferase	Aprt	1	5	5	5	3	1	1	0	3	1	3	1	0	4	2	3	0	2	3	3	2	0	1	4	3	1	1	0	3	1	3	1	0	4	2	3	0	2	3	3	2	0	1
P08249;A0A0G2JF23;A0A0G2JGY4	P08249;A0A0G2JF23	13;8;3	13;8;3	13;8;3	Malate dehydrogenase, mitochondrial	Mdh2	3	13	13	13	7	6	6	5	6	4	5	5	4	10	6	6	6	5	6	8	6	7	3	8	7	6	6	5	6	4	5	5	4	10	6	6	6	5	6	8	6	7	3
P08752;A0A0A6YWA9	P08752;A0A0A6YWA9	26;14	26;14	14;11	Guanine nucleotide-binding protein G(i) subunit alpha-2	Gnai2	2	26	26	14	21	21	23	14	21	20	21	21	21	20	22	22	21	21	20	20	22	19	19	20	21	21	23	14	21	20	21	21	21	20	22	22	21	21	20	20	22	19	19
P09055	P09055	21	21	21	Integrin beta-1	Itgb1	1	21	21	21	16	16	6	8	12	13	16	5	6	14	13	14	10	8	15	17	14	10	4	14	16	16	6	8	12	13	16	5	6	14	13	14	10	8	15	17	14	10	4
P09103;E9Q8G8	P09103	45;13	45;13	45;13	Protein disulfide-isomerase	P4hb	2	45	45	45	34	38	15	34	33	30	38	10	29	36	33	35	15	33	38	30	37	22	25	34	34	38	15	34	33	30	38	10	29	36	33	35	15	33	38	30	37	22	25
P09405;A0A087WRM5	P09405	54;6	54;6	54;6	Nucleolin	Ncl	2	54	54	54	38	43	35	38	44	40	46	37	38	46	40	44	36	36	43	41	42	37	37	49	38	43	35	38	44	40	46	37	38	46	40	44	36	36	43	41	42	37	37
P09411;S4R2M7;P09041	P09411;S4R2M7	23;14;5	23;14;5	23;14;5	Phosphoglycerate kinase 1;Phosphoglycerate kinase	Pgk1	3	23	23	23	14	7	12	3	15	8	6	10	7	15	16	11	7	9	14	11	11	4	10	13	14	7	12	3	15	8	6	10	7	15	16	11	7	9	14	11	11	4	10
P09528	P09528	2	2	2	Ferritin heavy chain;Ferritin heavy chain, N-terminally processed	Fth1	1	2	2	2	1	0	1	1	1	0	0	0	0	2	2	0	0	1	2	1	0	1	1	2	1	0	1	1	1	0	0	0	0	2	2	0	0	1	2	1	0	1	1
P09631	P09631	1	1	1	Homeobox protein Hox-A9	Hoxa9	1	1	1	1	0	0	0	1	0	0	0	0	0	0	0	0	0	1	0	0	0	1	1	0	0	0	0	1	0	0	0	0	0	0	0	0	0	1	0	0	0	1	1
P0CG14;H3BJ60	P0CG14	10;1	10;1	10;1	Chromosome transmission fidelity protein 8 homolog isoform 2	Chtf8	2	10	10	10	4	2	6	6	2	2	5	2	7	3	4	6	7	8	3	6	7	7	10	4	4	2	6	6	2	2	5	2	7	3	4	6	7	8	3	6	7	7	10
P10404;B2RQY6;P11370	P10404	3;1;1	3;1;1	3;1;1	MLV-related proviral Env polyprotein;Surface protein;Transmembrane protein		3	3	3	3	0	1	2	0	2	1	3	2	0	1	1	1	2	1	2	1	2	0	1	2	0	1	2	0	2	1	3	2	0	1	1	1	2	1	2	1	2	0	1
P10518	P10518	1	1	1	Delta-aminolevulinic acid dehydratase	Alad	1	1	1	1	0	0	0	0	1	0	0	0	0	1	0	0	0	0	0	0	0	0	0	1	0	0	0	0	1	0	0	0	0	1	0	0	0	0	0	0	0	0	0
P10605	P10605	4	4	4	Cathepsin B;Cathepsin B light chain;Cathepsin B heavy chain	Ctsb	1	4	4	4	2	3	0	0	2	1	2	0	1	4	1	3	0	0	3	3	1	1	0	2	2	3	0	0	2	1	2	0	1	4	1	3	0	0	3	3	1	1	0
P10630;Q8BTU6;E9Q561	P10630;Q8BTU6;E9Q561	14;13;11	3;2;3	3;2;3	Eukaryotic initiation factor 4A-II;Eukaryotic initiation factor 4A-II, N-terminally processed	Eif4a2	3	14	3	3	12	13	9	7	13	7	12	6	7	12	11	12	10	9	12	11	11	6	9	11	2	3	0	0	2	1	3	0	0	2	2	1	1	1	2	3	2	0	0
P10639	P10639	4	4	4	Thioredoxin	Txn	1	4	4	4	3	4	4	2	3	3	4	2	2	3	3	3	3	2	4	4	3	3	3	3	3	4	4	2	3	3	4	2	2	3	3	3	3	2	4	4	3	3	3
P10755;S4R1G9;Q6P9Y7	P10755	4;1;1	4;1;1	4;1;1	Zinc finger protein 14	Zfp14	3	4	4	4	1	1	1	1	1	3	2	0	2	1	2	2	1	1	1	3	1	1	2	1	1	1	1	1	1	3	2	0	2	1	2	2	1	1	1	3	1	1	2
P10852	P10852	18	18	18	4F2 cell-surface antigen heavy chain	Slc3a2	1	18	18	18	12	10	6	9	11	13	13	2	8	13	11	11	6	6	13	9	12	6	7	12	12	10	6	9	11	13	13	2	8	13	11	11	6	6	13	9	12	6	7
P10853;B2RVD5;Q8CBB6;Q8CGP1	P10853;B2RVD5;Q8CBB6;Q8CGP1	13;12;12;12	1;1;1;1	0;0;0;0	Histone H2B type 1-F/J/L;Histone H2B;Histone H2B type 1-K	Hist1h2bf;Hist1h2bk;Hist1h2br	4	13	1	0	10	8	10	9	9	7	9	9	9	11	9	8	10	10	10	8	10	9	8	10	1	0	0	0	1	0	1	1	0	1	1	0	0	0	1	0	0	0	0
P10922	P10922	8	8	8	Histone H1.0;Histone H1.0, N-terminally processed	H1f0	1	8	8	8	6	7	7	7	5	7	7	6	5	7	6	7	7	6	7	7	7	6	5	7	6	7	7	7	5	7	7	6	5	7	6	7	7	6	7	7	7	6	5
P11031	P11031	4	4	4	Activated RNA polymerase II transcriptional coactivator p15	Sub1	1	4	4	4	1	1	1	0	2	1	1	0	1	4	1	1	0	1	2	0	0	1	1	4	1	1	1	0	2	1	1	0	1	4	1	1	0	1	2	0	0	1	1
P11087	P11087	5	5	5	Collagen alpha-1(I) chain	Col1a1	1	5	5	5	3	1	2	2	1	1	1	1	1	2	1	1	1	0	0	1	3	2	1	2	3	1	2	2	1	1	1	1	1	2	1	1	1	0	0	1	3	2	1
P11214	P11214	5	5	5	Tissue-type plasminogen activator;Tissue-type plasminogen activator chain A;Tissue-type plasminogen activator chain B	Plat	1	5	5	5	1	1	3	4	0	1	3	1	2	1	2	2	2	3	1	1	3	2	3	1	1	1	3	4	0	1	3	1	2	1	2	2	2	3	1	1	3	2	3
P11440;D3Z2T9;Q80YP0	P11440;D3Z2T9	14;8;2	13;7;1	12;6;0	Cyclin-dependent kinase 1	Cdk1	3	14	13	12	9	10	9	5	7	9	8	4	4	9	9	7	7	6	6	7	5	9	6	7	8	9	8	4	6	8	7	3	3	8	8	6	6	5	5	6	4	8	5
P11688	P11688	5	5	5	Integrin alpha-5;Integrin alpha-5 heavy chain;Integrin alpha-5 light chain	Itga5	1	5	5	5	3	2	0	1	1	1	1	1	0	2	1	3	0	0	2	0	1	1	0	1	3	2	0	1	1	1	1	1	0	2	1	3	0	0	2	0	1	1	0
P11881	P11881	18	11	11	Inositol 1,4,5-trisphosphate receptor type 1	Itpr1	1	18	11	11	16	11	6	1	11	11	10	7	11	10	13	10	7	11	11	10	6	2	7	7	9	6	2	0	5	5	4	3	7	5	6	5	3	6	7	5	2	0	3
P11928;Q8VI95;Q924S2	P11928	19;1;1	19;1;1	5;0;0	2-5-oligoadenylate synthase 1A	Oas1a	3	19	19	5	16	15	9	10	18	16	14	9	10	15	14	17	10	8	15	15	15	10	7	17	16	15	9	10	18	16	14	9	10	15	14	17	10	8	15	15	15	10	7
P11983;F2Z483	P11983	30;5	30;5	30;5	T-complex protein 1 subunit alpha	Tcp1	2	30	30	30	21	17	12	11	24	18	18	10	11	23	20	18	14	16	19	20	19	16	13	22	21	17	12	11	24	18	18	10	11	23	20	18	14	16	19	20	19	16	13
P12023	P12023	1	1	1	Amyloid beta A4 protein;N-APP;Soluble APP-alpha;Soluble APP-beta;C99;Beta-amyloid protein 42;Beta-amyloid protein 40;C83;P3(42);P3(40);C80;Gamma-secretase C-terminal fragment 59;Gamma-secretase C-terminal fragment 57;Gamma-secretase C-terminal fragment 50;C31	App	1	1	1	1	1	1	1	0	0	1	0	0	0	0	0	0	1	1	1	0	1	0	0	1	1	1	1	0	0	1	0	0	0	0	0	0	1	1	1	0	1	0	0
P12382	P12382	26	26	22	ATP-dependent 6-phosphofructokinase, liver type	Pfkl	1	26	26	22	17	15	9	0	19	14	14	6	9	21	14	16	5	7	20	16	14	7	5	20	17	15	9	0	19	14	14	6	9	21	14	16	5	7	20	16	14	7	5
P12787	P12787	6	6	6	Cytochrome c oxidase subunit 5A, mitochondrial	Cox5a	1	6	6	6	6	6	4	3	4	5	4	3	2	6	5	4	3	3	4	4	3	3	2	3	6	6	4	3	4	5	4	3	2	6	5	4	3	3	4	4	3	3	2
P12815	P12815	8	8	8	Programmed cell death protein 6	Pdcd6	1	8	8	8	5	6	2	3	6	6	7	4	6	6	6	5	5	5	8	5	7	4	4	7	5	6	2	3	6	6	7	4	6	6	6	5	5	5	8	5	7	4	4
P13011	P13011	7	7	3	Acyl-CoA desaturase 2	Scd2	1	7	7	3	2	4	4	5	1	3	3	3	4	1	2	4	4	4	3	3	4	4	4	3	2	4	4	5	1	3	3	3	4	1	2	4	4	4	3	3	4	4	4
P13020;CON__Q3SX14	P13020	38;18	38;18	9;7	Gelsolin	Gsn	2	38	38	9	28	23	11	1	29	24	25	8	8	33	28	27	13	13	30	26	26	6	8	32	28	23	11	1	29	24	25	8	8	33	28	27	13	13	30	26	26	6	8
P13864	P13864	46	46	5	DNA (cytosine-5)-methyltransferase 1	Dnmt1	1	46	46	5	22	24	19	25	20	20	21	15	22	27	19	25	26	22	26	24	21	26	19	28	22	24	19	25	20	20	21	15	22	27	19	25	26	22	26	24	21	26	19
P14115	P14115	9	9	9	60S ribosomal protein L27a	Rpl27a	1	9	9	9	7	7	7	7	7	7	7	6	7	8	7	8	7	7	7	7	7	7	7	8	7	7	7	7	7	7	7	6	7	8	7	8	7	7	7	7	7	7	7
P14152	P14152	2	2	2	Malate dehydrogenase, cytoplasmic	Mdh1	1	2	2	2	1	1	1	0	1	0	1	0	0	2	0	0	0	0	1	1	1	0	0	1	1	1	1	0	1	0	1	0	0	2	0	0	0	0	1	1	1	0	0
P14206	P14206	12	12	12	40S ribosomal protein SA	Rpsa	1	12	12	12	10	12	9	10	10	10	12	8	12	11	11	12	9	10	11	10	11	8	9	11	10	12	9	10	10	10	12	8	12	11	11	12	9	10	11	10	11	8	9
P14576;E9PXC0	P14576;E9PXC0	14;13	14;13	14;13	Signal recognition particle 54 kDa protein	Srp54;Srp54c	2	14	14	14	6	7	3	4	5	6	8	4	0	6	6	7	7	2	7	9	5	5	2	4	6	7	3	4	5	6	8	4	0	6	6	7	7	2	7	9	5	5	2
P14602;D3YZ06	P14602;D3YZ06	4;2	4;2	4;2	Heat shock protein beta-1	Hspb1	2	4	4	4	0	0	0	0	0	0	0	0	1	0	0	0	0	0	0	0	0	0	1	0	0	0	0	0	0	0	0	0	1	0	0	0	0	0	0	0	0	0	1
P14685;F7B7L8	P14685	18;8	18;8	18;8	26S proteasome non-ATPase regulatory subunit 3	Psmd3	2	18	18	18	11	15	5	6	15	12	13	2	4	16	13	13	4	9	16	12	13	4	5	13	11	15	5	6	15	12	13	2	4	16	13	13	4	9	16	12	13	4	5
P14733	P14733	44	44	39	Lamin-B1	Lmnb1	1	44	44	39	31	34	26	17	22	34	32	15	18	29	30	31	24	21	30	29	30	23	17	24	31	34	26	17	22	34	32	15	18	29	30	31	24	21	30	29	30	23	17
P14873	P14873	7	7	6	Microtubule-associated protein 1B;MAP1B heavy chain;MAP1 light chain LC1	Map1b	1	7	7	6	1	2	2	1	3	1	2	0	2	3	1	2	1	2	5	2	3	3	1	4	1	2	2	1	3	1	2	0	2	3	1	2	1	2	5	2	3	3	1
P15066	P15066	1	1	1	Transcription factor jun-D	Jund	1	1	1	1	1	1	1	1	1	0	1	0	1	1	1	1	1	1	1	1	1	1	1	1	1	1	1	1	1	0	1	0	1	1	1	1	1	1	1	1	1	1	1
P15092	P15092	24	3	0	Interferon-activable protein 204	Ifi204	1	24	3	0	14	11	8	8	14	16	8	8	6	19	12	10	12	6	19	17	11	9	5	17	2	1	1	1	1	2	2	1	0	3	2	2	1	1	1	2	2	1	0
P15920;A0A0G2JFS2	P15920;A0A0G2JFS2	2;1	2;1	2;1	V-type proton ATPase 116 kDa subunit a isoform 2	Atp6v0a2	2	2	2	2	1	1	1	1	0	1	0	1	1	1	1	0	1	1	0	1	1	1	1	0	1	1	1	1	0	1	0	1	1	1	1	0	1	1	0	1	1	1	1
P16045	P16045	8	8	8	Galectin-1	Lgals1	1	8	8	8	6	5	5	6	7	5	6	5	6	8	5	7	6	7	8	6	7	6	8	6	6	5	5	6	7	5	6	5	6	8	5	7	6	7	8	6	7	6	8
P16125;D3Z7F0	P16125;D3Z7F0	3;2	2;1	2;1	L-lactate dehydrogenase B chain;L-lactate dehydrogenase	Ldhb	2	3	2	2	3	2	1	1	1	2	2	1	1	1	2	2	1	1	1	2	1	1	1	1	2	1	0	0	0	1	1	0	0	0	1	1	0	0	0	1	0	0	0
P16254;A2AUM6	P16254;A2AUM6	6;3	6;3	6;3	Signal recognition particle 14 kDa protein;Signal recognition particle 14 kDa protein, N-terminally processed	Srp14	2	6	6	6	4	3	3	3	4	3	5	3	2	4	5	3	3	1	3	5	5	4	1	2	4	3	3	3	4	3	5	3	2	4	5	3	3	1	3	5	5	4	1
P16330	P16330	9	9	9	2,3-cyclic-nucleotide 3-phosphodiesterase	Cnp	1	9	9	9	6	4	4	5	4	5	4	5	4	5	6	4	7	4	6	6	4	5	4	5	6	4	4	5	4	5	4	5	4	5	6	4	7	4	6	6	4	5	4
P16546	P16546	238	238	1	Spectrin alpha chain, non-erythrocytic 1	Sptan1	1	238	238	1	181	210	131	19	165	176	151	116	153	147	185	174	115	146	139	182	152	52	108	121	181	210	131	19	165	176	151	116	153	147	185	174	115	146	139	182	152	52	108
P17047	P17047	3	3	3	Lysosome-associated membrane glycoprotein 2	Lamp2	1	3	3	3	3	1	1	2	2	1	2	0	2	2	1	2	1	1	3	1	2	1	2	2	3	1	1	2	2	1	2	0	2	2	1	2	1	1	3	1	2	1	2
P17095	P17095	5	5	5	High mobility group protein HMG-I/HMG-Y	Hmga1	1	5	5	5	2	3	3	4	3	1	2	3	3	3	3	2	3	4	3	2	2	5	4	3	2	3	3	4	3	1	2	3	3	3	3	2	3	4	3	2	2	5	4
P17156	P17156	28	5	5	Heat shock-related 70 kDa protein 2	Hspa2	1	28	5	5	23	19	17	15	19	23	16	14	17	21	21	19	15	18	20	24	15	18	16	22	3	2	1	1	2	3	1	0	2	4	3	2	1	3	4	4	1	1	2
P17426;F6TPX8;F6VSP9;E9PWD0;A0A0J9YUA7	P17426	35;8;2;1;1	24;8;1;0;0	24;8;1;0;0	AP-2 complex subunit alpha-1	Ap2a1	5	35	24	24	21	25	24	27	24	20	22	20	22	20	25	21	29	23	17	25	25	25	21	20	14	17	16	21	17	14	15	15	16	13	15	16	21	17	14	18	17	19	16
P17427	P17427	38	38	27	AP-2 complex subunit alpha-2	Ap2a2	1	38	38	27	26	29	26	24	22	24	25	23	24	24	28	24	24	25	18	24	26	22	21	21	26	29	26	24	22	24	25	23	24	24	28	24	24	25	18	24	26	22	21
P17665	P17665	1	1	1	Cytochrome c oxidase subunit 7C, mitochondrial	Cox7c	1	1	1	1	0	0	0	1	1	0	0	1	1	1	0	1	0	1	1	0	0	1	1	1	0	0	0	1	1	0	0	1	1	1	0	1	0	1	1	0	0	1	1
P17751;H7BXC3	P17751;H7BXC3	17;14	17;14	17;14	Triosephosphate isomerase	Tpi1	2	17	17	17	10	11	11	8	14	12	11	6	13	14	10	13	11	10	14	12	10	9	8	15	10	11	11	8	14	12	11	6	13	14	10	13	11	10	14	12	10	9	8
P17809	P17809	6	6	6	Solute carrier family 2, facilitated glucose transporter member 1	Slc2a1	1	6	6	6	6	5	3	5	6	6	6	3	2	4	4	5	4	5	4	5	5	5	4	5	6	5	3	5	6	6	6	3	2	4	4	5	4	5	4	5	5	5	4
P17879;Q3TU85;Q61696	P17879;Q3TU85;Q61696	51;49;49	41;39;39	32;30;30	Heat shock 70 kDa protein 1B;Heat shock 70 kDa protein 1A	Hspa1b;Hspa1a	3	51	41	32	30	24	19	20	23	27	24	17	22	29	26	26	24	22	27	31	22	22	22	29	22	18	10	13	14	19	18	11	15	20	18	19	17	15	19	23	16	13	15
P18155	P18155	3	3	3	Bifunctional methylenetetrahydrofolate dehydrogenase/cyclohydrolase, mitochondrial;NAD-dependent methylenetetrahydrofolate dehydrogenase;Methenyltetrahydrofolate cyclohydrolase	Mthfd2	1	3	3	3	0	2	2	2	1	1	1	2	1	1	1	1	3	1	0	1	2	3	2	0	0	2	2	2	1	1	1	2	1	1	1	1	3	1	0	1	2	3	2
P18608;D3Z607	P18608;D3Z607	3;2	3;2	3;2	Non-histone chromosomal protein HMG-14	Hmgn1	2	3	3	3	1	1	2	2	0	1	2	2	1	0	1	0	2	1	0	1	2	2	1	0	1	1	2	2	0	1	2	2	1	0	1	0	2	1	0	1	2	2	1
P18654;B1AXN9	P18654;B1AXN9	6;5	3;2	3;2	Ribosomal protein S6 kinase alpha-3	Rps6ka3	2	6	3	3	2	3	1	1	3	0	0	0	0	3	2	2	0	1	2	1	1	1	2	4	1	1	0	0	2	0	0	0	0	3	0	0	0	0	2	1	0	0	0
P18760;F8WGL3	P18760;F8WGL3	21;20	21;20	18;17	Cofilin-1	Cfl1	2	21	21	18	19	19	14	7	18	19	15	13	17	19	17	16	13	14	19	19	16	12	13	19	19	19	14	7	18	19	15	13	17	19	17	16	13	14	19	19	16	12	13
P18828	P18828	3	3	3	Syndecan-1	Sdc1	1	3	3	3	1	1	0	0	3	2	0	0	1	2	1	1	1	0	3	1	1	0	0	2	1	1	0	0	3	2	0	0	1	2	1	1	1	0	3	1	1	0	0
P19096	P19096	73	73	73	Fatty acid synthase;[Acyl-carrier-protein] S-acetyltransferase;[Acyl-carrier-protein] S-malonyltransferase;3-oxoacyl-[acyl-carrier-protein] synthase;3-oxoacyl-[acyl-carrier-protein] reductase;3-hydroxyacyl-[acyl-carrier-protein] dehydratase;Enoyl-[acyl-carrier-protein] reductase;Oleoyl-[acyl-carrier-protein] hydrolase	Fasn	1	73	73	73	30	37	19	3	45	30	30	11	12	51	41	42	16	22	46	40	40	10	14	50	30	37	19	3	45	30	30	11	12	51	41	42	16	22	46	40	40	10	14
P19157;P46425	P19157;P46425	4;2	4;2	4;2	Glutathione S-transferase P 1;Glutathione S-transferase P 2	Gstp1;Gstp2	2	4	4	4	4	2	2	1	4	2	3	2	2	4	2	3	1	2	4	2	3	0	2	4	4	2	2	1	4	2	3	2	2	4	2	3	1	2	4	2	3	0	2
P19182;E9Q1E6;E9Q949;E9QA38;E9QA50;E9PVS0;F6TBT6;E9PZB9	P19182	23;10;8;7;7;7;3;2	23;10;8;7;7;7;3;2	23;10;8;7;7;7;3;2	Interferon-related developmental regulator 1	Ifrd1	8	23	23	23	17	20	10	12	18	17	21	7	11	14	19	20	12	7	20	22	21	10	9	19	17	20	10	12	18	17	21	7	11	14	19	20	12	7	20	22	21	10	9
P19324	P19324	19	19	19	Serpin H1	Serpinh1	1	19	19	19	12	13	14	12	13	11	14	12	12	16	13	14	17	8	14	14	13	16	13	14	12	13	14	12	13	11	14	12	12	16	13	14	17	8	14	14	13	16	13
P19426;G3UY39	P19426;G3UY39	5;3	5;3	5;3	Negative elongation factor E	Nelfe	2	5	5	5	1	4	2	0	2	1	3	2	2	1	3	3	2	0	1	3	2	0	1	3	1	4	2	0	2	1	3	2	2	1	3	3	2	0	1	3	2	0	1
P20029	P20029	54	51	51	78 kDa glucose-regulated protein	Hspa5	1	54	51	51	40	42	41	38	38	42	43	37	38	41	41	39	40	41	44	41	42	42	42	43	38	40	38	35	35	40	41	34	35	38	39	37	37	38	41	39	40	39	39
P20065	P20065	3	3	3	Thymosin beta-4;Hematopoietic system regulatory peptide	Tmsb4x	1	3	3	3	0	0	3	0	0	0	0	1	0	0	0	0	0	0	0	0	0	1	0	0	0	0	3	0	0	0	0	1	0	0	0	0	0	0	0	0	0	1	0
P20108	P20108	8	8	8	Thioredoxin-dependent peroxide reductase, mitochondrial	Prdx3	1	8	8	8	5	8	7	7	4	6	5	2	4	7	3	7	7	6	7	5	7	6	5	5	5	8	7	7	4	6	5	2	4	7	3	7	7	6	7	5	7	6	5
P20357;Q80X35;Q80ZL4;Q3TLQ0;E9Q8Y2;G3UZE9;G3UZJ2;F7ALC8;G3UWW1;G3UZV6;G3UZK9	P20357;Q80X35;Q80ZL4;Q3TLQ0	5;4;4;4;2;2;1;1;1;1;1	5;4;4;4;2;2;1;1;1;1;1	5;4;4;4;2;2;1;1;1;1;1	Microtubule-associated protein 2;Microtubule-associated protein	Map2	11	5	5	5	3	2	2	1	1	2	2	1	0	2	3	2	1	1	1	3	2	2	2	1	3	2	2	1	1	2	2	1	0	2	3	2	1	1	1	3	2	2	2
P21956	P21956	16	16	16	Lactadherin	Mfge8	1	16	16	16	14	15	15	10	12	13	15	9	14	12	15	14	14	15	13	12	15	11	13	12	14	15	15	10	12	13	15	9	14	12	15	14	14	15	13	12	15	11	13
P21981	P21981	6	6	6	Protein-glutamine gamma-glutamyltransferase 2	Tgm2	1	6	6	6	0	1	0	0	4	0	1	0	0	2	2	1	0	0	4	1	1	0	1	6	0	1	0	0	4	0	1	0	0	2	2	1	0	0	4	1	1	0	1
P22518	P22518	7	4	4	Dual specificity protein kinase CLK1	Clk1	1	7	4	4	5	5	7	7	4	5	7	5	6	4	6	6	7	6	5	5	6	7	5	4	2	2	4	4	3	2	4	2	3	3	3	3	4	3	2	2	3	4	3
P22935	P22935	5	5	5	Cellular retinoic acid-binding protein 2	Crabp2	1	5	5	5	3	3	2	0	4	3	2	0	2	4	2	2	0	3	3	2	3	1	2	3	3	3	2	0	4	3	2	0	2	4	2	2	0	3	3	2	3	1	2
P23116	P23116	114	114	113	Eukaryotic translation initiation factor 3 subunit A	Eif3a	1	114	114	113	72	77	48	49	85	75	84	40	52	90	75	80	55	57	93	84	82	53	53	97	72	77	48	49	85	75	84	40	52	90	75	80	55	57	93	84	82	53	53
P23242	P23242	17	17	17	Gap junction alpha-1 protein	Gja1	1	17	17	17	12	16	12	1	14	13	12	10	12	13	13	14	12	14	12	14	13	6	11	12	12	16	12	1	14	13	12	10	12	13	13	14	12	14	12	14	13	6	11
P23949	P23949	11	11	11	Zinc finger protein 36, C3H1 type-like 2	Zfp36l2	1	11	11	11	4	7	3	4	7	7	8	2	3	8	4	7	4	3	6	6	9	5	2	6	4	7	3	4	7	7	8	2	3	8	4	7	4	3	6	6	9	5	2
P24270;A2AL20	P24270;A2AL20	8;5	8;5	8;5	Catalase	Cat	2	8	8	8	0	2	1	2	1	1	0	1	2	0	1	1	2	3	3	2	1	2	2	1	0	2	1	2	1	1	0	1	2	0	1	1	2	3	3	2	1	2	2
P24788;A2A9P6;Q05AA8;Q64434	P24788;A2A9P6	55;49;1;1	55;49;1;1	54;48;1;1	Cyclin-dependent kinase 11B	Cdk11b	4	55	55	54	40	47	39	36	41	47	45	33	39	41	47	42	37	39	45	44	43	40	36	41	40	47	39	36	41	47	45	33	39	41	47	42	37	39	45	44	43	40	36
P25799	P25799	4	4	4	Nuclear factor NF-kappa-B p105 subunit;Nuclear factor NF-kappa-B p50 subunit	Nfkb1	1	4	4	4	1	0	1	1	1	0	0	1	2	2	0	0	0	3	1	1	0	2	1	0	1	0	1	1	1	0	0	1	2	2	0	0	0	3	1	1	0	2	1
P26039;A2AIM2;F6SX70;F6S1V7	P26039	118;12;6;4	118;12;6;4	105;11;6;4	Talin-1	Tln1	4	118	118	105	77	70	44	7	78	69	61	32	51	88	69	67	43	52	83	71	65	24	41	88	77	70	44	7	78	69	61	32	51	88	69	67	43	52	83	71	65	24	41
P26041	P26041	36	36	27	Moesin	Msn	1	36	36	27	22	20	19	14	14	23	18	22	9	27	18	19	25	10	24	24	20	24	9	28	22	20	19	14	14	23	18	22	9	27	18	19	25	10	24	24	20	24	9
P26043;Q7TSG6	P26043;Q7TSG6	25;16	16;7	15;7	Radixin	Rdx	2	25	16	15	17	16	16	9	13	17	16	16	8	18	13	14	15	9	16	19	14	20	3	18	9	9	9	4	7	11	10	9	4	11	7	8	9	4	10	12	8	12	0
P26369;Q3KQM4	P26369;Q3KQM4	24;16	24;16	24;16	Splicing factor U2AF 65 kDa subunit	U2af2	2	24	24	24	18	19	17	18	18	17	20	18	19	20	19	20	18	20	16	19	19	18	19	17	18	19	17	18	18	17	20	18	19	20	19	20	18	20	16	19	19	18	19
P26443;F7CFA5	P26443	7;1	7;1	7;1	Glutamate dehydrogenase 1, mitochondrial	Glud1	2	7	7	7	2	1	1	0	2	2	1	1	0	2	1	1	2	2	4	3	0	1	1	1	2	1	1	0	2	2	1	1	0	2	1	1	2	2	4	3	0	1	1
P27046;F6QMB7	P27046	9;2	9;2	9;2	Alpha-mannosidase 2	Man2a1	2	9	9	9	2	3	2	0	1	1	4	0	0	0	3	2	1	0	2	3	1	0	0	1	2	3	2	0	1	1	4	0	0	0	3	2	1	0	2	3	1	0	0
P27048;Q3UN87;P63163;A0A0G2JGN4	P27048;Q3UN87;P63163;A0A0G2JGN4	9;8;8;5	9;8;8;5	9;8;8;5	Small nuclear ribonucleoprotein-associated protein B;Small nuclear ribonucleoprotein-associated protein;Small nuclear ribonucleoprotein-associated protein N	Snrpb;Snrpn	4	9	9	9	5	6	8	8	6	7	7	8	8	5	6	8	7	8	5	6	7	8	7	5	5	6	8	8	6	7	7	8	8	5	6	8	7	8	5	6	7	8	7
P27601;Q9D034	P27601	6;1	5;1	5;1	Guanine nucleotide-binding protein subunit alpha-13	Gna13	2	6	5	5	5	4	1	1	3	3	3	0	2	5	3	3	3	1	2	3	3	1	2	3	4	3	1	0	2	2	2	0	1	4	2	2	2	1	1	2	2	0	1
P27612;F7D1R5	P27612;F7D1R5	6;3	6;3	6;3	Phospholipase A-2-activating protein	Plaa	2	6	6	6	1	1	0	0	4	0	0	0	0	3	1	0	0	0	2	4	1	1	0	3	1	1	0	0	4	0	0	0	0	3	1	0	0	0	2	4	1	1	0
P27641	P27641	3	3	3	X-ray repair cross-complementing protein 5	Xrcc5	1	3	3	3	0	0	0	0	1	0	1	0	0	2	1	1	0	1	2	0	0	1	1	2	0	0	0	0	1	0	1	0	0	2	1	1	0	1	2	0	0	1	1
P27659;A0A087WQK0;A0A087WNS0;Q9CQ09;E9PWZ3	P27659	32;12;7;2;2	32;12;7;2;2	32;12;7;2;2	60S ribosomal protein L3	Rpl3	5	32	32	32	24	26	21	25	27	25	25	20	23	27	25	27	24	23	27	26	26	23	24	29	24	26	21	25	27	25	25	20	23	27	25	27	24	23	27	26	26	23	24
P27661	P27661	9	4	4	Histone H2AX	H2afx	1	9	4	4	8	4	4	5	7	5	6	5	5	5	5	5	5	5	4	5	6	5	6	5	3	0	0	0	2	1	1	0	0	1	1	1	0	0	0	1	1	1	1
P27773;F6Q404	P27773	34;4	34;4	34;4	Protein disulfide-isomerase A3	Pdia3	2	34	34	34	23	22	13	15	20	22	17	13	10	29	18	18	15	11	29	21	23	15	12	28	23	22	13	15	20	22	17	13	10	29	18	18	15	11	29	21	23	15	12
P28033	P28033	4	4	4	CCAAT/enhancer-binding protein beta	Cebpb	1	4	4	4	1	1	1	0	4	2	0	1	1	3	0	2	0	0	4	2	0	1	1	4	1	1	1	0	4	2	0	1	1	3	0	2	0	0	4	2	0	1	1
P28229	P28229	2	2	2	Gap junction gamma-1 protein	Gjc1	1	2	2	2	1	2	2	0	2	1	2	1	2	2	2	2	2	2	2	2	2	0	2	2	1	2	2	0	2	1	2	1	2	2	2	2	2	2	2	2	2	0	2
P28231	P28231	1	1	1	Gap junction beta-3 protein	Gjb3	1	1	1	1	0	1	1	0	0	0	1	0	1	0	1	1	0	1	0	1	1	0	1	0	0	1	1	0	0	0	1	0	1	0	1	1	0	1	0	1	1	0	1
P28271;Q811J3	P28271	3;1	3;1	3;1	Cytoplasmic aconitate hydratase	Aco1	2	3	3	3	0	0	0	0	3	1	1	0	0	2	3	2	1	0	1	1	1	0	0	0	0	0	0	0	3	1	1	0	0	2	3	2	1	0	1	1	1	0	0
P28575	P28575	1	1	1	Actin-binding protein IPP	Ipp	1	1	1	1	0	0	0	0	0	0	0	0	0	0	0	0	0	0	0	0	0	1	0	0	0	0	0	0	0	0	0	0	0	0	0	0	0	0	0	0	0	1	0
P28656;E9PW66	P28656;E9PW66	10;9	10;9	9;8	Nucleosome assembly protein 1-like 1	Nap1l1	2	10	10	9	7	8	3	5	8	5	9	5	5	8	7	8	3	5	8	8	6	6	5	9	7	8	3	5	8	5	9	5	5	8	7	8	3	5	8	8	6	6	5
P28658	P28658	8	8	8	Ataxin-10	Atxn10	1	8	8	8	4	5	1	1	4	7	4	1	2	7	5	5	2	3	6	4	5	2	1	6	4	5	1	1	4	7	4	1	2	7	5	5	2	3	6	4	5	2	1
P28667	P28667	9	9	9	MARCKS-related protein	Marcksl1	1	9	9	9	6	5	4	0	1	5	4	3	3	3	5	4	2	2	4	6	4	3	3	2	6	5	4	0	1	5	4	3	3	3	5	4	2	2	4	6	4	3	3
P29341;F6ZAX1;A2A5N3;Q8C7D3	P29341	48;5;4;1	48;5;4;1	21;3;2;1	Polyadenylate-binding protein 1	Pabpc1	4	48	48	21	38	36	39	39	38	37	39	36	39	38	37	37	40	36	39	36	37	39	40	41	38	36	39	39	38	37	39	36	39	38	37	37	40	36	39	36	37	39	40
P29351	P29351	2	2	2	Tyrosine-protein phosphatase non-receptor type 6	Ptpn6	1	2	2	2	0	0	1	0	0	0	0	0	0	1	0	0	0	0	1	0	0	0	0	1	0	0	1	0	0	0	0	0	0	1	0	0	0	0	1	0	0	0	0
P29387;A0A0A6YVN9;V9GWY1	P29387	17;5;3	11;3;1	11;3;1	Guanine nucleotide-binding protein subunit beta-4	Gnb4	3	17	11	11	12	14	8	3	10	10	10	8	12	13	12	13	8	8	11	11	12	6	7	11	9	9	4	0	5	5	5	4	6	9	7	8	4	3	7	7	8	2	3
P30415;Q8CBP6;S4R1C3;S4R2L3;Q3TQ51;S4R1L7	P30415;Q8CBP6	17;13;5;4;4;2	17;13;5;4;4;2	17;13;5;4;4;2	NK-tumor recognition protein;Putative peptidyl-prolyl cis-trans isomerase	Nktr	6	17	17	17	14	16	11	13	13	12	15	4	12	14	13	14	11	12	15	14	14	14	10	13	14	16	11	13	13	12	15	4	12	14	13	14	11	12	15	14	14	14	10
P30416;F6S2D5;F7CAT1	P30416	18;7;5	18;7;5	18;7;5	Peptidyl-prolyl cis-trans isomerase FKBP4;Peptidyl-prolyl cis-trans isomerase FKBP4, N-terminally processed	Fkbp4	3	18	18	18	5	6	3	5	9	10	9	0	2	14	6	4	3	6	15	11	8	4	5	12	5	6	3	5	9	10	9	0	2	14	6	4	3	6	15	11	8	4	5
P30658	P30658	6	6	6	Chromobox protein homolog 2	Cbx2	1	6	6	6	3	2	0	1	1	2	3	0	0	2	2	3	1	1	1	2	2	3	0	3	3	2	0	1	1	2	3	0	0	2	2	3	1	1	1	2	2	3	0
P30681	P30681	15	11	11	High mobility group protein B2	Hmgb2	1	15	11	11	10	7	2	1	15	11	12	1	3	15	9	10	2	2	15	11	13	4	3	14	7	5	2	1	11	7	8	1	3	11	7	7	2	2	11	7	9	4	3
P31311	P31311	2	2	2	Homeobox protein Hox-A11	Hoxa11	1	2	2	2	0	0	0	0	2	0	1	0	0	2	0	1	1	0	2	1	0	0	0	2	0	0	0	0	2	0	1	0	0	2	0	1	1	0	2	1	0	0	0
P31324;H3BK84	P31324;H3BK84	8;4	5;2	5;2	cAMP-dependent protein kinase type II-beta regulatory subunit	Prkar2b	2	8	5	5	6	7	3	2	6	5	4	2	4	5	6	5	1	4	5	6	5	2	2	5	3	4	2	1	3	3	2	1	2	3	3	2	0	2	3	3	2	1	1
P32020	P32020	3	3	3	Non-specific lipid-transfer protein	Scp2	1	3	3	3	0	0	0	1	0	0	1	0	0	1	0	0	0	0	0	1	0	0	0	0	0	0	0	1	0	0	1	0	0	1	0	0	0	0	0	1	0	0	0
P32883	P32883	10	10	4	GTPase KRas;GTPase KRas, N-terminally processed	Kras	1	10	10	4	5	7	5	2	8	7	7	4	5	5	5	8	6	4	6	6	8	2	3	4	5	7	5	2	8	7	7	4	5	5	5	8	6	4	6	6	8	2	3
P32921;E0CXX4;E0CXQ4	P32921	6;1;1	6;1;1	6;1;1	Tryptophan--tRNA ligase, cytoplasmic;T1-TrpRS;T2-TrpRS	Wars	3	6	6	6	3	2	2	1	3	2	1	2	0	3	3	2	2	1	3	3	1	2	1	6	3	2	2	1	3	2	1	2	0	3	3	2	2	1	3	3	1	2	1
P33174;E9PX57	P33174	36;1	36;1	35;0	Chromosome-associated kinesin KIF4	Kif4	2	36	36	35	11	18	18	14	12	8	18	9	13	19	13	15	19	18	21	15	23	26	18	15	11	18	18	14	12	8	18	9	13	19	13	15	19	18	21	15	23	26	18
P33175	P33175	8	2	2	Kinesin heavy chain isoform 5A	Kif5a	1	8	2	2	5	4	3	0	6	4	5	2	2	5	4	5	3	3	6	6	6	2	4	6	1	0	1	0	1	1	2	0	0	1	1	1	0	0	1	1	2	0	0
P33609	P33609	3	3	3	DNA polymerase alpha catalytic subunit	Pola1	1	3	3	3	0	1	0	0	1	0	0	0	0	2	0	2	0	0	1	0	1	0	0	2	0	1	0	0	1	0	0	0	0	2	0	2	0	0	1	0	1	0	0
P33610	P33610	7	7	7	DNA primase large subunit	Prim2	1	7	7	7	3	5	2	1	3	0	5	1	1	5	3	4	2	1	4	3	4	3	2	4	3	5	2	1	3	0	5	1	1	5	3	4	2	1	4	3	4	3	2
P33611;Q8C2T6	P33611;Q8C2T6	7;6	7;6	7;6	DNA polymerase alpha subunit B	Pola2	2	7	7	7	2	2	0	0	1	0	2	0	1	1	1	2	1	0	1	1	1	0	1	4	2	2	0	0	1	0	2	0	1	1	1	2	1	0	1	1	1	0	1
P34022;H7BX22	P34022;H7BX22	8;5	8;5	8;5	Ran-specific GTPase-activating protein	Ranbp1	2	8	8	8	6	6	2	2	5	4	4	0	3	6	5	6	2	3	7	7	6	1	4	6	6	6	2	2	5	4	4	0	3	6	5	6	2	3	7	7	6	1	4
P34152;E9Q2A6;Q3UDE9;K7QD41;Q9QVP9	P34152	10;1;1;1;1	10;1;1;1;1	10;1;1;1;1	Focal adhesion kinase 1	Ptk2	5	10	10	10	5	3	2	0	5	3	3	0	2	5	5	6	5	5	4	5	4	4	3	5	5	3	2	0	5	3	3	0	2	5	5	6	5	5	4	5	4	4	3
P35279;D3YV69;Q0PD53;P61294;Q0PD15;Q8BHD0	P35279;D3YV69	13;10;6;6;2;2	13;10;6;6;2;2	13;10;6;6;2;2	Ras-related protein Rab-6A	Rab6a	6	13	13	13	9	8	5	7	10	10	7	6	8	9	9	9	7	9	9	8	10	5	7	10	9	8	5	7	10	10	7	6	8	9	9	9	7	9	9	8	10	5	7
P35456	P35456	6	6	6	Urokinase plasminogen activator surface receptor	Plaur	1	6	6	6	3	5	4	0	3	3	3	2	3	3	3	4	2	2	3	3	4	0	3	2	3	5	4	0	3	3	3	2	3	3	3	4	2	2	3	3	4	0	3
P35550	P35550	26	26	24	rRNA 2-O-methyltransferase fibrillarin	Fbl	1	26	26	24	21	22	22	21	19	20	22	18	23	20	21	21	22	21	19	24	23	22	21	21	21	22	22	21	19	20	22	18	23	20	21	21	22	21	19	24	23	22	21
P35700;B1AXW5;B1AXW6;B1AXW4	P35700;B1AXW5;B1AXW6;B1AXW4	20;18;18;12	20;18;18;12	19;17;17;12	Peroxiredoxin-1	Prdx1	4	20	20	19	17	11	11	9	14	15	11	9	13	16	14	13	11	12	15	13	14	12	9	16	17	11	11	9	14	15	11	9	13	16	14	13	11	12	15	13	14	12	9
P35762	P35762	3	3	3	CD81 antigen	Cd81	1	3	3	3	3	2	2	3	1	3	3	1	0	3	1	2	1	1	3	2	2	3	2	2	3	2	2	3	1	3	3	1	0	3	1	2	1	1	3	2	2	3	2
P35822;P28828	P35822	6;1	6;1	6;1	Receptor-type tyrosine-protein phosphatase kappa	Ptprk	2	6	6	6	2	4	2	1	4	3	3	2	4	4	2	3	5	4	4	3	3	1	4	4	2	4	2	1	4	3	3	2	4	4	2	3	5	4	4	3	3	1	4
P35831	P35831	5	5	5	Tyrosine-protein phosphatase non-receptor type 12	Ptpn12	1	5	5	5	2	1	1	0	1	1	2	1	1	4	2	3	0	1	3	4	2	0	2	4	2	1	1	0	1	1	2	1	1	4	2	3	0	1	3	4	2	0	2
P36552	P36552	4	4	4	Oxygen-dependent coproporphyrinogen-III oxidase, mitochondrial	Cpox	1	4	4	4	0	0	1	0	0	0	0	1	0	2	0	0	0	0	0	0	0	0	0	2	0	0	1	0	0	0	0	1	0	2	0	0	0	0	0	0	0	0	0
P36916	P36916	26	26	26	Guanine nucleotide-binding protein-like 1	Gnl1	1	26	26	26	15	11	3	2	20	17	15	2	5	20	14	16	3	4	20	15	15	4	2	22	15	11	3	2	20	17	15	2	5	20	14	16	3	4	20	15	15	4	2
P37040;Q05DV1;E9Q997;E9PVT9;F6R7H8	P37040;Q05DV1	18;15;8;7;1	18;15;8;7;1	18;15;8;7;1	NADPH--cytochrome P450 reductase	Por	5	18	18	18	11	12	3	6	8	9	10	0	2	13	13	12	2	3	11	6	10	2	2	9	11	12	3	6	8	9	10	0	2	13	13	12	2	3	11	6	10	2	2
P38060	P38060	3	3	3	Hydroxymethylglutaryl-CoA lyase, mitochondrial	Hmgcl	1	3	3	3	1	0	0	0	0	1	0	0	0	1	0	0	0	0	2	0	0	0	0	1	1	0	0	0	0	1	0	0	0	1	0	0	0	0	2	0	0	0	0
P38647	P38647	56	55	55	Stress-70 protein, mitochondrial	Hspa9	1	56	55	55	46	42	40	42	39	45	46	35	36	46	48	44	44	46	43	45	45	42	44	42	45	41	40	42	39	44	46	35	36	46	47	44	44	46	43	44	45	42	44
P39053;A0A0J9YUE9;A0A0J9YUN4;F6W8Z8	P39053;A0A0J9YUE9;A0A0J9YUN4	9;8;8;2	5;4;4;2	5;4;4;2	Dynamin-1	Dnm1	4	9	5	5	6	5	1	0	6	4	4	3	2	7	5	5	2	3	7	6	5	2	1	5	3	3	0	0	2	2	0	1	1	3	3	2	0	1	3	3	2	0	0
P39098;A0A0G2JGT9;A2A723	P39098;A0A0G2JGT9;A2A723	2;1;1	2;1;1	2;1;1	Mannosyl-oligosaccharide 1,2-alpha-mannosidase IB;alpha-1,2-Mannosidase	Man1a2	3	2	2	2	1	1	1	1	2	1	1	0	0	1	0	1	1	1	1	1	1	1	2	1	1	1	1	1	2	1	1	0	0	1	0	1	1	1	1	1	1	1	2
P39447	P39447	107	2	2	Tight junction protein ZO-1	Tjp1	1	107	2	2	77	97	82	54	86	82	87	72	89	81	88	88	84	86	79	87	85	71	78	74	1	2	1	0	2	2	1	1	1	2	2	1	1	1	2	2	1	1	1
P39688;D3YZ57	P39688;D3YZ57	9;7	5;3	5;3	Tyrosine-protein kinase Fyn;Non-specific protein-tyrosine kinase	Fyn	2	9	5	5	6	6	6	1	5	5	5	6	6	7	6	7	6	6	6	6	7	5	5	4	3	3	3	0	2	2	3	3	3	4	3	3	3	3	3	3	4	3	3
P40124;B1ARS0	P40124;B1ARS0	11;6	11;6	11;6	Adenylyl cyclase-associated protein 1;Adenylyl cyclase-associated protein	Cap1	2	11	11	11	8	5	2	2	6	6	6	0	2	7	7	5	1	2	8	6	5	2	2	7	8	5	2	2	6	6	6	0	2	7	7	5	1	2	8	6	5	2	2
P40142	P40142	10	10	10	Transketolase	Tkt	1	10	10	10	3	1	1	0	2	1	2	0	1	9	1	1	1	0	2	4	1	1	2	5	3	1	1	0	2	1	2	0	1	9	1	1	1	0	2	4	1	1	2
P40201;Q8C7Q2;G3V014;G3UWS6;A0A0G2JEP1;G3UXJ4	P40201;Q8C7Q2	36;21;10;3;1;1	36;21;10;3;1;1	33;19;9;3;0;0	Chromodomain-helicase-DNA-binding protein 1	Chd1	6	36	36	33	19	16	4	11	20	16	19	2	4	21	19	18	9	11	17	12	25	9	6	18	19	16	4	11	20	16	19	2	4	21	19	18	9	11	17	12	25	9	6
P40240	P40240	4	4	4	CD9 antigen	Cd9	1	4	4	4	2	1	2	2	1	1	2	0	0	3	2	2	2	1	1	1	2	0	0	4	2	1	2	2	1	1	2	0	0	3	2	2	2	1	1	1	2	0	0
P40336;Q8C0E2	P40336	10;1	10;1	10;1	Vacuolar protein sorting-associated protein 26A	Vps26a	2	10	10	10	3	5	0	0	5	3	5	1	2	6	5	4	1	4	6	4	4	0	0	7	3	5	0	0	5	3	5	1	2	6	5	4	1	4	6	4	4	0	0
P41241	P41241	3	3	3	Tyrosine-protein kinase CSK	Csk	1	3	3	3	1	1	1	0	2	2	1	1	1	3	1	1	1	1	1	2	2	0	2	1	1	1	1	0	2	2	1	1	1	3	1	1	1	1	1	2	2	0	2
P42125	P42125	3	3	3	Enoyl-CoA delta isomerase 1, mitochondrial	Eci1	1	3	3	3	2	1	2	1	2	1	2	1	2	2	1	1	1	2	2	2	3	2	2	2	2	1	2	1	2	1	2	1	2	2	1	1	1	2	2	2	3	2	2
P42208;E9Q3V6;F6WYM0;D3YYB1;D3Z3C0;D3Z1S1;F6UKN5;D3YZU7;D3YV76	P42208;E9Q3V6;F6WYM0;D3YYB1;D3Z3C0	14;12;10;10;10;6;4;4;3	14;12;10;10;10;6;4;4;3	14;12;10;10;10;6;4;4;3	Septin-2	2002-09-01	9	14	14	14	8	6	4	5	7	6	6	1	3	11	6	7	4	3	7	6	5	4	4	10	8	6	4	5	7	6	6	1	3	11	6	7	4	3	7	6	5	4	4
P42227;B7ZC18	P42227;B7ZC18	16;15	16;15	16;15	Signal transducer and activator of transcription 3;Signal transducer and activator of transcription	Stat3	2	16	16	16	7	6	2	0	7	3	4	0	1	12	8	2	0	3	9	7	2	1	1	11	7	6	2	0	7	3	4	0	1	12	8	2	0	3	9	7	2	1	1
P42669	P42669	17	17	15	Transcriptional activator protein Pur-alpha	Pura	1	17	17	15	10	10	11	12	10	9	10	12	11	11	9	11	14	14	12	9	12	12	13	14	10	10	11	12	10	9	10	12	11	11	9	11	14	14	12	9	12	12	13
P43274	P43274	20	5	5	Histone H1.4	Hist1h1e	1	20	5	5	12	14	20	11	11	12	14	12	13	12	13	15	12	13	14	11	14	12	13	11	4	4	5	4	3	4	5	4	5	4	5	5	4	5	5	4	5	4	5
P43275	P43275	5	1	1	Histone H1.1	Hist1h1a	1	5	1	1	4	4	4	3	5	4	3	4	4	4	4	4	4	4	5	4	4	4	5	4	0	0	0	0	1	0	0	0	0	0	0	0	0	0	1	1	0	0	1
P43276	P43276	19	12	12	Histone H1.5	Hist1h1b	1	19	12	12	11	11	18	11	11	11	11	10	11	11	11	11	11	11	11	11	11	11	11	11	9	9	11	9	9	9	9	8	9	9	9	9	9	9	9	9	9	9	9
P43883;B1AXR5	P43883;B1AXR5	2;1	2;1	2;1	Perilipin-2	Plin2	2	2	2	2	0	0	0	0	1	0	0	0	0	2	0	0	0	0	1	0	0	0	0	2	0	0	0	0	1	0	0	0	0	2	0	0	0	0	1	0	0	0	0
P45377;D3Z494;G5E895	P45377;D3Z494;G5E895	2;1;1	2;1;1	2;1;1	Aldose reductase-related protein 2	Akr1b8;Akr1b10	3	2	2	2	0	1	0	0	1	0	1	0	0	1	0	0	0	0	2	0	1	0	0	1	0	1	0	0	1	0	1	0	0	1	0	0	0	0	2	0	1	0	0
P45952	P45952	2	2	2	Medium-chain specific acyl-CoA dehydrogenase, mitochondrial	Acadm	1	2	2	2	1	0	0	0	0	1	0	0	0	1	0	0	0	0	1	2	0	0	0	1	1	0	0	0	0	1	0	0	0	1	0	0	0	0	1	2	0	0	0
P46061	P46061	27	27	27	Ran GTPase-activating protein 1	Rangap1	1	27	27	27	12	20	8	15	12	10	18	4	10	14	13	19	10	14	16	17	18	12	13	14	12	20	8	15	12	10	18	4	10	14	13	19	10	14	16	17	18	12	13
P46414	P46414	1	1	1	Cyclin-dependent kinase inhibitor 1B	Cdkn1b	1	1	1	1	0	0	0	1	0	0	0	0	0	1	0	0	0	0	0	0	0	0	0	1	0	0	0	1	0	0	0	0	0	1	0	0	0	0	0	0	0	0	0
P46460;G3UX86;G3UX98	P46460	18;5;1	18;5;1	18;5;1	Vesicle-fusing ATPase	Nsf	3	18	18	18	10	10	3	1	12	7	5	1	1	10	8	10	4	3	13	7	7	5	2	12	10	10	3	1	12	7	5	1	1	10	8	10	4	3	13	7	7	5	2
P46660	P46660	6	4	4	Alpha-internexin	Ina	1	6	4	4	2	3	3	2	4	2	3	2	4	3	2	3	3	3	2	2	3	4	4	1	0	1	1	1	2	0	1	0	2	2	0	1	1	1	1	0	1	2	2
P46737;A3KGA8;E9Q0P6	P46737;A3KGA8	4;2;1	4;2;1	4;2;1	Lys-63-specific deubiquitinase BRCC36	Brcc3	3	4	4	4	0	1	0	0	2	0	1	0	1	2	0	1	1	0	1	0	1	0	1	3	0	1	0	0	2	0	1	0	1	2	0	1	1	0	1	0	1	0	1
P47757;F7CAZ6;A0A0A0MQI9;F6YHZ8	P47757;F7CAZ6;A0A0A0MQI9;F6YHZ8	25;17;14;14	3;0;2;2	3;0;2;2	F-actin-capping protein subunit beta	Capzb	4	25	3	3	22	22	20	10	23	23	19	18	20	23	20	22	19	20	19	20	21	18	20	23	3	2	1	1	2	3	1	1	1	2	1	3	1	1	2	3	2	1	1
P47791	P47791	1	1	1	Glutathione reductase, mitochondrial	Gsr	1	1	1	1	0	0	0	0	0	0	0	0	0	1	0	0	0	0	0	0	0	0	0	0	0	0	0	0	0	0	0	0	0	1	0	0	0	0	0	0	0	0	0
P47811;B2KF34;B2KF35	P47811;B2KF34;B2KF35	5;3;3	5;3;3	5;3;3	Mitogen-activated protein kinase 14	Mapk14	3	5	5	5	0	2	1	0	4	1	0	0	0	4	2	2	0	1	5	3	0	1	0	4	0	2	1	0	4	1	0	0	0	4	2	2	0	1	5	3	0	1	0
P47856;Q9Z2Z9	P47856	9;2	9;2	9;2	Glutamine--fructose-6-phosphate aminotransferase [isomerizing] 1	Gfpt1	2	9	9	9	3	4	0	0	7	3	1	0	0	4	5	4	0	0	6	5	3	2	0	4	3	4	0	0	7	3	1	0	0	4	5	4	0	0	6	5	3	2	0
P47857	P47857	17	14	14	ATP-dependent 6-phosphofructokinase, muscle type	Pfkm	1	17	14	14	10	6	3	0	11	8	5	2	4	16	8	8	2	6	13	8	6	3	1	12	7	4	2	0	8	6	3	1	2	13	6	5	0	5	10	6	4	1	1
P47930	P47930	3	3	3	Fos-related antigen 2	Fosl2	1	3	3	3	0	1	0	0	0	0	0	0	0	1	1	0	1	1	0	2	0	0	0	1	0	1	0	0	0	0	0	0	0	1	1	0	1	1	0	2	0	0	0
P47963	P47963	18	18	18	60S ribosomal protein L13	Rpl13	1	18	18	18	13	14	13	16	16	12	14	13	13	16	13	13	15	15	15	15	15	14	14	16	13	14	13	16	16	12	14	13	13	16	13	13	15	15	15	15	15	14	14
P48036;A0A0G2JGQ0	P48036	11;4	11;4	11;4	Annexin A5	Anxa5	2	11	11	11	5	4	1	0	5	6	4	0	1	7	6	5	0	3	9	10	4	1	3	7	5	4	1	0	5	6	4	0	1	7	6	5	0	3	9	10	4	1	3
P48678;D3YUF7	P48678	73;20	73;20	73;20	Prelamin-A/C;Lamin-A/C	Lmna	2	73	73	73	57	58	50	48	58	61	56	43	51	64	58	52	48	48	63	56	54	54	43	61	57	58	50	48	58	61	56	43	51	64	58	52	48	48	63	56	54	54	43
P48722;E0CY23;A0A0N4SVU2;A0A0N4SW76	P48722;E0CY23	30;21;5;3	28;19;4;3	28;19;4;3	Heat shock 70 kDa protein 4L	Hspa4l	4	30	28	28	14	11	8	4	20	12	14	5	9	22	12	11	4	11	22	16	12	6	5	25	12	9	7	3	18	10	12	4	7	20	10	9	3	9	20	14	10	5	4
P48754;A0A087WPK5	P48754;A0A087WPK5	5;3	5;3	5;3	Breast cancer type 1 susceptibility protein homolog	Brca1	2	5	5	5	0	2	1	1	0	1	1	1	1	1	0	1	1	1	2	2	1	0	1	1	0	2	1	1	0	1	1	1	1	1	0	1	1	1	2	2	1	0	1
P48771	P48771	2	2	2	Cytochrome c oxidase subunit 7A2, mitochondrial	Cox7a2	1	2	2	2	2	2	2	1	2	2	2	1	2	1	2	2	1	2	1	1	2	1	2	1	2	2	2	1	2	2	2	1	2	1	2	2	1	2	1	1	2	1	2
P48962	P48962	26	12	12	ADP/ATP translocase 1	Slc25a4	1	26	12	12	23	22	17	21	21	23	22	17	19	23	24	21	21	19	22	22	23	22	19	20	12	12	8	9	12	11	12	8	9	12	12	11	11	8	11	12	12	10	9
P49070	P49070	4	4	4	Calcium signal-modulating cyclophilin ligand	Camlg	1	4	4	4	2	2	0	0	2	1	1	0	2	3	1	0	0	0	2	1	2	1	0	2	2	2	0	0	2	1	1	0	2	3	1	0	0	0	2	1	2	1	0
P49135	P49135	14	14	14	TFIIH basal transcription factor complex helicase XPB subunit	Ercc3	1	14	14	14	3	6	6	9	5	1	3	2	4	5	1	5	7	9	6	3	4	7	9	3	3	6	6	9	5	1	3	2	4	5	1	5	7	9	6	3	4	7	9
P49586;D3Z3T5;Q811Q9	P49586;D3Z3T5	17;11;5	17;11;5	17;11;5	Choline-phosphate cytidylyltransferase A	Pcyt1a	3	17	17	17	7	5	0	1	14	11	9	0	2	14	9	7	2	2	14	9	7	1	2	15	7	5	0	1	14	11	9	0	2	14	9	7	2	2	14	9	7	1	2
P49722	P49722	5	5	5	Proteasome subunit alpha type-2	Psma2	1	5	5	5	5	4	2	4	4	2	4	1	4	4	3	4	2	3	4	4	4	1	4	4	5	4	2	4	4	2	4	1	4	4	3	4	2	3	4	4	4	1	4
P49769	P49769	1	1	1	Presenilin-1;Presenilin-1 NTF subunit;Presenilin-1 CTF subunit;Presenilin-1 CTF12	Psen1	1	1	1	1	0	1	0	0	1	1	1	0	0	1	1	1	0	0	1	1	0	0	0	1	0	1	0	0	1	1	1	0	0	1	1	1	0	0	1	1	0	0	0
P49817;H3BKG0;D3Z148;P51637	P49817;H3BKG0;D3Z148	9;8;6;1	9;8;6;1	5;4;2;0	Caveolin-1;Caveolin	Cav1	4	9	9	5	7	7	7	2	5	8	8	5	4	5	8	9	5	7	7	9	6	3	3	4	7	7	7	2	5	8	8	5	4	5	8	9	5	7	7	9	6	3	3
P50396;D6RI86	P50396	8;3	4;1	4;1	Rab GDP dissociation inhibitor alpha	Gdi1	2	8	4	4	3	1	2	1	2	2	1	1	2	6	1	2	2	3	5	3	2	1	2	5	1	0	0	0	0	0	0	0	0	2	0	0	1	0	2	0	0	0	0
P50516;D3YWH3;D3Z1B9	P50516	19;2;2	19;2;2	19;2;2	V-type proton ATPase catalytic subunit A	Atp6v1a	3	19	19	19	15	7	3	1	9	13	6	2	2	7	13	6	3	4	9	6	4	3	2	7	15	7	3	1	9	13	6	2	2	7	13	6	3	4	9	6	4	3	2
P50518;A0A0N4SW07;A0A0N4SW34;Q9D593	P50518;A0A0N4SW07	4;2;1;1	4;2;1;1	4;2;1;1	V-type proton ATPase subunit E 1	Atp6v1e1	4	4	4	4	3	1	1	0	2	4	2	1	1	3	3	2	0	2	2	3	2	0	1	0	3	1	1	0	2	4	2	1	1	3	3	2	0	2	2	3	2	0	1
P50543	P50543	6	6	6	Protein S100-A11	S100a11	1	6	6	6	5	4	4	2	6	4	4	4	4	6	5	4	4	4	6	5	5	4	5	6	5	4	4	2	6	4	4	4	4	6	5	4	4	4	6	5	5	4	5
P50580;D3YVH7	P50580;D3YVH7	21;14	21;14	21;14	Proliferation-associated protein 2G4	Pa2g4	2	21	21	21	14	7	11	2	12	8	8	4	4	16	14	13	8	4	19	15	12	11	4	15	14	7	11	2	12	8	8	4	4	16	14	13	8	4	19	15	12	11	4
P51432	P51432	8	8	8	1-phosphatidylinositol 4,5-bisphosphate phosphodiesterase beta-3	Plcb3	1	8	8	8	1	2	0	1	3	2	2	1	0	6	1	1	0	0	3	2	2	0	0	4	1	2	0	1	3	2	2	1	0	6	1	1	0	0	3	2	2	0	0
P51448	P51448	1	1	1	Nuclear receptor ROR-alpha	Rora	1	1	1	1	0	0	0	0	0	0	0	0	0	0	0	0	0	0	1	0	0	0	0	0	0	0	0	0	0	0	0	0	0	0	0	0	0	0	1	0	0	0	0
P51480	P51480	2	2	2	Cyclin-dependent kinase inhibitor 2A	Cdkn2a	1	2	2	2	1	1	2	0	1	1	1	1	1	1	1	1	2	1	0	1	1	1	1	2	1	1	2	0	1	1	1	1	1	1	1	1	2	1	0	1	1	1	1
P51660	P51660	5	5	5	Peroxisomal multifunctional enzyme type 2;(3R)-hydroxyacyl-CoA dehydrogenase;Enoyl-CoA hydratase 2	Hsd17b4	1	5	5	5	1	2	2	1	2	0	2	1	1	4	2	2	1	2	2	3	4	3	1	2	1	2	2	1	2	0	2	1	1	4	2	2	1	2	2	3	4	3	1
P51807	P51807	4	4	4	Dynein light chain Tctex-type 1	Dynlt1	1	4	4	4	4	1	1	1	1	2	1	0	0	2	2	2	2	1	2	0	1	1	1	2	4	1	1	1	1	2	1	0	0	2	2	2	2	1	2	0	1	1	1
P51829	P51829	1	1	1	Adenylate cyclase type 7	Adcy7	1	1	1	1	0	0	0	0	1	0	0	0	0	0	0	0	0	0	0	0	0	0	0	0	0	0	0	0	1	0	0	0	0	0	0	0	0	0	0	0	0	0	0
P51859;E0CXA0;E0CYW7	P51859;E0CXA0	19;14;4	19;14;4	19;14;4	Hepatoma-derived growth factor	Hdgf	3	19	19	19	13	11	4	5	13	14	16	3	5	14	13	10	6	6	16	15	13	7	6	15	13	11	4	5	13	14	16	3	5	14	13	10	6	6	16	15	13	7	6
P51863	P51863	14	14	14	V-type proton ATPase subunit d 1	Atp6v0d1	1	14	14	14	12	10	5	1	8	14	6	2	6	5	12	4	1	6	5	10	3	2	5	6	12	10	5	1	8	14	6	2	6	5	12	4	1	6	5	10	3	2	5
P51949	P51949	1	1	1	CDK-activating kinase assembly factor MAT1	Mnat1	1	1	1	1	1	0	1	0	1	0	1	0	0	1	1	1	0	0	1	1	1	0	0	1	1	0	1	0	1	0	1	0	0	1	1	1	0	0	1	1	1	0	0
P52431;D6RFB8;D3YVY8	P52431;D6RFB8	14;11;1	14;11;1	14;11;1	DNA polymerase delta catalytic subunit;DNA polymerase	Pold1	3	14	14	14	4	5	1	0	10	4	5	1	0	11	3	3	0	1	7	7	5	2	0	10	4	5	1	0	10	4	5	1	0	11	3	3	0	1	7	7	5	2	0
P52432;D3Z7Q8;D3Z3D6;G3UXX5;G3UX92	P52432;D3Z7Q8;D3Z3D6;G3UXX5	9;6;6;5;3	9;6;6;5;3	9;6;6;5;3	DNA-directed RNA polymerases I and III subunit RPAC1	Polr1c	5	9	9	9	6	7	5	5	7	4	7	4	6	5	6	7	6	7	7	7	7	5	5	5	6	7	5	5	7	4	7	4	6	5	6	7	6	7	7	7	7	5	5
P52479;G3X9U6;G3UYQ8	P52479	23;6;1	23;6;1	23;6;1	Ubiquitin carboxyl-terminal hydrolase 10	Usp10	3	23	23	23	10	10	13	14	8	13	11	15	13	12	14	14	17	11	11	15	14	16	12	11	10	10	13	14	8	13	11	15	13	12	14	14	17	11	11	15	14	16	12
P52480;E9Q509;G3X925;P53657	P52480	34;1;1;1	34;1;1;1	34;1;1;1	Pyruvate kinase PKM	Pkm	4	34	34	34	23	24	17	18	27	26	19	16	13	29	26	19	17	14	25	26	23	20	16	25	23	24	17	18	27	26	19	16	13	29	26	19	17	14	25	26	23	20	16
P52503	P52503	2	2	2	NADH dehydrogenase [ubiquinone] iron-sulfur protein 6, mitochondrial	Ndufs6	1	2	2	2	2	2	0	0	1	2	2	0	0	1	2	2	0	0	1	2	1	0	0	2	2	2	0	0	1	2	2	0	0	1	2	2	0	0	1	2	1	0	0
P52633;D3YU28	P52633	5;1	5;1	5;1	Signal transducer and transcription activator 6	Stat6	2	5	5	5	4	3	1	0	2	1	1	0	1	2	2	2	0	1	4	2	0	0	0	2	4	3	1	0	2	1	1	0	1	2	2	2	0	1	4	2	0	0	0
P52825;A2A8E8	P52825;A2A8E8	8;4	8;4	8;4	Carnitine O-palmitoyltransferase 2, mitochondrial	Cpt2	2	8	8	8	4	4	2	1	5	3	3	0	0	5	5	3	1	1	5	3	1	0	0	4	4	4	2	1	5	3	3	0	0	5	5	3	1	1	5	3	1	0	0
P52875;D3YV67	P52875;D3YV67	4;2	4;2	4;2	Transmembrane protein 165	Tmem165	2	4	4	4	2	1	1	1	4	1	1	1	1	3	1	1	1	1	2	1	1	2	1	3	2	1	1	1	4	1	1	1	1	3	1	1	1	1	2	1	1	2	1
P53395	P53395	1	1	1	Lipoamide acyltransferase component of branched-chain alpha-keto acid dehydrogenase complex, mitochondrial	Dbt	1	1	1	1	0	1	0	0	0	0	1	0	0	0	0	1	0	0	1	0	1	0	0	1	0	1	0	0	0	0	1	0	0	0	0	1	0	0	1	0	1	0	0
P53569;A0A0R4J046	P53569;A0A0R4J046	15;12	15;12	15;12	CCAAT/enhancer-binding protein zeta	Cebpz	2	15	15	15	3	9	2	5	4	6	7	3	4	7	2	8	3	2	4	6	5	4	1	8	3	9	2	5	4	6	7	3	4	7	2	8	3	2	4	6	5	4	1
P53690	P53690	4	4	4	Matrix metalloproteinase-14	Mmp14	1	4	4	4	3	3	1	0	3	0	2	1	1	4	1	2	2	2	4	1	3	1	1	3	3	3	1	0	3	0	2	1	1	4	1	2	2	2	4	1	3	1	1
P53702;G3UXK7	P53702	4;1	4;1	4;1	Cytochrome c-type heme lyase	Hccs	2	4	4	4	2	3	1	2	3	2	2	1	2	3	2	2	1	1	3	3	2	2	1	2	2	3	1	2	3	2	2	1	2	3	2	2	1	1	3	3	2	2	1
P53798	P53798	2	2	2	Squalene synthase	Fdft1	1	2	2	2	1	2	1	0	1	0	1	1	1	0	1	1	1	2	1	1	1	2	2	0	1	2	1	0	1	0	1	1	1	0	1	1	1	2	1	1	1	2	2
P53995;A2ATQ5	P53995;A2ATQ5	6;5	6;5	6;5	Anaphase-promoting complex subunit 1	Anapc1	2	6	6	6	3	3	1	1	3	1	3	0	2	5	2	3	1	1	4	3	5	2	2	4	3	3	1	1	3	1	3	0	2	5	2	3	1	1	4	3	5	2	2
P54071;D6RIL6	P54071	8;2	8;2	8;2	Isocitrate dehydrogenase [NADP], mitochondrial	Idh2	2	8	8	8	4	3	5	0	4	3	3	3	1	4	5	4	2	1	4	4	4	3	1	3	4	3	5	0	4	3	3	3	1	4	5	4	2	1	4	4	4	3	1
P54103;E9Q9H3;E9Q9H2;Q3TRX6	P54103;E9Q9H3;E9Q9H2;Q3TRX6	10;9;8;5	10;9;8;5	10;9;8;5	DnaJ homolog subfamily C member 2;DnaJ homolog subfamily C member 2, N-terminally processed	Dnajc2	4	10	10	10	7	6	5	3	5	6	5	3	4	7	5	6	3	4	5	6	6	5	3	5	7	6	5	3	5	6	5	3	4	7	5	6	3	4	5	6	6	5	3
P54116	P54116	9	9	9	Erythrocyte band 7 integral membrane protein	Stom	1	9	9	9	5	5	0	1	4	3	5	0	2	6	5	5	2	1	4	5	3	0	2	5	5	5	0	1	4	3	5	0	2	6	5	5	2	1	4	5	3	0	2
P54276	P54276	55	55	55	DNA mismatch repair protein Msh6	Msh6	1	55	55	55	31	29	3	4	37	28	32	2	3	39	30	29	8	9	43	31	28	5	3	48	31	29	3	4	37	28	32	2	3	39	30	29	8	9	43	31	28	5	3
P54728	P54728	3	2	2	UV excision repair protein RAD23 homolog B	Rad23b	1	3	2	2	2	1	0	0	2	2	2	0	0	3	2	1	0	0	2	2	2	0	1	2	1	1	0	0	1	1	1	0	0	2	1	1	0	0	1	1	1	0	0
P54731	P54731	4	4	4	FAS-associated factor 1	Faf1	1	4	4	4	1	2	0	0	4	2	1	0	1	4	1	3	0	0	4	2	2	1	0	4	1	2	0	0	4	2	1	0	1	4	1	3	0	0	4	2	2	1	0
P54775	P54775	19	18	18	26S protease regulatory subunit 6B	Psmc4	1	19	18	18	11	14	10	7	14	14	13	5	8	14	17	12	9	11	16	15	17	10	8	15	10	13	9	7	13	13	12	5	7	13	16	11	8	11	15	14	16	9	8
P54818	P54818	8	8	8	Galactocerebrosidase	Galc	1	8	8	8	3	6	3	5	4	2	4	4	4	4	3	4	4	6	5	4	4	4	5	4	3	6	3	5	4	2	4	4	4	4	3	4	4	6	5	4	4	4	5
P54823	P54823	21	21	21	Probable ATP-dependent RNA helicase DDX6	Ddx6	1	21	21	21	17	16	18	16	14	17	17	16	18	17	16	19	18	18	15	17	15	15	15	15	17	16	18	16	14	17	17	16	18	17	16	19	18	18	15	17	15	15	15
P55096;A0A0G2JDI9	P55096;A0A0G2JDI9	3;2	3;2	3;2	ATP-binding cassette sub-family D member 3	Abcd3	2	3	3	3	1	1	2	0	0	0	2	1	2	0	0	3	1	1	2	1	2	2	1	0	1	1	2	0	0	0	2	1	2	0	0	3	1	1	2	1	2	2	1
P55264	P55264	3	3	3	Adenosine kinase	Adk	1	3	3	3	1	3	1	1	3	2	1	0	1	3	2	1	1	1	3	2	2	1	0	3	1	3	1	1	3	2	1	0	1	3	2	1	1	1	3	2	2	1	0
P56135;F8WHP8	P56135;F8WHP8	5;3	5;3	5;3	ATP synthase subunit f, mitochondrial	Atp5j2	2	5	5	5	5	4	3	4	5	2	5	3	3	5	5	4	3	3	5	5	4	3	3	3	5	4	3	4	5	2	5	3	3	5	5	4	3	3	5	5	4	3	3
P56183	P56183	13	13	13	Ribosomal RNA processing protein 1 homolog A	Rrp1	1	13	13	13	7	6	6	0	8	6	8	2	4	8	7	9	3	2	9	6	7	4	5	10	7	6	6	0	8	6	8	2	4	8	7	9	3	2	9	6	7	4	5
P56212	P56212	1	1	1	cAMP-regulated phosphoprotein 19	Arpp19	1	1	1	1	0	0	0	0	0	0	0	0	0	1	0	0	0	0	0	0	0	0	0	1	0	0	0	0	0	0	0	0	0	1	0	0	0	0	0	0	0	0	0
P56379	P56379	1	1	1	6.8 kDa mitochondrial proteolipid	Mp68	1	1	1	1	0	0	0	1	0	0	0	0	0	1	0	1	0	0	0	0	0	0	0	0	0	0	0	1	0	0	0	0	0	1	0	1	0	0	0	0	0	0	0
P56391	P56391	9	9	9	Cytochrome c oxidase subunit 6B1	Cox6b1	1	9	9	9	9	6	3	6	6	7	5	2	5	6	8	6	4	4	6	6	6	6	3	5	9	6	3	6	6	7	5	2	5	6	8	6	4	4	6	6	6	6	3
P56480	P56480	31	31	31	ATP synthase subunit beta, mitochondrial	Atp5b	1	31	31	31	24	26	17	20	25	25	25	14	18	26	26	26	20	18	27	25	26	18	18	28	24	26	17	20	25	25	25	14	18	26	26	26	20	18	27	25	26	18	18
P56960;Q8K366;F6VYQ6	P56960;Q8K366;F6VYQ6	23;21;16	23;21;16	23;21;16	Exosome component 10	Exosc10	3	23	23	23	9	17	12	12	12	6	12	7	12	13	13	13	10	13	13	15	14	13	14	15	9	17	12	12	12	6	12	7	12	13	13	13	10	13	13	15	14	13	14
P57716	P57716	1	1	1	Nicastrin	Ncstn	1	1	1	1	1	1	1	1	1	0	1	1	1	1	0	1	1	1	1	1	1	1	1	1	1	1	1	1	1	0	1	1	1	1	0	1	1	1	1	1	1	1	1
P57784;G5E883	P57784	16;7	16;7	16;7	U2 small nuclear ribonucleoprotein A	Snrpa1	2	16	16	16	13	12	13	11	10	13	13	9	13	12	12	12	11	11	9	10	12	13	10	13	13	12	13	11	10	13	13	9	13	12	12	12	11	11	9	10	12	13	10
P57791	P57791	2	2	2	CAAX prenyl protease 2	Rce1	1	2	2	2	1	1	1	1	2	1	1	1	0	0	1	2	0	0	0	0	0	0	1	0	1	1	1	1	2	1	1	1	0	0	1	2	0	0	0	0	0	0	1
P58252	P58252	49	48	48	Elongation factor 2	Eef2	1	49	48	48	41	43	33	24	40	41	38	26	33	41	40	38	34	34	42	44	39	32	30	41	40	42	32	23	39	40	37	25	32	40	39	37	33	33	41	43	38	31	29
P58404;V9GXE7;V9GX64;V9GXT1;V9GXI9	P58404;V9GXE7	4;2;1;1;1	3;1;1;1;1	3;1;1;1;1	Striatin-4	Strn4	5	4	3	3	2	0	0	0	0	1	0	0	0	1	1	0	1	0	0	1	0	0	2	0	1	0	0	0	0	1	0	0	0	1	1	0	0	0	0	1	0	0	1
P58468	P58468	6	6	6	Protein FAM207A	Fam207a	1	6	6	6	4	3	5	5	2	3	5	4	4	2	3	3	5	5	2	4	4	6	3	3	4	3	5	5	2	3	5	4	4	2	3	3	5	5	2	4	4	6	3
P58501;F6YY19	P58501	34;10	34;10	34;10	PAX3- and PAX7-binding protein 1	Paxbp1	2	34	34	34	24	24	18	22	24	23	23	14	21	25	23	22	17	21	24	28	25	20	19	25	24	24	18	22	24	23	23	14	21	25	23	22	17	21	24	28	25	20	19
P58742	P58742	5	5	5	Aladin	Aaas	1	5	5	5	4	3	2	1	2	3	4	2	2	4	3	2	2	3	3	3	3	3	1	3	4	3	2	1	2	3	4	2	2	4	3	2	2	3	3	3	3	3	1
P58774	P58774	48	8	7	Tropomyosin beta chain	Tpm2	1	48	8	7	39	39	38	12	44	42	39	35	41	43	38	37	35	37	42	42	39	24	31	43	7	7	7	0	8	7	7	6	7	7	6	8	6	7	7	7	8	1	4
P58854;E9Q0R3	P58854	5;1	5;1	5;1	Gamma-tubulin complex component 3	Tubgcp3	2	5	5	5	2	3	1	0	3	1	1	0	0	3	2	2	0	1	3	2	1	0	0	4	2	3	1	0	3	1	1	0	0	3	2	2	0	1	3	2	1	0	0
P58871;Z4YJL4	P58871;Z4YJL4	45;36	45;36	45;36	182 kDa tankyrase-1-binding protein	Tnks1bp1	2	45	45	45	28	29	21	3	27	30	22	14	28	23	29	21	12	18	20	25	21	7	10	25	28	29	21	3	27	30	22	14	28	23	29	21	12	18	20	25	21	7	10
P59017	P59017	3	3	3	Bcl-2-like protein 13	Bcl2l13	1	3	3	3	2	3	0	1	2	1	3	1	0	1	1	2	0	2	0	1	1	0	1	1	2	3	0	1	2	1	3	1	0	1	1	2	0	2	0	1	1	0	1
P59235	P59235	2	2	2	Nucleoporin Nup43	Nup43	1	2	2	2	1	1	1	0	0	0	1	0	0	2	1	2	1	0	1	1	2	0	0	1	1	1	1	0	0	0	1	0	0	2	1	2	1	0	1	1	2	0	0
P59240	P59240	3	3	3	Nephrocystin-4	Nphp4	1	3	3	3	2	1	0	0	1	2	1	1	1	3	0	1	0	1	1	1	0	0	1	2	2	1	0	0	1	2	1	1	1	3	0	1	0	1	1	1	0	0	1
P59708	P59708	7	7	7	Splicing factor 3B subunit 6	Sf3b6	1	7	7	7	6	6	5	6	7	5	5	6	7	5	4	6	7	6	7	6	6	6	7	5	6	6	5	6	7	5	5	6	7	5	4	6	7	6	7	6	6	6	7
P59999;Q3TX55;E9PWA7	P59999	13;6;6	13;6;6	13;6;6	Actin-related protein 2/3 complex subunit 4	Arpc4	3	13	13	13	11	11	11	4	13	12	10	7	10	11	11	12	9	11	11	12	11	6	8	10	11	11	11	4	13	12	10	7	10	11	11	12	9	11	11	12	11	6	8
P60330	P60330	8	8	8	Separin	Espl1	1	8	8	8	2	4	3	2	5	2	6	3	3	5	5	4	3	4	4	5	4	4	4	4	2	4	3	2	5	2	6	3	3	5	5	4	3	4	4	5	4	4	4
P60335	P60335	19	19	12	Poly(rC)-binding protein 1	Pcbp1	1	19	19	12	15	15	16	16	15	16	16	15	14	17	16	15	16	16	18	17	15	15	17	16	15	15	16	16	15	16	16	15	14	17	16	15	16	16	18	17	15	15	17
P60521	P60521	3	3	3	Gamma-aminobutyric acid receptor-associated protein-like 2	Gabarapl2	1	3	3	3	1	2	2	0	1	0	2	1	1	3	2	1	1	1	2	2	1	0	1	1	1	2	2	0	1	0	2	1	1	3	2	1	1	1	2	2	1	0	1
P60603	P60603	1	1	1	Reactive oxygen species modulator 1	Romo1	1	1	1	1	0	0	0	0	0	0	0	0	0	1	0	0	0	0	0	0	0	0	0	0	0	0	0	0	0	0	0	0	0	1	0	0	0	0	0	0	0	0	0
P60670	P60670	7	7	7	Nuclear protein localization protein 4 homolog	Nploc4	1	7	7	7	2	3	3	4	5	2	4	2	2	7	4	3	3	3	5	6	3	4	1	5	2	3	3	4	5	2	4	2	2	7	4	3	3	3	5	6	3	4	1
P60762;A0A087WQB0;A0A087WQ34	P60762;A0A087WQB0;A0A087WQ34	6;5;3	5;4;3	5;4;3	Mortality factor 4-like protein 1	Morf4l1	3	6	5	5	1	4	3	1	2	2	2	3	4	3	1	3	3	2	3	3	4	2	0	1	1	3	3	1	2	2	2	3	4	2	1	3	3	2	2	3	4	2	0
P60766	P60766	8	7	7	Cell division control protein 42 homolog	Cdc42	1	8	7	7	7	7	8	4	7	7	7	6	7	7	7	7	7	7	7	7	7	7	6	7	6	6	7	4	6	6	6	5	6	6	6	6	6	6	6	6	6	6	6
P60824;K4DI65;D3YU80	P60824;K4DI65;D3YU80	8;7;5	8;7;5	8;7;5	Cold-inducible RNA-binding protein	Cirbp	3	8	8	8	3	1	2	5	1	4	4	2	4	4	5	5	5	4	3	5	5	5	7	3	3	1	2	5	1	4	4	2	4	4	5	5	5	4	3	5	5	5	7
P60898;D3YYI3;D3Z3Z8;D3YYI2	P60898;D3YYI3;D3Z3Z8	8;6;5;2	8;6;5;2	8;6;5;2	DNA-directed RNA polymerase II subunit RPB9;DNA-directed RNA polymerase subunit	Polr2i	4	8	8	8	5	7	5	7	5	5	6	5	5	3	4	5	6	6	5	5	5	7	5	4	5	7	5	7	5	5	6	5	5	3	4	5	6	6	5	5	5	7	5
P61082;F6YXS3;F7CDT0;F6WMC0;G5E919	P61082;F6YXS3;F7CDT0;F6WMC0	3;2;2;2;1	3;2;2;2;1	3;2;2;2;1	NEDD8-conjugating enzyme Ubc12	Ube2m	5	3	3	3	0	1	1	0	1	0	1	0	1	2	1	1	1	1	2	1	1	0	1	2	0	1	1	0	1	0	1	0	1	2	1	1	1	1	2	1	1	0	1
P61164	P61164	11	11	6	Alpha-centractin	Actr1a	1	11	11	6	6	2	0	0	4	3	4	2	5	5	6	4	1	2	3	7	5	1	0	4	6	2	0	0	4	3	4	2	5	5	6	4	1	2	3	7	5	1	0
P61202;A2AQE4	P61202;A2AQE4	10;8	10;8	10;8	COP9 signalosome complex subunit 2	Cops2	2	10	10	10	5	7	1	1	7	4	8	1	4	9	8	7	0	2	8	7	5	2	2	9	5	7	1	1	7	4	8	1	4	9	8	7	0	2	8	7	5	2	2
P61219	P61219	1	1	1	DNA-directed RNA polymerases I, II, and III subunit RPABC2	Polr2f	1	1	1	1	0	1	0	0	1	0	1	0	0	0	0	1	0	0	0	1	1	0	0	1	0	1	0	0	1	0	1	0	0	0	0	1	0	0	0	1	1	0	0
P61327	P61327	13	13	1	Protein mago nashi homolog	Magoh	1	13	13	1	7	10	9	9	10	7	8	8	10	8	7	10	9	8	11	7	5	7	5	6	7	10	9	9	10	7	8	8	10	8	7	10	9	8	11	7	5	7	5
P61406;F6WT10;B1ARG9	P61406	20;8;4	20;8;4	20;8;4	Telomerase-binding protein EST1A	Smg6	3	20	20	20	7	8	4	4	9	8	6	5	3	7	7	5	4	5	10	8	9	4	4	10	7	8	4	4	9	8	6	5	3	7	7	5	4	5	10	8	9	4	4
P61620;Q9CYJ6;Q9JLR1;A2ATT9;A0A0A6YVQ7	P61620;Q9CYJ6;Q9JLR1	9;5;5;3;2	9;5;5;3;2	9;5;5;3;2	Protein transport protein Sec61 subunit alpha isoform 1;Protein transport protein Sec61 subunit alpha isoform 2	Sec61a1;Sec61a2	5	9	9	9	4	8	5	5	4	5	7	4	3	5	5	7	5	5	5	7	5	2	5	5	4	8	5	5	4	5	7	4	3	5	5	7	5	5	5	7	5	2	5
P61759;Q3TIR6	P61759;Q3TIR6	2;1	2;1	2;1	Prefoldin subunit 3	Vbp1	2	2	2	2	0	0	0	0	0	0	0	0	0	1	0	0	0	0	1	0	0	0	0	2	0	0	0	0	0	0	0	0	0	1	0	0	0	0	1	0	0	0	0
P61804	P61804	1	1	1	Dolichyl-diphosphooligosaccharide--protein glycosyltransferase subunit DAD1	Dad1	1	1	1	1	1	1	0	1	1	0	1	0	0	1	1	1	0	0	0	0	0	0	0	0	1	1	0	1	1	0	1	0	0	1	1	1	0	0	0	0	0	0	0
P61961;H7BWZ1;D3YW97	P61961;H7BWZ1;D3YW97	3;2;2	3;2;2	3;2;2	Ubiquitin-fold modifier 1	Ufm1	3	3	3	3	3	3	3	3	3	1	3	2	3	2	3	3	3	2	2	3	3	3	2	3	3	3	3	3	3	1	3	2	3	2	3	3	3	2	2	3	3	3	2
P61963	P61963	13	13	13	DDB1- and CUL4-associated factor 7	Dcaf7	1	13	13	13	8	10	9	9	9	8	10	7	9	8	9	10	9	9	8	9	9	8	9	11	8	10	9	9	9	8	10	7	9	8	9	10	9	9	8	9	9	8	9
P61965;F6Q3W0	P61965;F6Q3W0	12;6	12;6	12;6	WD repeat-containing protein 5	Wdr5	2	12	12	12	7	6	6	8	5	7	7	3	4	6	8	8	7	8	7	9	8	8	6	6	7	6	6	8	5	7	7	3	4	6	8	8	7	8	7	9	8	8	6
P61979;H3BLL4;D3YWG1;D3Z5X4;H3BKD0;H3BK96;H3BKI8;H3BLP7;Q8BT23;H3BJ43;H3BJS9	P61979;H3BLL4;D3YWG1;D3Z5X4;H3BKD0;H3BK96	41;31;31;29;28;27;18;11;10;8;8	41;31;31;29;28;27;18;11;10;8;8	2;2;2;0;0;2;0;0;0;0;0	Heterogeneous nuclear ribonucleoprotein K	Hnrnpk;Gm7964	11	41	41	2	35	36	39	37	38	36	38	37	37	37	37	38	39	39	39	40	39	38	36	38	35	36	39	37	38	36	38	37	37	37	37	38	39	39	39	40	39	38	36
P62046;A2AMP0;F7AAC3	P62046	7;1;1	6;1;1	5;0;0	Leucine-rich repeat and calponin homology domain-containing protein 1	Lrch1	3	7	6	5	7	5	0	0	6	4	4	0	5	6	6	4	0	0	5	5	3	0	0	5	6	4	0	0	6	3	3	0	5	6	5	3	0	0	5	4	3	0	0
P62071	P62071	14	14	11	Ras-related protein R-Ras2	Rras2	1	14	14	11	12	13	6	4	7	9	10	6	7	7	11	9	8	6	9	11	8	5	7	8	12	13	6	4	7	9	10	6	7	7	11	9	8	6	9	11	8	5	7
P62075	P62075	9	9	9	Mitochondrial import inner membrane translocase subunit Tim13	Timm13	1	9	9	9	8	7	8	7	5	7	7	6	8	8	8	7	7	8	7	7	7	7	7	7	8	7	8	7	5	7	7	6	8	8	8	7	7	8	7	7	7	7	7
P62077	P62077	8	8	8	Mitochondrial import inner membrane translocase subunit Tim8 B	Timm8b	1	8	8	8	3	5	3	3	4	6	4	1	2	3	3	3	2	2	3	4	2	3	4	3	3	5	3	3	4	6	4	1	2	3	3	3	2	2	3	4	2	3	4
P62137	P62137	22	8	5	Serine/threonine-protein phosphatase PP1-alpha catalytic subunit	Ppp1ca	1	22	8	5	20	20	20	20	21	19	20	20	20	21	20	20	20	20	20	21	20	20	20	21	7	7	7	7	7	7	7	7	7	7	7	7	7	7	7	7	7	7	7
P62141;A0A0J9YUU8;A0A0J9YUG2	P62141	24;5;3	24;5;3	9;2;1	Serine/threonine-protein phosphatase PP1-beta catalytic subunit	Ppp1cb	3	24	24	9	20	22	21	19	21	18	21	19	20	23	22	20	20	22	21	21	23	20	19	20	20	22	21	19	21	18	21	19	20	23	22	20	20	22	21	21	23	20	19
P62196;Q8K1K2	P62196;Q8K1K2	21;18	21;18	20;17	26S protease regulatory subunit 8	Psmc5	2	21	21	20	16	17	9	4	18	13	14	5	8	16	17	13	11	7	17	14	14	7	9	17	16	17	9	4	18	13	14	5	8	16	17	13	11	7	17	14	14	7	9
P62204;Q3UKW2;G3UX57;G3UZ90;P20801	P62204;Q3UKW2	23;20;3;2;1	23;20;3;2;1	15;14;3;2;1	Calmodulin	Calm1	5	23	23	15	18	18	18	7	19	18	18	17	17	17	19	18	18	16	17	19	17	16	16	19	18	18	18	7	19	18	18	17	17	17	19	18	18	16	17	19	17	16	16
P62264;D3YVF4;D3Z7I1	P62264;D3YVF4;D3Z7I1	10;6;6	10;6;6	10;6;6	40S ribosomal protein S14	Rps14	3	10	10	10	10	10	9	9	9	10	9	6	9	8	10	9	9	9	8	10	9	9	9	9	10	10	9	9	9	10	9	6	9	8	10	9	9	9	8	10	9	9	9
P62267	P62267	9	9	9	40S ribosomal protein S23	Rps23	1	9	9	9	8	9	7	8	8	9	9	8	8	9	9	9	9	9	9	9	9	8	8	9	8	9	7	8	8	9	9	8	8	9	9	9	9	9	9	9	9	8	8
P62274;D3YYL7	P62274	3;1	3;1	3;1	40S ribosomal protein S29	Rps29	2	3	3	3	3	3	3	3	3	3	3	2	3	3	3	3	3	3	3	3	3	3	3	3	3	3	3	3	3	3	3	2	3	3	3	3	3	3	3	3	3	3	3
P62305;E9Q4F4;E9Q0W8	P62305;E9Q4F4	3;2;1	3;2;1	3;2;1	Small nuclear ribonucleoprotein E	Snrpe	3	3	3	3	3	3	3	3	2	3	3	3	3	3	3	2	3	3	3	3	3	3	2	2	3	3	3	3	2	3	3	3	3	3	3	2	3	3	3	3	3	3	2
P62309	P62309	5	5	5	Small nuclear ribonucleoprotein G	Snrpg	1	5	5	5	4	4	5	5	3	3	5	5	5	4	4	4	5	5	5	4	5	4	5	5	4	4	5	5	3	3	5	5	5	4	4	4	5	5	5	4	5	4	5
P62311	P62311	4	4	4	U6 snRNA-associated Sm-like protein LSm3	Lsm3	1	4	4	4	2	2	2	4	2	1	2	2	2	2	1	3	2	2	2	2	2	3	3	2	2	2	2	4	2	1	2	2	2	2	1	3	2	2	2	2	2	3	3
P62315	P62315	7	7	7	Small nuclear ribonucleoprotein Sm D1	Snrpd1	1	7	7	7	6	5	4	5	5	5	5	4	6	6	5	5	5	4	5	5	5	5	5	6	6	5	4	5	5	5	5	4	6	6	5	5	5	4	5	5	5	5	5
P62320	P62320	11	11	11	Small nuclear ribonucleoprotein Sm D3	Snrpd3	1	11	11	11	8	8	9	8	8	9	9	8	8	8	8	9	8	7	9	9	9	9	8	9	8	8	9	8	8	9	9	8	8	8	8	9	8	7	9	9	9	9	8
P62322;A0A0N4SUT0;A0A0N4SVK3	P62322;A0A0N4SUT0;A0A0N4SVK3	2;1;1	2;1;1	2;1;1	U6 snRNA-associated Sm-like protein LSm5	Lsm5	3	2	2	2	2	2	2	2	2	2	2	2	2	2	2	2	2	2	2	2	2	2	2	2	2	2	2	2	2	2	2	2	2	2	2	2	2	2	2	2	2	2	2
P62488	P62488	8	8	8	DNA-directed RNA polymerase II subunit RPB7	Polr2g	1	8	8	8	5	4	2	5	4	2	4	4	4	4	4	4	4	3	4	1	4	5	2	6	5	4	2	5	4	2	4	4	4	4	4	4	4	3	4	1	4	5	2
P62627;A2AVR9	P62627;A2AVR9	5;4	5;4	5;4	Dynein light chain roadblock-type 1	Dynlrb1	2	5	5	5	3	2	4	3	4	2	3	2	3	3	2	3	3	3	3	4	3	4	2	4	3	2	4	3	4	2	3	2	3	3	2	3	3	3	3	4	3	4	2
P62700	P62700	5	5	5	Protein yippee-like 5	Ypel5	1	5	5	5	2	3	1	2	2	2	3	2	3	3	2	2	2	3	3	2	2	2	2	2	2	3	1	2	2	2	3	2	3	3	2	2	2	3	3	2	2	2	2
P62715	P62715	12	2	2	Serine/threonine-protein phosphatase 2A catalytic subunit beta isoform	Ppp2cb	1	12	2	2	9	6	2	2	6	5	6	5	5	7	6	7	4	4	8	6	6	3	3	7	1	0	0	0	0	0	0	0	0	0	1	1	0	0	0	1	1	0	0
P62717;F6YJW4	P62717	14;4	14;4	14;4	60S ribosomal protein L18a	Rpl18a	2	14	14	14	11	12	12	11	11	9	11	7	10	14	10	9	11	10	10	12	12	12	10	13	11	12	12	11	11	9	11	7	10	14	10	9	11	10	10	12	12	12	10
P62737;Q3UJ36;P63268;D3YZY0;D3Z2K3	P62737;Q3UJ36;P63268;D3YZY0;D3Z2K3	28;27;27;22;17	1;1;1;1;1	1;1;1;1;1	Actin, aortic smooth muscle;Actin, gamma-enteric smooth muscle	Acta2;Actg2	5	28	1	1	23	21	19	12	22	23	18	18	19	22	24	18	18	18	21	23	20	14	16	17	0	0	0	0	0	1	0	0	0	0	0	0	0	0	0	0	0	0	0
P62748;A2A7R5;E9PV73;P84075	P62748;A2A7R5;E9PV73;P84075	2;1;1;1	2;1;1;1	2;1;1;1	Hippocalcin-like protein 1;Neuron-specific calcium-binding protein hippocalcin	Hpcal1;Hpca	4	2	2	2	1	1	1	0	1	1	2	1	0	0	0	1	1	1	1	1	2	2	1	1	1	1	1	0	1	1	2	1	0	0	0	1	1	1	1	1	2	2	1
P62774;A0A0J9YV46	P62774;A0A0J9YV46	4;2	4;2	4;2	Myotrophin	Mtpn	2	4	4	4	2	0	0	0	2	0	1	1	2	3	1	0	0	0	3	1	0	0	0	3	2	0	0	0	2	0	1	1	2	3	1	0	0	0	3	1	0	0	0
P62814;Q91YH6	P62814	17;5	17;5	17;5	V-type proton ATPase subunit B, brain isoform	Atp6v1b2	2	17	17	17	17	11	1	0	11	14	3	0	0	8	14	7	2	4	9	9	2	0	1	9	17	11	1	0	11	14	3	0	0	8	14	7	2	4	9	9	2	0	1
P62827;Q14AA6;A6H622;Q61820	P62827;Q14AA6;A6H622;Q61820	9;7;5;5	9;7;5;5	9;7;5;5	GTP-binding nuclear protein Ran;GTP-binding nuclear protein Ran, testis-specific isoform	Ran;1700009N14Rik;Rasl2-9	4	9	9	9	7	7	5	5	7	6	5	4	3	8	6	7	5	5	8	8	6	4	6	7	7	7	5	5	7	6	5	4	3	8	6	7	5	5	8	8	6	4	6
P62830;A2A6F8	P62830	12;2	12;2	12;2	60S ribosomal protein L23	Rpl23	2	12	12	12	12	12	12	11	12	12	12	12	11	12	11	12	12	12	12	12	12	12	11	12	12	12	12	11	12	12	12	12	11	12	11	12	12	12	12	12	12	12	11
P62835;A0A0G2JE52;A0A0G2JDL9;A0A0G2JED9	P62835;A0A0G2JE52;A0A0G2JDL9	13;12;9;6	13;12;9;6	5;5;1;3	Ras-related protein Rap-1A	Rap1a	4	13	13	5	10	10	7	6	5	11	8	6	7	8	12	10	8	7	8	12	9	8	5	8	10	10	7	6	5	11	8	6	7	8	12	10	8	7	8	12	9	8	5
P62843	P62843	5	5	1	40S ribosomal protein S15	Rps15	1	5	5	1	5	4	4	4	4	4	4	5	4	5	4	4	5	4	4	4	4	4	4	5	5	4	4	4	4	4	4	5	4	5	4	4	5	4	4	4	4	4	4
P62849	P62849	8	8	8	40S ribosomal protein S24	Rps24	1	8	8	8	8	6	6	6	6	6	6	5	6	6	6	6	7	6	6	6	7	6	6	6	8	6	6	6	6	6	6	5	6	6	6	6	7	6	6	6	7	6	6
P62869;A6PWE0	P62869	11;1	11;1	11;1	Transcription elongation factor B polypeptide 2	Tceb2	2	11	11	11	11	9	9	10	8	9	10	7	7	10	10	9	11	10	9	11	11	8	9	8	11	9	9	10	8	9	10	7	7	10	10	9	11	10	9	11	11	8	9
P62878	P62878	3	3	3	E3 ubiquitin-protein ligase RBX1;E3 ubiquitin-protein ligase RBX1, N-terminally processed	Rbx1	1	3	3	3	2	1	1	1	1	2	1	0	1	2	2	1	1	0	3	2	1	1	1	3	2	1	1	1	1	2	1	0	1	2	2	1	1	0	3	2	1	1	1
P62911;P17932	P62911	8;1	8;1	8;1	60S ribosomal protein L32	Rpl32	2	8	8	8	5	6	5	7	6	5	6	4	6	7	6	6	6	5	7	6	6	6	5	8	5	6	5	7	6	5	6	4	6	7	6	6	6	5	7	6	6	6	5
P62918	P62918	18	18	18	60S ribosomal protein L8	Rpl8	1	18	18	18	15	17	18	17	17	16	17	12	15	18	17	17	17	16	17	18	17	17	16	17	15	17	18	17	17	16	17	12	15	18	17	17	17	16	17	18	17	17	16
P62983	P62983	16	16	7	Ubiquitin-40S ribosomal protein S27a;Ubiquitin;40S ribosomal protein S27a	Rps27a	1	16	16	7	12	12	12	12	13	10	13	10	12	13	11	12	12	12	13	12	13	12	12	13	12	12	12	12	13	10	13	10	12	13	11	12	12	12	13	12	13	12	12
P62996;F8WJG3	P62996;F8WJG3	22;21	22;21	20;19	Transformer-2 protein homolog beta	Tra2b	2	22	22	20	21	21	20	21	22	21	21	18	21	21	21	21	21	20	21	20	21	20	20	21	21	21	20	21	22	21	21	18	21	21	21	21	21	20	21	20	21	20	20
P63005;Q5SW16	P63005	15;4	15;4	15;4	Platelet-activating factor acetylhydrolase IB subunit alpha	Pafah1b1	2	15	15	15	9	9	5	2	11	13	7	4	8	13	10	10	5	6	10	12	9	3	3	13	9	9	5	2	11	13	7	4	8	13	10	10	5	6	10	12	9	3	3
P63017;Q504P4;D3Z5E2;D3YW43	P63017;Q504P4	70;67;14;13	70;67;14;13	48;45;8;7	Heat shock cognate 71 kDa protein	Hspa8	4	70	70	48	50	50	49	48	49	54	46	44	45	54	54	51	45	46	50	55	46	49	45	54	50	50	49	48	49	54	46	44	45	54	54	51	45	46	50	55	46	49	45
P63024	P63024	2	2	2	Vesicle-associated membrane protein 3	Vamp3	1	2	2	2	2	2	0	1	0	2	2	0	0	1	1	1	1	1	1	1	1	2	1	0	2	2	0	1	0	2	2	0	0	1	1	1	1	1	1	1	1	2	1
P63028;D3YU75	P63028;D3YU75	5;3	5;3	5;3	Translationally-controlled tumor protein	Tpt1	2	5	5	5	2	2	1	0	3	2	2	1	1	3	3	2	1	2	4	3	1	1	1	3	2	2	1	0	3	2	2	1	1	3	3	2	1	2	4	3	1	1	1
P63038;D3Z2F2;D3Z7J9	P63038	44;11;6	44;11;6	44;11;6	60 kDa heat shock protein, mitochondrial	Hspd1	3	44	44	44	38	39	38	38	37	38	38	29	32	40	38	38	39	35	38	38	39	39	36	37	38	39	38	38	37	38	38	29	32	40	38	38	39	35	38	38	39	39	36
P63085;F6VEI7	P63085	16;6	16;6	14;6	Mitogen-activated protein kinase 1	Mapk1	2	16	16	14	8	9	8	6	11	10	10	7	11	13	8	8	9	10	11	11	8	9	7	14	8	9	8	6	11	10	10	7	11	13	8	8	9	10	11	11	8	9	7
P63087;A0A0G2JGC1	P63087;A0A0G2JGC1	21;19	3;3	2;2	Serine/threonine-protein phosphatase PP1-gamma catalytic subunit	Ppp1cc	2	21	3	2	19	20	20	19	20	18	20	19	19	20	20	19	20	20	20	20	20	20	19	18	3	3	3	3	3	3	3	2	3	2	3	3	3	3	3	3	3	3	3
P63094;Q6R0H7;A2A610	P63094;Q6R0H7	24;24;3	22;22;1	1;1;1	Guanine nucleotide-binding protein G(s) subunit alpha isoforms short;Guanine nucleotide-binding protein G(s) subunit alpha isoforms XLas	Gnas	3	24	22	1	18	20	17	6	19	19	18	14	18	19	19	19	13	15	20	18	15	10	15	16	17	19	15	5	18	18	17	13	17	18	18	18	12	14	19	17	14	9	14
P63101;D3YXN6;D3YXF4	P63101	23;7;4	23;7;4	17;5;3	14-3-3 protein zeta/delta	Ywhaz	3	23	23	17	19	16	11	14	16	15	15	11	16	19	16	17	11	18	17	13	15	10	15	16	19	16	11	14	16	15	15	11	16	19	16	17	11	18	17	13	15	10	15
P63154	P63154	29	29	29	Crooked neck-like protein 1	Crnkl1	1	29	29	29	13	19	21	20	17	17	17	18	19	15	14	14	21	17	16	15	19	19	20	17	13	19	21	20	17	17	17	18	19	15	14	14	21	17	16	15	19	19	20
P63168;Q80ZS7	P63168	6;1	6;1	5;1	Dynein light chain 1, cytoplasmic	Dynll1	2	6	6	5	5	5	4	4	4	4	5	4	4	4	5	5	5	4	4	5	5	3	5	4	5	5	4	4	4	4	5	4	4	4	5	5	5	4	4	5	5	3	5
P63242;A0A0A0MQM0;Q8BGY2;J3QPS8	P63242;A0A0A0MQM0;Q8BGY2	13;12;7;5	13;12;7;5	13;12;7;5	Eukaryotic translation initiation factor 5A-1;Eukaryotic translation initiation factor 5A;Eukaryotic translation initiation factor 5A-2	Eif5a;Eif5a2	4	13	13	13	8	8	7	6	8	8	10	6	8	9	9	7	8	9	11	8	9	8	8	9	8	8	7	6	8	8	10	6	8	9	9	7	8	9	11	8	9	8	8
P63271;Q9Z199;G3UVU8;D6RHM5	P63271;Q9Z199;G3UVU8;D6RHM5	8;6;4;4	8;6;4;4	8;6;4;4	Transcription elongation factor SPT4-A;Transcription elongation factor SPT4-B	Supt4h1a;Supt4h1b;Supt4a	4	8	8	8	6	5	0	1	6	6	6	2	2	8	5	6	0	0	7	7	5	0	0	8	6	5	0	1	6	6	6	2	2	8	5	6	0	0	7	7	5	0	0
P63321	P63321	10	10	5	Ras-related protein Ral-A	Rala	1	10	10	5	6	7	4	4	8	8	8	1	7	8	7	8	5	5	6	7	9	5	4	9	6	7	4	4	8	8	8	1	7	8	7	8	5	5	6	7	9	5	4
P63328;E9Q6P2;G3X8U7;E0CZ78;P48453;Q3V074;P48455	P63328;E9Q6P2;G3X8U7;E0CZ78;P48453;Q3V074;P48455	4;3;3;3;3;2;2	4;3;3;3;3;2;2	4;3;3;3;3;2;2	Serine/threonine-protein phosphatase 2B catalytic subunit alpha isoform;Serine/threonine-protein phosphatase;Serine/threonine-protein phosphatase 2B catalytic subunit beta isoform;Serine/threonine-protein phosphatase 2B catalytic subunit gamma isoform	Ppp3ca;Ppp3cb;Ppp3cc	7	4	4	4	0	0	0	0	1	0	0	0	0	2	0	0	0	0	3	1	0	0	0	2	0	0	0	0	1	0	0	0	0	2	0	0	0	0	3	1	0	0	0
P63330	P63330	12	12	2	Serine/threonine-protein phosphatase 2A catalytic subunit alpha isoform	Ppp2ca	1	12	12	2	10	8	3	2	7	6	6	6	5	8	6	7	5	4	8	7	6	4	3	6	10	8	3	2	7	6	6	6	5	8	6	7	5	4	8	7	6	4	3
P67778;Q5SQG5	P67778;Q5SQG5	15;10	15;10	15;10	Prohibitin	Phb	2	15	15	15	12	10	7	8	11	9	9	5	6	10	10	9	8	7	10	8	10	8	5	10	12	10	7	8	11	9	9	5	6	10	10	9	8	7	10	8	10	8	5
P68040	P68040	17	17	17	Guanine nucleotide-binding protein subunit beta-2-like 1;Guanine nucleotide-binding protein subunit beta-2-like 1, N-terminally processed	Gnb2l1	1	17	17	17	15	10	11	8	12	7	13	5	10	12	15	11	12	8	14	13	14	14	9	9	15	10	11	8	12	7	13	5	10	12	15	11	12	8	14	13	14	14	9
P68181;H6TMF5;A0A0G2JFT9	P68181	9;4;3	1;1;1	1;1;1	cAMP-dependent protein kinase catalytic subunit beta	Prkacb	3	9	1	1	7	5	0	0	5	5	5	2	3	7	5	5	1	1	7	5	5	0	1	4	1	1	0	0	1	0	1	1	0	1	1	1	1	1	1	1	1	0	1
P68369;Q5FW91;P05214	P68369;Q5FW91;P05214	30;18;18	1;1;1	0;0;0	Tubulin alpha-1A chain;Tubulin alpha-3 chain	Tuba1a;Tuba3a	3	30	1	0	28	28	21	18	27	28	27	19	22	25	27	27	22	20	27	30	27	22	21	28	1	1	1	1	1	1	1	1	1	1	1	1	1	1	1	1	1	1	1
P68372;Q9D6F9;G3UZR1	P68372;Q9D6F9	27;19;2	27;19;2	5;4;0	Tubulin beta-4B chain;Tubulin beta-4A chain	Tubb4b;Tubb4a	3	27	27	5	25	24	20	20	25	24	25	21	24	26	24	25	23	22	26	25	25	22	20	24	25	24	20	20	25	24	25	21	24	26	24	25	23	22	26	25	25	22	20
P68433	P68433	10	2	2	Histone H3.1	Hist1h3a	1	10	2	2	8	9	9	8	7	9	9	6	9	9	8	9	8	8	8	9	9	9	7	8	2	2	2	2	0	2	2	1	1	1	2	2	2	1	0	2	2	2	0
P68510	P68510	17	13	13	14-3-3 protein eta	Ywhah	1	17	13	13	8	10	9	7	11	10	9	7	8	14	8	10	7	8	15	8	9	3	8	14	5	7	5	3	7	7	6	4	4	10	5	7	3	4	11	5	6	1	4
P70124;A0A087WQM9	P70124;A0A087WQM9	3;2	3;2	3;2	Serpin B5	Serpinb5	2	3	3	3	0	0	0	0	0	0	0	0	0	0	0	0	0	0	0	0	0	0	0	0	0	0	0	0	0	0	0	0	0	0	0	0	0	0	0	0	0	0	0
P70168	P70168	30	30	30	Importin subunit beta-1	Kpnb1	1	30	30	30	17	23	18	18	20	17	21	12	17	20	22	21	17	17	21	18	20	15	17	21	17	23	18	18	20	17	21	12	17	20	22	21	17	17	21	18	20	15	17
P70188	P70188	3	3	3	Kinesin-associated protein 3	Kifap3	1	3	3	3	1	0	0	0	2	1	0	0	1	2	1	1	0	0	1	0	0	0	0	1	1	0	0	0	2	1	0	0	1	2	1	1	0	0	1	0	0	0	0
P70195	P70195	3	3	3	Proteasome subunit beta type-7	Psmb7	1	3	3	3	3	2	1	2	2	1	2	1	3	3	1	1	2	2	3	1	3	1	2	3	3	2	1	2	2	1	2	1	3	3	1	1	2	2	3	1	3	1	2
P70213	P70213	3	3	3	Friend virus susceptibility protein 1	Fv1	1	3	3	3	2	3	0	0	1	3	2	0	0	2	2	2	0	0	0	3	1	0	0	1	2	3	0	0	1	3	2	0	0	2	2	2	0	0	0	3	1	0	0
P70217	P70217	3	3	3	Homeobox protein Hox-D13	Hoxd13	1	3	3	3	0	0	0	0	2	0	0	0	1	1	0	0	1	0	1	0	1	1	1	0	0	0	0	0	2	0	0	0	1	1	0	0	1	0	1	0	1	1	1
P70227;A0A0N4SWI0	P70227	105;1	105;1	97;0	Inositol 1,4,5-trisphosphate receptor type 3	Itpr3	2	105	105	97	81	74	50	4	80	79	57	31	67	69	82	59	47	61	68	73	50	13	48	55	81	74	50	4	80	79	57	31	67	69	82	59	47	61	68	73	50	13	48
P70245;A2AC29	P70245;A2AC29	3;2	3;2	3;2	3-beta-hydroxysteroid-Delta(8),Delta(7)-isomerase	Ebp	2	3	3	3	3	2	2	2	3	1	3	1	2	3	3	2	1	1	3	2	1	2	1	2	3	2	2	2	3	1	3	1	2	3	3	2	1	1	3	2	1	2	1
P70255	P70255	9	8	8	Nuclear factor 1 C-type	Nfic	1	9	8	8	3	8	7	8	5	5	7	5	5	5	5	7	7	6	6	3	9	6	7	5	2	7	6	7	4	4	6	5	4	5	4	6	6	5	5	2	8	5	6
P70268;D6RH37	P70268;D6RH37	11;8	10;8	10;8	Serine/threonine-protein kinase N1	Pkn1	2	11	10	10	5	6	5	1	6	2	6	4	3	10	6	6	4	5	5	5	8	2	3	7	4	5	4	1	5	1	5	3	2	9	5	5	3	4	4	4	7	1	2
P70275	P70275	4	4	4	Semaphorin-3E	Sema3e	1	4	4	4	1	1	1	3	1	1	1	2	1	1	1	1	3	2	1	1	1	2	3	3	1	1	1	3	1	1	1	2	1	1	1	1	3	2	1	1	1	2	3
P70302	P70302	2	2	2	Stromal interaction molecule 1	Stim1	1	2	2	2	1	2	1	1	1	1	1	1	1	0	1	1	1	1	1	1	1	1	1	0	1	2	1	1	1	1	1	1	1	0	1	1	1	1	1	1	1	1	1
P70303;A2AEQ5	P70303	9;1	7;1	7;1	CTP synthase 2	Ctps2	2	9	7	7	6	4	2	2	5	4	6	1	2	9	4	5	2	3	7	3	7	3	4	7	4	3	1	2	4	2	4	1	1	7	2	4	1	2	6	2	5	3	3
P70333	P70333	25	16	16	Heterogeneous nuclear ribonucleoprotein H2	Hnrnph2	1	25	16	16	17	20	18	19	21	18	16	17	18	23	17	20	21	18	20	21	17	20	16	23	10	12	11	10	13	10	8	8	10	14	9	12	12	10	12	12	10	11	7
P70335	P70335	3	2	2	Rho-associated protein kinase 1	Rock1	1	3	2	2	1	2	0	0	2	0	1	0	1	2	1	1	0	0	3	1	1	0	0	3	0	1	0	0	1	0	1	0	0	2	0	0	0	0	2	0	0	0	0
P70349;B0R1E3	P70349	5;2	5;2	5;2	Histidine triad nucleotide-binding protein 1	Hint1	2	5	5	5	2	4	0	0	4	0	2	1	0	4	3	2	0	0	4	2	0	0	0	3	2	4	0	0	4	0	2	1	0	4	3	2	0	0	4	2	0	0	0
P70353	P70353	2	2	2	Nuclear transcription factor Y subunit gamma	Nfyc	1	2	2	2	0	1	1	0	0	0	2	0	0	2	0	1	1	1	2	1	1	0	1	2	0	1	1	0	0	0	2	0	0	2	0	1	1	1	2	1	1	0	1
P70362;E9Q475;E9Q646;E9Q0Y6	P70362	3;1;1;1	3;1;1;1	3;1;1;1	Ubiquitin fusion degradation protein 1 homolog	Ufd1l	4	3	3	3	2	1	1	1	0	1	1	1	0	2	1	1	1	0	0	1	1	1	1	1	2	1	1	1	0	1	1	1	0	2	1	1	1	0	0	1	1	1	1
P70372	P70372	21	21	20	ELAV-like protein 1	Elavl1	1	21	21	20	16	16	17	16	15	16	17	17	16	17	18	17	18	17	16	17	18	19	17	17	16	16	17	16	15	16	17	17	16	17	18	17	18	17	16	17	18	19	17
P70424	P70424	7	7	6	Receptor tyrosine-protein kinase erbB-2	Erbb2	1	7	7	6	1	4	0	0	2	1	2	0	1	1	3	1	0	0	1	1	2	0	0	3	1	4	0	0	2	1	2	0	1	1	3	1	0	0	1	1	2	0	0
P70441	P70441	6	6	6	Na(+)/H(+) exchange regulatory cofactor NHE-RF1	Slc9a3r1	1	6	6	6	1	3	0	0	1	1	2	0	1	4	2	0	0	1	6	1	3	0	0	5	1	3	0	0	1	1	2	0	1	4	2	0	0	1	6	1	3	0	0
P70452	P70452	4	4	4	Syntaxin-4	Stx4	1	4	4	4	1	4	0	0	2	4	2	1	0	1	3	2	0	1	1	2	2	0	0	3	1	4	0	0	2	4	2	1	0	1	3	2	0	1	1	2	2	0	0
P70460	P70460	3	3	3	Vasodilator-stimulated phosphoprotein	Vasp	1	3	3	3	1	1	1	0	2	2	1	1	0	2	1	0	1	1	2	1	1	1	0	2	1	1	1	0	2	2	1	1	0	2	1	0	1	1	2	1	1	1	0
P70698	P70698	28	28	26	CTP synthase 1	Ctps1	1	28	28	26	22	21	9	7	23	19	23	7	14	22	22	19	9	12	23	20	18	8	9	25	22	21	9	7	23	19	23	7	14	22	22	19	9	12	23	20	18	8	9
P70699;A2AFL3	P70699;A2AFL3	2;1	2;1	2;1	Lysosomal alpha-glucosidase	Gaa	2	2	2	2	2	2	0	0	1	1	1	0	0	1	1	2	0	0	1	0	1	0	0	1	2	2	0	0	1	1	1	0	0	1	1	2	0	0	1	0	1	0	0
P70700;A2AP84	P70700;A2AP84	14;7	14;7	14;7	DNA-directed RNA polymerase I subunit RPA2	Polr1b	2	14	14	14	2	10	6	8	6	2	9	2	2	4	4	7	6	3	7	7	5	7	5	3	2	10	6	8	6	2	9	2	2	4	4	7	6	3	7	7	5	7	5
P80316;E0CZA1	P80316	33;9	33;9	33;9	T-complex protein 1 subunit epsilon	Cct5	2	33	33	33	22	22	13	12	26	20	21	8	11	27	19	24	11	17	29	22	22	12	12	27	22	22	13	12	26	20	21	8	11	27	19	24	11	17	29	22	22	12	12
P80317	P80317	28	28	24	T-complex protein 1 subunit zeta	Cct6a	1	28	28	24	20	16	17	13	20	15	20	13	13	23	18	19	16	14	19	17	19	16	15	19	20	16	17	13	20	15	20	13	13	23	18	19	16	14	19	17	19	16	15
P81122	P81122	5	5	5	Insulin receptor substrate 2	Irs2	1	5	5	5	1	1	1	2	3	1	0	1	3	3	2	1	0	3	3	2	3	2	2	2	1	1	1	2	3	1	0	1	3	3	2	1	0	3	3	2	3	2	2
P81269;D3Z7P7;D3Z326;F6VJ22;D3Z6A5;F6QWT6;F6U9F5;F6Q346;Q62347;F6W4F5;E9PWV9;D3Z7M6;F6QKL8;D3Z2U7;Q01147;F6U840;E9PWM8	P81269;D3Z7P7;D3Z326;F6VJ22;D3Z6A5;F6QWT6;F6U9F5;F6Q346;Q62347;F6W4F5;E9PWV9;D3Z7M6;F6QKL8;D3Z2U7;Q01147	5;3;3;3;3;3;3;3;3;3;3;3;3;3;3;1;1	5;3;3;3;3;3;3;3;3;3;3;3;3;3;3;1;1	5;3;3;3;3;3;3;3;3;3;3;3;3;3;3;1;1	Cyclic AMP-dependent transcription factor ATF-1;Cyclic AMP-responsive element-binding protein 1	Atf1;Crem;Creb1	17	5	5	5	1	2	1	0	1	1	0	0	1	2	0	2	0	1	2	1	1	1	1	2	1	2	1	0	1	1	0	0	1	2	0	2	0	1	2	1	1	1	1
P82349	P82349	3	3	3	Beta-sarcoglycan	Sgcb	1	3	3	3	1	2	1	0	0	0	1	0	2	2	0	1	0	0	2	2	1	0	1	0	1	2	1	0	0	0	1	0	2	2	0	1	0	0	2	2	1	0	1
P83870	P83870	10	10	10	PHD finger-like domain-containing protein 5A	Phf5a	1	10	10	10	9	9	9	10	9	9	9	9	10	7	9	9	9	9	7	10	9	10	9	9	9	9	9	10	9	9	9	9	10	7	9	9	9	9	7	10	9	10	9
P83877;F8WGE7	P83877	5;2	5;2	5;2	Thioredoxin-like protein 4A	Txnl4a	2	5	5	5	2	2	2	1	2	1	1	0	2	3	3	2	1	2	1	2	1	2	2	1	2	2	2	1	2	1	1	0	2	3	3	2	1	2	1	2	1	2	2
P83917;Q7TPM0;Q9CYJ8	P83917;Q7TPM0;Q9CYJ8	5;4;4	4;3;3	4;3;3	Chromobox protein homolog 1	Cbx1	3	5	4	4	2	4	0	2	2	2	4	1	0	1	3	3	0	1	1	2	4	1	2	5	1	3	0	1	2	1	3	0	0	1	2	2	0	1	0	2	3	1	1
P84084	P84084	7	3	3	ADP-ribosylation factor 5	Arf5	1	7	3	3	5	5	5	3	4	7	5	4	3	5	5	5	5	4	3	6	5	5	4	5	1	2	2	1	2	3	2	2	0	2	2	2	2	1	1	3	2	2	1
P84102;A2ARQ2;D6RCY2;B2KF73;D6RIP7;A2ARQ4;O88892	P84102;A2ARQ2;D6RCY2;B2KF73;D6RIP7;A2ARQ4;O88892	4;2;2;2;2;2;2	4;2;2;2;2;2;2	4;2;2;2;2;2;2	Small EDRK-rich factor 2;Small EDRK-rich factor 1	Serf2;Serf1	7	4	4	4	2	2	3	3	2	2	2	3	4	3	2	3	3	2	2	3	3	3	4	1	2	2	3	3	2	2	2	3	4	3	2	3	3	2	2	3	3	3	4
P84104;A2A4X6	P84104;A2A4X6	15;11	14;10	14;10	Serine/arginine-rich splicing factor 3	Srsf3;Gm12355	2	15	14	14	14	14	10	12	14	14	13	10	12	13	14	14	12	13	14	14	13	15	12	12	13	13	10	11	13	13	12	9	11	12	13	13	11	12	13	13	12	14	11
P84244;P02301;E0CZ27	P84244;P02301;E0CZ27	9;9;8	2;2;2	2;2;2	Histone H3.3;Histone H3.3C;Histone H3	H3f3a;H3f3c	3	9	2	2	7	9	8	6	7	9	9	6	8	8	8	9	7	7	7	9	9	7	7	6	2	2	2	1	1	2	2	1	1	1	2	2	1	1	0	2	2	1	1
P97287	P97287	2	2	2	Induced myeloid leukemia cell differentiation protein Mcl-1 homolog	Mcl1	1	2	2	2	1	2	0	1	2	0	1	0	1	2	0	1	0	1	1	0	1	0	1	2	1	2	0	1	2	0	1	0	1	2	0	1	0	1	1	0	1	0	1
P97300;H3BIX4;Z4YLB7;A0A0A0MQN8;H3BKA7	P97300;H3BIX4;Z4YLB7;A0A0A0MQN8	4;3;3;2;1	4;3;3;2;1	4;3;3;2;1	Neuroplastin	Nptn	5	4	4	4	3	3	0	0	3	2	1	2	0	4	1	2	0	0	2	2	0	0	1	2	3	3	0	0	3	2	1	2	0	4	1	2	0	0	2	2	0	0	1
P97310;A0A0N4SVY2	P97310	46;5	46;5	46;5	DNA replication licensing factor MCM2	Mcm2	2	46	46	46	18	31	12	17	27	29	33	7	16	32	26	28	8	15	31	29	31	14	12	33	18	31	12	17	27	29	33	7	16	32	26	28	8	15	31	29	31	14	12
P97313	P97313	2	2	2	DNA-dependent protein kinase catalytic subunit	Prkdc	1	2	2	2	1	1	0	0	1	1	0	1	1	1	1	1	0	1	1	1	1	1	1	1	1	1	0	0	1	1	0	1	1	1	1	1	0	1	1	1	1	1	1
P97314	P97314	4	4	4	Cysteine and glycine-rich protein 2	Csrp2	1	4	4	4	3	3	3	3	3	3	3	1	3	4	3	3	3	3	3	3	3	3	3	4	3	3	3	3	3	3	3	1	3	4	3	3	3	3	3	3	3	3	3
P97329	P97329	8	8	8	Kinesin-like protein KIF20A	Kif20a	1	8	8	8	2	2	1	2	0	1	3	0	0	2	2	3	1	1	0	2	3	1	1	2	2	2	1	2	0	1	3	0	0	2	2	3	1	1	0	2	3	1	1
P97350;A0A087WS37	P97350	26;4	26;4	26;4	Plakophilin-1	Pkp1	2	26	26	26	13	15	13	16	8	5	8	3	17	9	8	12	16	14	6	10	8	16	13	6	13	15	13	16	8	5	8	3	17	9	8	12	16	14	6	10	8	16	13
P97377	P97377	8	6	6	Cyclin-dependent kinase 2	Cdk2	1	8	6	6	6	8	5	3	4	4	4	6	5	5	5	6	6	5	5	7	7	6	5	5	4	6	3	2	3	2	2	4	3	3	3	5	4	3	3	5	5	4	3
P97379;A0A0J9YTQ8;A0A0J9YUY8	P97379	32;10;8	29;8;6	29;8;6	Ras GTPase-activating protein-binding protein 2	G3bp2	3	32	29	29	22	19	27	28	23	21	26	23	24	27	23	20	28	26	25	24	24	28	27	27	20	18	24	25	22	20	23	20	21	25	22	17	25	23	23	22	21	25	24
P97384;D3Z7U0	P97384;D3Z7U0	4;3	4;3	4;3	Annexin A11;Annexin	Anxa11	2	4	4	4	2	1	0	0	3	3	1	0	0	2	1	0	0	0	2	2	1	0	1	0	2	1	0	0	3	3	1	0	0	2	1	0	0	0	2	2	1	0	1
P97390	P97390	2	2	2	Vacuolar protein sorting-associated protein 45	Vps45	1	2	2	2	1	1	1	1	1	0	1	1	1	1	1	1	1	1	1	1	1	1	1	1	1	1	1	1	1	0	1	1	1	1	1	1	1	1	1	1	1	1	1
P97429;A0A0N4SW89;F7ANV6;D3Z0S1;A0A0N4SV57;S4R1F2	P97429;A0A0N4SW89;F7ANV6;D3Z0S1;A0A0N4SV57;S4R1F2	8;7;6;6;6;4	8;7;6;6;6;4	8;7;6;6;6;4	Annexin A4;Annexin	Anxa4	6	8	8	8	3	1	0	0	3	2	1	1	1	5	4	1	1	1	7	4	3	0	0	7	3	1	0	0	3	2	1	1	1	5	4	1	1	1	7	4	3	0	0
P97434	P97434	94	6	0	Myosin phosphatase Rho-interacting protein	Mprip	1	94	6	0	80	74	70	8	82	82	67	60	74	85	83	72	67	71	79	82	75	49	66	81	6	5	6	0	6	6	5	5	6	6	6	6	6	6	6	6	6	3	5
P97449	P97449	9	9	9	Aminopeptidase N	Anpep	1	9	9	9	7	6	2	0	5	7	2	1	2	8	6	3	4	4	7	4	3	1	1	6	7	6	2	0	5	7	2	1	2	8	6	3	4	4	7	4	3	1	1
P97450;E9QAD6	P97450	3;1	3;1	3;1	ATP synthase-coupling factor 6, mitochondrial	Atp5j	2	3	3	3	3	3	3	3	1	3	3	2	2	3	3	2	3	3	3	3	2	2	3	2	3	3	3	3	1	3	3	2	2	3	3	2	3	3	3	3	2	2	3
P97452	P97452	20	20	20	Ribosome biogenesis protein BOP1	Bop1	1	20	20	20	9	13	6	8	15	12	10	8	13	11	12	12	10	11	13	13	14	8	7	13	9	13	6	8	15	12	10	8	13	11	12	12	10	11	13	13	14	8	7
P97454	P97454	2	2	2	Mothers against decapentaplegic homolog 5	Smad5	1	2	2	2	0	0	0	0	2	0	0	0	0	1	1	0	0	0	1	2	1	0	0	0	0	0	0	0	2	0	0	0	0	1	1	0	0	0	1	2	1	0	0
P97465	P97465	2	2	2	Docking protein 1	Dok1	1	2	2	2	1	0	0	1	0	0	0	0	1	1	0	1	0	0	1	1	0	1	0	1	1	0	0	1	0	0	0	0	1	1	0	1	0	0	1	1	0	1	0
P97471	P97471	3	3	3	Mothers against decapentaplegic homolog 4	Smad4	1	3	3	3	1	0	0	1	0	0	0	0	0	0	0	1	0	0	1	0	0	0	1	2	1	0	0	1	0	0	0	0	0	0	0	1	0	0	1	0	0	0	1
P97477	P97477	8	7	7	Aurora kinase A	Aurka	1	8	7	7	3	7	3	3	5	3	5	4	4	3	4	4	6	4	1	4	5	7	4	3	2	6	3	3	4	3	4	3	3	3	4	3	5	4	1	4	5	6	3
P97479;A0A0R4J113;Q5MJ56;F6ZLJ0;D3YUT5;Q99MZ6	P97479;A0A0R4J113;Q5MJ56	120;117;117;7;3;3	119;116;116;7;3;2	119;116;116;7;3;2	Unconventional myosin-VIIa	Myo7a	6	120	119	119	97	94	74	41	94	83	90	56	95	97	88	98	76	67	88	90	88	62	63	82	97	94	73	41	93	83	90	55	95	96	88	98	75	67	87	90	88	61	62
P97770	P97770	4	4	4	THUMP domain-containing protein 3	Thumpd3	1	4	4	4	1	1	2	0	1	1	1	0	0	1	2	2	1	0	3	4	2	0	0	2	1	1	2	0	1	1	1	0	0	1	2	2	1	0	3	4	2	0	0
P97807;H3BKG7	P97807	4;1	4;1	4;1	Fumarate hydratase, mitochondrial	Fh	2	4	4	4	3	0	0	0	0	1	0	0	0	2	0	1	1	0	1	1	2	0	0	3	3	0	0	0	0	1	0	0	0	2	0	1	1	0	1	1	2	0	0
P97822;E9Q5H2;E9PZF5;E9Q0X5;A0A0G2JEK9;E9Q2G1;E9Q5H9	P97822;E9Q5H2;E9PZF5	8;6;6;3;2;2;2	8;6;6;3;2;2;2	8;6;6;3;2;2;2	Acidic leucine-rich nuclear phosphoprotein 32 family member E	Anp32e	7	8	8	8	4	4	0	1	6	4	5	0	1	7	4	5	0	3	7	4	5	1	2	8	4	4	0	1	6	4	5	0	1	7	4	5	0	3	7	4	5	1	2
P97825	P97825	2	2	2	Hematological and neurological expressed 1 protein;Hematological and neurological expressed 1 protein, N-terminally processed	Hn1	1	2	2	2	0	0	0	0	0	1	0	0	0	2	0	0	0	0	1	1	0	0	0	2	0	0	0	0	0	1	0	0	0	2	0	0	0	0	1	1	0	0	0
P97855	P97855	33	33	30	Ras GTPase-activating protein-binding protein 1	G3bp1	1	33	33	30	26	24	28	28	29	28	28	25	27	29	25	28	29	27	29	28	31	30	29	29	26	24	28	28	29	28	28	25	27	29	25	28	29	27	29	28	31	30	29
P97858	P97858	1	1	1	Solute carrier family 35 member B1	Slc35b1	1	1	1	1	0	1	0	0	1	0	1	0	0	1	1	1	0	0	1	1	0	0	0	1	0	1	0	0	1	0	1	0	0	1	1	1	0	0	1	1	0	0	0
P97868;A0A0R4J165;D3YZU8	P97868	96;7;6	96;7;6	96;7;6	E3 ubiquitin-protein ligase RBBP6	Rbbp6	3	96	96	96	64	69	69	78	73	63	67	64	75	79	66	68	71	77	76	67	69	74	70	79	64	69	69	78	73	63	67	64	75	79	66	68	71	77	76	67	69	74	70
P97930;D3Z3R3	P97930;D3Z3R3	5;3	5;3	5;3	Thymidylate kinase	Dtymk	2	5	5	5	2	3	0	0	4	3	2	0	0	5	2	2	0	0	2	3	1	1	0	5	2	3	0	0	4	3	2	0	0	5	2	2	0	0	2	3	1	1	0
P98083;D3YZV5;D3Z5U6;E9QLZ0;Q8BMC3	P98083	4;1;1;1;1	4;1;1;1;1	4;1;1;1;1	SHC-transforming protein 1	Shc1	5	4	4	4	1	1	0	0	1	1	0	0	0	1	0	1	0	0	2	1	0	0	0	1	1	1	0	0	1	1	0	0	0	1	0	1	0	0	2	1	0	0	0
P98203	P98203	14	14	14	Armadillo repeat protein deleted in velo-cardio-facial syndrome homolog	Arvcf	1	14	14	14	2	5	3	2	8	4	2	3	4	6	3	3	2	4	6	2	4	3	3	6	2	5	3	2	8	4	2	3	4	6	3	3	2	4	6	2	4	3	3
P99024	P99024	26	6	5	Tubulin beta-5 chain	Tubb5	1	26	6	5	23	22	18	17	23	23	23	18	22	24	22	23	21	19	25	24	23	19	18	22	5	5	4	4	5	6	5	4	5	5	5	5	5	4	6	6	5	4	5
P99026	P99026	6	6	6	Proteasome subunit beta type-4	Psmb4	1	6	6	6	4	2	0	2	4	2	4	1	3	3	2	4	1	1	4	2	4	0	2	4	4	2	0	2	4	2	4	1	3	3	2	4	1	1	4	2	4	0	2
P99027	P99027	10	10	10	60S acidic ribosomal protein P2	Rplp2	1	10	10	10	7	9	8	6	7	8	10	8	6	8	8	9	7	7	8	7	9	7	7	8	7	9	8	6	7	8	10	8	6	8	8	9	7	7	8	7	9	7	7
P99028	P99028	9	9	9	Cytochrome b-c1 complex subunit 6, mitochondrial	Uqcrh	1	9	9	9	4	7	5	6	6	8	6	4	5	7	5	4	6	7	7	7	7	5	6	7	4	7	5	6	6	8	6	4	5	7	5	4	6	7	7	7	7	5	6
Q00422	Q00422	2	2	2	GA-binding protein alpha chain	Gabpa	1	2	2	2	2	1	0	0	1	0	2	0	2	1	2	1	0	1	1	1	2	0	2	2	2	1	0	0	1	0	2	0	2	1	2	1	0	1	1	1	2	0	2
Q00519	Q00519	5	5	5	Xanthine dehydrogenase/oxidase;Xanthine dehydrogenase;Xanthine oxidase	Xdh	1	5	5	5	0	1	0	0	3	1	0	1	1	2	0	0	1	1	5	1	0	0	0	3	0	1	0	0	3	1	0	1	1	2	0	0	1	1	5	1	0	0	0
Q00547	Q00547	9	9	9	Hyaluronan mediated motility receptor	Hmmr	1	9	9	9	1	1	3	6	2	1	2	2	4	0	2	2	4	4	3	2	4	8	4	4	1	1	3	6	2	1	2	2	4	0	2	2	4	4	3	2	4	8	4
Q00PI9	Q00PI9	30	30	30	Heterogeneous nuclear ribonucleoprotein U-like protein 2	Hnrnpul2	1	30	30	30	16	16	15	19	14	16	17	13	16	18	11	16	19	17	13	19	17	18	14	18	16	16	15	19	14	16	17	13	16	18	11	16	19	17	13	19	17	18	14
Q01279;Q9WVF5;B2KGF7;Q61527	Q01279;Q9WVF5	6;4;1;1	5;4;0;0	5;4;0;0	Epidermal growth factor receptor	Egfr	4	6	5	5	3	5	2	0	3	2	4	2	1	2	3	3	1	2	3	1	4	1	0	2	2	4	2	0	3	2	4	2	1	2	3	3	1	2	3	1	4	1	0
Q01320	Q01320	36	36	29	DNA topoisomerase 2-alpha	Top2a	1	36	36	29	19	20	4	4	26	8	21	5	3	24	15	20	3	5	23	19	21	5	3	25	19	20	4	4	26	8	21	5	3	24	15	20	3	5	23	19	21	5	3
Q01853	Q01853	58	58	58	Transitional endoplasmic reticulum ATPase	Vcp	1	58	58	58	37	43	13	25	30	37	39	14	28	42	32	38	14	31	47	32	43	9	27	39	37	43	13	25	30	37	39	14	28	42	32	38	14	31	47	32	43	9	27
Q02013	Q02013	3	3	3	Aquaporin-1	Aqp1	1	3	3	3	3	3	2	0	3	2	2	2	3	3	3	2	2	3	3	3	2	2	3	3	3	3	2	0	3	2	2	2	3	3	3	2	2	3	3	3	2	2	3
Q02248;E9Q6A9;F7BAC9;F7CRC6;D3YUH4;F6QZ47;D3Z5Q1;E9PW26;D3Z7S6	Q02248;E9Q6A9	28;22;8;6;6;5;2;2;1	25;20;7;5;6;5;2;2;1	25;20;7;5;6;5;2;2;1	Catenin beta-1	Ctnnb1	9	28	25	25	22	22	18	4	20	18	22	11	19	21	24	22	21	17	21	20	23	8	16	20	20	21	17	2	19	17	21	10	18	19	22	21	19	16	20	19	22	7	15
Q02257	Q02257	39	39	36	Junction plakoglobin	Jup	1	39	39	36	25	29	26	25	17	18	22	20	29	18	25	22	27	21	18	20	15	23	23	16	25	29	26	25	17	18	22	20	29	18	25	22	27	21	18	20	15	23	23
Q02526;E0CX66	Q02526	3;1	3;1	3;1	Zinc finger protein 41	Zfp41	2	3	3	3	0	2	2	3	2	0	2	2	2	1	1	2	3	0	2	0	2	2	2	3	0	2	2	3	2	0	2	2	2	1	1	2	3	0	2	0	2	2	2
Q02614	Q02614	19	19	19	SAP30-binding protein	Sap30bp	1	19	19	19	13	16	11	13	17	15	14	9	13	14	14	14	10	14	16	15	16	12	13	13	13	16	11	13	17	15	14	9	13	14	14	14	10	14	16	15	16	12	13
Q02819;H3BK79;D3Z7D7;D3Z1N1	Q02819;H3BK79;D3Z7D7	9;6;5;3	9;6;5;3	9;6;5;3	Nucleobindin-1	Nucb1	4	9	9	9	5	7	1	1	4	4	6	1	2	8	6	5	1	3	6	6	5	1	2	5	5	7	1	1	4	4	6	1	2	8	6	5	1	3	6	6	5	1	2
Q03141	Q03141	21	15	15	MAP/microtubule affinity-regulating kinase 3	Mark3	1	21	15	15	12	13	7	13	8	9	9	4	13	9	6	11	7	12	11	9	8	7	13	9	7	9	4	9	6	5	6	2	10	7	2	8	5	9	8	5	4	5	9
Q03145;E9PUK8;G1K381;Q8CBF3;Q62413;A2BDW0;Q6PFV6;E9PUQ4;Q8BRB1;E9PUQ2;E9PUP9;E9PUQ0;P35991;Q60629;P29319;Q03137;O09127	Q03145	21;2;2;2;2;1;1;1;1;1;1;1;1;1;1;1;1	21;2;2;2;2;1;1;1;1;1;1;1;1;1;1;1;1	19;0;0;0;0;0;0;0;0;0;0;0;0;0;0;0;0	Ephrin type-A receptor 2	Epha2	17	21	21	19	14	16	13	6	9	4	18	5	6	12	14	14	12	9	11	15	14	8	7	8	14	16	13	6	9	4	18	5	6	12	14	14	12	9	11	15	14	8	7
Q03265;D3Z6F5;D6RJ16	Q03265;D3Z6F5	36;34;3	36;34;3	36;34;3	ATP synthase subunit alpha, mitochondrial;ATP synthase subunit alpha	Atp5a1	3	36	36	36	24	28	22	30	24	25	28	19	22	27	25	26	27	26	27	26	28	28	25	26	24	28	22	30	24	25	28	19	22	27	25	26	27	26	27	26	28	28	25
Q03963	Q03963	18	18	18	Interferon-induced, double-stranded RNA-activated protein kinase	Eif2ak2	1	18	18	18	13	12	9	9	11	13	13	5	6	15	14	11	7	9	14	14	11	9	6	16	13	12	9	9	11	13	13	5	6	15	14	11	7	9	14	14	11	9	6
Q04207	Q04207	5	5	4	Transcription factor p65	Rela	1	5	5	4	3	3	0	0	1	1	1	0	1	3	2	1	1	1	3	2	1	0	1	4	3	3	0	0	1	1	1	0	1	3	2	1	1	1	3	2	1	0	1
Q04447	Q04447	3	3	3	Creatine kinase B-type	Ckb	1	3	3	3	2	2	1	1	0	1	2	0	2	1	2	2	1	1	0	2	2	1	1	1	2	2	1	1	0	1	2	0	2	1	2	2	1	1	0	2	2	1	1
Q04690	Q04690	5	5	5	Neurofibromin	Nf1	1	5	5	5	3	1	1	1	2	0	1	0	1	4	3	2	1	1	2	2	0	1	1	2	3	1	1	1	2	0	1	0	1	4	3	2	1	1	2	2	0	1	1
Q04692;A0A0N4SUP7;A0A0N4SVP9;A0A0N4SVS7;A0A0N4SUQ5	Q04692	25;2;2;1;1	25;2;2;1;1	25;2;2;1;1	SWI/SNF-related matrix-associated actin-dependent regulator of chromatin subfamily A containing DEAD/H box 1	Smarcad1	5	25	25	25	18	13	1	1	19	14	13	1	0	18	15	13	2	0	21	16	14	3	1	17	18	13	1	1	19	14	13	1	0	18	15	13	2	0	21	16	14	3	1
Q04750;Q8R4U6	Q04750	41;2	41;2	41;2	DNA topoisomerase 1	Top1	2	41	41	41	20	24	25	35	26	24	28	21	29	26	25	28	31	32	30	26	27	32	25	28	20	24	25	35	26	24	28	21	29	26	25	28	31	32	30	26	27	32	25
Q04841;F2Z3Y1	Q04841;F2Z3Y1	4;3	4;3	4;3	DNA-3-methyladenine glycosylase	Mpg	2	4	4	4	1	1	1	1	0	0	1	2	1	0	0	0	3	2	0	0	0	3	0	0	1	1	1	1	0	0	1	2	1	0	0	0	3	2	0	0	0	3	0
Q05186	Q05186	6	6	6	Reticulocalbin-1	Rcn1	1	6	6	6	3	4	3	1	5	4	6	2	1	5	3	4	4	3	5	4	3	2	2	6	3	4	3	1	5	4	6	2	1	5	3	4	4	3	5	4	3	2	2
Q05769;Q543T1;P22437	Q05769;Q543T1;P22437	2;1;1	2;1;1	2;1;1	Prostaglandin G/H synthase 2;Prostaglandin G/H synthase 1	Ptgs2;Ptgs1	3	2	2	2	1	1	1	2	0	0	1	0	1	1	0	1	2	1	0	0	1	1	1	0	1	1	1	2	0	0	1	0	1	1	0	1	2	1	0	0	1	1	1
Q059T9;Q9DAW6	Q059T9;Q9DAW6	25;25	25;25	25;25	U4/U6 small nuclear ribonucleoprotein Prp4	Prpf4	2	25	25	25	15	20	16	18	16	14	20	14	17	16	17	19	18	17	15	17	21	17	17	17	15	20	16	18	16	14	20	14	17	16	17	19	18	17	15	17	21	17	17
Q059U0;Q8K3K7	Q059U0;Q8K3K7	8;8	8;8	8;8	1-acyl-sn-glycerol-3-phosphate acyltransferase;1-acyl-sn-glycerol-3-phosphate acyltransferase beta	Agpat2	2	8	8	8	4	3	0	2	7	4	7	1	0	4	6	6	2	3	6	6	5	2	1	6	4	3	0	2	7	4	7	1	0	4	6	6	2	3	6	6	5	2	1
Q059U9;Q9DBR0	Q059U9;Q9DBR0	22;22	22;22	22;22	A-kinase anchor protein 8	Akap8	2	22	22	22	15	14	13	15	11	11	15	10	12	10	13	15	16	12	12	13	14	14	12	14	15	14	13	15	11	11	15	10	12	10	13	15	16	12	12	13	14	14	12
Q05A21;O54784;Q8VDF3	Q05A21;O54784	19;19;2	19;19;2	19;19;2	Death-associated protein kinase 3	Dapk3	3	19	19	19	16	15	11	5	13	15	11	9	11	13	17	12	12	13	12	16	14	9	12	11	16	15	11	5	13	15	11	9	11	13	17	12	12	13	12	16	14	9	12
Q05BC8;A2A4N5;A2A4N8;A2A4N7;K3W4P1;A1L329;P97432;F6S397	Q05BC8;A2A4N5;A2A4N8;A2A4N7;K3W4P1;A1L329;P97432;F6S397	2;2;2;2;2;2;2;1	2;2;2;2;2;2;2;1	2;2;2;2;2;2;2;1	Next to BRCA1 gene 1 protein	Nbr1	8	2	2	2	0	0	0	0	1	0	0	0	0	0	0	0	0	0	0	0	0	0	0	0	0	0	0	0	1	0	0	0	0	0	0	0	0	0	0	0	0	0	0
Q05BE7;Q9QZS3;D3Z7I6;D3Z1E8;D3Z549;D3Z7J1;F8WJ71	Q05BE7;Q9QZS3;D3Z7I6;D3Z1E8	9;9;5;5;4;3;3	9;9;5;5;4;3;3	8;8;5;5;4;3;3	Protein numb homolog	Numb	7	9	9	8	4	3	4	6	3	3	7	2	4	5	5	4	5	5	4	3	4	6	6	5	4	3	4	6	3	3	7	2	4	5	5	4	5	5	4	3	4	6	6
Q05C51;F6RP29;Q9CWY8	Q05C51;F6RP29;Q9CWY8	3;3;3	3;3;3	3;3;3	Ribonuclease;Ribonuclease H2 subunit A	Rnaseh2a	3	3	3	3	0	1	2	1	0	0	2	0	1	1	0	1	0	1	1	1	2	2	1	2	0	1	2	1	0	0	2	0	1	1	0	1	0	1	1	1	2	2	1
Q05CL8;A2AMD0;A0A0G2JFW4	Q05CL8	35;10;5	35;10;5	35;10;5	La-related protein 7	Larp7	3	35	35	35	20	21	17	22	22	15	20	11	23	24	17	19	21	18	25	22	23	22	17	28	20	21	17	22	22	15	20	11	23	24	17	19	21	18	25	22	23	22	17
Q05D44;REV__D3YVK9	Q05D44	58;1	58;1	57;0	Eukaryotic translation initiation factor 5B	Eif5b	2	58	58	57	37	37	25	30	44	36	41	23	28	43	36	39	24	27	45	38	43	28	27	44	37	37	25	30	44	36	41	23	28	43	36	39	24	27	45	38	43	28	27
[truncated: 3,044 more rows]
[truncated: 143 more columns]

## Sheet: b. Table Headers
Table headers in (a)	Description
Protein Ids	Identifier(s) of protein(s) contained in the protein group. They are sorted by number of identified peptides in descending order.
Majority protein IDs	These are the IDs of those proteins that have at least half of the peptides that the leading protein has.
Peptide counts (all)	Number of peptides associated with each protein in protein group, occuring in the order as the protein IDs occur in the 'Protein IDs' column. Here distinct peptide sequences are counted. Modified forms or different charges are counted as one peptide.
Peptide counts (razor+unique)	Number of peptides associated with each protein in protein group, occuring in the order as the protein IDs occur in the 'Protein IDs' column. Here distinct peptide sequences are counted. Modified forms or different charges are counted as one peptide.
Peptide counts (unique)	Number of peptides associated with each protein in protein group, occuring in the order as the protein IDs occur in the 'Protein IDs' column. Here distinct peptide sequences are counted. Modified forms or different charges are counted as one peptide.
Protein names	Name(s) of protein(s) contained within the group.
Gene names	Name(s) of the gene(s) associated to the protein(s) contained within the group.
Number of proteins	Number of proteins contained within the group. This corresponds to the number of entries in the colum 'Protein IDs'.
Peptides	The total number of peptide sequences associated with the protein group (i.e. for all the proteins in the group).
Razor + unique peptides	The total number of razor + unique peptides associated with the protein group (i.e. these peptides are shared with another protein group).
Unique peptides	The total number of unique peptides associated with the protein group (i.e. these peptides are not shared with another protein group).
Peptides BG_1	Number of peptides (distinct peptide sequences) in experiment…
Peptides BG_2	Number of peptides (distinct peptide sequences) in experiment…
Peptides BG_3	Number of peptides (distinct peptide sequences) in experiment…
Peptides BG_4	Number of peptides (distinct peptide sequences) in experiment…
Peptides BG_5	Number of peptides (distinct peptide sequences) in experiment…
Peptides BG_PLD_1	Number of peptides (distinct peptide sequences) in experiment…
Peptides BG_PLD_2	Number of peptides (distinct peptide sequences) in experiment…
Peptides BG_PLD_3	Number of peptides (distinct peptide sequences) in experiment…
Peptides BG_PLD_4	Number of peptides (distinct peptide sequences) in experiment…
Peptides BG_PLD_5	Number of peptides (distinct peptide sequences) in experiment…
Peptides K30A_1	Number of peptides (distinct peptide sequences) in experiment…
[truncated: 171 more rows]
