# Supplementary material for: CHIP as a membrane-shuttling proteostasis sensor
Source: eLife. 2017 Nov 1;6:e29388. doi: 10.7554/eLife.29388 (PMC5665643; doi:10.7554/eLife.29388)
Supplement: Figure 5—source data 2. — Quantification was performed using label-free mass spectrometry. p<0.05, two-sample t-test analysis; N = 5 biologically independent experiments. Control, DMSO-treated samples; PLD inhibitor, 500 nM VU0155069-treated samples. [file elife-29388-fig5-data2.xlsx]

## Sheet: Sheet1
Gene names	Protein names	Mol. weight [kDa]	Sequence coverage [%]
Control
Ahnak	AHNAK nucleoprotein (desmoyokin)	604.25	83.8
Arhgap17	Rho GTPase-activating protein 17	88.924	9.9
Bin1	Myc box-dependent-interacting protein 1	52.763	14.3
Cdk6	Cyclin-dependent kinase 6	37.028	12.6
Fastkd5	FAST kinase domain-containing protein 5	91.621	7.9
Fosl2	Fos-related antigen 2	35.298	9.5
Gcnt4	Core2-GlcNAc-transferase 3	52.831	5.1
Gpsm2	G-protein-signaling modulator 2	75.59	12.2
Lamb2	Laminin subunit beta-2	196.58	9.1
Mrpl19	39S ribosomal protein L19, mitochondrial	33.578	11.6
Otx1	Homeobox protein OTX1	37.531	10.4
Rpa1	Replication protein A 70 kDa DNA-binding subunit	71.413	36.8
Rpa2	Replication protein A 32 kDa subunit	29.44	18.5
Rpa3	Replication protein A 14 kDa subunit	13.584	53.7
Srcap	Snf2-related CREBBP activator protein	331.54	1.5
Stau1	Double-stranded RNA-binding protein Staufen homolog 1	54.165	63.8
Tcf4	Transcription factor 4	64.651	22.1
Tnrc6b	Trinucleotide repeat-containing gene 6B protein	191.96	30.1
Vps4a	Vacuolar protein sorting-associated protein 4A	48.906	10.8
PLD inhibitor
Aaas	Aladin	59.43	15.9
Akap9	A-kinase anchor protein 9	434.13	10.3
Arhgap33	Rho GTPase-activating protein 33	139.8	7.6
Atp11c	Phospholipid-transporting ATPase	127.81	3.3
Baiap2	Brain-specific angiogenesis inhibitor 1-associated protein 2	59.236	48.4
Cenpu	Centromere protein U	46.37	12.2
Cln6	Ceroid-lipofuscinosis, neuronal 6	4.31	42.5
Cnbp	Cellular nucleic acid-binding protein	19.463	53.7
Dnajb6	DnaJ homolog subfamily B member 6	39.807	24.1
Dnajc25	DnaJ homolog subfamily C member 25	41.937	16.2
Dnajc9	DnaJ homolog subfamily C member 9	30.059	23.2
Eif6	Eukaryotic translation initiation factor 6	26.511	60.4
Erich1	Glutamate-rich 1	37.35	15.7
Fam193a	Protein FAM193A	166.9	13.7
Fbxw11	F-box/WD repeat-containing protein 11	62.062	5.5
Gcnt4	Core2-GlcNAc-transferase 3	52.831	5.1
Gigyf1	PERQ amino acid-rich with GYF domain-containing protein 1	116.24	17.2
Helb	DNA helicase B	121.47	6.5
Hsdl1	Inactive hydroxysteroid dehydrogenase-like protein 1	36.867	7.6
Ilvbl	Acetolactate synthase-like protein	68.155	6.2
Ints5	Uncharacterized protein C11orf98 homolog	14.098	38.2
Kifc3	Kinesin-like protein;Kinesin-like protein KIFC3	77.44	5.1
Kifc5b	Kinesin-like protein	73.681	50
Maz	Myc-associated zinc finger protein	48.739	22
Mlf2	Myeloid leukemia factor 2	28.055	35.2
Msi2	RNA-binding protein Musashi homolog 2	36.938	15.6
Otx1	Homeobox protein OTX1	37.531	10.4
Prrc2b	Protein PRRC2B	243.12	47.1
Rad50	DNA repair protein RAD50	153.54	29.6
Rpl26	60S ribosomal protein L26	17.258	57.9
Rpl31	60S ribosomal protein L31	14.463	56
Rpl35	60S ribosomal protein L35	14.552	30.1
Rps24	40S ribosomal protein S24	15.423	44.4
Rtfdc1	Protein RTF2 homolog	33.934	9.8
Sdf2l1	Stromal cell-derived factor 2-like protein 1	23.648	34.8
Serpina3j	MCG54087	47.361	2.1
Sp1	Transcription factor Sp1	80.443	8.6
Taf6	Transcription initiation factor TFIID subunit 6	69.796	17.6
Tnrc6b	Trinucleotide repeat-containing gene 6B protein	191.96	30.1
Topbp1	DNA topoisomerase 2-binding protein 1	168.86	8.6
Ubap2l	Ubiquitin associated protein 2-like, isoform CRA_b	103.94	51.8
Vkorc1	Vitamin K epoxide reductase complex subunit 1	17.768	12.4
Vti1b	Vesicle transport through interaction with t-SNAREs homolog 1B	26.727	15.1
Wdr34	WD repeat-containing protein 34	58.173	17.3
Wdr83	WD repeat domain-containing protein 83	28.984	56.5
Yif1b	Protein YIF1B	27.479	15.9
Zfp275	Zinc finger protein 275	42.935	18.8

## Sheet: Sheet2
Gene names	Protein names	CHIP/EGFP Exp 1	CHIP/EGFP Exp 2	CHIP/EGFP Exp 3	CHIP/EGFP Exp 4	Average CHIP/EGFP	Mol. weight [kDa]	Sequence coverage [%]
A430005L14Rik	UPF0688 protein C1orf174 homolog	4.99723	1.98719	1.12273	2.76213	2.71732	24.774	13.5
Ahnak2	Protein AHNAK2	4.86011	0.887193	3.44478	2.48644	2.91963	166.49	15.4
Atl2	Atlastin-2	0.608441	0.73668	0.70123	0.454304	0.625164	66.223	3.3
Bcas3	Breast carcinoma-amplified sequence 3 homolog	1.40229	1.52847	1.45956	8.99211	3.34561	74.917	5.6
Cnbp	Cellular nucleic acid-binding protein	0.418094	0.505951	0.370709	0.942275	0.559257	18.799	56.1
Cpt2	Carnitine O-palmitoyltransferase 2, mitochondrial	0.37699	0.567641	0.209456	0.427234	0.39533	73.98	1.4
Ddx21	Nucleolar RNA helicase 2	0.407751	0.548696	0.39995	0.516446	0.468211	93.55	25.7
Ddx27	Probable ATP-dependent RNA helicase DDX27	0.637011	0.579387	0.348246	0.713344	0.569497	85.938	7.2
Ddx49	Probable ATP-dependent RNA helicase DDX49	0.376923	0.686851	0.654856	0.234568	0.4883	54.093	4.4
Dnmt3a	DNA (cytosine-5)-methyltransferase 3A	0.569146	0.679168	0.725401	0.571114	0.636207	7.1085	59.7
Dpysl2	Dihydropyrimidinase-related protein 2	1.47943	2.37571	10.4572	1.9306	4.06074	62.277	12.1
Eif2s3x	Eukaryotic translation initiation factor 2 subunit 3, X-linked	1.10997	2.49267	1.7408	2.79073	2.03354	37.194	5.2
Fads3	Fatty acid desaturase 3	0.961727	0.527971	0.323294	0.382497	0.548872	51.469	2.9
Ftsj3	pre-rRNA processing protein FTSJ3	0.696724	0.344174	0.0839701	0.363327	0.372049	95.531	7
Gadd45gip1	Growth arrest and DNA damage-inducible proteins-interacting protein 1	2.9019	6.82567	5.45757	1.23758	4.10568	25.82	9
Gcn1l1	eIF-2-alpha kinase activator GCN1	1.64894	2.73934	1.36178	1.72892	1.86974	293.02	0.7
Gdi2	Rab GDP dissociation inhibitor beta	2.0808	1.74509	1.33045	3.55752	2.17846	50.537	2.7
Golim4	Golgi integral membrane protein 4	0.929315	0.475715	0.405426	0.824751	0.658802	79.904	5.9
Gon4l	GON-4-like protein	0.42081	0.351126	0.420711	0.515441	0.427022	246.7	0.6
Hdgfrp2	Hepatoma-derived growth factor-related protein 2	0.745924	0.270928	0.64251	0.262622	0.480496	74.29	6.3
Hist2h3b;Hist1h3b;Hist1h3a;H3f3a;H3f3c	Histone H3;Histone H3.2;Histone H3.1;Histone H3.3;Histone H3.3C	4.08719	3.62671	1.23116	1.3215	2.56664	15.388	23.5
Hmgn2	Non-histone chromosomal protein HMG-17	0.177496	1.10838	0.378103	0.27237	0.484087	9.4226	34.4
Hoxd11	Homeobox protein Hox-D11	0.888849	0.32788	0.771309	0.586214	0.643563	34.871	11.3
Itga3	Integrin alpha-3;Integrin alpha-3 heavy chain;Integrin alpha-3 light chain	0.305802	0.573987	0.134352	0.499051	0.378298	116.74	2.3
Kars	Lysine--tRNA ligase	1.6763	1.99481	1.51144	1.37898	1.64038	67.839	13.6
Mlf2	Myeloid leukemia factor 2	0.277787	0.249816	0.198874	0.119487	0.211491	28.055	8.5
Mprip	Myosin phosphatase Rho-interacting protein	0.480274	0.139362	0.246357	0.776458	0.410613	96.201	5.4
Mrps2	28S ribosomal protein S2, mitochondrial	0.302861	0.629675	0.68027	0.773756	0.596641	32.313	13.1
Nipa1	Magnesium transporter NIPA1	0.542197	0.638253	0.254028	0.141907	0.394096	34.105	4.3
Nisch	Nischarin	2.30812	1.81383	0.992989	9.30941	3.60609	175.01	1.3
Nnt	NAD(P) transhydrogenase, mitochondrial	0.380991	0.372182	0.326997	0.326771	0.351735	113.84	3.7
Ogdh	2-oxoglutarate dehydrogenase, mitochondrial	0.689719	0.402182	0.279171	0.866049	0.55928	116.03	4.1
Pfkl	ATP-dependent 6-phosphofructokinase, liver type	2.3452	1.20175	2.39507	2.54428	2.12158	85.359	1.2
Phactr4	Phosphatase and actin regulator 4	0.897535	0.522742	0.436665	0.836629	0.673393	16.951	15.9
Pkm	Pyruvate kinase PKM	1.41015	1.47081	3.33267	4.85133	2.76624	57.844	32
Ppia	Peptidyl-prolyl cis-trans isomerase	3.4116	2.40434	1.524	1.33916	2.16978	17.971	26.2
Prpf40a	Pre-mRNA-processing factor 40 homolog A	0.271503	0.727591	0.474454	0.345386	0.454733	108.48	2.1
Rad9a	Cell cycle checkpoint control protein RAD9A	2.00286	2.81376	1.34656	2.12073	2.07098	42.058	3.1
Ranbp2	E3 SUMO-protein ligase RanBP2	0.916273	0.453505	0.309195	0.227977	0.476738	341.12	5.6
Rapgef1	Guanine nucleotide exchange factor	4.64256	2.057	1.52482	5.73856	3.49074	74.884	3.4
Rbbp7	Histone-binding protein RBBP7	0.704118	0.444406	0.285492	0.555628	0.497411	46.908	14.9
Rbm39	RNA-binding protein 39	1.82394	2.3203	1.36913	2.03286	1.88656	33.828	8.7
Rprd2	Regulation of nuclear pre-mRNA domain-containing protein 2	0.390978	0.427572	0.526597	0.617307	0.490613	147.62	2.5
Rps11	40S ribosomal protein S11	268.856	108.526	1.57211	13.2658	98.055	18.431	13.9
Rps21	40S ribosomal protein S21	1.61277	1.09821	7.97044	31.1632	10.4611	9.1413	43.4
Rps3	40S ribosomal protein S3	1.57552	2.88296	1.44411	1.14258	1.76129	26.674	23.9
Sept9	Septin-9	1.74686	1.78481	1.31933	1.48511	1.58402	63.772	6.7
Snrnp40	U5 small nuclear ribonucleoprotein 40 kDa protein	0.288777	0.164157	0.3939	0.807403	0.413559	39.275	3.9
Srfbp1	Serum response factor-binding protein 1	0.614817	0.299131	0.459409	0.192619	0.391494	48.745	9.3
Srrt	Serrate RNA effector molecule homolog	0.781095	0.249628	0.490553	0.615645	0.53423	100.45	8.7
Sumo2	Small ubiquitin-related modifier 2	0.685387	0.577131	0.151043	0.696121	0.52742	6.0139	60.4
Syne2	Nesprin-2	0.226385	0.457217	0.544431	0.203962	0.357998	782.13	3.5
Timm8b	Mitochondrial import inner membrane translocase subunit Tim8 B	0.407895	0.348524	0.701498	0.678791	0.534177	9.2864	15.7
Tpx2	Targeting protein for Xklp2	0.401962	0.692147	0.457775	0.519855	0.517934	85.893	7
Tra2b	Transformer-2 protein homolog beta	0.247222	0.499602	0.553962	0.240924	0.385428	33.665	16.3
Uhrf1	E3 ubiquitin-protein ligase UHRF1	1.12853	0.333766	0.591607	0.440334	0.623558	88.303	11.3
Wdr3	WD repeat-containing protein 3	12.4832	1.6458	1.42309	1.77632	4.33211	105.77	6.4
Wdr5	WD repeat-containing protein 5	0.222118	0.303664	1.11819	0.404457	0.512107	36.588	3.9
Zmpste24	CAAX prenyl protease 1 homolog	0.254838	1.14238	0.378942	0.658247	0.608601	54.734	3.2
