# Supplementary material for: CHIP as a membrane-shuttling proteostasis sensor
Source: eLife. 2017 Nov 1;6:e29388. doi: 10.7554/eLife.29388 (PMC5665643; doi:10.7554/eLife.29388)
Supplement: Figure 5—source data 3. — Mass spectrometry raw files were processed with MaxQuant as detailed in Materials and methods. [file elife-29388-fig5-data3.xlsx]

## Sheet: a. Raw data
Protein IDs	Majority protein IDs	Peptide counts (all)	Peptide counts (razor+unique)	Peptide counts (unique)	Protein names	Gene names	Number of proteins	Peptides	Razor + unique peptides	Unique peptides	Peptides CHIP_1	Peptides CHIP_2	Peptides CHIP_3	Peptides CHIP_4	Peptides EGFP_1	Peptides EGFP_2	Peptides EGFP_3	Peptides EGFP_4	Razor + unique peptides CHIP_1	Razor + unique peptides CHIP_2	Razor + unique peptides CHIP_3	Razor + unique peptides CHIP_4	Razor + unique peptides EGFP_1	Razor + unique peptides EGFP_2	Razor + unique peptides EGFP_3	Razor + unique peptides EGFP_4	Unique peptides CHIP_1	Unique peptides CHIP_2	Unique peptides CHIP_3	Unique peptides CHIP_4	Unique peptides EGFP_1	Unique peptides EGFP_2	Unique peptides EGFP_3	Unique peptides EGFP_4	Sequence coverage [%]	Unique + razor sequence coverage [%]	Unique sequence coverage [%]	Mol. weight [kDa]	Sequence length	Sequence lengths	Fraction average	Fraction 1	Fraction 2	Fraction 3	Fraction 4	Fraction 5	Fraction 6	Q-value	Score
A0A0G2JFX7;A0A023T672;A0A0G2JEA9;A0A067XG47;Q9CWZ3	A0A0G2JFX7;A0A023T672;A0A0G2JEA9;A0A067XG47;Q9CWZ3	2;2;1;1;1	2;2;1;1;1	2;2;1;1;1	RNA-binding protein 8A	RBM8;Rbm8a	5	2	2	2	2	0	1	1	1	1	1	1	2	0	1	1	1	1	1	1	2	0	1	1	1	1	1	1	16.4	16.4	16.4	19.143	171	171;174;125;173;174	4.55				7	2	2	0	11.933
A0A067XG50;S4R1B9;D3YZK4;Q80UV9	A0A067XG50;S4R1B9;D3YZK4;Q80UV9	1;1;1;1	1;1;1;1	1;1;1;1	Transcription initiation factor TFIID subunit 1	Taf1	4	1	1	1	0	0	0	0	0	1	0	0	0	0	0	0	0	1	0	0	0	0	0	0	0	1	0	0	3.1	3.1	3.1	79.186	710	710;1733;1902;1891	3			1				0	2.3648
A0A068BIT0;Q31125	A0A068BIT0;Q31125	1;1	1;1	1;1	Zinc transporter SLC39A7	Slc39a7	2	1	1	1	0	1	0	0	1	1	0	1	0	1	0	0	1	1	0	1	0	1	0	0	1	1	0	1	2.7	2.7	2.7	50.656	476	476;476	3			4				0	2.4633
A0A087WP63;A0A087WNX7;A0A087WNL7;A0A087WQ44	A0A087WP63;A0A087WNX7;A0A087WNL7;A0A087WQ44	3;3;3;3	3;3;3;3	3;3;3;3		Srcap	4	3	3	3	2	1	0	1	1	2	1	2	2	1	0	1	1	2	1	2	2	1	0	1	1	2	1	2	1.2	1.2	1.2	331.54	3095	3095;3114;3210;3271	3.13		1	12	1	1		0	3.8818
A0A087WSQ1;A0A087WNM1;Q91Z67	A0A087WSQ1;A0A087WNM1;Q91Z67	1;1;1	1;1;1	1;1;1	SLIT-ROBO Rho GTPase-activating protein 2	Srgap2	3	1	1	1	1	1	1	1	1	1	1	1	1	1	1	1	1	1	1	1	1	1	1	1	1	1	1	1	1.4	1.4	1.4	74.232	649	649;858;1071	3.27			11	4			0.00085837	1.8208
A0A087WNP6;Q4VAA2;A0A087WRM0;F8WGL9;A0A087WS49	A0A087WNP6;Q4VAA2	9;9;3;1;1	9;9;3;1;1	9;9;3;1;1	Protein CDV3	Cdv3	5	9	9	9	5	4	4	5	3	5	4	5	5	4	4	5	3	5	4	5	5	4	4	5	3	5	4	5	47.7	47.7	47.7	24.196	235	235;281;154;109;154	2.91		56	31	22	4	5	0	138.73
S4R2K9;A0A087WNU5	S4R2K9;A0A087WNU5	1;1	1;1	1;1		Ank3	2	1	1	1	1	1	0	1	1	1	1	1	1	1	0	1	1	1	1	1	1	1	0	1	1	1	1	1	0.5	0.5	0.5	284.64	2622	2622;2871	4				10			0.003003	1.2496
A0A087WQF8;A0A087WP48;A0A087WS04;A0A087WS29;A0A087WQG4;A0A087WQD0;A0A087WNW3;A0A087WQI3;A0A087WPW5;A0A087WS23;A0A087WQ25;A0A087WRS1;A0A087WQQ5;A0A087WP85;A0A087WP14;A0A087WPX0;F8VQC7;Q61595	A0A087WQF8;A0A087WP48;A0A087WS04;A0A087WS29;A0A087WQG4;A0A087WQD0;A0A087WNW3;A0A087WQI3;A0A087WPW5;A0A087WS23;A0A087WQ25;A0A087WRS1;A0A087WQQ5;A0A087WP85;A0A087WP14;A0A087WPX0;F8VQC7;Q61595	3;3;3;3;3;3;3;3;3;3;3;3;3;3;3;3;3;3	3;3;3;3;3;3;3;3;3;3;3;3;3;3;3;3;3;3	3;3;3;3;3;3;3;3;3;3;3;3;3;3;3;3;3;3	Kinectin	Ktn1	18	3	3	3	2	1	0	1	1	1	0	1	2	1	0	1	1	1	0	1	2	1	0	1	1	1	0	1	2.7	2.7	2.7	137.63	1200	1200;1223;1224;1228;1229;1247;1247;1252;1252;1253;1270;1275;1275;1275;1280;1304;1327;1327	4.38		1	1	3		3	0	9.7781
E9Q6L0;J3QP81;A0A087WS18;A0A087WQF1;A0A087WNW8;A0A0A6YWK1;A0A0A6YXZ1;A0A087WQ95;A0A087WRK0;A0A087WP42;E9QNY9;A0A087WRE8;E9QKH0;A0A087WQ31;Q80TV8	E9Q6L0;J3QP81;A0A087WS18;A0A087WQF1;A0A087WNW8;A0A0A6YWK1;A0A0A6YXZ1;A0A087WQ95;A0A087WRK0;A0A087WP42;E9QNY9;A0A087WRE8;E9QKH0;A0A087WQ31;Q80TV8	3;3;3;3;3;2;2;2;2;2;2;2;2;2;2	3;3;3;3;3;2;2;2;2;2;2;2;2;2;2	3;3;3;3;3;2;2;2;2;2;2;2;2;2;2	CLIP-associating protein 1	Clasp1	15	3	3	3	3	3	3	2	3	2	3	3	3	3	3	2	3	2	3	3	3	3	3	2	3	2	3	3	2.1	2.1	2.1	160.23	1452	1452;1459;1460;1468;1475;345;1244;1469;1477;1492;1526;1526;1536;1552;1535	2.68		10	13	2			0	6.7759
A0A087WNY2;A0A087WRT0;A0A0R4J065;Q8BGE6	A0A087WNY2;A0A087WRT0;A0A0R4J065;Q8BGE6	1;1;1;1	1;1;1;1	1;1;1;1	Cysteine protease ATG4B	Atg4b	4	1	1	1	0	1	0	1	0	0	1	0	0	1	0	1	0	0	1	0	0	1	0	1	0	0	1	0	9.9	9.9	9.9	14.33	121	121;143;393;393	2.5		2	2				0.0008673	1.8605
A0A087WNZ7;A0A087WP92;A0A087WQ02;Q3TP48;A0A087WRV6;A0A087WS33;A0A087WSG4	A0A087WNZ7	12;5;4;3;3;1;1	12;5;4;3;3;1;1	1;0;0;0;0;0;0		Trip12	7	12	12	1	10	7	6	6	8	8	7	8	10	7	6	6	8	8	7	8	1	1	1	1	1	1	1	1	8.3	8.3	0.7	220.66	1992	1992;423;346;146;830;98;213	2.97		39	79	23	6		0	107.91
A0A087WP65;A0A087WQI5;A0A087WPF0;Q80ZH9;E9Q9Q2	A0A087WP65;A0A087WQI5;A0A087WPF0;Q80ZH9;E9Q9Q2	1;1;1;1;1	1;1;1;1;1	1;1;1;1;1		R3hdm1	5	1	1	1	1	1	0	0	1	1	0	0	1	1	0	0	1	1	0	0	1	1	0	0	1	1	0	0	6.6	6.6	6.6	20.056	183	183;385;486;549;1135	3			4				0.00045746	2.1159
A0A087WP83;Q3U4Z7;Q8VDJ3;A0A087WPH2;A0A087WQY9;A0A087WPC5;A0A087WS92	A0A087WP83;Q3U4Z7;Q8VDJ3	3;3;3;1;1;1;1	3;3;3;1;1;1;1	3;3;3;1;1;1;1	Vigilin	Hdlbp	7	3	3	3	2	0	0	1	0	0	0	2	2	0	0	1	0	0	0	2	2	0	0	1	0	0	0	2	3.3	3.3	3.3	134.21	1199	1199;1268;1268;22;129;141;178	5.2				2		3	0	11.039
A0A087WPH7	A0A087WPH7	3	1	1		Psmc3	1	3	1	1	1	1	2	0	2	2	1	1	0	0	1	0	1	1	0	0	0	0	1	0	1	1	0	0	9.2	5.9	5.9	34.02	305	305	3			3				0	8.7106
A0A087WPK1;A0A087WSE1;E9QM14;Q9JIY2	A0A087WPK1;A0A087WSE1;E9QM14;Q9JIY2	1;1;1;1	1;1;1;1	1;1;1;1	E3 ubiquitin-protein ligase Hakai	Cbll1	4	1	1	1	0	0	1	0	1	1	0	1	0	0	1	0	1	1	0	1	0	0	1	0	1	1	0	1	4	4	4	31.025	273	273;279;416;491	3.33			4	2			0.0026475	1.2931
A0A087WPL5;E9QNN1;O70133;Q3UR42;A0A0R4J2C3	A0A087WPL5;E9QNN1;O70133;Q3UR42	10;10;9;6;2	10;10;9;6;2	10;10;9;6;2	ATP-dependent RNA helicase A	Dhx9	5	10	10	10	9	7	5	7	6	7	6	9	9	7	5	7	6	7	6	9	9	7	5	7	6	7	6	9	9.1	9.1	9.1	149.62	1383	1383;1384;1380;735;459	4.48		1	35	51	48	35	0	48.452
A0A087WQP2;A0A087WQ20;A0A087WQ90;A0A087WRX7;Q3UTC9;O35618	A0A087WQP2;A0A087WQ20;A0A087WQ90;A0A087WRX7;Q3UTC9;O35618	1;1;1;1;1;1	1;1;1;1;1;1	1;1;1;1;1;1	Protein Mdm4	Mdm4	6	1	1	1	0	1	0	0	1	0	1	1	0	1	0	0	1	0	1	1	0	1	0	0	1	0	1	1	15.5	15.5	15.5	12.244	110	110;128;141;318;490;489	3			4				0	6.3053
A0A087WQ34;P60762	A0A087WQ34;P60762	1;1	1;1	1;1	Mortality factor 4-like protein 1	Morf4l1	2	1	1	1	0	0	0	0	1	0	0	0	0	0	0	0	1	0	0	0	0	0	0	0	1	0	0	0	8.1	8.1	8.1	19.462	172	172;362	4				1			0.008729	0.89859
Q3V3Y9;E9Q9B0;A2AH75;E9QAN4;G3UW47;Q6TA13;E9Q9G6;A0A087WQE8;O35071;P33173;Q60575	Q3V3Y9;E9Q9B0;A2AH75;E9QAN4;G3UW47;Q6TA13;E9Q9G6;A0A087WQE8;O35071;P33173;Q60575	1;1;1;1;1;1;1;1;1;1;1	1;1;1;1;1;1;1;1;1;1;1	1;1;1;1;1;1;1;1;1;1;1	Kinesin-like protein;Kinesin-like protein KIF1C;Kinesin-like protein KIF1A;Kinesin-like protein KIF1B	Kif1c;Kif1b;Kif1a	11	1	1	1	1	1	1	0	1	1	1	1	1	1	1	0	1	1	1	1	1	1	1	0	1	1	1	1	3.1	3.1	3.1	47.088	425	425;1112;1150;1689;1697;1698;1698;1791;1100;1695;1816	3.08			11	1			0	4.6867
A0A087WQN7;F8VQ87;P97789	A0A087WQN7;F8VQ87;P97789	2;2;2	2;2;2	2;2;2	5-3 exoribonuclease 1	Xrn1	3	2	2	2	1	1	1	1	1	2	1	1	1	1	1	1	1	2	1	1	1	1	1	1	1	2	1	1	1.6	1.6	1.6	194.3	1719	1719;1723;1719	2.87		6	7	1		1	0.00087642	1.9085
Q3U607;A0A087WQT6;O89110	Q3U607;A0A087WQT6;O89110	2;2;2	2;2;2	2;2;2	Caspase-8;Caspase-8 subunit p18;Caspase-8 subunit p10	Casp8	3	2	2	2	1	0	0	0	2	0	0	1	1	0	0	0	2	0	0	1	1	0	0	0	2	0	0	1	3.3	3.3	3.3	55.356	480	480;500;480	4				4			0	4.8558
Q05DJ9;A0A087WRC0;Q64514	Q05DJ9;A0A087WRC0;Q64514	2;2;2	2;2;2	2;2;2	Tripeptidyl-peptidase 2	Tpp2	3	2	2	2	1	1	2	2	1	2	0	1	1	1	2	2	1	2	0	1	1	1	2	2	1	2	0	1	5.8	5.8	5.8	65.553	607	607;883;1262	2.43		8	6				0	12.708
A0A087WRY3;Q80XU3	A0A087WRY3;Q80XU3	1;1	1;1	1;1	Nuclear ubiquitous casein and cyclin-dependent kinase substrate 1	Nucks1	2	1	1	1	0	0	0	0	1	1	0	1	0	0	0	0	1	1	0	1	0	0	0	0	1	1	0	1	6.4	6.4	6.4	26.184	233	233;234	3.8			3	1		1	0	2.4142
A0A087WRZ5;Q8R0B4;Q8BLD4;Q6VYI5;Q6VYI4;Q544R5;Q921F2;A0A087WRP4;H3BJV1;A0A087WSH7;A0A087WQA5;A0A087WR97;A0A087WS74;A0A087WSE4	A0A087WRZ5;Q8R0B4;Q8BLD4;Q6VYI5;Q6VYI4;Q544R5;Q921F2;A0A087WRP4;H3BJV1;A0A087WSH7;A0A087WQA5;A0A087WR97	5;5;5;5;5;5;5;4;4;4;4;3;2;1	5;5;5;5;5;5;5;4;4;4;4;3;2;1	5;5;5;5;5;5;5;4;4;4;4;3;2;1	TAR DNA-binding protein 43	Tardbp	14	5	5	5	4	2	0	1	3	2	1	2	4	2	0	1	3	2	1	2	4	2	0	1	3	2	1	2	14	14	14	32.177	285	285;295;298;302;304;414;414;138;140;175;200;243;128;149	4.1		1	6	7	2	4	0	31.766
A0A087WS46;O70251	A0A087WS46;O70251	2;2	2;2	2;2	Elongation factor 1-beta	Eef1b2;Eef1b	2	2	2	2	2	1	1	0	2	1	1	1	2	1	1	0	2	1	1	1	2	1	1	0	2	1	1	1	4.3	4.3	4.3	20.136	184	184;225	3.93		1	6	3	1	3	0.0016077	1.562
A0A087WS55;Q6ZQF0	A0A087WS55;Q6ZQF0	2;2	2;2	2;2	DNA topoisomerase 2-binding protein 1	Topbp1	2	2	2	2	1	1	1	1	1	1	1	2	1	1	1	1	1	1	1	2	1	1	1	1	1	1	1	2	10.1	10.1	10.1	28.353	257	257;1515	2.67		9	10	2			0	2.8806
A0A087WSE3;E9QQ25;Q62407	A0A087WSE3;E9QQ25;Q62407	2;2;2	2;2;2	2;2;2	Striated muscle-specific serine/threonine-protein kinase	Speg	3	2	2	2	0	0	0	1	0	1	0	0	0	0	0	1	0	1	0	0	0	0	0	1	0	1	0	0	0.9	0.9	0.9	328.32	3010	3010;3262;3262	2.5		1	1				0.0012376	1.6682
A0A087WSS5;A0A087WSE8;Q9D902	A0A087WSS5;A0A087WSE8;Q9D902	1;1;1	1;1;1	1;1;1	General transcription factor IIE subunit 2	Gtf2e2	3	1	1	1	1	1	1	1	1	1	1	1	1	1	1	1	1	1	1	1	1	1	1	1	1	1	1	1	21	21	21	6.6804	62	62;127;292	2.32		13	6				0	3.8266
A0A087WSQ7;A0A087WSG5;P51949	A0A087WSQ7;A0A087WSG5;P51949	1;1;1	1;1;1	1;1;1	CDK-activating kinase assembly factor MAT1	Mnat1	3	1	1	1	1	1	1	1	1	0	1	1	1	1	1	1	1	0	1	1	1	1	1	1	1	0	1	1	8.6	8.6	8.6	10.598	93	93;249;309	1	7						1	-2
A0A087WSK7;Q9CQZ0;Q921I0	A0A087WSK7;Q9CQZ0;Q921I0	1;1;1	1;1;1	1;1;1	ORM1-like protein 2;ORM1-like protein 1	Gm28778;Ormdl2;Ormdl1	3	1	1	1	1	1	1	1	1	1	1	1	1	1	1	1	1	1	1	1	1	1	1	1	1	1	1	1	6.4	6.4	6.4	25.715	233	233;153;153	3.9			13	41	3	2	0	9.2714
A0A087WSK9;B2RR53;G5E828;Q8VDS7	A0A087WSK9;B2RR53;G5E828;Q8VDS7	1;1;1;1	1;1;1;1	1;1;1;1	Centrosomal protein CEP57L1	Cep57l1	4	1	1	1	0	0	0	0	1	1	0	0	0	0	0	0	1	1	0	0	0	0	0	0	1	1	0	0	3.8	3.8	3.8	27.616	235	235;400;429;400	3			2				0.00086096	1.833
Q8C3V4;A0A087WSP5;P42225;Q8CFQ1;A0A087WRI1	Q8C3V4;A0A087WSP5;P42225	6;6;6;2;1	1;1;1;1;0	1;1;1;1;0	Signal transducer and activator of transcription;Signal transducer and activator of transcription 1	Stat1	5	6	1	1	2	4	2	3	2	3	4	2	0	0	0	0	0	0	1	0	0	0	0	0	0	0	1	0	7.2	1.7	1.7	87.314	749	749;755;749;243;131	2		1					0.0023319	1.423
S4R294;S4R2J9;A0A0A0MQ79;Q3TLH4;S4R2L9;S4R209;S4R2E2;S4R298	S4R294;S4R2J9;A0A0A0MQ79;Q3TLH4	15;15;15;15;5;5;4;1	15;15;15;15;5;5;4;1	15;15;15;15;5;5;4;1	Protein PRRC2C	Prrc2c	8	15	15	15	10	7	4	7	7	8	7	10	10	7	4	7	7	8	7	10	10	7	4	7	7	8	7	10	7.4	7.4	7.4	298.11	2724	2724;2765;2844;2846;1276;1515;564;149	3.28		28	29	26	10	3	0	46.475
A0A0G2JFY0;A0A0A0MQ80;Q3UMC0	A0A0G2JFY0;A0A0A0MQ80;Q3UMC0	1;1;1	1;1;1	1;1;1	Spermatogenesis-associated protein 5	Spata5	3	1	1	1	1	0	0	0	1	1	0	1	1	0	0	0	1	1	0	1	1	0	0	0	1	1	0	1	1.9	1.9	1.9	91.287	842	842;892;893	3			4				0	3.4877
A0A0A0MQ89	A0A0A0MQ89	1	1	1		Actr5	1	1	1	1	0	1	1	0	1	1	1	1	0	1	1	0	1	1	1	1	0	1	1	0	1	1	1	1	3.6	3.6	3.6	68.158	608	608	2.86		1	6				0.0077684	0.94841
A0A0A0MQ97;G3X9C2	A0A0A0MQ97;G3X9C2	1;1	1;1	1;1	F-box only protein 50	Nccrp1	2	1	1	1	0	0	0	0	0	1	0	0	0	0	0	0	0	1	0	0	0	0	0	0	0	1	0	0	4.1	4.1	4.1	33.027	291	291;266	3			1				0.0023059	1.3739
G3UYW3;A0A0A0MQ98;G3UZM1;Q69ZK6	G3UYW3;A0A0A0MQ98;G3UZM1;Q69ZK6	2;2;2;2	2;2;2;2	2;2;2;2	Probable JmjC domain-containing histone demethylation protein 2C	Jmjd1c	4	2	2	2	2	0	0	1	1	0	0	1	2	0	0	1	1	0	0	1	2	0	0	1	1	0	0	1	3.2	3.2	3.2	82.239	744	744;2530;2531;2350	4.4				4		1	0.0019992	1.5373
F6RL59;F6RCJ3;F6YKN8;F6Q750;A0A0A0MQA6;F7ACR9;E9QNP1;B1ARU1;E9QA63;B1ARU4;E9PVY8;Q9QXZ0	F6RL59;F6RCJ3;F6YKN8;F6Q750;A0A0A0MQA6;F7ACR9;E9QNP1;B1ARU1;E9QA63;B1ARU4;E9PVY8;Q9QXZ0	1;1;1;1;1;1;1;1;1;1;1;1	1;1;1;1;1;1;1;1;1;1;1;1	1;1;1;1;1;1;1;1;1;1;1;1	Microtubule-actin cross-linking factor 1	Macf1	12	1	1	1	1	1	1	1	1	1	1	1	1	1	1	1	1	1	1	1	1	1	1	1	1	1	1	1	5.4	5.4	5.4	37.568	349	349;452;544;4429;5328;5333;5478;5895;7351;7353;7355;7354	2.18		18	4				0	20.302
A0A0A0MQB0;Q4PJX1	A0A0A0MQB0;Q4PJX1	2;2	2;2	2;2	Protein odr-4 homolog	BC003331;Odr4	2	2	2	2	1	1	1	0	1	1	1	1	1	1	1	0	1	1	1	1	1	1	1	0	1	1	1	1	8.3	8.3	8.3	38.111	339	339;447	3.62			5	2		1	0	3.862
A0A0A0MQC9;Q9D0R8	A0A0A0MQC9;Q9D0R8	2;2	2;2	2;2	Protein LSM12 homolog	Lsm12	2	2	2	2	0	2	1	1	1	2	1	1	0	2	1	1	1	2	1	1	0	2	1	1	1	2	1	1	22.6	22.6	22.6	15.362	137	137;195	2.2		8	2				0	6.9446
A2AHC4;A0A0A0MQE5;A2AHC3	A2AHC4;A0A0A0MQE5;A2AHC3	1;1;1	1;1;1	1;1;1	Calmodulin-regulated spectrin-associated protein 1	Camsap1	3	1	1	1	1	1	0	0	1	1	1	1	1	1	0	0	1	1	1	1	1	1	0	0	1	1	1	1	1	1	1	119.73	1077	1077;1582;1581	3.1			9	1			0.0029663	1.1656
D3YYA4;D3Z035;G8JL82;A0A0A0MQF2;Q8BHY3	D3YYA4;D3Z035;G8JL82;A0A0A0MQF2;Q8BHY3	1;1;1;1;1	1;1;1;1;1	1;1;1;1;1	Anoctamin;Anoctamin-1	Ano1	5	1	1	1	1	0	0	0	0	0	0	0	1	0	0	0	0	0	0	0	1	0	0	0	0	0	0	0	4.8	4.8	4.8	26.332	230	230;290;1014;1017;960	5.5					1	1	0.0019623	1.4644
S4R257;S4R1W1;D2KHZ9;A0A0A0MQF6;P16858	S4R257;S4R1W1;D2KHZ9;A0A0A0MQF6;P16858	1;1;1;1;1	1;1;1;1;1	1;1;1;1;1	Glyceraldehyde-3-phosphate dehydrogenase	Gapdh;Gm3839;GAPDH	5	1	1	1	1	1	0	1	1	0	0	1	1	1	0	1	1	0	0	1	1	1	0	1	1	0	0	1	5.4	5.4	5.4	29.939	280	280;333;333;359;333	3		1	5	1			0	2.6384
A0A0A0MQF7;Q3TJL3;Q8K207	A0A0A0MQF7;Q3TJL3;Q8K207	1;1;1	1;1;1	1;1;1	Uncharacterized protein C1orf21 homolog	1700025G04Rik	3	1	1	1	1	0	0	0	0	0	0	0	1	0	0	0	0	0	0	0	1	0	0	0	0	0	0	0	19.2	19.2	19.2	8.7407	78	78;121;121	6						1	0	2.1305
A0A0A0MQG1;D3YYU8;A0A0B4J1L4	A0A0A0MQG1;D3YYU8;A0A0B4J1L4	2;2;1	2;2;1	2;2;1	Obscurin-like protein 1	Obsl1	3	2	2	2	0	1	1	0	1	0	1	1	0	1	1	0	1	0	1	1	0	1	1	0	1	0	1	1	1.6	1.6	1.6	128	1162	1162;1804;1025	3			5				0.0043557	1.0704
A0A0A0MQG6;B1ARD6	A0A0A0MQG6;B1ARD6	2;2	2;2	2;2		Slfn9	2	2	2	2	1	1	1	1	0	1	1	1	1	1	1	1	0	1	1	1	1	1	1	1	0	1	1	1	4.4	4.4	4.4	72.659	641	641;910	4			2	7		1	0	5.7454
A0A0A0MQL5;A0A0A0MQJ4;Q501J7	A0A0A0MQL5;A0A0A0MQJ4;Q501J7	3;3;3	3;3;3	3;3;3	Phosphatase and actin regulator 4	Phactr4	3	3	3	3	1	2	1	1	1	2	1	1	1	2	1	1	1	2	1	1	1	2	1	1	1	2	1	1	15.9	15.9	15.9	16.951	157	157;298;694	3.41			12	3	2		0	10.251
A0A0A0MQJ6;A2A8R7;B2RX14	A0A0A0MQJ6;A2A8R7;B2RX14	2;2;2	2;2;2	2;2;2	Terminal uridylyltransferase 4	Zcchc11	3	2	2	2	1	0	0	0	1	0	0	1	1	0	0	0	1	0	0	1	1	0	0	0	1	0	0	1	2.3	2.3	2.3	112.5	1006	1006;1648;1644	3		1	2	1			0.00087489	1.9004
E9Q3W5;X1WI15;A0A0A0MQK0;Q3TYS2	E9Q3W5;X1WI15;A0A0A0MQK0;Q3TYS2	1;1;1;1	1;1;1;1	1;1;1;1	Uncharacterized protein C17orf62 homolog	BC017643	4	1	1	1	1	1	1	1	1	1	1	1	1	1	1	1	1	1	1	1	1	1	1	1	1	1	1	1	6.9	6.9	6.9	12.413	116	116;131;150;187	4.44			9	17	20	6	0.0016327	1.6209
A0A0A0MQM0;P63242;Q8BGY2	A0A0A0MQM0;P63242;Q8BGY2	2;2;1	2;2;1	2;2;1	Eukaryotic translation initiation factor 5A;Eukaryotic translation initiation factor 5A-1;Eukaryotic translation initiation factor 5A-2	Eif5a;Eif5a2	3	2	2	2	2	2	1	1	1	0	2	2	2	2	1	1	1	0	2	2	2	2	1	1	1	0	2	2	22.1	22.1	22.1	16.302	149	149;154;153	2.06	8	1	7	1			0	17.16
A0A0A0MQM3;F2Z456;Q9DCN2	A0A0A0MQM3;F2Z456;Q9DCN2	1;1;1	1;1;1	1;1;1	NADH-cytochrome b5 reductase;NADH-cytochrome b5 reductase 3;NADH-cytochrome b5 reductase 3 membrane-bound form;NADH-cytochrome b5 reductase 3 soluble form	Cyb5r3	3	1	1	1	1	0	0	0	0	0	0	0	1	0	0	0	0	0	0	0	1	0	0	0	0	0	0	0	11.9	11.9	11.9	16.22	143	143;313;301	6						1	0.00045579	2.0984
A0A0A6YVR9;V9GXE6;P09925	A0A0A6YVR9;V9GXE6;P09925	1;1;1	1;1;1	1;1;1	Surfeit locus protein 1	Surf1	3	1	1	1	1	0	0	0	0	1	0	0	1	0	0	0	0	1	0	0	1	0	0	0	0	1	0	0	4.2	4.2	4.2	27.146	240	240;248;306	5					2		0.0043573	1.0718
A0A0A6YVS2;Q921L3	A0A0A6YVS2;Q921L3	1;1	1;1	1;1	Transmembrane and coiled-coil domain-containing protein 1	Tmco1	2	1	1	1	1	1	0	1	0	1	1	1	1	1	0	1	0	1	1	1	1	1	0	1	0	1	1	1	7	7	7	22.283	200	200;188	4			1	6	1		0.0016168	1.5856
A0A0A6YVU8;Q9JKV1;D3YUD8	A0A0A6YVU8;Q9JKV1;D3YUD8	3;3;2	3;3;2	3;3;2	Proteasomal ubiquitin receptor ADRM1	Gm9774;Adrm1	3	3	3	3	1	2	2	2	1	2	1	1	1	2	2	2	1	2	1	1	1	2	2	2	1	2	1	1	12.3	12.3	12.3	42.147	407	407;407;309	3.1		15	23	7	5	1	0	122.45
A0A0A6YVW2;A0A0A6YW54;Q9DC22	A0A0A6YVW2;A0A0A6YW54;Q9DC22	1;1;1	1;1;1	1;1;1	DDB1- and CUL4-associated factor 6	Dcaf6	3	1	1	1	0	1	0	0	0	0	0	1	0	1	0	0	0	0	0	1	0	1	0	0	0	0	0	1	8.6	8.6	8.6	15.958	151	151;283;876	3			2				0.0086987	0.88071
A0A0A6YWD3;A0A0A6YVZ7;Q8C735	A0A0A6YWD3;A0A0A6YVZ7;Q8C735	1;1;1	1;1;1	1;1;1	Protein lin-9 homolog	Lin9	3	1	1	1	0	0	0	0	1	0	0	0	0	0	0	0	1	0	0	0	0	0	0	0	1	0	0	0	1.9	1.9	1.9	58.886	518	518;558;542	3			1				0.00088028	1.9322
E9QKR1;A0A0A6YW06;J3QNM3;E9QKQ9;E9QLZ9;Q03173;A0A0A6YXC8;A0A0A6YVZ6;P70429	E9QKR1;A0A0A6YW06;J3QNM3;E9QKQ9;E9QLZ9;Q03173;A0A0A6YXC8	3;3;3;3;3;3;2;1;1	3;3;3;3;3;3;2;1;1	3;3;3;3;3;3;2;1;1	Protein enabled homolog	Enah	9	3	3	3	2	3	1	2	0	1	1	1	2	3	1	2	0	1	1	1	2	3	1	2	0	1	1	1	4.3	4.3	4.3	62.24	562	562;785;789;789;804;802;524;229;414	3.08		2	8	3			0	2.2839
A0A0A6YW28;P35123;A0A0A6YW63;A0A0A6YWM7	A0A0A6YW28;P35123;A0A0A6YW63	3;3;2;1	3;3;2;1	3;3;2;1	Ubiquitin carboxyl-terminal hydrolase;Ubiquitin carboxyl-terminal hydrolase 4	Usp4	4	3	3	3	0	1	0	2	0	1	1	1	0	1	0	2	0	1	1	1	0	1	0	2	0	1	1	1	4.9	4.9	4.9	103.72	915	915;962;190;394	4.5			1	2	2	1	0	4.9439
A0A0A6YW80;G3X8Y3;Q80UM3	A0A0A6YW80;G3X8Y3;Q80UM3	1;1;1	1;1;1	1;1;1	N-alpha-acetyltransferase 15, NatA auxiliary subunit	Naa15	3	1	1	1	0	0	0	0	0	0	0	1	0	0	0	0	0	0	0	1	0	0	0	0	0	0	0	1	2	2	2	95.295	815	815;865;865	6						1	0.0099315	0.8261
A0A0A6YWA9;P08752	A0A0A6YWA9;P08752	3;3	3;3	3;3	Guanine nucleotide-binding protein G(i) subunit alpha-2	Gnai2	2	3	3	3	3	0	0	2	2	2	1	1	3	0	0	2	2	2	1	1	3	0	0	2	2	2	1	1	28.1	28.1	28.1	18.475	160	160;355	4.13			2	10	2	1	0	10.052
E9QNQ4;A0A0A6YWG7;Q8CHG7	E9QNQ4;A0A0A6YWG7;Q8CHG7	1;1;1	1;1;1	1;1;1	Rap guanine nucleotide exchange factor 2	Rapgef2	3	1	1	1	1	1	1	0	1	1	1	1	1	1	1	0	1	1	1	1	1	1	1	0	1	1	1	1	0.6	0.6	0.6	166.43	1494	1494;1644;1496	3			7				0.0016221	1.6004
A0A0A6YWN9;E9Q9M5;A0A0A6YWX1;J3KMM1;Q3UJD6	A0A0A6YWN9;E9Q9M5;A0A0A6YWX1;J3KMM1;Q3UJD6	3;3;3;3;3	3;3;3;3;3	3;3;3;3;3	Ubiquitin carboxyl-terminal hydrolase;Ubiquitin carboxyl-terminal hydrolase 19	Usp19	5	3	3	3	2	1	1	2	1	1	1	2	2	1	1	2	1	1	1	2	2	1	1	2	1	1	1	2	5.1	5.1	5.1	110.47	991	991;1299;1322;1324;1360	3.39			21	5		2	0	9.1384
A0A0A6YWP6;A0A0A6YX18;Q8BVE3	A0A0A6YWP6;A0A0A6YX18;Q8BVE3	1;1;1	1;1;1	1;1;1	V-type proton ATPase subunit H	Atp6v1h	3	1	1	1	0	0	0	0	1	1	0	0	0	0	0	0	1	1	0	0	0	0	0	0	1	1	0	0	2.9	2.9	2.9	50.811	441	441;465;483	3			2				0.0012542	1.7163
A0A0A6YWY0;A6H6A9	A0A0A6YWY0;A6H6A9	1;1	1;1	1;1	Rab GTPase-activating protein 1-like	Rabgap1l	2	1	1	1	0	1	1	0	1	1	1	1	0	1	1	0	1	1	1	1	0	1	1	0	1	1	1	1	7.5	7.5	7.5	15.864	147	147;815	2.86		1	6				0.0019662	1.4646
A0A0A6YXL3;Q5M9K9;A0A0A6YX26;P62900	A0A0A6YXL3;Q5M9K9;A0A0A6YX26;P62900	2;2;2;2	2;2;2;2	2;2;2;2	60S ribosomal protein L31	Rpl31	4	2	2	2	1	2	0	1	1	0	0	1	1	2	0	1	1	0	0	1	1	2	0	1	1	0	0	1	19.5	19.5	19.5	9.9416	87	87;125;129;125	4.38			2	2	3	1	0	2.1194
A0A0A6YX67;Q8BFX3	A0A0A6YX67;Q8BFX3	1;1	1;1	1;1	BTB/POZ domain-containing protein KCTD3	Kctd3	2	1	1	1	0	0	0	0	1	1	0	1	0	0	0	0	1	1	0	1	0	0	0	0	1	1	0	1	2.1	2.1	2.1	56.745	522	522;815	4				3			0.0087382	0.90251
A0A0A6YY28;A0A0A6YX73;Q8K1M3;P12367	A0A0A6YY28;A0A0A6YX73;Q8K1M3;P12367	2;2;2;2	2;2;2;2	2;2;2;2	cAMP-dependent protein kinase type II-alpha regulatory subunit	Prkar2a	4	2	2	2	2	1	0	1	1	0	1	1	2	1	0	1	1	0	1	1	2	1	0	1	1	0	1	1	11	11	11	23.012	200	200;380;402;401	4.62				5	1	2	0.0012589	1.7305
A0A0A6YXM5;A0A0A6YXP4;A0A0A6YWY4;A0A0A6YWP7;Q6PGA0	A0A0A6YXM5;A0A0A6YXP4;A0A0A6YWY4;A0A0A6YWP7;Q6PGA0	2;1;1;1;1	2;1;1;1;1	2;1;1;1;1	REST corepressor 3	Rcor3	5	2	2	2	1	1	1	1	0	2	2	1	1	1	1	1	0	2	2	1	1	1	1	1	0	2	2	1	4.9	4.9	4.9	60.899	551	551;281;351;447;451	2		11					0	9.1376
A0A0A6YY47;E9QB01;A0A0A6YY91;P13595;A0A0A6YWU2;E9Q589	A0A0A6YY47;E9QB01;A0A0A6YY91;P13595	4;4;4;4;1;1	4;4;4;4;1;1	4;4;4;4;1;1	Neural cell adhesion molecule 1	Ncam1	6	4	4	4	3	2	2	2	3	2	2	2	3	2	2	2	3	2	2	2	3	2	2	2	3	2	2	2	7.7	7.7	7.7	93.491	848	848;849;1089;1115;605;725	3.46			26	8		3	0	10.529
A0A0A6YY66;Q8BSN6;O70480	A0A0A6YY66;Q8BSN6;O70480	1;1;1	1;1;1	1;1;1	Vesicle-associated membrane protein 4	Vamp4	3	1	1	1	1	0	0	0	0	0	0	0	1	0	0	0	0	0	0	0	1	0	0	0	0	0	0	0	15	15	15	11.346	100	100;141;141	5.5					1	1	0	10.538
A0A0B4J1E2;Q9CSN1	A0A0B4J1E2;Q9CSN1	2;2	2;2	2;2	SNW domain-containing protein 1	Snw1	2	2	2	2	2	2	2	2	2	1	2	1	2	2	2	2	2	1	2	1	2	2	2	2	2	1	2	1	6	6	6	61.461	536	536;536	2.93		7	15	5			0	16.589
A0A0B4J1E4;Q5U431	A0A0B4J1E4;Q5U431	1;1	1;1	1;1	G-protein coupled receptor 39	Gpr39	2	1	1	1	1	1	0	0	1	1	1	1	1	1	0	0	1	1	1	1	1	1	0	0	1	1	1	1	2.6	2.6	2.6	51.585	456	456;456	3.62			3	5			0	5.7458
A0A0B4J1F2;A0A0B4J1M9;P27546;A0A0G2JFH2;A0A0G2JDN7;E9PZ43;A0A0G2JFT4;A0A0G2JG35;Q78TF3	A0A0B4J1F2;A0A0B4J1M9;P27546	17;17;17;6;5;5;4;4;1	17;17;17;6;5;5;4;4;1	17;17;17;6;5;5;4;4;1	Microtubule-associated protein;Microtubule-associated protein 4	Map4	9	17	17	17	9	9	5	10	10	8	5	10	9	9	5	10	10	8	5	10	9	9	5	10	10	8	5	10	23.9	23.9	23.9	117.23	1123	1123;1124;1125;1441;902;933;276;290;99	3.66		15	49	44	19	7	0	161.58
A0A0D2X7Z2;Q9CY45	A0A0D2X7Z2;Q9CY45	1;1	1;1	1;1	Protein-lysine N-methyltransferase N6amt2	N6amt2	2	1	1	1	0	0	1	0	1	1	1	1	0	0	1	0	1	1	1	1	0	0	1	0	1	1	1	1	4.9	4.9	4.9	25.763	224	224;214	3			5				0.0087169	0.89326
A0A0G2JDI9;P55096	A0A0G2JDI9;P55096	1;1	1;1	1;1	ATP-binding cassette sub-family D member 3	Abcd3	2	1	1	1	1	1	1	1	1	1	1	1	1	1	1	1	1	1	1	1	1	1	1	1	1	1	1	1	1.5	1.5	1.5	62.697	549	549;659	3		2	8	2			0.0022989	1.3602
A0A0G2JDS8;P97931	A0A0G2JDS8;P97931	2;1	2;1	2;1	Uracil-DNA glycosylase	Ung	2	2	2	2	0	2	2	0	2	1	2	2	0	2	2	0	2	1	2	2	0	2	2	0	2	1	2	2	21.2	21.2	21.2	14.933	132	132;306	3			13				0	5.2858
A0A0H2UH17;A0A0G2JDV6;Q80X50;A0A0G2JE24;A0A0G2JDT1;A0A0G2JGD0;A0A0G2JG47	A0A0H2UH17;A0A0G2JDV6;Q80X50	6;6;6;1;1;1;1	6;6;6;1;1;1;1	6;6;6;1;1;1;1	Ubiquitin-associated protein 2-like	Ubap2l	7	6	6	6	5	3	2	2	2	3	2	2	5	3	2	2	2	3	2	2	5	3	2	2	2	3	2	2	7.6	7.6	7.6	103.94	983	983;1067;1107;50;57;81;105	3.24		3	21	1	3	1	0	22.728
A0A0G2JDV8;Q9DAW9	A0A0G2JDV8;Q9DAW9	1;1	1;1	1;1	Calponin-3	Cnn3	2	1	1	1	1	0	0	0	0	0	0	0	1	0	0	0	0	0	0	0	1	0	0	0	0	0	0	0	3.2	3.2	3.2	31.395	284	284;330	5.5					1	1	0	2.4692
A0A0G2JDV9;Q3TET3;O35639	A0A0G2JDV9;Q3TET3;O35639	1;1;1	1;1;1	1;1;1	Annexin;Annexin A3	Anxa3	3	1	1	1	1	1	1	1	1	1	1	1	1	1	1	1	1	1	1	1	1	1	1	1	1	1	1	1	20.5	20.5	20.5	8.5637	78	78;180;323	4.8				6	6	3	0	3.6456
A0A0G2JDW7;Q6ZWU9;A0A0G2JG29	A0A0G2JDW7;Q6ZWU9;A0A0G2JG29	4;4;3	2;2;2	2;2;2	40S ribosomal protein S27	Rps27	3	4	2	2	4	1	1	1	0	0	0	1	2	0	0	0	0	0	0	0	2	0	0	0	0	0	0	0	41.5	15.9	15.9	9.2327	82	82;84;83	5.67					1	2	0.00084353	1.7511
E9QKG6;A0A0G2JDZ9;E9Q804;Q99NH0	E9QKG6;A0A0G2JDZ9;E9Q804;Q99NH0	4;4;4;4	4;4;4;4	4;4;4;4	Ankyrin repeat domain-containing protein 17	Ankrd17	4	4	4	4	2	3	2	2	2	2	2	2	2	3	2	2	2	2	2	2	2	3	2	2	2	2	2	2	2.4	2.4	2.4	246.62	2352	2352;2494;2602;2603	2.78		8	14			1	0	14.154
A0A0G2JE53;A0A0G2JGL8;Q99PU8	A0A0G2JE53;A0A0G2JGL8;Q99PU8	1;1;1	1;1;1	1;1;1	Putative ATP-dependent RNA helicase DHX30	Dhx30	3	1	1	1	1	1	0	0	1	1	0	1	1	1	0	0	1	1	0	1	1	1	0	0	1	1	0	1	5.7	5.7	5.7	19.553	175	175;1186;1217	3.2			4	1			0.0023104	1.3815
A0A0G2JEG2;Q3TCX3	A0A0G2JEG2;Q3TCX3	1;1	1;1	1;1	UPF0469 protein KIAA0907	Kiaa0907	2	1	1	1	1	1	1	1	1	1	0	1	1	1	1	1	1	1	0	1	1	1	1	1	1	1	0	1	3	3	3	45.423	432	432;612	3.29			5	2			0	5.7101
A0A0G2JEG3;Q8VE96	A0A0G2JEG3;Q8VE96	1;1	1;1	1;1	Solute carrier family 35 member F6	Slc35f6	2	1	1	1	1	0	0	1	0	1	1	1	1	0	0	1	0	1	1	1	1	0	0	1	0	1	1	1	4.1	4.1	4.1	35.25	319	319;372	4.88				2	5	1	0.0023184	1.399
A0A0G2JEJ6;A0A0G2JGH2;A0A0G2JGA8;Q0VBK8;Q64261	A0A0G2JEJ6;A0A0G2JGH2;A0A0G2JGA8;Q0VBK8;Q64261	1;1;1;1;1	1;1;1;1;1	1;1;1;1;1	Cyclin-dependent kinase 6	Cdk6	5	1	1	1	1	1	1	1	1	1	1	1	1	1	1	1	1	1	1	1	1	1	1	1	1	1	1	1	34.8	34.8	34.8	2.5297	23	23;29;82;326;326	3.58		3	16	11	5	1	0	2.3288
D3Z629;S4R1R7;A0A0G2JES3;Q5EBQ6;P51410	D3Z629;S4R1R7;A0A0G2JES3;Q5EBQ6;P51410	1;1;1;1;1	1;1;1;1;1	1;1;1;1;1	60S ribosomal protein L9	Rpl9;Rpl9-ps1	5	1	1	1	0	1	0	0	1	0	1	1	0	1	0	0	1	0	1	1	0	1	0	0	1	0	1	1	7.2	7.2	7.2	19.091	166	166;191;191;192;192	3			4				0.0016441	1.6463
A0A0G2JEU1;Q544B1;P47738;A0A0G2JF60;D3YYF3;A0A0G2JFQ0	A0A0G2JEU1;Q544B1;P47738;A0A0G2JF60	5;5;5;3;1;1	5;5;5;3;1;1	5;5;5;3;1;1	Aldehyde dehydrogenase, mitochondrial	Aldh2	6	5	5	5	5	2	1	1	2	2	1	5	5	2	1	1	2	2	1	5	5	2	1	1	2	2	1	5	10.8	10.8	10.8	51.349	471	471;519;519;196;185;229	5.27				5	14	14	0	18.883
A0A0G2JGI2;A0A0G2JEV2;O35216	A0A0G2JGI2;A0A0G2JEV2;O35216	1;1;1	1;1;1	1;1;1	Histone H3-like centromeric protein A	Cenpa	3	1	1	1	1	0	0	1	1	1	1	1	1	0	0	1	1	1	1	1	1	0	0	1	1	1	1	1	11.1	11.1	11.1	11.552	99	99;130;134	4				6			0	2.6028
A0A0G2JEW0;A0A0G2JH13;Q8CJ26	A0A0G2JEW0;A0A0G2JH13;Q8CJ26	1;1;1	1;1;1	1;1;1	Death domain-containing membrane protein NRADD	Nradd	3	1	1	1	1	0	0	0	1	0	0	1	1	0	0	0	1	0	0	1	1	0	0	0	1	0	0	1	20.3	20.3	20.3	6.7096	59	59;200;228	4.83				3	1	2	0.001626	1.6097
A0A0G2JEY4;Q9CXL3	A0A0G2JEY4;Q9CXL3	3;3	3;3	3;3	Uncharacterized protein C7orf50 homolog		2	3	3	3	1	1	1	1	2	2	1	1	1	1	1	1	2	2	1	1	1	1	1	1	2	2	1	1	20.8	20.8	20.8	20.03	178	178;195	3.81			8	10	2	1	0	29.818
A0A0G2JEY6;Q9D1R9;A0A0G2JGY8;D3YWC0	A0A0G2JEY6;Q9D1R9;A0A0G2JGY8	3;3;2;1	3;3;2;1	3;3;2;1	60S ribosomal protein L34	Rpl34	4	3	3	3	3	1	1	2	3	2	2	2	3	1	1	2	3	2	2	2	3	1	1	2	3	2	2	2	30	30	30	10.215	90	90;117;59;118	3.68		1	11	9	3	1	0	3.3478
Q6PFA1;Q9JIF6;A0A0G2JF29;A0A0G2JG79;Q3TVF4;P53612	Q6PFA1;Q9JIF6;A0A0G2JF29;A0A0G2JG79;Q3TVF4;P53612	1;1;1;1;1;1	1;1;1;1;1;1	1;1;1;1;1;1	Geranylgeranyl transferase type-2 subunit beta	Rabggtb	6	1	1	1	1	1	0	0	1	1	0	0	1	1	0	0	1	1	0	0	1	1	0	0	1	1	0	0	7.6	7.6	7.6	14.804	132	132;153;162;205;331;339	2.75		1	3				0	3.184
A0A0G2JF71;Q4VAA9;Q8BP48	A0A0G2JF71;Q4VAA9;Q8BP48	1;1;1	1;1;1	1;1;1	Methionine aminopeptidase 1	Metap1	3	1	1	1	1	1	1	1	1	1	1	1	1	1	1	1	1	1	1	1	1	1	1	1	1	1	1	1	8.5	8.5	8.5	15.964	142	142;386;386	2.11	3	11	5				0	4.2777
A6PWK7;A0A0G2JFA5;A0A0G2JF42;A6PWK8;A6PWK9	A6PWK7;A0A0G2JFA5;A0A0G2JF42;A6PWK8;A6PWK9	6;6;5;5;4	3;3;3;3;3	3;3;3;3;3		Atrx	5	6	3	3	2	2	0	3	3	4	3	3	0	1	0	2	2	2	2	2	0	1	0	2	2	2	2	2	32.7	8.2	8.2	23.618	208	208;520;158;238;89	3		6	5	6			0	13.219
A0A0G2JFC3;E9QME5;E9QP19;Q99PP7	A0A0G2JFC3;E9QME5;E9QP19;Q99PP7	2;2;2;2	2;2;2;2	2;2;2;2	E3 ubiquitin-protein ligase TRIM33	Trim33	4	2	2	2	2	1	1	0	1	1	1	1	2	1	1	0	1	1	1	1	2	1	1	0	1	1	1	1	7.6	7.6	7.6	32.786	291	291;1123;1140;1142	3.1		1	7	2			0	2.9182
A0A0G2JFM9;E9PUK3;E9PUI5;Q8K012	A0A0G2JFM9;E9PUK3;E9PUI5;Q8K012	1;1;1;1	1;1;1;1	1;1;1;1	Formin-binding protein 1-like	Fnbp1l	4	1	1	1	0	0	0	0	0	1	0	0	0	0	0	0	0	1	0	0	0	0	0	0	0	1	0	0	3.5	3.5	3.5	51.158	451	451;551;609;605	3			1				0.00087222	1.8844
A0A0G2JFW6;Q6NXI6	A0A0G2JFW6;Q6NXI6	2;2	2;2	2;2	Regulation of nuclear pre-mRNA domain-containing protein 2	Rprd2	2	2	2	2	1	2	0	1	2	2	2	1	1	2	0	1	2	2	2	1	1	2	0	1	2	2	2	1	2.5	2.5	2.5	147.62	1386	1386;1469	3.67		2	3	12	1		0	9.9569
A0A0G2JG00;Q3TUE1;A0A0G2JGW9;A0A0G2JFY5;Q3UUU2;Q91WJ8;A0A0G2JFK2	A0A0G2JG00;Q3TUE1;A0A0G2JGW9;A0A0G2JFY5;Q3UUU2;Q91WJ8;A0A0G2JFK2	3;3;3;3;3;3;2	3;3;3;3;3;3;2	3;3;3;3;3;3;2	Far upstream element-binding protein 1	Fubp1	7	3	3	3	2	1	1	1	0	1	1	2	2	1	1	1	0	1	1	2	2	1	1	1	0	1	1	2	6.5	6.5	6.5	54.844	523	523;642;643;654;700;651;306	4.06			3	11	2	1	0	6.2503
A0A0G2JFZ4;E9Q7M2	A0A0G2JFZ4;E9Q7M2	1;1	1;1	1;1		Tsc22d2	2	1	1	1	0	1	0	0	1	1	0	1	0	1	0	0	1	1	0	1	0	1	0	0	1	1	0	1	1.6	1.6	1.6	75.37	745	745;769	3			5				0	2.6861
A0A0G2JG10;Q497W9;Q3UKJ6;O35286;A0A0G2JGQ5	A0A0G2JG10;Q497W9;Q3UKJ6;O35286;A0A0G2JGQ5	3;3;3;3;2	3;3;3;3;2	3;3;3;3;2	Pre-mRNA-splicing factor ATP-dependent RNA helicase DHX15	Dhx15	5	3	3	3	2	0	1	1	0	1	2	0	2	0	1	1	0	1	2	0	2	0	1	1	0	1	2	0	3.5	3.5	3.5	68.578	608	608;703;795;795;186	4			2	4		1	0	3.1808
E9PVP1;A0A0G2JG52	E9PVP1;A0A0G2JG52	5;5	5;5	5;5		Aim1	2	5	5	5	2	3	2	2	4	3	3	4	2	3	2	2	4	3	3	4	2	3	2	2	4	3	3	4	6.4	6.4	6.4	184.73	1691	1691;2065	3.09		10	20	12	1		0	41.862
A0A0G2JGC1;P63087;P62141;P62137	A0A0G2JGC1;P63087;P62141;P62137	1;1;1;1	1;1;1;1	1;1;1;1	Serine/threonine-protein phosphatase PP1-gamma catalytic subunit;Serine/threonine-protein phosphatase PP1-beta catalytic subunit;Serine/threonine-protein phosphatase PP1-alpha catalytic subunit	Ppp1cc;Ppp1cb;Ppp1ca	4	1	1	1	1	0	0	0	0	0	0	0	1	0	0	0	0	0	0	0	1	0	0	0	0	0	0	0	3.7	3.7	3.7	31.367	273	273;323;327;330	6						1	0	2.5967
Q80VB6;A0A0G2JGQ6;Q9JLM8;A0A0G2JGR9	Q80VB6;A0A0G2JGQ6;Q9JLM8	3;3;3;1	3;3;3;1	3;3;3;1	Serine/threonine-protein kinase DCLK1	Dclk1	4	3	3	3	2	1	1	1	1	2	1	3	2	1	1	1	1	2	1	3	2	1	1	1	1	2	1	3	6.9	6.9	6.9	40.38	363	363;739;756;111	4.25			1	8	2	1	0	4.2953
A0A0G2JGT1	A0A0G2JGT1	1	1	1			1	1	1	1	1	1	1	1	1	1	1	1	1	1	1	1	1	1	1	1	1	1	1	1	1	1	1	1	7.6	7.6	7.6	16.402	157	157	2.1		9	1				0.00045025	2.03
A0A0G2JGW6	A0A0G2JGW6	1	1	1			1	1	1	1	0	1	0	0	1	1	0	1	0	1	0	0	1	1	0	1	0	1	0	0	1	1	0	1	1.6	1.6	1.6	107.57	960	960	3			4				0	2.8474
A0A0G2JGX3;Q5I0W0;Q9CQQ7	A0A0G2JGX3;Q5I0W0;Q9CQQ7	1;1;1	1;1;1	1;1;1	ATP synthase F(0) complex subunit B1, mitochondrial	Atp5f1	3	1	1	1	1	0	0	1	1	1	1	0	1	0	0	1	1	1	1	0	1	0	0	1	1	1	1	0	5.7	5.7	5.7	13.804	122	122;256;256	1	5						1	-2
K3W4P2;A0A0G2JH17;Q6P4S8;A0A0G2JFR3	K3W4P2;A0A0G2JH17;Q6P4S8	3;3;3;1	3;3;3;1	3;3;3;1	Integrator complex subunit 1	Ints1	4	3	3	3	1	1	1	2	2	1	1	1	1	1	1	2	2	1	1	1	1	1	1	2	2	1	1	1	1.8	1.8	1.8	247.71	2220	2220;2222;2195;137	3.25		2	11	7			0	9.2628
A0A0H2UH19;Q5DW34;A0A0K0K1H2	A0A0H2UH19;Q5DW34	8;8;3	8;8;3	1;1;1	Histone-lysine N-methyltransferase EHMT1	Ehmt1	3	8	8	1	5	4	1	3	7	4	3	7	5	4	1	3	7	4	3	7	0	1	0	0	1	1	0	1	8.4	8.4	1.2	141.25	1289	1289;1296;286	2.98		13	18	12			0	32.364
E0CX72;A0A0H2UH25;Q3UXU7;F8WI52;Q80Z96	E0CX72;A0A0H2UH25;Q3UXU7;F8WI52;Q80Z96	2;2;2;2;2	2;2;2;2;2	2;2;2;2;2	Vang-like protein 1	Vangl1	5	2	2	2	1	1	1	2	1	1	2	1	1	1	1	2	1	1	2	1	1	1	1	2	1	1	2	1	16.8	16.8	16.8	15.096	137	137;393;476;526;526	3.5			8	8			0	23.223
A0A0J9YV86;A0A0J9YUF8;A0A0J9YUR2;A0A0J9YTU3;Q5SXY1;A0A0J9YV47;A0A0J9YUG8	A0A0J9YV86;A0A0J9YUF8;A0A0J9YUR2;A0A0J9YTU3;Q5SXY1	3;3;3;3;3;1;1	3;3;3;3;3;1;1	3;3;3;3;3;1;1	Cytospin-B	Specc1	7	3	3	3	2	1	1	1	1	1	1	1	2	1	1	1	1	1	1	1	2	1	1	1	1	1	1	1	4.9	4.9	4.9	79.486	710	710;781;978;1058;1067;121;407	3.29		9			2	3	0	7.5437
A0A0J9YTV1;A0A0J9YVJ6;E9Q9A5;G5E8N7;Q9JLV6	A0A0J9YTV1;A0A0J9YVJ6;E9Q9A5;G5E8N7;Q9JLV6	1;1;1;1;1	1;1;1;1;1	1;1;1;1;1	Bifunctional polynucleotide phosphatase/kinase;Polynucleotide 3-phosphatase;Polynucleotide 5-hydroxyl-kinase	Pnkp	5	1	1	1	1	1	1	1	1	1	1	1	1	1	1	1	1	1	1	1	1	1	1	1	1	1	1	1	6.7	6.7	6.7	19.124	180	180;426;486;522;522	3.47			8	7			0	4.6736
A0A0J9YTY0;A0A0J9YUL3;Q8C1B7;A0A0J9YUV6;A0A0J9YVA6	A0A0J9YTY0;A0A0J9YUL3;Q8C1B7;A0A0J9YUV6;A0A0J9YVA6	2;2;2;1;1	2;2;2;1;1	2;2;2;1;1	Septin-11	2011-09-01	5	2	2	2	2	0	0	1	1	1	0	1	2	0	0	1	1	1	0	1	2	0	0	1	1	1	0	1	5.4	5.4	5.4	48.978	425	425;432;431;97;204	4				6			0	3.8382
A0A0J9YU76;E9Q585;E9PX68	A0A0J9YU76;E9Q585;E9PX68	1;1;1	1;1;1	1;1;1		Slc4a1ap	3	1	1	1	0	0	0	0	0	0	0	1	0	0	0	0	0	0	0	1	0	0	0	0	0	0	0	1	21.5	21.5	21.5	14.972	135	135;715;744	6						1	0	9.3629
A0A0J9YU83;F7BJB9	A0A0J9YU83;F7BJB9	2;2	2;2	2;2		Morc3	2	2	2	2	0	2	1	1	2	0	1	2	0	2	1	1	2	0	1	2	0	2	1	1	2	0	1	2	3.7	3.7	3.7	98.509	869	869;942	2.55		5	6				0	7.4455
A0A0J9YUA3;Q8VD75	A0A0J9YUA3;Q8VD75	1;1	1;1	1;1	Huntingtin-interacting protein 1	Hip1	2	1	1	1	0	0	0	0	1	0	0	1	0	0	0	0	1	0	0	1	0	0	0	0	1	0	0	1	1.3	1.3	1.3	68.138	618	618;1029	3			2				0.0087474	0.90807
B9EJ54;A0A0J9YUD5;E9Q880	B9EJ54;A0A0J9YUD5	4;4;1	4;4;1	4;4;1		Nup205	3	4	4	4	2	2	1	1	1	3	1	2	2	2	1	1	1	3	1	2	2	2	1	1	1	3	1	2	2.7	2.7	2.7	227.46	2008	2008;2061;322	4.81			6	1	5	9	0	13.361
A0A0J9YUH6;A0A0J9YV27;Q9D1M1;Q545W2;P97304	A0A0J9YUH6;A0A0J9YV27;Q9D1M1;Q545W2;P97304	1;1;1;1;1	1;1;1;1;1	1;1;1;1;1	DNA-directed RNA polymerases I and III subunit RPAC2	Polr1d	5	1	1	1	0	1	1	0	1	1	0	1	0	1	1	0	1	1	0	1	0	1	1	0	1	1	0	1	30.3	30.3	30.3	3.7913	33	33;42;126;133;133	3			7				0.00085324	1.7877
A0A0J9YUQ8;CON__Q3SX14;P13020	A0A0J9YUQ8;CON__Q3SX14;P13020	1;1;1	1;1;1	1;1;1	Gelsolin	Gsn	3	1	1	1	1	1	1	1	1	0	1	1	1	1	1	1	1	0	1	1	1	1	1	1	1	0	1	1	1.2	1.2	1.2	62.354	568	568;781;780	3		2	11	2			1	-2
A0A0J9YUT8;Q8R3C6	A0A0J9YUT8;Q8R3C6	1;1	1;1	1;1	Probable RNA-binding protein 19	Rbm19	2	1	1	1	1	0	0	0	0	0	0	0	1	0	0	0	0	0	0	0	1	0	0	0	0	0	0	0	1.6	1.6	1.6	96.654	870	870;952	2		1					0.00084782	1.7776
A0A0J9YUV5;E9Q6J5	A0A0J9YUV5;E9Q6J5	12;12	12;12	12;12		Bod1l	2	12	12	12	6	8	3	6	6	7	6	6	6	8	3	6	6	7	6	6	6	8	3	6	6	7	6	6	4.7	4.7	4.7	322.3	2985	2985;3032	2.78		27	38	4	2	1	0	51.048
A0A0J9YUX0;E0CYX7;E0CXM5;F6TWM7;Q3TDW1;F8WJA1;E0CXN1;P97808	A0A0J9YUX0;E0CYX7;E0CXM5;F6TWM7;Q3TDW1;F8WJA1;E0CXN1;P97808	1;1;1;1;1;1;1;1	1;1;1;1;1;1;1;1	1;1;1;1;1;1;1;1	FXYD domain-containing ion transport regulator 5	Fxyd5	8	1	1	1	0	0	0	0	1	0	0	0	0	0	0	0	1	0	0	0	0	0	0	0	1	0	0	0	15.7	15.7	15.7	11.473	108	108;111;117;127;178;179;185;178	4				1			0	2.3825
A0A0J9YVB2;G5E8L6;Q3UM83	A0A0J9YVB2;G5E8L6;Q3UM83	1;1;1	1;1;1	1;1;1	Killer cell lectin-like receptor subfamily G member 2	Klrg2	3	1	1	1	0	0	0	0	0	0	1	0	0	0	0	0	0	0	1	0	0	0	0	0	0	0	1	0	5.9	5.9	5.9	25.339	239	239;387;387	1	1						0	2.1916
D3Z666;D3Z4T3;A0A0J9YVH9;Q99LS3	D3Z666;D3Z4T3;A0A0J9YVH9;Q99LS3	1;1;1;1	1;1;1;1	1;1;1;1	Phosphoserine phosphatase	Psph	4	1	1	1	1	1	0	0	0	1	0	1	1	1	0	0	0	1	0	1	1	1	0	0	0	1	0	1	11.7	11.7	11.7	6.5404	60	60;101;113;225	4.8				1	4		0.0081043	0.94124
F6RDR0;A0A0J9YVI4;E9Q1K3;F8WHZ9;F8WGR0;Q9QYC0	F6RDR0;A0A0J9YVI4;E9Q1K3;F8WHZ9;F8WGR0;Q9QYC0	2;2;2;2;2;2	2;2;2;2;2;2	2;2;2;2;2;2	Alpha-adducin	Add1	6	2	2	2	0	1	1	0	2	1	1	1	0	1	1	0	2	1	1	1	0	1	1	0	2	1	1	1	8.1	8.1	8.1	17.827	160	160;248;660;662;663;735	3.14			6	1			0	2.3813
E9PVS5;A0A0K0K1E1	E9PVS5;A0A0K0K1E1	3;3	1;1	1;1		Immt	2	3	1	1	2	2	2	2	3	3	2	3	1	1	1	1	1	1	1	1	1	1	1	1	1	1	1	1	17.6	5.3	5.3	19.676	188	188;264	2.67		4	8				0.0012516	1.7066
S4R224;G3UYQ2;A0A0K0K1E4;G3UZT6;Q3UF95;Q9Z1R2	S4R224;G3UYQ2;A0A0K0K1E4;G3UZT6;Q3UF95;Q9Z1R2	1;1;1;1;1;1	1;1;1;1;1;1	1;1;1;1;1;1	Large proline-rich protein BAG6	Bag6	6	1	1	1	0	0	0	1	0	1	0	1	0	0	0	1	0	1	0	1	0	0	0	1	0	1	0	1	20	20	20	12.909	120	120;1082;1107;1122;1136;1154	4				3			0	6.9524
D6RIJ4;E9Q4Y0;A0A0K0K1F9;E9QA05;Q8C405;O35892	D6RIJ4;E9Q4Y0;A0A0K0K1F9;E9QA05;Q8C405;O35892	1;1;1;1;1;1	1;1;1;1;1;1	1;1;1;1;1;1	Nuclear autoantigen Sp-100	Sp100	6	1	1	1	1	1	1	1	1	1	1	1	1	1	1	1	1	1	1	1	1	1	1	1	1	1	1	1	3	3	3	34.412	304	304;348;418;494;591;482	1.47	8	7					0.0040044	1.0775
A0A0M3HEP3;D3Z6I3;Q99M04	A0A0M3HEP3;D3Z6I3;Q99M04	1;1;1	1;1;1	1;1;1	Lipoyl synthase, mitochondrial	Lias	3	1	1	1	0	0	0	1	0	0	0	1	0	0	0	1	0	0	0	1	0	0	0	1	0	0	0	1	5.2	5.2	5.2	32.173	289	289;373;373	2		2					0.002284	1.33
A0A0N4SUL6;Q542P8;O35130	A0A0N4SUL6;Q542P8;O35130	1;1;1	1;1;1	1;1;1	Ribosomal RNA small subunit methyltransferase NEP1	Emg1	3	1	1	1	1	1	1	1	0	0	1	1	1	1	1	1	0	0	1	1	1	1	1	1	0	0	1	1	8.2	8.2	8.2	13.612	122	122;244;244	2.17		5	1				0.00089888	2.0137
A0A0N4SW81;A0A0N4SUS5;D3YYB2;P97770	A0A0N4SW81;A0A0N4SUS5;D3YYB2;P97770	1;1;1;1	1;1;1;1	1;1;1;1	THUMP domain-containing protein 3	Thumpd3	4	1	1	1	0	1	0	1	0	1	1	1	0	1	0	1	0	1	1	1	0	1	0	1	0	1	1	1	11.7	11.7	11.7	8.3914	77	77;86;221;505	1	5						0.0053976	1.0362
A0A0N4SV00;Q3TIJ7;P80313	A0A0N4SV00;Q3TIJ7;P80313	1;1;1	1;1;1	1;1;1	T-complex protein 1 subunit eta	Cct7	3	1	1	1	1	1	0	0	1	0	0	1	1	1	0	0	1	0	0	1	1	1	0	0	1	0	0	1	2.4	2.4	2.4	55.057	502	502;544;544	2.8		1	4				0.0022962	1.3545
A0A0N4SV15;Q80UY2	A0A0N4SV15;Q80UY2	1;1	1;1	1;1	E3 ubiquitin-protein ligase KCMF1	Kcmf1	2	1	1	1	1	1	0	0	1	1	0	1	1	1	0	0	1	1	0	1	1	1	0	0	1	1	0	1	2.7	2.7	2.7	36.015	330	330;381	2.8		1	4				0.00086059	1.833
A0A0N4SWH2;A0A0N4SV32;Q3UMP4;Q9CY58;A0A0N4SUQ1;A0A0N4SUN8;A0A0N4SVK5;A0A0N4SV40	A0A0N4SWH2;A0A0N4SV32;Q3UMP4;Q9CY58;A0A0N4SUQ1;A0A0N4SUN8	6;6;6;6;4;4;1;1	6;6;6;6;4;4;1;1	6;6;6;6;4;4;1;1	Plasminogen activator inhibitor 1 RNA-binding protein	Serbp1	8	6	6	6	5	4	4	4	5	4	3	5	5	4	4	4	5	4	3	5	5	4	4	4	5	4	3	5	30.3	30.3	30.3	22.702	211	211;362;401;407;147;155;75;186	2.74	28	22	80	19	9		0	48.516
A0A0N4SV38;A0A0N4SVI8;E9QKZ7;A0A0N4SV80;E9QML5;Q61464;A0A0N4SVM8;Q3TZK9;A0A0N4SUP3	A0A0N4SV38;A0A0N4SVI8;E9QKZ7;A0A0N4SV80;E9QML5;Q61464;A0A0N4SVM8;Q3TZK9	8;8;8;8;8;8;7;7;2	8;8;8;8;8;8;7;7;2	8;8;8;8;8;8;7;7;2	Zinc finger protein 638	Zfml;Znf638	9	8	8	8	4	4	3	3	5	4	4	4	4	4	3	3	5	4	4	4	4	4	3	3	5	4	4	4	7.4	7.4	7.4	138.4	1239	1239;1273;1275;1926;1960;1960;832;891;266	3.44		14	21	15	10	2	0	14.053
S4R1F2;D3Z0S1;A0A0N4SV57;A0A0N4SW89;P97429;F7ANV6	S4R1F2;D3Z0S1;A0A0N4SV57;A0A0N4SW89;P97429;F7ANV6	2;2;2;2;2;1	2;2;2;2;2;1	2;2;2;2;2;1	Annexin;Annexin A4	Anxa4	6	2	2	2	1	1	1	1	0	0	0	1	1	1	1	1	0	0	0	1	1	1	1	1	0	0	0	1	12.2	12.2	12.2	21.867	196	196;254;258;273;319;215	3.17		1	3	2			0	4.4065
A0A0N4SV66;A3KPD0;Q149V4;B2RWH3;B2RVF0;A2AB79;Q8CGP6;Q8R1M2;Q64523;Q8CGP7;Q8CGP5;Q8BFU2;Q6GSS7;Q64522;P22752	A0A0N4SV66;A3KPD0;Q149V4;B2RWH3;B2RVF0;A2AB79;Q8CGP6;Q8R1M2;Q64523;Q8CGP7;Q8CGP5;Q8BFU2;Q6GSS7;Q64522;P22752	2;2;2;2;2;2;2;2;2;2;2;2;2;2;2	1;1;1;1;1;1;1;1;1;1;1;1;1;1;1	1;1;1;1;1;1;1;1;1;1;1;1;1;1;1	Histone H2A;Histone H2A type 1-H;Histone H2A.J;Histone H2A type 2-C;Histone H2A type 1-K;Histone H2A type 1-F;Histone H2A type 3;Histone H2A type 2-A;Histone H2A type 2-B;Histone H2A type 1	Hist1h2ah;Hist2h2ac;Hist2h2aa1;Hist1h2ad;Hist3h2a;H2afj;Hist1h2ak;Hist1h2af;Hist2h2ab;Hist1h2ab	15	2	1	1	1	1	1	2	1	1	1	2	0	0	0	1	0	0	0	1	0	0	0	1	0	0	0	1	14.3	7.1	7.1	13.66	126	126;128;129;130;130;130;128;129;129;130;130;130;130;130;130	5					4		0.0022814	1.3214
A0A0N4SV89;Q5XKN4	A0A0N4SV89;Q5XKN4	2;2	2;2	2;2	Protein jagunal homolog 1	Jagn1	2	2	2	2	1	1	0	1	2	0	0	1	1	1	0	1	2	0	0	1	1	1	0	1	2	0	0	1	28.4	28.4	28.4	7.4441	67	67;183	4.8				3	6	1	0	3.2394
A0A0N4SVC2;E9QP00;Q6PFR5	A0A0N4SVC2;E9QP00;Q6PFR5	2;2;2	1;1;1	1;1;1	Transformer-2 protein homolog alpha	Tra2a	3	2	1	1	1	1	1	1	2	1	1	1	0	0	0	0	1	0	0	0	0	0	0	0	1	0	0	0	6.8	3.6	3.6	32.259	280	280;282;281	4				1			0.0012484	1.6941
A0A0N4SVF9;Q8R1C3	A0A0N4SVF9;Q8R1C3	1;1	1;1	1;1	Vesicular, overexpressed in cancer, prosurvival protein 1	Vopp1	2	1	1	1	0	1	1	0	1	1	1	1	0	1	1	0	1	1	1	1	0	1	1	0	1	1	1	1	7.4	7.4	7.4	14.09	122	122;172	3			6				0.0008489	1.7779
A0A0N4SVH3;A0A0R4J0U2;Q0VGB7;A0A0N4SV05	A0A0N4SVH3;A0A0R4J0U2;Q0VGB7	3;3;3;1	3;3;3;1	3;3;3;1	Serine/threonine-protein phosphatase 4 regulatory subunit 2	Ppp4r2	4	3	3	3	1	1	1	1	2	2	1	1	1	1	1	1	2	2	1	1	1	1	1	1	2	2	1	1	13.7	13.7	13.7	33.119	300	300;417;417;229	2.2		20	5				0	75.012
A2AMI7;Z4YKC4;A0A0R4J112;A2AMI2;A0A0N4SVL0;Q80XI3	A2AMI7;Z4YKC4;A0A0R4J112;A2AMI2;A0A0N4SVL0;Q80XI3	2;2;2;2;2;2	2;2;2;2;2;2	2;2;2;2;2;2	Eukaryotic translation initiation factor 4 gamma 3	Eif4g3	6	2	2	2	1	1	0	0	1	0	0	0	1	1	0	0	1	0	0	0	1	1	0	0	1	0	0	0	2.5	2.5	2.5	113.16	1002	1002;1567;1578;1579;1762;1579	4				3			0.0086836	0.87868
A0A0N4SVM0;D6RCW7;Q5DQJ3;P47754	A0A0N4SVM0;D6RCW7;Q5DQJ3;P47754	1;1;1;1	1;1;1;1	1;1;1;1	F-actin-capping protein subunit alpha-2	Capza2	4	1	1	1	0	1	1	1	1	1	1	1	0	1	1	1	1	1	1	1	0	1	1	1	1	1	1	1	8.3	8.3	8.3	19.558	169	169;174;286;286	3.25		1	7	4			0	44.534
A0A0N4SVS6;Q3ULK8;P53996;Q9D548	A0A0N4SVS6;Q3ULK8;P53996	11;11;9;1	11;11;9;1	11;11;9;1	Cellular nucleic acid-binding protein	Cnbp	4	11	11	11	11	5	3	4	6	6	3	6	11	5	3	4	6	6	3	6	11	5	3	4	6	6	3	6	56.1	56.1	56.1	18.799	171	171;177;178;170	4.3	1	7	36	45	25	37	0	142.64
A0A0N4SVT3;A0A0N4SW28;Q9DAS9	A0A0N4SVT3;A0A0N4SW28;Q9DAS9	1;1;1	1;1;1	1;1;1	Guanine nucleotide-binding protein G(I)/G(S)/G(O) subunit gamma-12	Gng12	3	1	1	1	1	0	1	1	1	1	1	1	1	0	1	1	1	1	1	1	1	0	1	1	1	1	1	1	16.9	16.9	16.9	7.1971	65	65;83;72	3.55			5	6			0	2.6566
A0A0N4SW65;A0A0R4J0B4;A0A0N4SWC3	A0A0N4SW65;A0A0R4J0B4;A0A0N4SWC3	2;2;1	2;2;1	2;2;1			3	2	2	2	0	2	1	2	1	2	1	2	0	2	1	2	1	2	1	2	0	2	1	2	1	2	1	2	18.6	18.6	18.6	8.9214	86	86;432;115	3.53			7	8			0	6.2732
A0A0N4SW73;Q8R361	A0A0N4SW73;Q8R361	2;2	2;2	2;2	Rab11 family-interacting protein 5	Rab11fip5	2	2	2	2	1	1	0	1	2	2	0	2	1	1	0	1	2	2	0	2	1	1	0	1	2	2	0	2	2.5	2.5	2.5	139.55	1318	1318;645	4				9			0	5.2266
A0A0N4SWD0;Q9CZC8	A0A0N4SWD0;Q9CZC8	1;1	1;1	1;1	Secernin-1	Scrn1	2	1	1	1	1	0	0	0	0	0	0	0	1	0	0	0	0	0	0	0	1	0	0	0	0	0	0	0	9.8	9.8	9.8	18.556	164	164;414	6						1	0.00086543	1.8544
A0A0N4SWE2;A2AVP3;Q9DBX2	A0A0N4SWE2;A2AVP3;Q9DBX2	1;1;1	1;1;1	1;1;1	Phosducin-like protein	Pdcl	3	1	1	1	0	0	1	0	0	0	1	1	0	0	1	0	0	0	1	1	0	0	1	0	0	0	1	1	16.7	16.7	16.7	7.1907	66	66;193;301	3			3				0.001628	1.6116
A0A0N5E9G7;G3X8Z6;Q5U4B1;P35601;G3UWX1	A0A0N5E9G7;G3X8Z6;Q5U4B1;P35601;G3UWX1	3;3;3;3;2	3;3;3;3;2	3;3;3;3;2	Replication factor C subunit 1	Rfc1	5	3	3	3	2	1	0	0	0	1	0	1	2	1	0	0	0	1	0	1	2	1	0	0	0	1	0	1	3.9	3.9	3.9	125.86	1130	1130;1131;1132;1131;1145	3.71			5		1	1	0	7.3688
A0A0R3P9C4;Q8C1Q6	A0A0R3P9C4;Q8C1Q6	1;1	1;1	1;1	Small integral membrane protein 4	Smim4	2	1	1	1	1	0	0	0	0	0	0	0	1	0	0	0	0	0	0	0	1	0	0	0	0	0	0	0	14	14	14	10.469	86	86;80	6						1	0.0023077	1.3754
A0A0R3P9C8;Q9DC69	A0A0R3P9C8;Q9DC69	1;1	1;1	1;1	NADH dehydrogenase [ubiquinone] 1 alpha subcomplex subunit 9, mitochondrial	Ndufa9	2	1	1	1	1	0	0	0	0	0	0	0	1	0	0	0	0	0	0	0	1	0	0	0	0	0	0	0	3.5	3.5	3.5	42.121	373	373;377	5.5					1	1	0.0030064	1.2535
A0A0R4IZX2;Q9JHL1;A0A0R4J006	A0A0R4IZX2;Q9JHL1;A0A0R4J006	2;2;1	2;2;1	2;2;1	Na(+)/H(+) exchange regulatory cofactor NHE-RF2	Slc9a3r2	3	2	2	2	2	0	0	0	0	0	0	0	2	0	0	0	0	0	0	0	2	0	0	0	0	0	0	0	7.4	7.4	7.4	37.432	337	337;337;226	5.67					1	2	0	2.7892
A0A0R4IZY0;Q8C1A5	A0A0R4IZY0;Q8C1A5	2;2	2;2	2;2	Thimet oligopeptidase	Thop1	2	2	2	2	2	1	1	1	1	0	0	1	2	1	1	1	1	0	0	1	2	1	1	1	1	0	0	1	3.6	3.6	3.6	78.026	687	687;687	1.71	6					1	0	2.6082
A0A0R4IZY9;Q91XI1	A0A0R4IZY9;Q91XI1	2;2	2;2	2;2	tRNA-dihydrouridine(47) synthase [NAD(P)(+)]-like	Dus3l	2	2	2	2	2	1	1	1	1	1	1	1	2	1	1	1	1	1	1	1	2	1	1	1	1	1	1	1	6.4	6.4	6.4	71.15	637	637;637	1.23	31	3				1	0	33.366
A0A0R4IZZ6;Q6ZQ03	A0A0R4IZZ6;Q6ZQ03	3;3	3;3	3;3	Formin-binding protein 4	Fnbp4	2	3	3	3	1	2	1	1	2	3	1	3	1	2	1	1	2	3	1	3	1	2	1	1	2	3	1	3	3.3	3.3	3.3	116.31	1077	1077;1031	2.84		9	26	3			0	36.955
A0A0R4J007;P70261	A0A0R4J007;P70261	1;1	1;1	1;1	Paladin	Pald1	2	1	1	1	1	1	1	1	1	1	1	1	1	1	1	1	1	1	1	1	1	1	1	1	1	1	1	1	1.5	1.5	1.5	96.763	859	859;859	2.58		5	7				0	8.688
A0A0R4J008;P70288;Q8BQ10	A0A0R4J008;P70288;Q8BQ10	2;2;1	2;2;1	2;2;1	Histone deacetylase 2	Hdac2	3	2	2	2	1	2	1	1	1	2	1	2	1	2	1	1	1	2	1	2	1	2	1	1	1	2	1	2	3.9	3.9	3.9	55.33	488	488;488;304	3.17		1	8	3			0	2.1707
A0A0R4J009;Q9D864	A0A0R4J009;Q9D864	1;1	1;1	1;1	Actin-related protein 6	Actr6	2	1	1	1	0	1	0	0	1	0	0	1	0	1	0	0	1	0	0	1	0	1	0	0	1	0	0	1	3.3	3.3	3.3	45.845	396	396;396	2		3					0	2.5006
A0A0R4J045	A0A0R4J045	1	1	1			1	1	1	1	1	1	1	0	1	1	1	1	1	1	1	0	1	1	1	1	1	1	1	0	1	1	1	1	4.4	4.4	4.4	26.63	226	226	3.11		2	14	1		1	0.0020024	1.5433
D3YZ82;D3Z765;A0A0R4J047;Q9CYI4	D3YZ82;D3Z765;A0A0R4J047;Q9CYI4	1;1;1;1	1;1;1;1	1;1;1;1	Putative RNA-binding protein Luc7-like 1	Luc7l	4	1	1	1	0	0	0	0	0	1	0	0	0	0	0	0	0	1	0	0	0	0	0	0	0	1	0	0	21.7	21.7	21.7	7.9468	69	69;172;325;371	3			1				0.0019747	1.4864
S4R295;A0A0R4J049;Q8CIG8	S4R295;A0A0R4J049;Q8CIG8	1;1;1	1;1;1	1;1;1	Protein arginine N-methyltransferase 5	Prmt5	3	1	1	1	1	1	1	1	0	0	1	1	1	1	1	1	0	0	1	1	1	1	1	1	0	0	1	1	19	19	19	6.3761	63	63;637;637	2		8					0	2.5324
E9PYA3;A0A0R4J052;G5E8T9;Q99KB8	E9PYA3;A0A0R4J052;G5E8T9;Q99KB8	1;1;1;1	1;1;1;1	1;1;1;1	Hydroxyacylglutathione hydrolase, mitochondrial	Hagh	4	1	1	1	1	0	0	0	0	0	0	0	1	0	0	0	0	0	0	0	1	0	0	0	0	0	0	0	6.8	6.8	6.8	26	237	237;260;309;309	5					1		0.0019562	1.4405
D3YWG2;G8JL55;A0A0R4J058;A0A0R4J242;Q922Q9	D3YWG2;G8JL55;A0A0R4J058;A0A0R4J242;Q922Q9	1;1;1;1;1	1;1;1;1;1	1;1;1;1;1	Chitinase domain-containing protein 1	Chid1	5	1	1	1	1	0	0	0	0	0	0	0	1	0	0	0	0	0	0	0	1	0	0	0	0	0	0	0	6.5	6.5	6.5	30.012	263	263;297;310;396;393	6						2	0	4.8189
E9PYL0;E9Q045;A0A0R4J062;Q3U309;O08983	E9PYL0;E9Q045;A0A0R4J062;Q3U309;O08983	2;2;2;2;2	2;2;2;2;2	2;2;2;2;2	Hermansky-Pudlak syndrome 1 protein homolog	Hps1	5	2	2	2	1	0	0	0	1	1	1	1	1	0	0	0	1	1	1	1	1	0	0	0	1	1	1	1	3	3	3	70.707	627	627;635;704;712;704	3.6			4			1	0.004	1.0755
A0A0R4J064;Q8VDL4	A0A0R4J064;Q8VDL4	1;1	1;1	1;1	ADP-dependent glucokinase	Adpgk	2	1	1	1	0	0	0	0	0	1	0	1	0	0	0	0	0	1	0	1	0	0	0	0	0	1	0	1	4.2	4.2	4.2	53.916	496	496;496	6						2	0	7.2926
A0A0R4J078;Q8VCH8;A0A087WSK5	A0A0R4J078;Q8VCH8	3;2;1	3;2;1	3;2;1	UBX domain-containing protein 4	Ubxn4	3	3	3	3	3	2	1	1	2	2	1	1	3	2	1	1	2	2	1	1	3	2	1	1	2	2	1	1	6.1	6.1	6.1	56.459	506	506;506;88	2.05	2	17	3				0	13.137
A0A0R4J079;Q8BMP6	A0A0R4J079;Q8BMP6	1;1	1;1	1;1	Golgi resident protein GCP60	Acbd3	2	1	1	1	1	1	0	0	1	1	0	1	1	1	0	0	1	1	0	1	1	1	0	0	1	1	0	1	2.9	2.9	2.9	60.181	525	525;525	3			9				0	2.7287
A2AQ17;A0A0R4J081;Q9CWX2	A2AQ17;A0A0R4J081;Q9CWX2	1;1;1	1;1;1	1;1;1	Complex I intermediate-associated protein 30, mitochondrial	Ndufaf1	3	1	1	1	1	1	0	1	0	1	1	1	1	1	0	1	0	1	1	1	1	1	0	1	0	1	1	1	5.8	5.8	5.8	37.782	328	328;330;328	4				8			0	6.1196
D6RG92;D3YXQ7;A0A0R4J098;O88291	D6RG92;D3YXQ7;A0A0R4J098;O88291	1;1;1;1	1;1;1;1	1;1;1;1	DBIRD complex subunit ZNF326	Zfp326;Znf326	4	1	1	1	1	1	1	1	1	1	1	1	1	1	1	1	1	1	1	1	1	1	1	1	1	1	1	1	24.5	24.5	24.5	5.9365	53	53;415;580;580	3.67			6	12			0	5.6209
A0A0R4J099;Q3UY34	A0A0R4J099;Q3UY34	1;1	1;1	1;1	Uncharacterized protein C12orf43 homolog		2	1	1	1	0	1	0	1	0	0	0	0	0	1	0	1	0	0	0	0	0	1	0	1	0	0	0	0	6.6	6.6	6.6	27.603	256	256;256	2		2					0	2.1292
A0A0R4J0A0;F6W2Q5;H3BK65;P42567	A0A0R4J0A0;F6W2Q5;H3BK65;P42567	1;1;1;1	1;1;1;1	1;1;1;1	Epidermal growth factor receptor substrate 15	Eps15	4	1	1	1	0	0	1	0	0	0	0	1	0	0	1	0	0	0	0	1	0	0	1	0	0	0	0	1	3.9	3.9	3.9	64.312	583	583;764;933;897	6						2	0	11.088
A0A0R4J0A9;O88572	A0A0R4J0A9;O88572	1;1	1;1	1;1	Low-density lipoprotein receptor-related protein 6	Lrp6	2	1	1	1	0	1	0	0	1	1	0	1	0	1	0	0	1	1	0	1	0	1	0	0	1	1	0	1	1.2	1.2	1.2	180.31	1613	1613;1613	3			4				0	6.8108
F7A3Q3;F6UY70;F6ZEX4;E9Q9N6;E9PYX3;A0A0R4J227;A0A0R4J0B1;Q3T9A3;F6ZS70;E9QMP6;Q05512	F7A3Q3;F6UY70;F6ZEX4;E9Q9N6;E9PYX3;A0A0R4J227;A0A0R4J0B1;Q3T9A3;F6ZS70;E9QMP6;Q05512	1;1;1;1;1;1;1;1;1;1;1	1;1;1;1;1;1;1;1;1;1;1	1;1;1;1;1;1;1;1;1;1;1	Serine/threonine-protein kinase MARK2	Mark2	11	1	1	1	1	0	0	0	0	1	0	0	1	0	0	0	0	1	0	0	1	0	0	0	0	1	0	0	8.3	8.3	8.3	21.615	204	204;266;303;707;716;722;731;743;776;776;776	3			2				0	3.3231
J3QQ44;A0A0R4J0B8	J3QQ44;A0A0R4J0B8	1;1	1;1	1;1		Sh3gl3	2	1	1	1	0	1	0	0	0	0	0	0	0	1	0	0	0	0	0	0	0	1	0	0	0	0	0	0	4.5	4.5	4.5	35.098	312	312;347	3			1				0.0029963	1.2243
A0A0R4J0C6;Q3UAW9	A0A0R4J0C6;Q3UAW9	1;1	1;1	1;1	Transcription factor IIIB 50 kDa subunit	Brf2	2	1	1	1	1	1	1	0	1	1	1	1	1	1	1	0	1	1	1	1	1	1	1	0	1	1	1	1	2.4	2.4	2.4	46.99	420	420;420	2.78		2	7				0	2.4102
A0A0R4J0D1;Q8R3Q0	A0A0R4J0D1;Q8R3Q0	1;1	1;1	1;1	Store-operated calcium entry-associated regulatory factor	Saraf	2	1	1	1	1	0	0	0	1	0	0	0	1	0	0	0	1	0	0	0	1	0	0	0	1	0	0	0	3.9	3.9	3.9	38.705	363	363;334	4				2			0.0029674	1.1662
A0A0R4J0D3;Q3TDQ1	A0A0R4J0D3;Q3TDQ1	3;3	3;3	3;3	Dolichyl-diphosphooligosaccharide--protein glycosyltransferase subunit STT3B	Stt3b	2	3	3	3	1	2	0	2	1	1	2	2	1	2	0	2	1	1	2	2	1	2	0	2	1	1	2	2	2.8	2.8	2.8	93.314	823	823;823	3.33		4		8			0	6.2052
A0A0R4J0F6;Q99KY4;F7BG02	A0A0R4J0F6;Q99KY4;F7BG02	2;2;1	2;2;1	2;2;1	Cyclin-G-associated kinase	Gak	3	2	2	2	1	2	2	1	2	2	2	2	1	2	2	1	2	2	2	2	1	2	2	1	2	2	2	2	1.5	1.5	1.5	143.67	1305	1305;1305;187	3.56			14	11	2		0	3.4943
A0A0R4J0G0;Q8BH04	A0A0R4J0G0;Q8BH04	7;7	7;7	7;7	Phosphoenolpyruvate carboxykinase [GTP], mitochondrial	Pck2	2	7	7	7	5	3	0	3	2	2	1	5	5	3	0	3	2	2	1	5	5	3	0	3	2	2	1	5	8.8	8.8	8.8	73.417	667	667;640	4.53			1	30	25	4	0	8.8409
A0A0R4J0H7;Q8K2Z4	A0A0R4J0H7;Q8K2Z4	3;3	3;3	3;3	Condensin complex subunit 1	Ncapd2	2	3	3	3	2	2	2	2	1	2	1	1	2	2	2	2	1	2	1	1	2	2	2	2	1	2	1	1	4.7	4.7	4.7	155.59	1392	1392;1392	3.6		1	16	22		1	0	226.26
A0A0R4J0I9;Q91ZX7;Q3U5J2;D3Z5M3;REV__Q91ZX7;REV__A0A0R4J0I9	A0A0R4J0I9;Q91ZX7	20;20;2;1;1;1	20;20;2;1;1;1	20;20;2;1;1;1	Prolow-density lipoprotein receptor-related protein 1;Low-density lipoprotein receptor-related protein 1 85 kDa subunit;Low-density lipoprotein receptor-related protein 1 515 kDa subunit;Low-density lipoprotein receptor-related protein 1 intracellular domain	Lrp1	6	20	20	20	16	4	1	1	4	8	4	6	16	4	1	1	4	8	4	6	16	4	1	1	4	8	4	6	5	5	5	504.77	4545	4545;4545;743;285;4545;4545	4.27			19	23	11	13	0	54.231
Q5SVF9;A0A0R4J0J6;Q8BKT7	Q5SVF9;A0A0R4J0J6;Q8BKT7	2;2;2	2;2;2	2;2;2	THO complex subunit 5 homolog	Thoc5	3	2	2	2	1	1	1	1	1	1	1	2	1	1	1	1	1	1	1	2	1	1	1	1	1	1	1	2	3	3	3	73.012	635	635;683;683	3		4	16	4			0	29.06
A0A0R4J0J8;Q2KN98	A0A0R4J0J8;Q2KN98	2;2	2;2	2;2	Cytospin-A	Specc1l	2	2	2	2	1	1	2	0	1	1	1	1	1	1	2	0	1	1	1	1	1	1	2	0	1	1	1	1	1.6	1.6	1.6	126.55	1135	1135;1118	3.12			7	1			0.0019685	1.4688
Z4YL78;A0A0R4J0K2;K3W4R5;A2AGT5	Z4YL78;A0A0R4J0K2;K3W4R5;A2AGT5	7;7;7;7	7;7;7;7	7;7;7;7	Cytoskeleton-associated protein 5	Ckap5	4	7	7	7	2	1	2	3	3	3	2	2	2	1	2	3	3	3	2	2	2	1	2	3	3	3	2	2	5.8	5.8	5.8	218.71	1972	1972;2011;2032;2032	2.64	1	12	9	2		1	0	41.572
A0A0R4J0K4;Q9CRG1	A0A0R4J0K4;Q9CRG1	1;1	1;1	1;1	Transmembrane 7 superfamily member 3	Tm7sf3	2	1	1	1	0	0	0	0	1	0	0	1	0	0	0	0	1	0	0	1	0	0	0	0	1	0	0	1	2.3	2.3	2.3	63.229	565	565;565	2		3					0.0046881	1.0461
A0A0R4J0P7;Q78KK3	A0A0R4J0P7;Q78KK3	1;1	1;1	1;1	Solute carrier family 22 member 18	Slc22a18	2	1	1	1	0	0	0	1	0	0	0	0	0	0	0	1	0	0	0	0	0	0	0	1	0	0	0	0	3.2	3.2	3.2	43.375	410	410;406	2		1					0.0084063	0.91059
A0A0R4J0Q5;P21619	A0A0R4J0Q5;P21619	6;6	5;5	5;5	Lamin-B2	Lmnb2	2	6	5	5	6	4	3	3	5	3	4	5	5	4	3	3	4	3	4	4	5	4	3	3	4	3	4	4	10.2	8.9	8.9	69.084	615	615;596	3.28		5	27	13	1	1	0	10.868
A0A0R4J0Q6;Q80VI1	A0A0R4J0Q6;Q80VI1	1;1	1;1	1;1	E3 ubiquitin-protein ligase TRIM56	Trim56	2	1	1	1	0	1	0	0	1	1	0	1	0	1	0	0	1	1	0	1	0	1	0	0	1	1	0	1	2.7	2.7	2.7	79.528	734	734;734	3			5				0	7.1268
A0A0R4J0R1;O70404	A0A0R4J0R1;O70404	3;3	3;3	3;3	Vesicle-associated membrane protein 8	Vamp8	2	3	3	3	1	1	0	0	0	1	1	1	1	1	0	0	0	1	1	1	1	1	0	0	0	1	1	1	27.7	27.7	27.7	11.435	101	101;101	2.4	3		1			1	0	13.261
A0A0R4J0R3;Q3U1G5	A0A0R4J0R3;Q3U1G5	3;3	3;3	3;3	Interferon-stimulated 20 kDa exonuclease-like 2	Isg20l2	2	3	3	3	2	2	3	0	2	2	2	3	2	2	3	0	2	2	2	3	2	2	3	0	2	2	2	3	10.6	10.6	10.6	40.991	368	368;368	3.05		5	14			2	0	7.9624
A0A0R4J0S1;Q91W92	A0A0R4J0S1;Q91W92	1;1	1;1	1;1	Cdc42 effector protein 1	Cdc42ep1	2	1	1	1	0	0	0	0	0	1	0	0	0	0	0	0	0	1	0	0	0	0	0	0	0	1	0	0	6.1	6.1	6.1	43.063	409	409;409	3			1				0.005045	1.0393
A0A0R4J0S7;Q8CGB3	A0A0R4J0S7;Q8CGB3	1;1	1;1	1;1	Uveal autoantigen with coiled-coil domains and ankyrin repeats	Uaca	2	1	1	1	1	1	0	0	1	1	0	1	1	1	0	0	1	1	0	1	1	1	0	0	1	1	0	1	0.8	0.8	0.8	160.92	1413	1413;1411	4.67				2	4		0.0012568	1.7191
A0A0R4J0U8;A2RSY6	A0A0R4J0U8;A2RSY6	2;2	2;2	2;2	TRMT1-like protein	Trmt1l	2	2	2	2	0	1	0	1	1	1	0	1	0	1	0	1	1	1	0	1	0	1	0	1	1	1	0	1	5.8	5.8	5.8	80.919	728	728;728	2.71		5	1			1	0	11.904
A0A0R4J0V5;P08775	A0A0R4J0V5;P08775	4;4	4;4	4;4	DNA-directed RNA polymerase II subunit RPB1	Polr2a	2	4	4	4	2	1	1	2	1	3	2	2	2	1	1	2	1	3	2	2	2	1	1	2	1	3	2	2	4	4	4	213.48	1932	1932;1970	3.56			8	10			0	11.466
A2AAU3;A0A0R4J0Y3;Q6DFV5;A2AAU5	A2AAU3;A0A0R4J0Y3;Q6DFV5	3;3;3;1	3;3;3;1	3;3;3;1	Probable helicase with zinc finger domain	Helz	4	3	3	3	0	3	0	0	0	0	0	0	0	3	0	0	0	0	0	0	0	3	0	0	0	0	0	0	2.2	2.2	2.2	182.04	1616	1616;1965;1964;935	3			3				0	2.1871
A0A0R4J0Z1;P08003	A0A0R4J0Z1;P08003	2;2	2;2	2;2	Protein disulfide-isomerase A4	Pdia4	2	2	2	2	2	1	1	1	2	1	0	2	2	1	1	1	2	1	0	2	2	1	1	1	2	1	0	2	1.9	1.9	1.9	72.369	641	641;638	2.84		10	2	7			0	6.7886
A0A0R4J1K4;A0A0R4J1K9;A0A0R4J101;P13808	A0A0R4J1K4;A0A0R4J1K9;A0A0R4J101;P13808	1;1;1;1	1;1;1;1	1;1;1;1	Anion exchange protein 2	Slc4a2	4	1	1	1	1	0	0	0	1	1	1	1	1	0	0	0	1	1	1	1	1	0	0	0	1	1	1	1	1.4	1.4	1.4	135.44	1223	1223;1228;1237;1237	4				7			0	4.767
E0CYJ2;E0CZ53;Q9DCE6;E0CXT5;E9PX84;Q3TRE6;E9QL31;A0A0R4J104;P98078	E0CYJ2;E0CZ53;Q9DCE6;E0CXT5;E9PX84;Q3TRE6;E9QL31;A0A0R4J104;P98078	1;1;1;1;1;1;1;1;1	1;1;1;1;1;1;1;1;1	1;1;1;1;1;1;1;1;1	Disabled homolog 2	Dab2	9	1	1	1	0	1	0	0	0	0	0	0	0	1	0	0	0	0	0	0	0	1	0	0	0	0	0	0	33.3	33.3	33.3	6.5703	60	60;110;235;236;527;548;745;766;766	1	1						0	5.8002
A0A0R4J107;Q8R146	A0A0R4J107;Q8R146	1;1	1;1	1;1	Acylamino-acid-releasing enzyme	Apeh	2	1	1	1	0	0	0	0	0	0	0	1	0	0	0	0	0	0	0	1	0	0	0	0	0	0	0	1	3.8	3.8	3.8	79.704	716	716;732	6						1	0	16.744
A0A0R4J124;O54781	A0A0R4J124;O54781	1;1	1;1	1;1	SRSF protein kinase 2;SRSF protein kinase 2 N-terminal;SRSF protein kinase 2 C-terminal	Srpk2	2	1	1	1	1	0	0	0	1	1	0	0	1	0	0	0	1	1	0	0	1	0	0	0	1	1	0	0	1.8	1.8	1.8	76.884	682	682;681	2.67		1	2				0.0074363	0.96246
Z4YLI8;A0A0R4J140;Q5SW19	Z4YLI8;A0A0R4J140;Q5SW19	6;6;4	6;6;4	6;6;4	Clustered mitochondria protein homolog	Cluh	3	6	6	6	4	2	1	2	3	2	2	2	4	2	1	2	3	2	2	2	4	2	1	2	3	2	2	2	5.1	5.1	5.1	146.02	1302	1302;1353;1315	3.85		1	7	15	1	2	0	16.887
G3UX35;A0A0R4J170;Q3TKT4;E9QAB8;H3BJK2;F2Z4A9;H3BLH0;Q6DIC0	G3UX35;A0A0R4J170;Q3TKT4	6;6;6;2;2;2;2;2	6;6;6;2;2;2;2;2	6;6;6;2;2;2;2;2	Transcription activator BRG1	Smarca4	8	6	6	6	4	2	2	3	2	1	3	2	4	2	2	3	2	1	3	2	4	2	2	3	2	1	3	2	5.5	5.5	5.5	143.51	1267	1267;1617;1613;1510;1525;1583;1601;1577	2.91		16	10	3	2	2	0	170.41
F6WNT4;A0A0R4J196;F8WH31;E9PUD1;F6SH61	F6WNT4;A0A0R4J196;F8WH31;E9PUD1;F6SH61	2;2;2;2;1	1;1;1;1;0	1;1;1;1;0		Spag9	5	2	1	1	2	0	0	0	0	0	0	1	1	0	0	0	0	0	0	1	1	0	0	0	0	0	0	1	4.1	2.5	2.5	76.442	706	706;1164;1169;1169;775	6						2	0	3.8087
A0A0R4J1A1;Q9QZD5	A0A0R4J1A1;Q9QZD5	1;1	1;1	1;1	Rab proteins geranylgeranyltransferase component A 2	Chml	2	1	1	1	0	0	0	1	0	0	1	0	0	0	0	1	0	0	1	0	0	0	0	1	0	0	1	0	3.7	3.7	3.7	69.996	621	621;621	4				2			0	5.8098
G3UWM7;G3UWZ6;A0A0R4J1B9;G3X9M0;Q9ER88	G3UWM7;G3UWZ6;A0A0R4J1B9;G3X9M0;Q9ER88	1;1;1;1;1	1;1;1;1;1	1;1;1;1;1	28S ribosomal protein S29, mitochondrial	Dap3	5	1	1	1	1	1	0	1	0	0	0	1	1	1	0	1	0	0	0	1	1	1	0	1	0	0	0	1	5.5	5.5	5.5	25.027	217	217;255;366;396;391	5				1	7	1	0	2.1598
E9QN08;A0A0R4J1L2;Q91VK2;Q80T06;F6ZFU0;A0A0R4J1E2;P57776;D3Z7N2;D3YY68;D3YUQ9;D3YZT9	E9QN08;A0A0R4J1L2;Q91VK2;Q80T06;F6ZFU0;A0A0R4J1E2;P57776;D3Z7N2;D3YY68;D3YUQ9;D3YZT9	2;2;2;2;2;2;2;1;1;1;1	2;2;2;2;2;2;2;1;1;1;1	2;2;2;2;2;2;2;1;1;1;1	Elongation factor 1-delta	Eef1d	11	2	2	2	2	1	0	0	1	0	0	1	2	1	0	0	1	0	0	1	2	1	0	0	1	0	0	1	10.6	10.6	10.6	27.217	245	245;257;276;281;552;660;281;129;190;193;210	5.62					3	5	0	4.0731
A0A0R4J1E3;Q9QXS6;F7CPL2	A0A0R4J1E3;Q9QXS6;F7CPL2	4;4;2	4;4;2	4;4;2	Drebrin	Dbn1	3	4	4	4	3	3	3	0	3	2	3	2	3	3	3	0	3	2	3	2	3	3	3	0	3	2	3	2	12.3	12.3	12.3	72.544	661	661;706;169	3.12		2	21		1	1	0	23.194
A6PWP8;A2AGQ2;A0A0R4J1F4;A2AGQ7;A2AGQ9;A2AGR0;A2AGQ5;A2AGQ6;E9QN47;A2AGQ4;Q80U28	A6PWP8;A2AGQ2;A0A0R4J1F4;A2AGQ7;A2AGQ9;A2AGR0;A2AGQ5;A2AGQ6;E9QN47;A2AGQ4;Q80U28	1;1;1;1;1;1;1;1;1;1;1	1;1;1;1;1;1;1;1;1;1;1	1;1;1;1;1;1;1;1;1;1;1	MAP kinase-activating death domain protein	Madd	11	1	1	1	0	1	1	0	1	1	1	1	0	1	1	0	1	1	1	1	0	1	1	0	1	1	1	1	1.1	1.1	1.1	123.36	1115	1115;1554;1558;1573;1574;1577;1593;1602;1627;1632;1577	3			6				0	2.2108
D3Z002;D3Z1L0;F6XQR1;F6WPX2;E9Q990;D3YWT3;A0A0R4J1G0;Q80WT9;E9QQ91;D3Z2K5;Q3V1G9;E9QQ90;E9QQ89;Q924A0	D3Z002;D3Z1L0;F6XQR1;F6WPX2;E9Q990;D3YWT3;A0A0R4J1G0;Q80WT9;E9QQ91;D3Z2K5;Q3V1G9;E9QQ90;E9QQ89;Q924A0	1;1;1;1;1;1;1;1;1;1;1;1;1;1	1;1;1;1;1;1;1;1;1;1;1;1;1;1	1;1;1;1;1;1;1;1;1;1;1;1;1;1	Transcription factor 7-like 2	Tcf7l2	14	1	1	1	0	0	0	0	1	1	0	0	0	0	0	0	1	1	0	0	0	0	0	0	1	1	0	0	8.4	8.4	8.4	19.668	178	178;265;435;435;435;442;447;459;459;468;482;598;606;459	4				2			0	3.5558
A0A0R4J1G5;Q91X78;E9PUH5	A0A0R4J1G5;Q91X78	5;5;1	1;1;0	1;1;0	Erlin-1	Erlin1	3	5	1	1	3	1	0	2	4	4	1	3	0	1	0	0	1	1	0	1	0	1	0	0	1	1	0	1	17.5	7.2	7.2	39.182	348	348;346;158	3			12				0.0012464	1.6842
A0A0R4J1H6;E9QP99;D3Z0Q8;P55937	A0A0R4J1H6;E9QP99;D3Z0Q8;P55937	3;3;2;2	3;3;2;2	3;3;2;2	Golgin subfamily A member 3	Golga3	4	3	3	3	0	0	0	1	0	2	1	1	0	0	0	1	0	2	1	1	0	0	0	1	0	2	1	1	3.5	3.5	3.5	162.89	1447	1447;1487;121;1487	3.67			2	4			0	25.035
A0A0R4J1I0;Q8C796	A0A0R4J1I0;Q8C796	1;1	1;1	1;1	REST corepressor 2	Rcor2	2	1	1	1	0	0	0	1	0	1	0	0	0	0	0	1	0	1	0	0	0	0	0	1	0	1	0	0	5.4	5.4	5.4	53.304	479	479;523	3.2			4	1			0	16.503
D3YZC2;F8WHD9;A0A0R4J1I3;O88559	D3YZC2;F8WHD9;A0A0R4J1I3;O88559	1;1;1;1	1;1;1;1	1;1;1;1	Menin	Men1	4	1	1	1	0	0	0	0	0	1	0	0	0	0	0	0	0	1	0	0	0	0	0	0	0	1	0	0	2.8	2.8	2.8	63.751	576	576;616;617;611	3			1				0	3.4007
A0A0R4J1J1	A0A0R4J1J1	2	2	2			1	2	2	2	1	1	1	0	1	2	2	1	1	1	1	0	1	2	2	1	1	1	1	0	1	2	2	1	19.7	19.7	19.7	15.57	142	142	2.67	3		7	2			0	5.4522
Q8C2R4;A0A0R4J1M6;E9QNU3;Q6P5A9;E9Q548;P98154	Q8C2R4;A0A0R4J1M6;E9QNU3;Q6P5A9;E9Q548;P98154	1;1;1;1;1;1	1;1;1;1;1;1	1;1;1;1;1;1	Integral membrane protein DGCR2/IDD	Dgcr2;Gm20518	6	1	1	1	0	1	1	0	1	0	1	1	0	1	1	0	1	0	1	1	0	1	1	0	1	0	1	1	2.1	2.1	2.1	52.996	478	478;546;548;549;580;548	3			5				0.0040058	1.0786
A0A0R4J1Q6;O09110	A0A0R4J1Q6;O09110	1;1	1;1	1;1	Dual specificity mitogen-activated protein kinase kinase 3	Map2k3	2	1	1	1	1	1	0	1	1	1	1	1	1	1	0	1	1	1	1	1	1	1	0	1	1	1	1	1	9.2	9.2	9.2	19.488	173	173;347	1	20						0	3.901
G8JL39;D3YZ34;A0A0R4J1S6;D3YZ33;Q8R331	G8JL39;D3YZ34;A0A0R4J1S6;D3YZ33;Q8R331	1;1;1;1;1	1;1;1;1;1	1;1;1;1;1	Zinc finger HIT domain-containing protein 1	Znhit1	5	1	1	1	1	0	0	0	1	0	0	0	1	0	0	0	1	0	0	0	1	0	0	0	1	0	0	0	6.1	6.1	6.1	16.642	147	147;147;153;158;154	6						2	0.0029542	1.1476
F6URI7;A0A0R4J1Y4;F6UGU7;E0CX45;F6TSJ9;E0CXR8;E0CZE2;E0CZ83;E0CY24;E0CXL4;B7ZNY3;F6S7Z1;G3XA13;A5D6P2;Q99NH2	F6URI7;A0A0R4J1Y4;F6UGU7;E0CX45;F6TSJ9;E0CXR8;E0CZE2;E0CZ83;E0CY24;E0CXL4;B7ZNY3;F6S7Z1;G3XA13;A5D6P2;Q99NH2	1;1;1;1;1;1;1;1;1;1;1;1;1;1;1	1;1;1;1;1;1;1;1;1;1;1;1;1;1;1	1;1;1;1;1;1;1;1;1;1;1;1;1;1;1	Partitioning defective 3 homolog	Pard3	15	1	1	1	0	1	1	1	1	1	1	1	0	1	1	1	1	1	1	1	0	1	1	1	1	1	1	1	5.9	5.9	5.9	29.679	269	269;896;919;943;984;990;1024;1094;1247;1289;1319;1324;1333;1334;1333	3			10				0	3.8645
A0A0R4J1Y7;E9PXX7;Q3TEE8;Q91W90	A0A0R4J1Y7;E9PXX7;Q3TEE8;Q91W90	2;2;2;2	2;2;2;2	2;2;2;2	Thioredoxin domain-containing protein 5	Txndc5	4	2	2	2	2	1	0	0	1	1	0	1	2	1	0	0	1	1	0	1	2	1	0	0	1	1	0	1	9.9	9.9	9.9	36.083	323	323;344;417;417	3.5		2	4			2	0	9.24
A0A0R4J1Y9;A0A0R4J1Z9;E9QKK4;Q8K3I9;E0CXI8	A0A0R4J1Y9;A0A0R4J1Z9;E9QKK4;Q8K3I9;E0CXI8	2;2;2;2;1	2;2;2;2;1	2;2;2;2;1	Glucocorticoid-induced transcript 1 protein	Glcci1	5	2	2	2	0	1	0	0	1	1	1	1	0	1	0	0	1	1	1	1	0	1	0	0	1	1	1	1	12.7	12.7	12.7	26.262	237	237;351;538;537;94	3			5				0	2.6598
I1E4X2;E9Q6Z8;A0A0R4J1Z4	I1E4X2;E9Q6Z8;A0A0R4J1Z4	1;1;1	1;1;1	1;1;1	POU domain protein	Pou2f1	3	1	1	1	1	1	1	1	1	1	1	1	1	1	1	1	1	1	1	1	1	1	1	1	1	1	1	1	3.1	3.1	3.1	72.4	706	706;769;793	1	26						0	41.483
A0A0R4J215;Q3UFS4	A0A0R4J215;Q3UFS4	1;1	1;1	1;1	G patch domain-containing protein 11	Gpatch11	2	1	1	1	1	0	0	0	1	0	0	1	1	0	0	0	1	0	0	1	1	0	0	0	1	0	0	1	5.3	5.3	5.3	30.825	264	264;262	3.25			3	1			0.0040131	1.087
D3YTV3;A0A0R4J217;Q9DBV3	D3YTV3;A0A0R4J217;Q9DBV3	1;1;1	1;1;1	1;1;1	Probable ATP-dependent RNA helicase DHX34	Dhx34	3	1	1	1	0	1	0	0	1	1	1	0	0	1	0	0	1	1	1	0	0	1	0	0	1	1	1	0	1	1	1	128.62	1145	1145;1145;1145	3.2			4	1			0.0019577	1.4458
A0A0R4J233;Q8C650	A0A0R4J233;Q8C650	1;1	1;1	1;1	Septin-10	2010-09-01	2	1	1	1	1	0	0	0	1	0	0	0	1	0	0	0	1	0	0	0	1	0	0	0	1	0	0	0	2.6	2.6	2.6	49.829	427	427;452	4				3			0.001249	1.6967
A0A0R4J293;Q9JLF6	A0A0R4J293;Q9JLF6	1;1	1;1	1;1	Protein-glutamine gamma-glutamyltransferase K	Tgm1	2	1	1	1	1	0	0	0	1	0	0	0	1	0	0	0	1	0	0	0	1	0	0	0	1	0	0	0	1.2	1.2	1.2	89.795	815	815;815	4				2			0.00088378	1.9496
A0JNY3;Q8BUV3	A0JNY3;Q8BUV3	2;2	2;2	2;2	Gephyrin;Molybdopterin adenylyltransferase;Molybdopterin molybdenumtransferase	Gphn	2	2	2	2	1	1	0	0	1	1	0	2	1	1	0	0	1	1	0	2	1	1	0	0	1	1	0	2	6	6	6	83.665	772	772;769	3.29		1	5			1	0.0012505	1.7051
D6RDC7;A0MNP4;Q9ERF3	D6RDC7;A0MNP4;Q9ERF3	1;1;1	1;1;1	1;1;1	WD repeat-containing protein 61;WD repeat-containing protein 61, N-terminally processed	Wdr61	3	1	1	1	0	1	1	1	0	1	1	1	0	1	1	1	0	1	1	1	0	1	1	1	0	1	1	1	8.2	8.2	8.2	22.491	207	207;305;305	3.75			4	3		1	0	4.1523
A1BN54;Q7TPR4	A1BN54;Q7TPR4	6;6	2;2	2;2	Alpha-actinin-1	Actn1	2	6	2	2	5	3	2	2	2	3	2	3	2	1	1	1	1	1	1	1	2	1	1	1	1	1	1	1	6.9	3	3	102.72	887	887;892	4.53				9	7	1	0	14.18
F6S397;Q05BC8;A2A4N5;A2A4N8;A2A4N7;K3W4P1;A1L329;P97432	F6S397;Q05BC8;A2A4N5;A2A4N8;A2A4N7;K3W4P1;A1L329;P97432	1;1;1;1;1;1;1;1	1;1;1;1;1;1;1;1	1;1;1;1;1;1;1;1	Next to BRCA1 gene 1 protein	Nbr1	8	1	1	1	0	0	0	0	1	0	0	1	0	0	0	0	1	0	0	1	0	0	0	0	1	0	0	1	2.5	2.5	2.5	78.691	712	712;888;906;951;963;988;988;988	3			2				0.00809	0.93302
A1L3B8;P26516	A1L3B8;P26516	2;2	2;2	2;2	26S proteasome non-ATPase regulatory subunit 7	Psmd7	2	2	2	2	1	1	1	2	1	2	2	2	1	1	1	2	1	2	2	2	1	1	1	2	1	2	2	2	9.7	9.7	9.7	36.539	321	321;321	4.24			4	9		4	0	25.406
A1L3S7;Q8VHR5	A1L3S7;Q8VHR5	3;3	3;3	3;3	Transcriptional repressor p66-beta	Gatad2b	2	3	3	3	3	2	0	0	2	2	0	2	3	2	0	0	2	2	0	2	3	2	0	0	2	2	0	2	4.2	4.2	4.2	63.638	578	578;594	3.4			10	4	1		0	7.4464
E9PXY1;A2A432;J3QJX0	E9PXY1;A2A432;J3QJX0	3;3;2	3;3;2	3;3;2	Cullin-4B	Cul4b	3	3	3	3	2	3	1	2	2	1	1	3	2	3	1	2	2	1	1	3	2	3	1	2	2	1	1	3	4	4	4	102.41	896	896;970;552	2.92		9	10	4		1	0	5.5939
A2A485;Q3U1M7;Q3UH28;A2A483;E9Q8D1;A2A482;A2A484;A2A486;A2A481;A2A480	A2A485;Q3U1M7;Q3UH28;A2A483;E9Q8D1;A2A482;A2A484	4;4;3;3;3;3;3;1;1;1	4;4;3;3;3;3;3;1;1;1	4;4;3;3;3;3;3;1;1;1		Zmynd8	10	4	4	4	0	0	0	0	1	2	0	3	0	0	0	0	1	2	0	3	0	0	0	0	1	2	0	3	5.6	5.6	5.6	120.84	1094	1094;1174;1154;1179;1199;1206;1235;191;472;492	3.5		1	3	1		1	0	19.392
A2A4H9;Q61576	A2A4H9;Q61576	3;3	3;3	3;3	Peptidyl-prolyl cis-trans isomerase FKBP10	Fkbp10	2	3	3	3	2	1	1	1	1	1	0	1	2	1	1	1	1	1	0	1	2	1	1	1	1	1	0	1	4.9	4.9	4.9	52.334	469	469;581	4.5			1	4	4	1	0.00045537	2.0866
A2A4J3;A2A4J1;Q4FK54;P61290	A2A4J3;A2A4J1;Q4FK54;P61290	1;1;1;1	1;1;1;1	1;1;1;1	Proteasome activator complex subunit 3	Psme3	4	1	1	1	0	0	0	0	0	1	0	0	0	0	0	0	0	1	0	0	0	0	0	0	0	1	0	0	7.8	7.8	7.8	17.759	154	154;203;254;254	3			1				0	2.3265
A2A4P3;A2A4P4;Q3THG9	A2A4P3;A2A4P4;Q3THG9	1;1;1	1;1;1	1;1;1	Alanyl-tRNA editing protein Aarsd1	Gm27029;Aarsd1	3	1	1	1	1	1	1	0	1	0	1	1	1	1	1	0	1	0	1	1	1	1	1	0	1	0	1	1	2.5	2.5	2.5	58.167	525	525;543;412	3			8				0.00088928	1.9649
A2A4Y7;F7B2G8;Q3THA4;Q99LB0	A2A4Y7;F7B2G8;Q3THA4;Q99LB0	2;2;2;2	2;2;2;2	2;2;2;2	Deoxynucleotidyltransferase terminal-interacting protein 1	Dnttip1	4	2	2	2	1	0	0	1	1	0	0	0	1	0	0	1	1	0	0	0	1	0	0	1	1	0	0	0	15.3	15.3	15.3	12.183	111	111;211;328;328	3.33		1		2			0.00084567	1.7655
A2A4Z1;A2A4Z0;Q9D1C1	A2A4Z1;A2A4Z0;Q9D1C1	1;1;1	1;1;1	1;1;1	Ubiquitin-conjugating enzyme E2 C	Ube2c	3	1	1	1	0	0	0	0	0	1	0	0	0	0	0	0	0	1	0	0	0	0	0	0	0	1	0	0	9.4	9.4	9.4	18.474	171	171;179;179	3			1				0	4.6639
A2A547;Q5I0T8;P84099	A2A547;Q5I0T8;P84099	6;6;6	6;6;6	6;6;6	Ribosomal protein L19;60S ribosomal protein L19	Rpl19	3	6	6	6	6	0	0	1	2	1	1	1	6	0	0	1	2	1	1	1	6	0	0	1	2	1	1	1	23.2	23.2	23.2	23.247	194	194;196;196	4.67			2	7	4	5	0	8.5843
A2A5E1;Q9QYI3;F7BTP8	A2A5E1;Q9QYI3;F7BTP8	2;2;1	2;2;1	2;2;1	DnaJ homolog subfamily C member 7	Dnajc7	3	2	2	2	0	2	2	0	2	2	1	2	0	2	2	0	2	2	1	2	0	2	2	0	2	2	1	2	12.9	12.9	12.9	17.177	147	147;494;259	3.35			16	6	1		0	3.5737
A2A5R6;Q8R151	A2A5R6;Q8R151	2;2	2;2	2;2	NFX1-type zinc finger-containing protein 1	Znfx1	2	2	2	2	0	0	1	1	0	1	1	1	0	0	1	1	0	1	1	1	0	0	1	1	0	1	1	1	3.8	3.8	3.8	119.49	1045	1045;1909	4.8				3		2	0	8.7161
A2A5V3;A2A5V2;A2A5V4;P55194	A2A5V3;A2A5V2;A2A5V4;P55194	1;1;1;1	1;1;1;1	1;1;1;1	SH3 domain-binding protein 1	Sh3bp1	4	1	1	1	0	0	0	0	0	1	0	0	0	0	0	0	0	1	0	0	0	0	0	0	0	1	0	0	2.4	2.4	2.4	64.462	582	582;584;680;601	3			1				0.0029444	1.1372
A2A610;P63094;Q6R0H7	A2A610;P63094;Q6R0H7	1;1;1	1;1;1	1;1;1	Guanine nucleotide-binding protein G(s) subunit alpha isoforms short;Guanine nucleotide-binding protein G(s) subunit alpha isoforms XLas	Gnas	3	1	1	1	1	0	0	0	0	0	0	0	1	0	0	0	0	0	0	0	1	0	0	0	0	0	0	0	22	22	22	10.184	91	91;394;1133	6						1	0	20.598
E9Q6A7;A2A655;A2A654	E9Q6A7;A2A655;A2A654	6;6;6	6;6;6	6;6;6		Bptf	3	6	6	6	4	2	1	1	3	3	2	4	4	2	1	1	3	3	2	4	4	2	1	1	3	3	2	4	2.6	2.6	2.6	321.59	2921	2921;2973;3036	3.17		3	16	4		1	0	13.56
A2A699	A2A699	1	1	1	Protein FAM171A2	Fam171a2	1	1	1	1	0	0	0	0	0	1	0	1	0	0	0	0	0	1	0	1	0	0	0	0	0	1	0	1	1.8	1.8	1.8	87.486	822	822	3			2				0	2.5565
A2A6A1	A2A6A1	8	8	8	G patch domain-containing protein 8	Gpatch8	1	8	8	8	5	4	3	2	4	4	3	6	5	4	3	2	4	4	3	6	5	4	3	2	4	4	3	6	5	5	5	164.99	1505	1505	3.03		7	23	8			0	6.8731
A2A6U3;Q80UG5;A2A6U5	A2A6U3;Q80UG5	3;3;1	3;3;1	3;3;1	Septin-9	2009-09-01	3	3	3	3	1	2	2	1	2	2	1	2	1	2	2	1	2	2	1	2	1	2	2	1	2	2	1	2	6.7	6.7	6.7	63.772	565	565;583;242	3.08			12	1			0	4.9359
A2A701;A2A702;Q99JX4	A2A701;A2A702;Q99JX4	1;1;1	1;1;1	1;1;1	Eukaryotic translation initiation factor 3 subunit M	Eif3m	3	1	1	1	1	0	1	1	0	0	1	1	1	0	1	1	0	0	1	1	1	0	1	1	0	0	1	1	12.6	12.6	12.6	16.518	143	143;242;374	5.88					1	7	0	5.9887
F8VQM4;A2A716	F8VQM4;A2A716	1;1	1;1	1;1	Oxysterol-binding protein	Osbpl7	2	1	1	1	0	0	0	0	1	1	0	0	0	0	0	0	1	1	0	0	0	0	0	0	1	1	0	0	1.4	1.4	1.4	89.916	791	791;963	3			2				0.00086957	1.8747
A2A791;F6VYE2	A2A791;F6VYE2	2;1	2;1	2;1	Zinc finger MYM-type protein 4	Zmym4	2	2	2	2	1	1	0	1	1	2	2	2	1	1	0	1	1	2	2	2	1	1	0	1	1	2	2	2	1.3	1.3	1.3	172.44	1549	1549;1209	4.25			1	10	5		0	3.6912
E9Q532;A2A7F4	E9Q532;A2A7F4	1;1	1;1	1;1		Rlf	2	1	1	1	0	1	1	1	1	1	1	1	0	1	1	1	1	1	1	1	0	1	1	1	1	1	1	1	0.6	0.6	0.6	206.28	1808	1808;1918	3.38			5	3			0	3.0195
A6PW84;A2A7Q5;Q3V1T4	A6PW84;A2A7Q5;Q3V1T4	6;6;6	6;6;6	6;6;6	Prolyl 3-hydroxylase 1	P3h1;Lepre1	3	6	6	6	4	2	2	0	4	4	2	5	4	2	2	0	4	4	2	5	4	2	2	0	4	4	2	5	9.1	9.1	9.1	84.472	746	746;748;739	3.6		2	20	15	3	2	0	18.951
A2A7S7;Q91WQ3	A2A7S7;Q91WQ3	5;5	5;5	5;5	Tyrosine--tRNA ligase;Tyrosine--tRNA ligase, cytoplasmic;Tyrosine--tRNA ligase, cytoplasmic, N-terminally processed	Yars	2	5	5	5	3	2	1	3	2	1	1	2	3	2	1	3	2	1	1	2	3	2	1	3	2	1	1	2	12.1	12.1	12.1	63.001	564	564;528	3.19		2	24	3	1	1	0	21.706
A2A7S8	A2A7S8	1	1	1	Uncharacterized protein KIAA1522	Kiaa1522	1	1	1	1	0	0	0	0	1	1	0	0	0	0	0	0	1	1	0	0	0	0	0	0	1	1	0	0	1.8	1.8	1.8	104.84	1013	1013	3			2				0	10.547
A2A7Z4;Q9CQH7	A2A7Z4;Q9CQH7	1;1	1;1	1;1	Transcription factor BTF3;Transcription factor BTF3 homolog 4	Btf3l4	2	1	1	1	0	0	0	0	1	0	0	0	0	0	0	0	1	0	0	0	0	0	0	0	1	0	0	0	19	19	19	17.27	158	158;158	4				1			0	9.2744
A2A817;A2A816;A2A815;A2A813;Q99LX0	A2A817;A2A816;A2A815;A2A813;Q99LX0	1;1;1;1;1	1;1;1;1;1	1;1;1;1;1	Protein deglycase DJ-1	Park7	5	1	1	1	0	1	0	0	1	0	0	0	0	1	0	0	1	0	0	0	0	1	0	0	1	0	0	0	16.7	16.7	16.7	8.7961	84	84;125;135;175;189	2		3					0	2.9474
F6S4K9;A2A839;A2A838;A2A842;A2A841;P48193;F7CR30;F7BUB8;A2AD32	F6S4K9;A2A839;A2A838;A2A842;A2A841;P48193;F7CR30;F7BUB8;A2AD32	2;2;2;2;2;2;1;1;1	2;2;2;2;2;2;1;1;1	2;2;2;2;2;2;1;1;1	Protein 4.1	Epb4.1;Epb41	9	2	2	2	0	0	0	1	2	2	1	1	0	0	0	1	2	2	1	1	0	0	0	1	2	2	1	1	5.3	5.3	5.3	40.242	375	375;639;667;769;869;858;197;250;715	3.86			1	6			0	3.0225
E9QKA4;A2A8V8;A2A8V9;E9PUK6;Q52KI8;F7BWM1	E9QKA4;A2A8V8;A2A8V9;E9PUK6;Q52KI8;F7BWM1	3;3;3;3;3;2	3;3;3;3;3;2	3;3;3;3;3;2	Serine/arginine repetitive matrix protein 1	Srrm1	6	3	3	3	1	3	2	3	2	2	2	3	1	3	2	3	2	2	2	3	1	3	2	3	2	2	2	3	4.1	4.1	4.1	101.16	897	897;909;918;923;946;239	3.5		3	13	22			0	9.0261
A2A953;Q6P4T3	A2A953;Q6P4T3	1;1	1;1	1;1	Eyes absent homolog	Eya3	2	1	1	1	1	0	1	1	1	0	0	1	1	0	1	1	1	0	0	1	1	0	1	1	1	0	0	1	4.6	4.6	4.6	32.546	302	302;526	2		6					0	8.9844
A2A9C6;A2A9C8;Q9CY05;Q9DAY7;Q9D7W5	A2A9C6;A2A9C8;Q9CY05;Q9DAY7;Q9D7W5	1;1;1;1;1	1;1;1;1;1	1;1;1;1;1	Mediator of RNA polymerase II transcription subunit 8	Med8	5	1	1	1	0	0	0	0	1	0	0	0	0	0	0	0	1	0	0	0	0	0	0	0	1	0	0	0	26.7	26.7	26.7	8.4753	75	75;129;179;234;268	4				1			0	6.9699
E9PX48;A2A9M5;Q8R1A4	E9PX48;A2A9M5;Q8R1A4	1;1;1	1;1;1	1;1;1	Dedicator of cytokinesis protein 7	Dock7	3	1	1	1	1	1	0	1	0	0	0	0	1	1	0	1	0	0	0	0	1	1	0	1	0	0	0	0	0.6	0.6	0.6	238.09	2098	2098;2128;2130	2		3					0.0032943	1.1137
A6PWC3;A2A9Q2;Q8BHG1	A6PWC3;A2A9Q2;Q8BHG1	2;2;2	2;2;2	2;2;2	Nardilysin	Nrd1	3	2	2	2	0	2	1	0	1	1	1	2	0	2	1	0	1	1	1	2	0	2	1	0	1	1	1	2	2.8	2.8	2.8	127.77	1117	1117;1229;1161	3			8				0	8.5108
A2AAN2;Q8BMA6	A2AAN2;Q8BMA6	2;2	2;2	2;2	Signal recognition particle subunit SRP68	Srp68	2	2	2	2	0	2	0	1	2	2	0	2	0	2	0	1	2	2	0	2	0	2	0	1	2	2	0	2	4.9	4.9	4.9	65.952	587	587;625	3.82			4	5	2		0	37.625
A2AAW9;Q3TML6;Q9Z0N1	A2AAW9;Q3TML6;Q9Z0N1	1;1;1	1;1;1	1;1;1	Eukaryotic translation initiation factor 2 subunit 3, X-linked	Eif2s3x	3	1	1	1	1	1	1	1	1	1	1	0	1	1	1	1	1	1	1	0	1	1	1	1	1	1	1	0	5.2	5.2	5.2	37.194	344	344;472;472	2.86		2	12				0	5.5027
A2BDN7;A2ABV5	A2BDN7;A2ABV5	1;1	1;1	1;1	Mediator of RNA polymerase II transcription subunit 14	Med14	2	1	1	1	0	1	0	0	1	1	0	1	0	1	0	0	1	1	0	1	0	1	0	0	1	1	0	1	1.6	1.6	1.6	78.061	700	700;1459	2.67		2	4				0.0086595	0.86614
A2ACG7;Q9DBG6	A2ACG7;Q9DBG6	4;4	4;4	4;4	Dolichyl-diphosphooligosaccharide--protein glycosyltransferase subunit 2	Rpn2	2	4	4	4	2	0	0	1	0	1	0	0	2	0	0	1	0	1	0	0	2	0	0	1	0	1	0	0	9.6	9.6	9.6	67.501	615	615;631	4.8			1	1	1	2	0	3.4604
A2ACZ1;Q9D903	A2ACZ1;Q9D903	2;2	2;2	2;2	Probable rRNA-processing protein EBP2	Ebna1bp2	2	2	2	2	2	1	0	1	1	1	1	1	2	1	0	1	1	1	1	1	2	1	0	1	1	1	1	1	5.9	5.9	5.9	21.611	186	186;306	4.08			2	8	1	1	0	4.694
Q3UR39;A2AD03;Q9QXG2	Q3UR39;A2AD03;Q9QXG2	1;1;1	1;1;1	1;1;1	Rab proteins geranylgeranyltransferase component A 1	Chm	3	1	1	1	0	1	1	0	1	1	0	0	0	1	1	0	1	1	0	0	0	1	1	0	1	1	0	0	1.9	1.9	1.9	69.14	623	623;662;665	2.4		3	2				0.0023211	1.3991
A2ADB1;A2ADB0;Q62504	A2ADB1;A2ADB0;Q62504	2;2;2	2;2;2	2;2;2	Msx2-interacting protein	Spen	3	2	2	2	0	2	1	2	1	2	1	2	0	2	1	2	1	2	1	2	0	2	1	2	1	2	1	2	0.8	0.8	0.8	395.98	3620	3620;3643;3644	3.08		6		5	1		0	3.8998
A2ADE0;Z4YJW6;Q80TQ5	A2ADE0;Z4YJW6;Q80TQ5	1;1;1	1;1;1	1;1;1	Pleckstrin homology domain-containing family M member 2	Plekhm2	3	1	1	1	1	1	1	1	0	1	0	1	1	1	1	1	0	1	0	1	1	1	1	1	0	1	0	1	1	1	1	112.15	1013	1013;1033;1018	2.56		4	5				0.005386	1.0308
A2ADY9	A2ADY9	1	1	1	Protein DDI1 homolog 2	Ddi2	1	1	1	1	1	0	1	1	1	1	1	1	1	0	1	1	1	1	1	1	1	0	1	1	1	1	1	1	3.5	3.5	3.5	44.59	399	399	4.5				5	5		0	2.4524
A2ADZ6;Q4FJZ2	A2ADZ6;Q4FJZ2	1;1	1;1	1;1	Importin subunit alpha	Kpna6	2	1	1	1	0	1	0	1	1	1	1	1	0	1	0	1	1	1	1	1	0	1	0	1	1	1	1	1	10.2	10.2	10.2	10.468	88	88;533	3.43			4	3			0.001967	1.4651
A2AE27;Q9DBT5	A2AE27;Q9DBT5	2;1	2;1	2;1	AMP deaminase 2	Ampd2	2	2	2	2	2	0	0	0	0	0	0	0	2	0	0	0	0	0	0	0	2	0	0	0	0	0	0	0	3	3	3	94.695	824	824;798	4.75				2	1	1	0	4.509
F6WHQ7;A2AE89;P10649	F6WHQ7;A2AE89;P10649	2;2;2	2;2;2	2;2;2	Glutathione S-transferase Mu 1	Gstm1	3	2	2	2	2	1	1	1	1	1	1	1	2	1	1	1	1	1	1	1	2	1	1	1	1	1	1	1	7.2	7.2	7.2	22.587	194	194;244;218	3.53		3	28	22	1	3	0	15.935
A2AEB5;A2AEB4;A2AEB3;Q9R0Q4	A2AEB5;A2AEB4;A2AEB3;Q9R0Q4	3;3;3;3	3;3;3;3	3;3;3;3	Mortality factor 4-like protein 2	Morf4l2	4	3	3	3	2	3	0	1	2	2	0	1	2	3	0	1	2	2	0	1	2	3	0	1	2	2	0	1	14.4	14.4	14.4	19.3	174	174;204;214;288	3.42		2	3	7			0	4.6814
A2AEK1	A2AEK1	4	1	1		Cstf2	1	4	1	1	2	3	1	2	3	3	2	2	0	1	0	1	1	1	1	1	0	1	0	1	1	1	1	1	11.4	1.8	1.8	58.571	554	554	2.62		3	5				1	-2
A2AEM2;Q99LI2	A2AEM2;Q99LI2	3;3	3;3	3;3	Chloride channel CLIC-like protein 1	Clcc1	2	3	3	3	2	2	0	2	2	3	1	2	2	2	0	2	2	3	1	2	2	2	0	2	2	3	1	2	7.2	7.2	7.2	61.239	544	544;539	2.47		11	1	3			0	4.9475
A2AEW6;A2AEW5;A2AEW9;A2AEW8;Q8VD04	A2AEW6;A2AEW5;A2AEW9;A2AEW8;Q8VD04	1;1;1;1;1	1;1;1;1;1	1;1;1;1;1	GRIP1-associated protein 1	Gripap1	5	1	1	1	0	1	0	1	0	0	0	1	0	1	0	1	0	0	0	1	0	1	0	1	0	0	0	1	2.3	2.3	2.3	54.614	469	469;485;792;837;806	2		3					0.0019771	1.4873
A2AEX8;A2AEX6;P97447	A2AEX8;A2AEX6;P97447	1;1;1	1;1;1	1;1;1	Four and a half LIM domains protein 1	Fhl1	3	1	1	1	1	0	0	0	0	0	0	0	1	0	0	0	0	0	0	0	1	0	0	0	0	0	0	0	5.1	5.1	5.1	33.563	296	296;309;280	6						1	0.0022745	1.3071
A2AF47	A2AF47	1	1	1	Dedicator of cytokinesis protein 11	Dock11	1	1	1	1	0	0	0	0	1	0	0	1	0	0	0	0	1	0	0	1	0	0	0	0	1	0	0	1	0.6	0.6	0.6	237.77	2073	2073	4				2			0.00045106	2.0457
A2AFJ1;Q60973;A2AFI9;F6U539;F6ZLC6	A2AFJ1;Q60973;A2AFI9	5;5;4;1;1	5;5;4;1;1	4;4;3;1;1	Histone-binding protein RBBP7	Rbbp7	5	5	5	4	5	2	1	2	2	2	2	3	5	2	1	2	2	2	2	3	4	2	1	2	2	2	2	2	14.9	14.9	13.2	46.908	416	416;425;386;76;235	4.08		2	50	82	34	17	0	30.948
A2AFJ4;Q8BHN1	A2AFJ4;Q8BHN1	1;1	1;1	1;1	Gamma-taxilin	Txlng	2	1	1	1	1	1	1	1	1	1	1	1	1	1	1	1	1	1	1	1	1	1	1	1	1	1	1	1	6.9	6.9	6.9	23.442	202	202;524	2.5		6	6				0	2.9617
A2AFK7;Q91VC3	A2AFK7;Q91VC3	1;1	1;1	1;1	Eukaryotic initiation factor 4A-III;Eukaryotic initiation factor 4A-III, N-terminally processed	Eif4a3	2	1	1	1	1	1	1	1	1	1	1	1	1	1	1	1	1	1	1	1	1	1	1	1	1	1	1	1	4.3	4.3	4.3	33.958	299	299;411	1.21	69	12	3				0	7.3024
A2AFL3;P70699	A2AFL3;P70699	1;1	1;1	1;1	Lysosomal alpha-glucosidase	Gaa	2	1	1	1	1	0	0	0	1	1	1	0	1	0	0	0	1	1	1	0	1	0	0	0	1	1	1	0	3.9	3.9	3.9	25.916	231	231;953	4.71				2	5		0.0016129	1.5715
A2AFQ0;Q7TMY8;F6XP90;F6UYC1	A2AFQ0;Q7TMY8	9;9;3;1	9;9;3;1	9;9;3;1	E3 ubiquitin-protein ligase HUWE1	Huwe1	4	9	9	9	4	8	3	5	5	4	4	7	4	8	3	5	5	4	4	7	4	8	3	5	5	4	4	7	2.4	2.4	2.4	482.69	4378	4378;4377;1176;150	2.55		30	27	3			0	21.631
Q99N15;A2AFQ2;O08756	Q99N15;A2AFQ2;O08756	1;1;1	1;1;1	1;1;1	3-hydroxyacyl-CoA dehydrogenase type-2	Hsd17b10	3	1	1	1	0	0	0	0	0	1	0	0	0	0	0	0	0	1	0	0	0	0	0	0	0	1	0	0	6.5	6.5	6.5	27.273	261	261;271;261	3			1				0	3.8111
A2AFQ9;E9PUU4;Q8BX17	A2AFQ9;E9PUU4;Q8BX17	2;2;2	2;2;2	2;2;2	Gem-associated protein 5	Gemin5	3	2	2	2	1	0	0	1	0	1	0	0	1	0	0	1	0	1	0	0	1	0	0	1	0	1	0	0	2.5	2.5	2.5	166.52	1501	1501;1503;1502	5			1			2	0	7.8108
A2AG49;A2AG48;A2AG47;A2AG46;Q9ER67	A2AG49;A2AG48;A2AG47;A2AG46;Q9ER67	1;1;1;1;1	1;1;1;1;1	1;1;1;1;1		Maged2	5	1	1	1	0	0	0	1	0	1	0	1	0	0	0	1	0	1	0	1	0	0	0	1	0	1	0	1	9.9	9.9	9.9	16.473	161	161;194;213;276;616	2		3					0	9.2601
A2AG58	A2AG58	1	1	1	Uncharacterized protein CXorf23 homolog		1	1	1	1	1	1	1	0	1	1	1	1	1	1	1	0	1	1	1	1	1	1	1	0	1	1	1	1	1.5	1.5	1.5	90.11	752	752	3.18			9	2			0.0019654	1.4646
A2AGH8;A2AGH9;A2AGH6	A2AGH8;A2AGH9;A2AGH6	1;1;1	1;1;1	1;1;1	Mediator of RNA polymerase II transcription subunit 12	Med12	3	1	1	1	0	0	0	0	0	1	0	1	0	0	0	0	0	1	0	1	0	0	0	0	0	1	0	1	0.5	0.5	0.5	240.87	2157	2157;2182;2190	4				2			0.0030075	1.2618
A2AGN7;B7ZCF1;O88685;F6Q2E3	A2AGN7;B7ZCF1;O88685	5;5;5;2	5;5;5;2	3;3;3;0	26S protease regulatory subunit 6A	Psmc3	4	5	5	3	3	3	2	2	2	2	3	3	3	3	2	2	2	2	3	3	2	2	1	2	1	1	2	2	13.5	13.5	6.5	44.669	400	400;451;442;203	3.4		7	13	11	2	2	0	33.263
A2AGS0;A2AGS1;Q3TLR3;Q8CH72	A2AGS0;A2AGS1;Q3TLR3;Q8CH72	1;1;1;1	1;1;1;1	1;1;1;1	E3 ubiquitin-protein ligase TRIM32	Trim32	4	1	1	1	1	0	0	0	0	0	0	1	1	0	0	0	0	0	0	1	1	0	0	0	0	0	0	1	8.1	8.1	8.1	14.88	136	136;183;655;655	4.25				3	1		0.0086896	0.879
A2AH22	A2AH22	1	1	1	Activating molecule in BECN1-regulated autophagy protein 1	Ambra1	1	1	1	1	1	1	1	0	1	1	1	1	1	1	1	0	1	1	1	1	1	1	1	0	1	1	1	1	0.8	0.8	0.8	142.88	1300	1300	3.12			7	1			0.0099349	0.82678
A2AH25;Q5FWK3	A2AH25;Q5FWK3	2;2	2;2	2;2	Rho GTPase-activating protein 1	Arhgap1	2	2	2	2	1	0	0	0	0	0	0	1	1	0	0	0	0	0	0	1	1	0	0	0	0	0	0	1	4.6	4.6	4.6	54.437	479	479;439	5				1		1	0	3.339
G3UZ34;Q543F1;A2AH85;O08810	G3UZ34;Q543F1;A2AH85;O08810	3;3;3;3	3;3;3;3	3;3;3;3	116 kDa U5 small nuclear ribonucleoprotein component	Eftud2	4	3	3	3	2	2	3	2	2	2	3	2	2	2	3	2	2	2	3	2	2	2	3	2	2	2	3	2	3.1	3.1	3.1	108.34	962	962;971;972;971	3.48		2	10	12	1		0	4.2695
A2AI08	A2AI08	1	1	1	Taperin	Tprn	1	1	1	1	1	0	0	0	1	0	0	1	1	0	0	0	1	0	0	1	1	0	0	0	1	0	0	1	2.4	2.4	2.4	80.088	749	749	4				3			0	2.5195
A2AI52;Q80U87	A2AI52;Q80U87	1;1	1;1	1;1	Ubiquitin carboxyl-terminal hydrolase;Ubiquitin carboxyl-terminal hydrolase 8	Usp8	2	1	1	1	1	1	0	1	1	0	0	0	1	1	0	1	1	0	0	0	1	1	0	1	1	0	0	0	1.3	1.3	1.3	123.89	1091	1091;1080	2		4					0.00086693	1.8604
A2AI57;Q923J1	A2AI57;Q923J1	1;1	1;1	1;1	Transient receptor potential cation channel subfamily M member 7	Trpm7	2	1	1	1	0	0	1	0	0	0	1	1	0	0	1	0	0	0	1	1	0	0	1	0	0	0	1	1	0.5	0.5	0.5	212.33	1862	1862;1863	3			3				0.0022953	1.3514
CON__Q3SX28;A2AIM4;P58774;A2AIM5	CON__Q3SX28;A2AIM4;P58774;A2AIM5	8;8;8;5	6;6;6;3	6;6;6;3	Tropomyosin beta chain	Tpm2	4	8	6	6	4	3	2	1	2	2	1	5	3	2	2	1	2	1	1	4	3	2	2	1	2	1	1	4	24.6	15.1	15.1	33.012	284	284;284;284;105	4.21			6	8		5	0	13.736
A2AIW9;Q9DC61	A2AIW9;Q9DC61	3;3	3;3	3;3	Mitochondrial-processing peptidase subunit alpha	Pmpca	2	3	3	3	3	1	1	1	1	1	1	1	3	1	1	1	1	1	1	1	3	1	1	1	1	1	1	1	7.5	7.5	7.5	48.455	441	441;524	3.67		2	19	30	1	2	0	4.9785
E9QAT4;A2AIX1;F7BPW6	E9QAT4;A2AIX1;F7BPW6	3;3;2	3;3;2	3;3;2		Sec16a	3	3	3	3	0	0	0	1	2	1	0	1	0	0	0	1	2	1	0	1	0	0	0	1	2	1	0	1	1.4	1.4	1.4	254.2	2357	2357;2377;907	3.33		1	2	3			0	3.7108
A2AJ26	A2AJ26	1	1	1		Abca2	1	1	1	1	0	0	0	0	0	1	0	0	0	0	0	0	0	1	0	0	0	0	0	0	0	1	0	0	0.6	0.6	0.6	270.52	2433	2433	3			1				0	3.0272
A2AJ72;Q3TIX6;A0A0A6YY39;A0A0A6YVV5;F7AM43	A2AJ72;Q3TIX6;A0A0A6YY39;A0A0A6YVV5;F7AM43	4;4;2;2;2	4;4;2;2;2	4;4;2;2;2		Fubp3	5	4	4	4	3	2	1	0	1	1	1	2	3	2	1	0	1	1	1	2	3	2	1	0	1	1	1	2	8.8	8.8	8.8	61.447	569	569;575;123;191;264	3.77		1	8		1	3	0	18.7
A2AJH3;Q3THR4;O70311	A2AJH3;Q3THR4;O70311	1;1;1	1;1;1	1;1;1	Glycylpeptide N-tetradecanoyltransferase;Glycylpeptide N-tetradecanoyltransferase 2	Nmt2	3	1	1	1	1	1	0	1	1	1	1	1	1	1	0	1	1	1	1	1	1	1	0	1	1	1	1	1	2.2	2.2	2.2	56.984	498	498;529;529	2		8					0.0012412	1.6728
A2AJI1;A8Y5P4;A2AJI0;F6WF36	A2AJI1;A8Y5P4;A2AJI0;F6WF36	3;3;3;2	3;3;3;2	3;3;3;2	MAP7 domain-containing protein 1	Map7d1	4	3	3	3	2	1	0	1	2	1	1	1	2	1	0	1	2	1	1	1	2	1	0	1	2	1	1	1	5.3	5.3	5.3	85.763	774	774;814;846;591	3.61			9	14			0	11.537
A2AJK8;Q91Z38	A2AJK8;Q91Z38	2;2	2;2	2;2	Tetratricopeptide repeat protein 1	Ttc1	2	2	2	2	1	0	1	2	0	1	0	0	1	0	1	2	0	1	0	0	1	0	1	2	0	1	0	0	11.2	11.2	11.2	28.553	250	250;292	2.4		3	2				0	7.1798
E9QNI1;A2AJP5;Q8BR76	E9QNI1;A2AJP5;Q8BR76	1;1;1	1;1;1	1;1;1	Meckelin	Tmem67	3	1	1	1	0	1	1	0	1	1	1	1	0	1	1	0	1	1	1	1	0	1	1	0	1	1	1	1	0.9	0.9	0.9	112.11	995	995;1061;992	3.14			6	1			0.00086319	1.8464
A8Y5Q1;A2AJP9;A8Y5Q0;A2AJQ0;Q3UV70	A8Y5Q1;A2AJP9;A8Y5Q0;A2AJQ0;Q3UV70	1;1;1;1;1	1;1;1;1;1	1;1;1;1;1	[Pyruvate dehydrogenase [acetyl-transferring]]-phosphatase 1, mitochondrial	Pdp1	5	1	1	1	0	0	0	0	0	0	0	1	0	0	0	0	0	0	0	1	0	0	0	0	0	0	0	1	3	3	3	61.18	538	538;563;578;597;538	3			1				0.0022848	1.3304
A2AJT5;A2AJT4;A2AJT3	A2AJT5;A2AJT4;A2AJT3	2;2;1	2;2;1	2;2;1	Arginine/serine-rich protein PNISR	Pnisr	3	2	2	2	1	1	0	0	1	1	0	1	1	1	0	0	1	1	0	1	1	1	0	0	1	1	0	1	3.4	3.4	3.4	93.194	814	814;805;373	3.43		1	2	4			0	4.1317
B0R029;E9Q8A1;B0R030;A2AKH4;Q9D3L3;O09044	B0R029;E9Q8A1;B0R030;A2AKH4;Q9D3L3;O09044	3;3;3;3;3;3	3;3;3;3;3;3	3;3;3;3;3;3	Synaptosomal-associated protein;Synaptosomal-associated protein 23	Snap23	6	3	3	3	1	1	1	1	1	2	2	1	1	1	1	1	1	2	2	1	1	1	1	1	1	2	2	1	30.6	30.6	30.6	9.5948	85	85;98;161;210;221;210	1.92	10	9	4			1	0	29.016
A2AKI5;P43406	A2AKI5;P43406	2;2	2;2	2;2	Integrin alpha-V;Integrin alpha-V heavy chain;Integrin alpha-V light chain	Itgav	2	2	2	2	1	0	0	0	1	0	0	1	1	0	0	0	1	0	0	1	1	0	0	0	1	0	0	1	2.5	2.5	2.5	111.51	1008	1008;1044	4.67				2		1	0	5.4324
A2AKX3	A2AKX3	2	2	2	Probable helicase senataxin	Setx	1	2	2	2	0	1	0	1	1	0	0	1	0	1	0	1	1	0	0	1	0	1	0	1	1	0	0	1	1	1	1	297.59	2646	2646	3.25			3	1			0.0026346	1.269
A2AL85;Q8BSY0;A2AL83;A2AL79;Q6P8S1;A2AL78;Q3TU40;A2AL81;Q8CBM2	A2AL85;Q8BSY0;A2AL83;A2AL79;Q6P8S1;A2AL78;Q3TU40;A2AL81;Q8CBM2	2;2;1;1;1;1;1;1;1	2;2;1;1;1;1;1;1;1	2;2;1;1;1;1;1;1;1	Aspartyl/asparaginyl beta-hydroxylase	Asph	9	2	2	2	1	2	1	1	1	0	1	1	1	2	1	1	1	0	1	1	1	2	1	1	1	0	1	1	6.1	6.1	6.1	81.467	725	725;741;163;197;212;245;294;310;658	2.55		5	6				0	29.096
A2ALB1;A2ALB2;Q6PAQ4	A2ALB1;A2ALB2;Q6PAQ4	1;1;1	1;1;1	1;1;1	RNA exonuclease 4	Rexo4	3	1	1	1	1	1	0	0	0	0	1	0	1	1	0	0	0	0	1	0	1	1	0	0	0	0	1	0	3.9	3.9	3.9	40.096	363	363;409;432	3			3				0	2.4375
F7CXJ2;A2ALF0;A2ALF3;A2ALF2;Q6NZB0	F7CXJ2;A2ALF0;A2ALF3;A2ALF2;Q6NZB0	2;2;2;2;2	2;2;2;2;2	2;2;2;2;2	DnaJ homolog subfamily C member 8	Dnajc8	5	2	2	2	1	0	0	1	1	0	0	0	1	0	0	1	1	0	0	0	1	0	0	1	1	0	0	0	11.6	11.6	11.6	11.412	95	95;219;234;253;253	3.5		1		3			0	2.9305
A2ALV6;A2ALV7;Q6PDI5	A2ALV6;A2ALV7;Q6PDI5	1;1;1	1;1;1	1;1;1	Proteasome-associated protein ECM29 homolog	AI314180;Ecm29	3	1	1	1	0	0	0	0	0	0	0	1	0	0	0	0	0	0	0	1	0	0	0	0	0	0	0	1	2.3	2.3	2.3	104.61	942	942;1490;1840	6						1	0	8.8108
A2AMG5;Q9R207	A2AMG5;Q9R207	3;3	3;3	3;3	Nibrin	Nbn	2	3	3	3	2	1	0	1	1	1	1	1	2	1	0	1	1	1	1	1	2	1	0	1	1	1	1	1	4.4	4.4	4.4	60.553	548	548;751	3.5		2		6			0	3.2708
A2AMY5;Q91VX2;F6WTC8;A2AMY7;F6PYV5	A2AMY5;Q91VX2	7;6;1;1;1	7;6;1;1;1	7;6;1;1;1	Ubiquitin-associated protein 2	Ubap2	5	7	7	7	4	5	3	2	3	3	3	6	4	5	3	2	3	3	3	6	4	5	3	2	3	3	3	6	9.1	9.1	9.1	117.83	1131	1131;1132;140;227;245	3.54		8	17	12	6	3	0	19.062
A2AN08;F6SSP6	A2AN08;F6SSP6	4;2	4;2	4;2	E3 ubiquitin-protein ligase UBR4	Ubr4	2	4	4	4	0	3	0	2	1	3	0	2	0	3	0	2	1	3	0	2	0	3	0	2	1	3	0	2	1.4	1.4	1.4	572.28	5180	5180;2065	3.82		2	6	3	5	1	0	14.338
F7D5G9;F6S5B6;Q3UUV0;A2AN61;Q8VEH2;F6XWQ4	F7D5G9;F6S5B6;Q3UUV0;A2AN61;Q8VEH2;F6XWQ4	2;2;2;2;2;1	2;2;2;2;2;1	2;2;2;2;2;1		Ciz1	6	2	2	2	2	1	0	0	2	2	0	1	2	1	0	0	2	2	0	1	2	1	0	0	2	2	0	1	11.4	11.4	11.4	27.091	245	245;262;791;821;845;288	3.43			9	4	1		0	5.0475
B7ZCM0;B7ZCL9;B7ZCL8;A2AN84;Q542P4;P70290	B7ZCM0;B7ZCL9;B7ZCL8;A2AN84;Q542P4;P70290	1;1;1;1;1;1	1;1;1;1;1;1	1;1;1;1;1;1	55 kDa erythrocyte membrane protein	Mpp1	6	1	1	1	1	0	0	0	0	0	0	0	1	0	0	0	0	0	0	0	1	0	0	0	0	0	0	0	12.8	12.8	12.8	17.492	156	156;205;446;452;466;466	6						1	0	4.0737
A2ANL1;Q9EPR4	A2ANL1;Q9EPR4	1;1	1;1	1;1	Solute carrier family 23 member 2	Slc23a2	2	1	1	1	0	0	0	0	1	0	0	0	0	0	0	0	1	0	0	0	0	0	0	0	1	0	0	0	41.5	41.5	41.5	4.3168	41	41;648	4				1			0.0029575	1.1509
A2ANY6	A2ANY6	3	3	1		Mdn1	1	3	3	1	3	1	1	0	1	1	1	0	3	1	1	0	1	1	1	0	1	0	0	0	1	0	0	0	0.7	0.7	0.3	630.33	5589	5589	3.5			5	2	1		0	5.8986
I7HJQ8;A2AP74;Q8BIF0	I7HJQ8;A2AP74;Q8BIF0	1;1;1	1;1;1	1;1;1	CD99 antigen-like protein 2	Cd99l2	3	1	1	1	0	1	0	0	1	0	0	1	0	1	0	0	1	0	0	1	0	1	0	0	1	0	0	1	8.4	8.4	8.4	20.092	190	190;216;237	3			4				0	3.8804
A2AP93;A2AP92;Q543B5;Q923A8;Q62073	A2AP93;A2AP92;Q543B5;Q923A8;Q62073	1;1;1;1;1	1;1;1;1;1	1;1;1;1;1	Mitogen-activated protein kinase kinase kinase 7	Map3k7	5	1	1	1	1	0	0	0	0	0	0	0	1	0	0	0	0	0	0	0	1	0	0	0	0	0	0	0	2.9	2.9	2.9	53.749	491	491;518;579;606;579	5					1		0	2.47
A2APB8	A2APB8	6	6	6	Targeting protein for Xklp2	Tpx2	1	6	6	6	4	2	0	2	3	2	1	3	4	2	0	2	3	2	1	3	4	2	0	2	3	2	1	3	7	7	7	85.893	745	745	3.4		12		13	4	1	0	14.328
A2APD7;Q9D6Z1;F6U250;F6V095;F7CHQ7	A2APD7;Q9D6Z1	6;6;1;1;1	6;6;1;1;1	6;6;1;1;1	Nucleolar protein 56	Nop56	5	6	6	6	3	4	3	3	2	3	3	3	3	4	3	3	2	3	3	3	3	4	3	3	2	3	3	3	30.4	30.4	30.4	32.982	296	296;580;135;173;222	4			21	13	7	7	0	34.841
Q3U8S1;A2APM5;A2APM3;A2APM4;E9QKM8;Q80X37;A2APM1;A2APM2;P15379	Q3U8S1;A2APM5;A2APM3;A2APM4;E9QKM8;Q80X37;A2APM1;A2APM2;P15379	3;3;3;3;3;3;3;3;3	3;3;3;3;3;3;3;3;3	3;3;3;3;3;3;3;3;3	CD44 antigen	Cd44	9	3	3	3	3	2	1	3	2	1	1	3	3	2	1	3	2	1	1	3	3	2	1	3	2	1	1	3	8.8	8.8	8.8	40.263	365	365;434;464;498;577;580;657;780;778	3.76		5	32	31	12	5	0	8.4315
A2APR8;O08901	A2APR8;O08901	1;1	1;1	1;1	Mitotic checkpoint serine/threonine-protein kinase BUB1	Bub1	2	1	1	1	1	1	0	0	1	0	0	0	1	1	0	0	1	0	0	0	1	1	0	0	1	0	0	0	1.6	1.6	1.6	119.73	1059	1059;1058	2		3					0	3.7704
A2APX3;P21460	A2APX3;P21460	2;2	2;2	2;2	Cystatin-C	Cst3	2	2	2	2	2	0	0	0	0	0	0	0	2	0	0	0	0	0	0	0	2	0	0	0	0	0	0	0	36.3	36.3	36.3	11.141	102	102;140	6						2	0	4.4638
A2APY6;Q3V1V3	A2APY6;Q3V1V3	4;4	4;4	4;4	ESF1 homolog	Esf1	2	4	4	4	1	2	1	1	1	2	1	2	1	2	1	1	1	2	1	2	1	2	1	1	1	2	1	2	5.8	5.8	5.8	98.047	845	845;845	4.15		4	2	1		6	0	9.5227
A2APZ7;Q06348	A2APZ7;Q06348	1;1	1;1	1;1	Paired mesoderm homeobox protein 2	Prrx2	2	1	1	1	0	1	1	0	1	1	1	1	0	1	1	0	1	1	1	1	0	1	1	0	1	1	1	1	4.9	4.9	4.9	26.442	247	247;247	3.33			6	3			0.00045496	2.0855
A2AQ53;Q61554	A2AQ53;Q61554	4;3	4;3	4;3	Fibrillin-1	Fbn1	2	4	4	4	2	2	0	0	2	2	0	3	2	2	0	0	2	2	0	3	2	2	0	0	2	2	0	3	1.6	1.6	1.6	312.3	2873	2873;2871	3.87			4	9	2		0	10.606
A2AQA7;Q8CFQ3	A2AQA7;Q8CFQ3	2;2	2;2	2;2	Intron-binding protein aquarius	Aqr	2	2	2	2	2	0	2	2	2	2	2	2	2	0	2	2	2	2	2	2	2	0	2	2	2	2	2	2	1.6	1.6	1.6	161.85	1400	1400;1481	2	7	2	7				0	9.188
A2AQD6;A2AQD5;Q922B9	A2AQD6;A2AQD5;Q922B9	1;1;1	1;1;1	1;1;1	Sperm-specific antigen 2 homolog	Ssfa2	3	1	1	1	0	0	0	0	1	0	0	0	0	0	0	0	1	0	0	0	0	0	0	0	1	0	0	0	1.1	1.1	1.1	133.46	1219	1219;1230;1252	4				1			0.0064309	0.99669
A2AQE2;Q6A098	A2AQE2;Q6A098	1;1	1;1	1;1	Selenocysteine insertion sequence-binding protein 2-like	Secisbp2l	2	1	1	1	1	0	0	0	1	1	0	1	1	0	0	0	1	1	0	1	1	0	0	0	1	1	0	1	1	1	1	119.75	1089	1089;1086	3		1	3	1			0.0016447	1.6467
A2AQH4;F8WJL9	A2AQH4;F8WJL9	2;1	2;1	2;1	BCL-6 corepressor-like protein 1	Bcorl1	2	2	2	2	2	2	2	1	1	2	1	1	2	2	2	1	1	2	1	1	2	2	2	1	1	2	1	1	1.3	1.3	1.3	190.48	1781	1781;1693	2.83		4	13	1			0	8.1295
A2AQW2;F8VPR2	A2AQW2;F8VPR2	1;1	1;1	1;1		Fmnl2	2	1	1	1	0	0	0	1	1	1	0	0	0	0	0	1	1	1	0	0	0	0	0	1	1	1	0	0	5.2	5.2	5.2	27.383	233	233;1083	3.75			1	3			0.0012526	1.707
A2AR02;A2AR01	A2AR02;A2AR01	4;2	4;2	4;2	Peptidyl-prolyl cis-trans isomerase G;Peptidyl-prolyl cis-trans isomerase	Ppig	2	4	4	4	3	2	2	1	2	3	1	1	3	2	2	1	2	3	1	1	3	2	2	1	2	3	1	1	4.4	4.4	4.4	88.324	752	752;127	3.18		6	6	2	2	1	0	3.8201
A2ARP8;Q9QYR6	A2ARP8;Q9QYR6	2;2	2;2	2;2	Microtubule-associated protein 1A;MAP1A heavy chain;MAP1 light chain LC2	Map1a	2	2	2	2	0	1	1	0	2	1	1	1	0	1	1	0	2	1	1	1	0	1	1	0	2	1	1	1	0.8	0.8	0.8	325.88	3014	3014;2776	3.29			5	2			0.0016149	1.5787
A2AS05;A2AS03;E9QAM5	A2AS05;A2AS03;E9QAM5	2;2;2	2;2;2	2;2;2	Helicase with zinc finger domain 2	Helz2	3	2	2	2	2	2	2	2	2	2	2	2	2	2	2	2	2	2	2	2	2	2	2	2	2	2	2	2	1.1	1.1	1.1	326.59	2903	2903;2970;2947	3.12	2	12	24	17	3		0	92.815
A2AS44;A2AS45;Q68FH0;V9GXG7	A2AS44;A2AS45;Q68FH0;V9GXG7	2;2;2;1	2;2;2;1	2;2;2;1	Plakophilin-4	Pkp4	4	2	2	2	2	1	0	0	0	1	0	0	2	1	0	0	0	1	0	0	2	1	0	0	0	1	0	0	3.2	3.2	3.2	88.113	803	803;1163;1190;215	4.5				3		1	0	2.2129
A2ASM7;P23813	A2ASM7;P23813	3;3	3;3	3;3	Homeobox protein Hox-D11	Hoxd11	2	3	3	3	0	1	1	1	1	3	1	1	0	1	1	1	1	3	1	1	0	1	1	1	1	3	1	1	11.3	11.3	11.3	34.871	336	336;323	2.17		10	2				0	37.388
Z4YJS5;Z4YK85;M0QWP1;A2ASQ1	Z4YJS5;Z4YK85;M0QWP1;A2ASQ1	2;2;2;2	2;2;2;2	2;2;2;2	Agrin;Agrin N-terminal 110 kDa subunit;Agrin C-terminal 110 kDa subunit;Agrin C-terminal 90 kDa fragment;Agrin C-terminal 22 kDa fragment	Agrn	4	2	2	2	1	2	1	0	1	2	0	1	1	2	1	0	1	2	0	1	1	2	1	0	1	2	0	1	2.2	2.2	2.2	121.88	1151	1151;1927;2034;1950	4.27			5		4	2	0	9.1756
E9Q8N1;E9Q8K5;A2ASS6;F7CR78	E9Q8N1;E9Q8K5;A2ASS6;F7CR78	2;2;2;1	2;2;2;1	2;2;2;1	Titin	Ttn	4	2	2	2	2	1	0	0	0	0	1	1	2	1	0	0	0	0	1	1	2	1	0	0	0	0	1	1	0.1	0.1	0.1	3716	33467	33467;33467;35213;8272	3.83		1	3			2	0.0023139	1.3911
A2ATI9;Q99JX3	A2ATI9;Q99JX3	4;4	4;4	4;4	Golgi reassembly-stacking protein 2	Gorasp2	2	4	4	4	0	2	3	3	1	0	0	1	0	2	3	3	1	0	0	1	0	2	3	3	1	0	0	1	10.4	10.4	10.4	45.026	431	431;451	2.5		7	4	1			0	20.696
A2ATP5;A2ATP6;Q8C854;F6XJA1;G8JL68	A2ATP5;A2ATP6;Q8C854	5;5;5;2;2	5;5;5;2;2	5;5;5;2;2	Myelin expression factor 2	Myef2	5	5	5	5	2	3	2	1	4	2	2	3	2	3	2	1	4	2	2	3	2	3	2	1	4	2	2	3	10.2	10.2	10.2	59.543	550	550;567;591;446;530	2.56		18	12	1		1	0	100.41
A2ATQ5;P53995	A2ATQ5;P53995	1;1	1;1	1;1	Anaphase-promoting complex subunit 1	Anapc1	2	1	1	1	0	1	1	1	1	1	1	1	0	1	1	1	1	1	1	1	0	1	1	1	1	1	1	1	0.7	0.7	0.7	134.72	1213	1213;1944	3.33			6	3			0.00085727	1.8095
A2ATU9;Q8BY71	A2ATU9;Q8BY71	1;1	1;1	1;1	Histone acetyltransferase type B catalytic subunit	Hat1	2	1	1	1	0	1	0	0	0	0	0	0	0	1	0	0	0	0	0	0	0	1	0	0	0	0	0	0	3.8	3.8	3.8	50.182	423	423;416	2		2					0	3.8132
A2AU62;Q64012;A2AU61;A2AU60	A2AU62;Q64012;A2AU61;A2AU60	4;4;3;2	4;4;3;2	4;4;3;2	RNA-binding protein Raly	Raly	4	4	4	4	3	2	1	0	1	1	1	2	3	2	1	0	1	1	1	2	3	2	1	0	1	1	1	2	16.1	16.1	16.1	31.69	298	298;312;211;141	3.4			15	2	3		0	20.823
A2AU89;A2AU91;P70399;F6ZRL3;A2AU90	A2AU89;A2AU91;P70399	6;6;6;1;1	6;6;6;1;1	6;6;6;1;1	Tumor suppressor p53-binding protein 1	Trp53bp1;Tp53bp1	5	6	6	6	3	3	3	1	3	3	3	3	3	3	3	1	3	3	3	3	3	3	3	1	3	3	3	3	3.6	3.6	3.6	207.65	1919	1919;1969;1957;166;1018	3		3	18			1	0	48.938
A2AUK6;A2AUK7;A2AUK8;A2AUK5;Q9Z2H5	A2AUK6;A2AUK7;A2AUK8;A2AUK5;Q9Z2H5	1;1;1;1;1	1;1;1;1;1	1;1;1;1;1	Band 4.1-like protein 1	Epb4.1l1;Epb41l1	5	1	1	1	1	0	0	0	0	0	0	0	1	0	0	0	0	0	0	0	1	0	0	0	0	0	0	0	2.2	2.2	2.2	70.644	631	631;730;867;879;879	5					1		0	2.8483
F6RK07;A2AUX5;A2AUX3;B7ZD29;Q3UHC7;F6QQP6	F6RK07;A2AUX5;A2AUX3;B7ZD29;Q3UHC7;F6QQP6	2;2;2;2;2;1	2;2;2;2;2;1	2;2;2;2;2;1	Disabled homolog 2-interacting protein	Dab2ip	6	2	2	2	1	1	0	0	1	0	0	0	1	1	0	0	1	0	0	0	1	1	0	0	1	0	0	0	1.8	1.8	1.8	119.53	1083	1083;1124;1132;1154;1189;713	4			2			1	0	2.1368
A2AV19;Q3TKQ3;Q8VBV3	A2AV19;Q3TKQ3;Q8VBV3	1;1;1	1;1;1	1;1;1	Exosome complex component RRP4	Exosc2	3	1	1	1	1	0	1	0	1	1	0	1	1	0	1	0	1	1	0	1	1	0	1	0	1	1	0	1	3.6	3.6	3.6	27.308	247	247;293;293	3.38			5	3			0.00087527	1.901
A2AVJ7;Q99PL5	A2AVJ7;Q99PL5	30;30	30;30	30;30	Ribosome-binding protein 1	Rrbp1	2	30	30	30	15	18	13	15	12	14	13	21	15	18	13	15	12	14	13	21	15	18	13	15	12	14	13	21	32.7	32.7	32.7	158.39	1464	1464;1605	2.98	1	78	105	52	6	4	0	112.28
A2AW05;Q08943	A2AW05;Q08943	1;1	1;1	1;1	FACT complex subunit SSRP1	Ssrp1	2	1	1	1	0	0	0	0	0	1	0	0	0	0	0	0	0	1	0	0	0	0	0	0	0	1	0	0	2.2	2.2	2.2	71.527	623	623;708	3			1				0	2.6926
A2AW86;Q60767	A2AW86;Q60767	1;1	1;1	1;1	Lymphocyte antigen 75	Ly75	2	1	1	1	0	0	0	0	0	1	0	1	0	0	0	0	0	1	0	1	0	0	0	0	0	1	0	1	0.9	0.9	0.9	197.38	1723	1723;1723	3			2				0	2.914
A2AWA9;A2AWA7	A2AWA9;A2AWA7	3;2	3;2	3;2	Rab GTPase-activating protein 1	Rabgap1	2	3	3	3	1	2	1	0	2	0	1	0	1	2	1	0	2	0	1	0	1	2	1	0	2	0	1	0	3.7	3.7	3.7	120.8	1064	1064;455	2.71		2	5				0	8.5616
D6RFC2;A2AWF0;A2AWE9;Q543N6;P58389	D6RFC2;A2AWF0;A2AWE9;Q543N6;P58389	1;1;1;1;1	1;1;1;1;1	1;1;1;1;1	Serine/threonine-protein phosphatase 2A activator	Ppp2r4	5	1	1	1	0	0	1	0	0	0	0	0	0	0	1	0	0	0	0	0	0	0	1	0	0	0	0	0	53.1	53.1	53.1	5.5171	49	49;104;281;323;323	3			1				0	15.74
A2AWI9	A2AWI9	1	1	1		Sh3glb2	1	1	1	1	0	0	0	1	0	0	0	0	0	0	0	1	0	0	0	0	0	0	0	1	0	0	0	0	4.3	4.3	4.3	41.81	374	374	5					1		0.0019616	1.4583
H7BX50;E9QLG3;A2AWL7	H7BX50;E9QLG3;A2AWL7	1;1;1	1;1;1	1;1;1	MAX gene-associated protein	Mga	3	1	1	1	1	0	0	0	0	0	0	0	1	0	0	0	0	0	0	0	1	0	0	0	0	0	0	0	0.6	0.6	0.6	312.13	2833	2833;3042;3003	5					1		0	4.8466
A2AWN8;P59326	A2AWN8;P59326	2;2	1;1	1;1	YTH domain-containing family protein 1	Ythdf1	2	2	1	1	1	1	1	0	2	1	1	1	0	1	1	0	1	1	1	1	0	1	1	0	1	1	1	1	3.4	1.9	1.9	63.899	586	586;559	3.17		1	9	1	1		0	3.4247
A2AWT6;A2AWT7;A2AWT5;P25976	A2AWT6;A2AWT7;A2AWT5;P25976	3;3;3;3	3;3;3;3	3;3;3;3	Nucleolar transcription factor 1	Ubtf	4	3	3	3	2	1	0	1	1	1	2	2	2	1	0	1	1	1	2	2	2	1	0	1	1	1	2	2	4.8	4.8	4.8	85.009	727	727;752;764;765	3.86		3		8	2	1	0	7.2111
A2BE28	A2BE28	1	1	1	Ribosomal biogenesis protein LAS1L	Las1l	1	1	1	1	1	1	0	1	1	1	0	1	1	1	0	1	1	1	0	1	1	1	0	1	1	1	0	1	1.5	1.5	1.5	89.413	776	776	2.36		7	4				0.00087184	1.883
A2BE91;Q5U4F6	A2BE91;Q5U4F6	1;1	1;1	1;1	WD repeat-containing protein 34	Wdr34	2	1	1	1	0	1	0	0	1	0	0	1	0	1	0	0	1	0	0	1	0	1	0	0	1	0	0	1	3.2	3.2	3.2	58.173	537	537;535	3			4				0	3.8735
A2BE93;Q9EQU5;A2BE92	A2BE93;Q9EQU5;A2BE92	4;4;2	4;4;2	4;4;2	Protein SET	Set	3	4	4	4	4	1	0	1	1	0	1	1	4	1	0	1	1	0	1	1	4	1	0	1	1	0	1	1	20	20	20	24.923	215	215;289;151	4.61				9	7	2	0	7.6168
A2BFF8;A2BFF7;Q3TPJ8;A2BFF5;A2BFF9;O88487	A2BFF8;A2BFF7;Q3TPJ8;A2BFF5;A2BFF9;O88487	2;2;2;2;2;2	2;2;2;2;2;2	2;2;2;2;2;2	Cytoplasmic dynein 1 intermediate chain 2	Dync1i2	6	2	2	2	2	1	1	1	1	1	1	1	2	1	1	1	1	1	1	1	2	1	1	1	1	1	1	1	7	7	7	68.265	611	611;612;632;637;638;612	2.62		15	16			1	0	29.119
A2BGN7;Q9D8X0	A2BGN7;Q9D8X0	1;1	1;1	1;1	Protein MANBAL	Manbal	2	1	1	1	1	0	0	0	1	1	0	0	1	0	0	0	1	1	0	0	1	0	0	0	1	1	0	0	14.1	14.1	14.1	9.3679	85	85;85	4.12				7	1		0	4.1647
E9QAQ7;A2BH40	E9QAQ7;A2BH40	6;6	6;6	6;6	AT-rich interactive domain-containing protein 1A	Arid1a	2	6	6	6	3	2	3	0	4	3	2	4	3	2	3	0	4	3	2	4	3	2	3	0	4	3	2	4	3.5	3.5	3.5	242.67	2287	2287;2283	3.04		7	15	5		1	0	9.1721
A2CG76;Q9Z148;A2CG77	A2CG76;Q9Z148	4;3;1	4;3;1	4;3;1	Histone-lysine N-methyltransferase EHMT2	Ehmt2	3	4	4	4	2	0	0	0	2	1	0	2	2	0	0	0	2	1	0	2	2	0	0	0	2	1	0	2	3.5	3.5	3.5	134.69	1229	1229;1263;441	4.22			3	3	1	2	0	3.3577
A2CGA3;A2CGA5;O08863	A2CGA3;A2CGA5;O08863	1;1;1	1;1;1	1;1;1	Baculoviral IAP repeat-containing protein 3	Birc3	3	1	1	1	1	0	1	1	0	1	1	1	1	0	1	1	0	1	1	1	1	0	1	1	0	1	1	1	5.9	5.9	5.9	42.137	376	376;602;600	5.14					6	1	0.0043463	1.0624
A2RSB1;Q78ZA7	A2RSB1;Q78ZA7	3;3	2;2	2;2	Nucleosome assembly protein 1-like 4	Nap1l4	2	3	2	2	2	1	0	1	0	1	1	2	1	1	0	1	0	1	1	2	1	1	0	1	0	1	1	2	12	9.3	9.3	42.679	375	375;375	1.21	31	2				1	0	16.335
A2RSV8;P19783	A2RSV8;P19783	1;1	1;1	1;1	Cytochrome c oxidase subunit 4 isoform 1, mitochondrial	Cox4i1	2	1	1	1	1	0	0	0	0	0	0	0	1	0	0	0	0	0	0	0	1	0	0	0	0	0	0	0	7.7	7.7	7.7	19.53	169	169;169	6						1	0	2.4202
A2RSX9;E9QAY5;E9Q3G5;G5E8V9	A2RSX9;E9QAY5;E9Q3G5;G5E8V9	2;1;1;1	2;1;1;1	2;1;1;1		Arfip1	4	2	2	2	2	1	1	1	1	2	2	2	2	1	1	1	1	2	2	2	2	1	1	1	1	2	2	2	7.3	7.3	7.3	38.416	341	341;252;366;373	3.31		1	7	5			0	8.8197
A2RSY1	A2RSY1	1	1	1	KAT8 regulatory NSL complex subunit 3	Kansl3	1	1	1	1	1	1	1	0	0	0	1	1	1	1	1	0	0	0	1	1	1	1	1	0	0	0	1	1	1	1	1	96.134	903	903	3			5				0.0053937	1.0355
A2RTC8;Q3KNM2;F6W8T3;A0A0R4J1H0	A2RTC8;Q3KNM2;F6W8T3;A0A0R4J1H0	2;2;1;1	2;2;1;1	2;2;1;1	E3 ubiquitin-protein ligase MARCH5	March5	4	2	2	2	2	1	1	1	1	1	1	1	2	1	1	1	1	1	1	1	2	1	1	1	1	1	1	1	9.4	9.4	9.4	31.231	278	278;278;187;244	2.36	1	8	1			1	0	5.1741
S4R1M5;S4R265;S4R2L4;A2RTL5	S4R1M5;S4R265;S4R2L4;A2RTL5	1;1;1;1	1;1;1;1	1;1;1;1	Arginine/serine-rich coiled-coil protein 2	Rsrc2	4	1	1	1	1	0	0	0	0	0	0	0	1	0	0	0	0	0	0	0	1	0	0	0	0	0	0	0	4.9	4.9	4.9	22.514	203	203;387;434;376	6						1	0.00089166	1.9728
A2RTT4;P61089	A2RTT4;P61089	1;1	1;1	1;1	Ubiquitin-conjugating enzyme E2 N	Ube2n	2	1	1	1	1	0	1	0	1	0	0	0	1	0	1	0	1	0	0	0	1	0	1	0	1	0	0	0	7.2	7.2	7.2	17.138	152	152;152	3			3				0.0026485	1.2956
A3KG44;A3KG40;A3KG41;A3KG38;Q8VC91;E9Q2Y3;Q7TSS3;O88522	A3KG44;A3KG40;A3KG41;A3KG38;Q8VC91;E9Q2Y3;Q7TSS3;O88522	1;1;1;1;1;1;1;1	1;1;1;1;1;1;1;1	1;1;1;1;1;1;1;1	NF-kappa-B essential modulator	Ikbkg	8	1	1	1	1	0	0	0	0	0	0	0	1	0	0	0	0	0	0	0	1	0	0	0	0	0	0	0	5.8	5.8	5.8	21.964	190	190;228;249;265;411;424;430;412	4.5				1	1		0.0029652	1.1656
F6ZC60;G8JL40;A3KG93;Q6ZQ88	F6ZC60;G8JL40;A3KG93;Q6ZQ88	1;1;1;1	1;1;1;1	1;1;1;1	Lysine-specific histone demethylase 1A	Kdm1a	4	1	1	1	0	0	0	1	0	0	0	0	0	0	0	1	0	0	0	0	0	0	0	1	0	0	0	0	6.8	6.8	6.8	28.906	250	250;683;873;853	4				1			0.0019889	1.5179
A3KGB4	A3KGB4	1	1	1	TBC1 domain family member 8B	Tbc1d8b	1	1	1	1	0	0	0	0	1	0	0	0	0	0	0	0	1	0	0	0	0	0	0	0	1	0	0	0	1.3	1.3	1.3	127.89	1114	1114	3			1				0.0046982	1.0541
A3KGF9	A3KGF9	2	2	2	Uncharacterized protein C15orf52 homolog		1	2	2	2	1	1	1	0	1	0	1	2	1	1	1	0	1	0	1	2	1	1	1	0	1	0	1	2	3.7	3.7	3.7	58.688	545	545	3.33			6	3			0	2.4657
E9Q5A8;A3KGJ7;Q60952	E9Q5A8;A3KGJ7;Q60952	1;1;1	1;1;1	1;1;1	Centrosome-associated protein CEP250	Cep250	3	1	1	1	0	0	0	0	0	1	0	0	0	0	0	0	0	1	0	0	0	0	0	0	0	1	0	0	0.6	0.6	0.6	278.84	2434	2434;2435;2414	3			1				0	3.0801
Q5BL14;Q5XK38;A3KGL9;F6W687;P09602;E9Q2Z4;B7ZCQ3;A0A087WR34	Q5BL14;Q5XK38;A3KGL9;F6W687;P09602	5;5;5;5;5;2;2;1	5;5;5;5;5;2;2;1	5;5;5;5;5;2;2;1	Non-histone chromosomal protein HMG-17	Hmgn2	8	5	5	5	3	4	3	3	3	2	3	5	3	4	3	3	3	2	3	5	3	4	3	3	3	2	3	5	34.4	34.4	34.4	9.4226	90	90;92;96;112;90;87;109;119	3.49		6	56	15	6	8	0	72.139
Q6PGJ8;A3KGR9;Q9D8V0	Q6PGJ8;A3KGR9;Q9D8V0	2;2;2	2;2;2	2;2;2	Minor histocompatibility antigen H13	H13;Hm13	3	2	2	2	2	2	1	1	2	1	1	1	2	2	1	1	2	1	1	1	2	2	1	1	2	1	1	1	6.2	6.2	6.2	24.332	224	224;347;378	3.22		11	48	14	6	1	0	8.4207
A3KGU7;A3KGU9;P16546;A3KGU5;E9Q447;A3KGU4	A3KGU7;A3KGU9;P16546;A3KGU5;E9Q447	10;10;10;9;9;2	10;10;10;9;9;2	10;10;10;9;9;2	Spectrin alpha chain, non-erythrocytic 1	Sptan1	6	10	10	10	5	4	4	0	4	5	3	6	5	4	4	0	4	5	3	6	5	4	4	0	4	5	3	6	4.9	4.9	4.9	285.15	2477	2477;2498;2472;2457;2478;219	3.03	7		13	12		1	0	11.131
A4FUS1;P14131	A4FUS1;P14131	1;1	1;1	1;1	40S ribosomal protein S16	Rps16	2	1	1	1	1	1	1	1	1	1	1	1	1	1	1	1	1	1	1	1	1	1	1	1	1	1	1	1	6.2	6.2	6.2	16.445	146	146;146	5.17				3	13	7	0.0086957	0.8801
F6WBP9;A5CVE4;I1E4X8;P83093	F6WBP9;A5CVE4;I1E4X8;P83093	2;2;2;2	2;2;2;2	2;2;2;2	Stromal interaction molecule 2	Stim2	4	2	2	2	0	1	0	0	2	2	1	2	0	1	0	0	2	2	1	2	0	1	0	0	2	2	1	2	6	6	6	42.369	384	384;746;754;746	2.8		2	8				0	2.6859
A5D6P3;O35379;E9Q1I5	A5D6P3;O35379	3;3;1	3;3;1	3;3;1	Multidrug resistance-associated protein 1	Abcc1	3	3	3	3	3	0	0	0	0	0	0	0	3	0	0	0	0	0	0	0	3	0	0	0	0	0	0	0	1.9	1.9	1.9	171.18	1528	1528;1528;643	6						3	0	3.8303
A6H619;D3YWH5;D6RI35;F6WXS6;F7ANA1	A6H619;D3YWH5;D6RI35;F6WXS6;F7ANA1	2;1;1;1;1	2;1;1;1;1	2;1;1;1;1	PHD and RING finger domain-containing protein 1	Phrf1	5	2	2	2	1	1	1	1	1	1	1	2	1	1	1	1	1	1	1	2	1	1	1	1	1	1	1	2	1.8	1.8	1.8	184.08	1682	1682;191;214;331;773	1.22	8		1				0.0029974	1.2332
A6H644;Q8BG95	A6H644;Q8BG95	1;1	1;1	1;1	Protein phosphatase 1 regulatory subunit;Protein phosphatase 1 regulatory subunit 12B	Ppp1r12b	2	1	1	1	0	0	0	0	0	0	0	1	0	0	0	0	0	0	0	1	0	0	0	0	0	0	0	1	1.9	1.9	1.9	110.97	992	992;976	3			1				0	4.6083
A6H6H4;Q6ZWY8;CON__P21752;A0A0N4SVF0	A6H6H4;Q6ZWY8	5;5;1;1	5;5;1;1	5;5;1;1	Thymosin beta-10	Tmsb10	4	5	5	5	4	2	0	3	4	4	0	3	4	2	0	3	4	4	0	3	4	2	0	3	4	4	0	3	77.3	77.3	77.3	5.0256	44	44;44;42;67	4.7				14	15	4	0	78.378
A6H6S8;Q8CI61	A6H6S8;Q8CI61	1;1	1;1	1;1	BAG family molecular chaperone regulator 4	Bag4	2	1	1	1	1	0	0	0	0	1	0	0	1	0	0	0	0	1	0	0	1	0	0	0	0	1	0	0	3.3	3.3	3.3	49.094	457	457;457	3			2				0.0016353	1.6264
A6H8H2;E9Q449	A6H8H2;E9Q449	2;1	2;1	2;1	DENN domain-containing protein 4C	Dennd4c	2	2	2	2	1	1	1	0	2	0	0	1	1	1	1	0	2	0	0	1	1	1	1	0	2	0	0	1	1.2	1.2	1.2	211.46	1906	1906;1615	2.83		1	5				0.00045188	2.0623
A6MDD3;Q8R422	A6MDD3;Q8R422	1;1	1;1	1;1	CD109 antigen	Cd109	2	1	1	1	1	1	1	1	0	1	1	1	1	1	1	1	0	1	1	1	1	1	1	1	0	1	1	1	1	1	1	161.66	1442	1442;1442	4.59			1	7	7	2	0	5.8174
A6PW47;Q99K74	A6PW47;Q99K74	1;1	1;1	1;1	Mediator of RNA polymerase II transcription subunit 24	Med24	2	1	1	1	0	0	0	0	0	1	0	0	0	0	0	0	0	1	0	0	0	0	0	0	0	1	0	0	1.5	1.5	1.5	111.86	1006	1006;987	3			1				0.0022936	1.3487
A6X8Z3;Q5SF07	A6X8Z3;Q5SF07	3;2	3;2	3;2	Insulin-like growth factor 2 mRNA-binding protein 2	Igf2bp2	2	3	3	3	1	1	1	1	1	2	1	2	1	1	1	1	1	2	1	2	1	1	1	1	1	2	1	2	6.7	6.7	6.7	58.039	524	524;592	3.67			19	11	5	1	0	8.2153
Q5FWB7;A6ZI44;P05064;Q9CPQ9;A6ZI46	Q5FWB7;A6ZI44;P05064;Q9CPQ9;A6ZI46	2;2;2;1;1	2;2;2;1;1	2;2;2;1;1	Fructose-bisphosphate aldolase;Fructose-bisphosphate aldolase A	Aldoa;Aldoart1	5	2	2	2	2	1	1	1	0	0	0	1	2	1	1	1	0	0	0	1	2	1	1	1	0	0	0	1	9.1	9.1	9.1	39.355	364	364;418;364;364;419	5.57				1	1	5	0	4.9513
D6REF6;B7ZBY0;A7YB12;Q91WK7	D6REF6;B7ZBY0;A7YB12;Q91WK7	2;2;2;2	2;2;2;2	2;2;2;2	Ankyrin repeat domain-containing protein 54	Ankrd54	4	2	2	2	2	2	1	2	0	1	2	2	2	2	1	2	0	1	2	2	2	2	1	2	0	1	2	2	10.9	10.9	10.9	14.265	137	137;200;299;299	2.47	6		9	1	1		0	117.56
A8IP69;P61982	A8IP69;P61982	5;5	4;4	4;4	14-3-3 protein gamma;14-3-3 protein gamma, N-terminally processed	Ywhag	2	5	4	4	5	3	2	1	1	3	2	4	4	2	1	1	1	2	1	3	4	2	1	1	1	2	1	3	18.6	15.8	15.8	28.302	247	247;247	3.57		11	8	4	9	3	0	6.1584
A8Y5G7;O35654	A8Y5G7;O35654	1;1	1;1	1;1	DNA polymerase delta subunit 2	Pold2	2	1	1	1	0	0	0	0	1	0	0	0	0	0	0	0	1	0	0	0	0	0	0	0	1	0	0	0	6.6	6.6	6.6	26.355	241	241;469	4				1			0	2.8767
A9CLV6;Q9QZI8	A9CLV6;Q9QZI8	1;1	1;1	1;1	Serine incorporator 1	Serinc1	2	1	1	1	1	0	0	0	1	0	0	0	1	0	0	0	1	0	0	0	1	0	0	0	1	0	0	0	2.9	2.9	2.9	50.508	453	453;453	4.33				2	1		0.00087951	1.9298
F7AT44;A9JEI5;Q8C5G6;Q9QZ06	F7AT44;A9JEI5;Q8C5G6;Q9QZ06	1;1;1;1	1;1;1;1	1;1;1;1	Toll-interacting protein	Tollip	4	1	1	1	1	0	0	0	0	0	0	0	1	0	0	0	0	0	0	0	1	0	0	0	0	0	0	0	13.9	13.9	13.9	12.836	115	115;205;220;274	6						1	0.0040102	1.0853
G5E8D1;A9JTY7;O70562;O70558;O70555;O70554;O70559	G5E8D1;A9JTY7;O70562;O70558;O70555;O70554;O70559	1;1;1;1;1;1;1	1;1;1;1;1;1;1	1;1;1;1;1;1;1	Small proline-rich protein 2K;Small proline-rich protein 2G;Small proline-rich protein 2D;Small proline-rich protein 2B;Small proline-rich protein 2H	Sprr2k;Sprr2b;Sprr2g;Sprr2d;Sprr2h	7	1	1	1	1	1	1	0	1	1	1	1	1	1	1	0	1	1	1	1	1	1	1	0	1	1	1	1	13.2	13.2	13.2	7.559	68	68;98;68;76;85;98;108	2.73		3	8				0.00086133	1.8382
F6TBN8;J3QPA9;B0LM42;F7BGR7;Q8VE92;Q8C7Q4	F6TBN8;J3QPA9;B0LM42;F7BGR7;Q8VE92;Q8C7Q4	1;1;1;1;1;1	1;1;1;1;1;1	1;1;1;1;1;1	RNA-binding protein 4B;RNA-binding protein 4	Rbm4;Gm21992;Rbm4b	6	1	1	1	1	1	1	0	1	1	0	1	1	1	1	0	1	1	0	1	1	1	1	0	1	1	0	1	7.6	7.6	7.6	19.499	172	172;227;336;477;357;361	3.5			5	5			0	4.6496
B0QZH8;B0QZH7;F7C528;E9Q614;B1AR17	B0QZH8;B0QZH7;F7C528;E9Q614;B1AR17	2;2;2;2;2	1;1;1;1;1	1;1;1;1;1		Chd3	5	2	1	1	2	0	0	0	0	0	0	0	1	0	0	0	0	0	0	0	1	0	0	0	0	0	0	0	18.2	12.6	12.6	15.973	143	143;151;1886;2021;2055	6						2	0	5.0476
B0QZI1;Q5NCT0;Q3V3P1;Q5NCT2;O70157	B0QZI1;Q5NCT0;Q3V3P1;Q5NCT2;O70157	1;1;1;1;1	1;1;1;1;1	1;1;1;1;1	DNA topoisomerase;DNA topoisomerase 3-alpha	Top3a	5	1	1	1	1	0	0	0	1	1	0	1	1	0	0	0	1	1	0	1	1	0	0	0	1	1	0	1	1.8	1.8	1.8	76.847	670	670;773;954;1003;1003	3			4				0.00088496	1.9536
B0QZV7;Q99MK9;D6REH3	B0QZV7;Q99MK9;D6REH3	3;3;2	3;3;2	3;3;2	Ras association domain-containing protein 1	Rassf1	3	3	3	3	1	1	1	0	0	0	0	1	1	1	1	0	0	0	0	1	1	1	1	0	0	0	0	1	8.1	8.1	8.1	39.135	344	344;340;84	5		1			1	3	0	6.9939
Q8BVY4;B0QZW4	Q8BVY4;B0QZW4	1;1	1;1	1;1		Supt3	2	1	1	1	1	1	0	0	1	0	0	1	1	1	0	0	1	0	0	1	1	1	0	0	1	0	0	1	4.5	4.5	4.5	41.236	374	374;406	2.33		4	2				0	3.8735
B0R092;B0R091;P61022	B0R092;B0R091;P61022	2;2;2	2;2;2	2;2;2	Calcineurin B homologous protein 1	Chp1	3	2	2	2	2	2	1	0	2	1	1	1	2	2	1	0	2	1	1	1	2	2	1	0	2	1	1	1	39.4	39.4	39.4	3.8312	33	33;191;195	3.94		1	6	2	7		0	4.2683
B0V2M9;Q91VY5	B0V2M9;Q91VY5	1;1	1;1	1;1	Lysine-specific demethylase 4B	Kdm4b	2	1	1	1	0	0	0	0	0	1	0	0	0	0	0	0	0	1	0	0	0	0	0	0	0	1	0	0	1.6	1.6	1.6	114.26	1021	1021;1086	3			1				0	3.7269
B1APX2;Q3UE31	B1APX2;Q3UE31	1;1	1;1	1;1	Uncharacterized protein KIAA0930 homolog	5031439G07Rik	2	1	1	1	1	0	0	0	1	1	0	1	1	0	0	0	1	1	0	1	1	0	0	0	1	1	0	1	2.7	2.7	2.7	50.235	447	447;404	3.67			2	4			0	4.2695
Q3V299;B1AQD9;Q9Z2R6	Q3V299;B1AQD9;Q9Z2R6	2;2;2	2;2;2	2;2;2	Protein unc-119 homolog A	Unc119	3	2	2	2	0	2	1	0	1	1	1	2	0	2	1	0	1	1	1	2	0	2	1	0	1	1	1	2	7.9	7.9	7.9	27.01	240	240;262;240	3.5			6		2		0	3.8487
B1AQJ2;B0QZF8	B1AQJ2;B0QZF8	2;1	2;1	2;1	Ubiquitin carboxyl-terminal hydrolase 36	Usp36	2	2	2	2	2	1	1	1	1	1	1	2	2	1	1	1	1	1	1	2	2	1	1	1	1	1	1	2	1.5	1.5	1.5	119.91	1098	1098;890	3.45			6	5			0.0016254	1.6068
B1AQR8;G3X9T7;O08573	B1AQR8;G3X9T7;O08573	5;5;5	5;5;5	5;5;5	Galectin;Galectin-9	Lgals9	3	5	5	5	4	3	2	3	2	4	3	4	4	3	2	3	2	4	3	4	4	3	2	3	2	4	3	4	15.6	15.6	15.6	39.907	352	352;353;353	4.49			1	21	14	3	0	12.023
F8VQ11;B1AQY2;Q69ZH9	F8VQ11;B1AQY2;Q69ZH9	1;1;1	1;1;1	1;1;1	Rho GTPase-activating protein 23	Arhgap23	3	1	1	1	1	1	1	0	1	1	1	1	1	1	1	0	1	1	1	1	1	1	1	0	1	1	1	1	0.9	0.9	0.9	139.31	1277	1277;1488;1483	3			7				0	4.2486
B7ZC46;B1AQY9;B1AQZ0;Q8CHH9	B7ZC46;B1AQY9;B1AQZ0;Q8CHH9	2;2;2;2	2;2;2;2	2;2;2;2	Septin-8	2008-09-01	4	2	2	2	1	2	2	2	2	2	2	2	1	2	2	2	2	2	2	2	1	2	2	2	2	2	2	2	3.6	3.6	3.6	50.895	440	440;442;484;429	3.33		4	27	11	1	2	0	23.741
B1AQZ5;Q3TET1;Q3UI47;B1AQZ2;P28741	B1AQZ5;Q3TET1;Q3UI47;B1AQZ2;P28741	1;1;1;1;1	1;1;1;1;1	1;1;1;1;1	Kinesin-like protein;Kinesin-like protein KIF3A	Kif3a	5	1	1	1	0	1	0	1	0	1	1	0	0	1	0	1	0	1	1	0	0	1	0	1	0	1	1	0	7	7	7	21.793	185	185;694;698;725;701	5					4		0.0023112	1.3849
Z4YKM2;B2RWE3;B1AR13	Z4YKM2;B2RWE3;B1AR13	1;1;1	1;1;1	1;1;1	CDGSH iron-sulfur domain-containing protein 3, mitochondrial	Cisd3	3	1	1	1	1	1	0	0	1	1	1	1	1	1	0	0	1	1	1	1	1	1	0	0	1	1	1	1	11.3	11.3	11.3	13.155	115	115;134;137	2.89		1	8				0.00087873	1.9209
F7C0F2;Q0VF62;B1AR74;Q8CCN5;B1AR76;F7CPM1;F6VJ09	F7C0F2;Q0VF62;B1AR74;Q8CCN5;B1AR76;F7CPM1	3;3;3;3;2;2;1	3;3;3;3;2;2;1	3;3;3;3;2;2;1	Breast carcinoma-amplified sequence 3 homolog	Bcas3	7	3	3	3	1	1	2	2	2	1	3	3	1	1	2	2	2	1	3	3	1	1	2	2	2	1	3	3	5.6	5.6	5.6	74.917	693	693;913;943;928;458;477;86	3.89			7	7	5		0	9.0998
B1AR93;F7C265;Q9D024	B1AR93;F7C265;Q9D024	1;1;1	1;1;1	1;1;1	Coiled-coil domain-containing protein 47	Ccdc47	3	1	1	1	0	0	0	0	1	0	0	0	0	0	0	0	1	0	0	0	0	0	0	0	1	0	0	0	8	8	8	16.285	138	138;224;483	4				1			0.001632	1.6205
B1AS46;Q9CWL2	B1AS46;Q9CWL2	1;1	1;1	1;1	Zinc finger protein castor homolog 1	Casz1	2	1	1	1	0	0	0	0	1	1	0	0	0	0	0	0	1	1	0	0	0	0	0	0	1	1	0	0	1	1	1	191.28	1762	1762;1761	3			2				0	2.5549
B1ASP2;P52332	B1ASP2;P52332	2;2	2;2	2;2	Tyrosine-protein kinase;Tyrosine-protein kinase JAK1	Jak1	2	2	2	2	1	1	0	1	1	2	1	2	1	1	0	1	1	2	1	2	1	1	0	1	1	2	1	2	2.3	2.3	2.3	133.35	1153	1153;1153	2.89		5	2		2		0	3.0784
Q3TRH2;B1AT36;Q9D8W5	Q3TRH2;B1AT36;Q9D8W5	1;1;1	1;1;1	1;1;1	26S proteasome non-ATPase regulatory subunit 12	Psmd12	3	1	1	1	1	1	1	1	1	1	1	1	1	1	1	1	1	1	1	1	1	1	1	1	1	1	1	1	2.6	2.6	2.6	48.328	418	418;436;456	3.2		1	16	2		1	0	20.626
B7ZC94;B1ATC3;Q3UHC0	B7ZC94;B1ATC3;Q3UHC0	1;1;1	1;1;1	1;1;1	Trinucleotide repeat-containing gene 6C protein	Tnrc6c	3	1	1	1	0	1	0	0	1	0	1	1	0	1	0	0	1	0	1	1	0	1	0	0	1	0	1	1	1.5	1.5	1.5	180.23	1732	1732;1900;1690	3			4				0.00084962	1.7795
M0QW74;B1ATD5;B1ATD4;R4GML8;Q8K296	M0QW74;B1ATD5;B1ATD4;R4GML8;Q8K296	1;1;1;1;1	1;1;1;1;1	1;1;1;1;1	Myotubularin-related protein 3	Mtmr3	5	1	1	1	1	1	1	1	0	1	1	1	1	1	1	1	0	1	1	1	1	1	1	1	0	1	1	1	1.1	1.1	1.1	120.29	1075	1075;1159;1167;1195;1196	2.4		6	4				0.0074336	0.96229
B1AV77;B1ATI0;P47740;P47739	B1AV77;B1ATI0;P47740	4;4;4;1	4;4;4;1	4;4;4;1	Aldehyde dehydrogenase;Fatty aldehyde dehydrogenase	Aldh3a2	4	4	4	4	4	2	1	1	3	3	1	2	4	2	1	1	3	3	1	2	4	2	1	1	3	3	1	2	8.8	8.8	8.8	54.33	487	487;532;484;453	4.36		1	9	14	13	7	0	15.298
B1ATP7;Q80Y81	B1ATP7;Q80Y81	2;2	2;2	2;2	Zinc phosphodiesterase ELAC protein 2	Elac2	2	2	2	2	2	2	0	1	1	1	1	2	2	2	0	1	1	1	1	2	2	2	0	1	1	1	1	2	1.5	1.5	1.5	91.946	823	823;831	3.69		3		12	1		0	2.7717
B1ATY9;B1ATZ0;B1ATZ1;Q3UMA3;Q99LI8	B1ATY9;B1ATZ0;B1ATZ1;Q3UMA3;Q99LI8	1;1;1;1;1	1;1;1;1;1	1;1;1;1;1	Hepatocyte growth factor-regulated tyrosine kinase substrate	Hgs	5	1	1	1	0	1	0	1	1	1	0	1	0	1	0	1	1	1	0	1	0	1	0	1	1	1	0	1	4.5	4.5	4.5	27.917	245	245;766;767;776;775	3			5				0.0019724	1.4803
B1AU25;Q9Z0X1	B1AU25;Q9Z0X1	10;10	10;10	10;10	Apoptosis-inducing factor 1, mitochondrial	Aifm1	2	10	10	10	7	1	3	2	3	4	1	6	7	1	3	2	3	4	1	6	7	1	3	2	3	4	1	6	16.1	16.1	16.1	66.113	608	608;612	3.89		13	12	19	11	10	0	70.008
B1AU74;Q9CWP6	B1AU74;Q9CWP6	1;1	1;1	1;1	Motile sperm domain-containing protein 2	Mospd2	2	1	1	1	0	0	0	0	0	0	0	1	0	0	0	0	0	0	0	1	0	0	0	0	0	0	0	1	1.9	1.9	1.9	59.81	518	518;518	2		1					0	3.2279
B1AU75;Q99MD9	B1AU75;Q99MD9	5;5	5;5	5;5	Nuclear autoantigenic sperm protein	Nasp	2	5	5	5	1	3	4	2	3	4	4	2	1	3	4	2	3	4	4	2	1	3	4	2	3	4	4	2	7.5	7.5	7.5	84.012	773	773;773	3.12			30	4			0	14.533
B1AUX2;Q61191	B1AUX2;Q61191	2;2	2;2	2;2	Host cell factor 1;HCF N-terminal chain 1;HCF N-terminal chain 2;HCF N-terminal chain 3;HCF N-terminal chain 4;HCF N-terminal chain 5;HCF N-terminal chain 6;HCF C-terminal chain 1;HCF C-terminal chain 2;HCF C-terminal chain 3;HCF C-terminal chain 4;HCF C-terminal chain 5;HCF C-terminal chain 6	Hcfc1	2	2	2	2	1	0	0	1	0	0	0	2	1	0	0	1	0	0	0	2	1	0	0	1	0	0	0	2	1	1	1	215.05	2090	2090;2045	5.2				2		3	0	2.2568
B1AV14;Q78IK4	B1AV14;Q78IK4	1;1	1;1	1;1	MICOS complex subunit Mic27	Apool	2	1	1	1	0	1	0	0	1	1	0	1	0	1	0	0	1	1	0	1	0	1	0	0	1	1	0	1	5.7	5.7	5.7	21.063	192	192;265	3.2			4	1			0	4.1835
B1AVY7	B1AVY7	2	2	2	Kinesin-like protein KIF16B	Kif16b	1	2	2	2	0	1	1	0	1	2	0	1	0	1	1	0	1	2	0	1	0	1	1	0	1	2	0	1	1.6	1.6	1.6	150.06	1312	1312	3			6				0	5.4929
B1AWB9;O88207	B1AWB9;O88207	2;2	2;2	2;2	Collagen alpha-1(V) chain	Col5a1	2	2	2	2	0	1	0	1	2	0	1	2	0	1	0	1	2	0	1	2	0	1	0	1	2	0	1	2	1.1	1.1	1.1	183.67	1838	1838;1838	3.43			4	3			0.00084926	1.7784
B1AWE0;Q6PFA2;B1AWE1;B1AWD8;B1AWD9;O08585	B1AWE0;Q6PFA2;B1AWE1;B1AWD8;B1AWD9;O08585	3;3;2;2;2;2	3;3;2;2;2;2	3;3;2;2;2;2	Clathrin light chain A	Clta	6	3	3	3	2	0	0	2	2	2	2	2	2	0	0	2	2	2	2	2	2	0	0	2	2	2	2	2	18.5	18.5	18.5	23.478	216	216;218;230;236;248;235	4.41			2	10	1	4	0	19.807
B1AWT7;Q9JJZ4	B1AWT7;Q9JJZ4	1;1	1;1	1;1	Ubiquitin-conjugating enzyme E2 J1	Ube2j1	2	1	1	1	1	0	0	0	0	0	0	0	1	0	0	0	0	0	0	0	1	0	0	0	0	0	0	0	8.3	8.3	8.3	16.784	157	157;318	6						1	0.0096552	0.85351
B1AX98;E9PV22;Q505F5	B1AX98;E9PV22;Q505F5	1;1;1	1;1;1	1;1;1	Leucine-rich repeat-containing protein 47	Lrrc47	3	1	1	1	1	1	1	0	1	1	1	1	1	1	1	0	1	1	1	1	1	1	1	0	1	1	1	1	2.4	2.4	2.4	63.589	581	581;603;581	2.86		1	6				0	2.2489
B1AXI9;J3QMP9;Q62036	B1AXI9;J3QMP9;Q62036	1;1;1	1;1;1	1;1;1	Centrosomal protein of 131 kDa	Cep131	3	1	1	1	0	1	0	1	1	0	1	1	0	1	0	1	1	0	1	1	0	1	0	1	1	0	1	1	0.9	0.9	0.9	120.23	1059	1059;1060;1060	3.2			4	1			0	97.755
B1AXY0;B1AXY1;Q5NTY0;P63037;B1AXX9	B1AXY0;B1AXY1;Q5NTY0;P63037	4;4;4;4;1	4;4;4;4;1	4;4;4;4;1	DnaJ homolog subfamily A member 1	Dnaja1	5	4	4	4	3	1	1	1	3	2	2	2	3	1	1	1	3	2	2	2	3	1	1	1	3	2	2	2	15.9	15.9	15.9	23.173	208	208;278;397;397;128	4			6	9	2	2	0	8.9635
B1AY10	B1AY10	1	1	1	Transcriptional repressor NF-X1	Nfx1	1	1	1	1	0	1	1	0	1	0	0	0	0	1	1	0	1	0	0	0	0	1	1	0	1	0	0	0	1.7	1.7	1.7	123.81	1114	1114	3			3				0.0016142	1.5752
E9PV45;B1AY13	E9PV45;B1AY13	1;1	1;1	1;1	Ubiquitin carboxyl-terminal hydrolase;Ubiquitin carboxyl-terminal hydrolase 24	Usp24	2	1	1	1	0	1	1	1	1	1	1	1	0	1	1	1	1	1	1	1	0	1	1	1	1	1	1	1	0.5	0.5	0.5	294.13	2618	2618;2617	2.54		6	7				0.00086244	1.8431
B1AZ15;B1AZ14;B1AZ26	B1AZ15;B1AZ14	11;11;1	1;1;1	1;1;1		Cobll1	3	11	1	1	10	4	3	3	6	3	3	5	1	0	0	0	1	0	1	1	1	0	0	0	1	0	1	1	14	1	1	133.27	1240	1240;1241;346	3.17			5	1			0.0008881	1.9626
B1AZ42;B1AZ39;P0C0A3	B1AZ42;B1AZ39;P0C0A3	1;1;1	1;1;1	1;1;1	Charged multivesicular body protein 6	Chmp6	3	1	1	1	1	1	1	1	1	1	1	1	1	1	1	1	1	1	1	1	1	1	1	1	1	1	1	1	16.7	16.7	16.7	9.032	78	78;200;200	3.82			9	29		1	0	8.5097
B1AZ46;Q8BKX1	B1AZ46;Q8BKX1	5;4	5;4	5;4	Brain-specific angiogenesis inhibitor 1-associated protein 2	Baiap2	2	5	5	5	5	4	3	1	3	3	2	4	5	4	3	1	3	3	2	4	5	4	3	1	3	3	2	4	9	9	9	57.681	521	521;535	3.61		3	13	6	4	2	0	5.983
D3YWD3;B1AZA5;B1AZA8	D3YWD3;B1AZA5	5;5;2	5;5;2	5;5;2	Transmembrane protein 245	Tmem245	3	5	5	5	4	2	2	2	3	2	2	3	4	2	2	2	3	2	2	3	4	2	2	2	3	2	2	3	4.4	4.4	4.4	97.73	880	880;876;471	3.68			19	14	3	2	0	23.105
B1AZI6;F6SBF2	B1AZI6;F6SBF2	3;2	3;2	3;2	THO complex subunit 2	Thoc2	2	3	3	3	1	2	1	1	1	2	1	2	1	2	1	1	1	2	1	2	1	2	1	1	1	2	1	2	2.6	2.6	2.6	182.77	1594	1594;165	3		6	10	4	1		0	3.1024
H3BL90;H3BKJ0;H3BJW9;I1E4X0;F6YMR0;E9PUF2;B7ZNS2;B1AZP2	H3BL90;H3BKJ0;H3BJW9;I1E4X0;F6YMR0;E9PUF2;B7ZNS2;B1AZP2	1;1;1;1;1;1;1;1	1;1;1;1;1;1;1;1	1;1;1;1;1;1;1;1	Disks large-associated protein 4	Dlgap4	8	1	1	1	0	0	0	0	1	0	0	0	0	0	0	0	1	0	0	0	0	0	0	0	1	0	0	0	45.2	45.2	45.2	4.4716	42	42;68;122;244;266;285;975;992	3			1				0	3.9714
B1B0C7;E9PZ16;Q05793	B1B0C7;E9PZ16;Q05793	3;3;3	3;3;3	3;3;3	Basement membrane-specific heparan sulfate proteoglycan core protein;Endorepellin;LG3 peptide	Hspg2	3	3	3	3	1	2	1	2	2	3	2	2	1	2	1	2	2	3	2	2	1	2	1	2	2	3	2	2	0.8	0.8	0.8	469.02	4375	4375;4383;3707	3.86			7	11	4		0	7.3844
B1B1A8;Q6PDN3	B1B1A8;Q6PDN3	1;1	1;1	1;1	Myosin light chain kinase, smooth muscle;Myosin light chain kinase, smooth muscle, deglutamylated form	Mylk	2	1	1	1	0	1	1	0	1	0	1	1	0	1	1	0	1	0	1	1	0	1	1	0	1	0	1	1	0.5	0.5	0.5	213.61	1950	1950;1941	3			5				0.00085143	1.7801
B2KF73;P84102;O88892	B2KF73;P84102;O88892	1;1;1	1;1;1	1;1;1	Small EDRK-rich factor 2;Small EDRK-rich factor 1	Serf1;Serf2	3	1	1	1	1	1	0	1	1	1	1	1	1	1	0	1	1	1	1	1	1	1	0	1	1	1	1	1	16.7	16.7	16.7	5.6684	48	48;59;62	2.11		8	1				0.0029466	1.1385
B2M1R6;P61979;H3BKD0;D3Z5X4;D3YWG1;H3BK96;H3BLL4;Q8BT23;H3BKI8;H3BJ43;H3BLP7;H3BJS9	B2M1R6;P61979;H3BKD0;D3Z5X4;D3YWG1;H3BK96;H3BLL4	10;9;7;7;7;5;5;4;4;3;3;1	10;9;7;7;7;5;5;4;4;3;3;1	10;9;7;7;7;5;5;4;4;3;3;1	Heterogeneous nuclear ribonucleoprotein K	Hnrnpk;Gm7964	12	10	10	10	8	8	5	7	8	8	6	6	8	8	5	7	8	8	6	6	8	8	5	7	8	8	6	6	26.6	26.6	26.6	48.562	440	440;463;299;439;463;256;394;97;178;77;210;87	3.37	10	27	107	76	16	10	0	25.303
B2MWM9;P14211	B2MWM9;P14211	6;6	6;6	6;6	Calreticulin	Calr	2	6	6	6	5	3	4	3	5	3	2	5	5	3	4	3	5	3	2	5	5	3	4	3	5	3	2	5	18.8	18.8	18.8	47.994	416	416;416	4.28		1	40	23	9	31	0	66.255
B2RPS1;P61021	B2RPS1;P61021	1;1	1;1	1;1	Ras-related protein Rab-5B	Rab5b	2	1	1	1	0	0	0	0	0	1	0	0	0	0	0	0	0	1	0	0	0	0	0	0	0	1	0	0	11.2	11.2	11.2	23.707	215	215;215	3			1				0	12.19
E9QAI5;G3UWN2;B2RQC6	E9QAI5;G3UWN2;B2RQC6	2;2;2	2;2;2	2;2;2	CAD protein;Glutamine-dependent carbamoyl-phosphate synthase;Aspartate carbamoyltransferase;Dihydroorotase	Cad	3	2	2	2	2	0	0	0	0	1	0	0	2	0	0	0	0	1	0	0	2	0	0	0	0	1	0	0	1	1	1	236.25	2162	2162;2164;2225	3.33			2	1			0	2.1889
B2RQG2	B2RQG2	5	5	5		Phf3	1	5	5	5	3	2	1	1	2	2	2	3	3	2	1	1	2	2	2	3	3	2	1	1	2	2	2	3	2.4	2.4	2.4	225.54	2025	2025	3.76		1	10	6	1	3	0	10.021
B2RQH0;Q7TSF0;Q61495;Q7TSF1	B2RQH0;Q7TSF0;Q61495;Q7TSF1	1;1;1;1	1;1;1;1	1;1;1;1	Desmoglein-1-gamma;Desmoglein-1-alpha;Desmoglein-1-beta	Dsg1b;Dsg1c;Dsg1a	4	1	1	1	1	1	0	0	1	1	1	1	1	1	0	0	1	1	1	1	1	1	0	0	1	1	1	1	0.9	0.9	0.9	114.45	1060	1060;911;1057;1060	2.81		3	13				0	2.8588
B2RQS1;Q9ERG2	B2RQS1;Q9ERG2	1;1	1;1	1;1	Striatin-3	Strn3	2	1	1	1	1	1	0	0	1	1	0	1	1	1	0	0	1	1	0	1	1	1	0	0	1	1	0	1	1.5	1.5	1.5	77.731	712	712;796	3.12			7	1			0.0086866	0.879
E9QA74;E9Q405;K3W4L0;B2RRE2;E9QAX2;Q9JMH9	E9QA74;E9Q405;K3W4L0;B2RRE2;E9QAX2;Q9JMH9	3;3;3;3;3;3	3;3;3;3;3;3	3;3;3;3;3;3	Unconventional myosin-XVIIIa	Myo18a	6	3	3	3	3	2	0	1	2	1	0	0	3	2	0	1	2	1	0	0	3	2	0	1	2	1	0	0	1.9	1.9	1.9	186.53	1642	1642;1700;2036;2047;2083;2050	3.7		3		5	1	1	0	5.7871
F7CVW0;B2RRI2;Q689Z5	F7CVW0;B2RRI2;Q689Z5	1;1;1	1;1;1	1;1;1	Protein strawberry notch homolog 1	Sbno1	3	1	1	1	0	1	0	0	0	1	0	0	0	1	0	0	0	1	0	0	0	1	0	0	0	1	0	0	1	1	1	153.79	1390	1390;1391;1390	3			2				0	2.9553
B2RRR9;Q8BHC9	B2RRR9;Q8BHC9	1;1	1;1	1;1	Alpha-(1,3)-fucosyltransferase 11	Fut11	2	1	1	1	1	0	0	0	0	0	0	0	1	0	0	0	0	0	0	0	1	0	0	0	0	0	0	0	3.1	3.1	3.1	55.532	489	489;489	6						1	0.0029784	1.1826
E9PUD0;D3Z4U0;B2RRT9;Q9R020	E9PUD0;D3Z4U0;B2RRT9;Q9R020	2;2;2;2	2;2;2;2	2;2;2;2	Zinc finger Ran-binding domain-containing protein 2	Zranb2	4	2	2	2	2	1	0	0	0	1	0	0	2	1	0	0	0	1	0	0	2	1	0	0	0	1	0	0	5.8	5.8	5.8	33.263	293	293;320;330;330	5.25					3	1	0.0043541	1.0686
B2RRX1;P60710;E9Q5F4;E9Q1F2;E9Q606;G3UZ07;E9Q2D1;F8WGM8;V9GXQ2;F6WX90;E9Q3M9	B2RRX1;P60710;E9Q5F4;E9Q1F2	18;18;13;12;7;7;5;3;2;1;1	18;18;13;12;7;7;5;3;2;1;1	3;3;3;3;0;0;3;0;0;0;0	Actin, cytoplasmic 1;Actin, cytoplasmic 1, N-terminally processed	Actb	11	18	18	3	15	11	9	10	11	10	11	15	15	11	9	10	11	10	11	15	2	3	3	3	3	3	3	3	38.9	38.9	7.5	41.736	375	375;375;265;295;150;268;108;105;156;43;1175	3.68	85	108	138	199	125	117	0	323.31
B2RRY4;Q9JLB2	B2RRY4;Q9JLB2	1;1	1;1	1;1	MAGUK p55 subfamily member 5	Mpp5	2	1	1	1	0	1	0	0	0	1	0	1	0	1	0	0	0	1	0	1	0	1	0	0	0	1	0	1	1.9	1.9	1.9	77.229	675	675;675	3			3				0	2.7616
B2RS30;Q9Z1Y4	B2RS30;Q9Z1Y4	1;1	1;1	1;1	Thyroid receptor-interacting protein 6	Trip6	2	1	1	1	1	1	0	1	1	1	1	0	1	1	0	1	1	1	1	0	1	1	0	1	1	1	1	0	2.7	2.7	2.7	50.933	480	480;480	4				8			0.0020032	1.5465
B2RS43;Q9Z1R4	B2RS43;Q9Z1R4	2;2	2;2	2;2	Uncharacterized protein C6orf47 homolog	D17H6S53E;D17h6s53e	2	2	2	2	1	1	1	1	2	1	1	2	1	1	1	1	2	1	1	2	1	1	1	1	2	1	1	2	4.1	4.1	4.1	32.014	293	293;293	3.47			12	3	1	1	0.0012422	1.6736
B2RSC8;P46935;V9GXS6;V9GXK3;Q3V335	B2RSC8;P46935	4;4;1;1;1	4;4;1;1;1	4;4;1;1;1	E3 ubiquitin-protein ligase NEDD4	Nedd4	5	4	4	4	3	2	1	0	3	1	1	2	3	2	1	0	3	1	1	2	3	2	1	0	3	1	1	2	6	6	6	102.71	887	887;887;30;195;305	4.21		1	9	1	1	7	0	8.8252
D3Z3H4;B2RSU6;Q6AW69	D3Z3H4;B2RSU6;Q6AW69	1;1;1	1;1;1	1;1;1	Cingulin-like protein 1	Cgnl1	3	1	1	1	0	0	0	0	0	1	0	0	0	0	0	0	0	1	0	0	0	0	0	0	0	1	0	0	0.9	0.9	0.9	139.89	1226	1226;1297;1298	3			1				0.0019841	1.5096
E0CYI9;E9PWI6;B2RSU7;Q8CHG3	E0CYI9;E9PWI6;B2RSU7;Q8CHG3	3;3;3;3	3;3;3;3	3;3;3;3	GRIP and coiled-coil domain-containing protein 2	Gcc2	4	3	3	3	2	1	1	1	2	2	1	2	2	1	1	1	2	2	1	2	2	1	1	1	2	2	1	2	2.3	2.3	2.3	183.01	1576	1576;1644;1680;1679	3.43			16	12			0	16.485
B2RT77;Q78WZ7	B2RT77;Q78WZ7	1;1	1;1	1;1	DNA-directed RNA polymerase I subunit RPA43	Twistnb	2	1	1	1	1	1	1	1	1	1	1	1	1	1	1	1	1	1	1	1	1	1	1	1	1	1	1	1	2.7	2.7	2.7	36.721	330	330;330	2.73	1	5	6	3			0	2.6661
E9Q5I9;B2RT97;Q9WVJ2;F6ZQQ3;E9Q0U1	E9Q5I9;B2RT97;Q9WVJ2	3;3;3;1;1	3;3;3;1;1	3;3;3;1;1	26S proteasome non-ATPase regulatory subunit 13	Psmd13	5	3	3	3	2	2	1	1	2	1	2	3	2	2	1	1	2	1	2	3	2	2	1	1	2	1	2	3	10	10	10	39.694	349	349;376;376;206;241	4.63			6	1	6	6	0	4.7094
B2RTB0;Q3UHX2	B2RTB0;Q3UHX2	3;3	3;3	3;3	28 kDa heat- and acid-stable phosphoprotein	Pdap1	2	3	3	3	1	2	1	3	2	1	2	2	1	2	1	3	2	1	2	2	1	2	1	3	2	1	2	2	11	11	11	20.605	181	181;181	3.89			8	7	2	2	0	24.874
B2RTE5;Q3TMW1;E0CYE3	B2RTE5;Q3TMW1;E0CYE3	2;2;1	2;2;1	2;2;1	Coiled-coil domain-containing protein 102A	Ccdc102a	3	2	2	2	0	1	1	1	0	2	1	2	0	1	1	1	0	2	1	2	0	1	1	1	0	2	1	2	3.5	3.5	3.5	62.623	549	549;549;33	4.13			4	5	6		0	3.7602
B2RTK3;P10854	B2RTK3;P10854	7;7	1;1	1;1	Histone H2B;Histone H2B type 1-M	Hist1h2bm	2	7	1	1	7	4	3	2	4	5	3	7	1	1	1	1	1	1	1	1	1	1	1	1	1	1	1	1	43.7	8.7	8.7	13.936	126	126;126	4.25			13	28	19	5	0	2.8771
B2RTM0;P62806	B2RTM0;P62806	4;4	4;4	4;4	Histone H4	Hist2h4;Hist1h4a	2	4	4	4	4	0	0	0	1	1	0	2	4	0	0	0	1	1	0	2	4	0	0	0	1	1	0	2	42.7	42.7	42.7	11.367	103	103;103	5.08				4	4	5	0	6.2141
B2RTN5;Q91YM2	B2RTN5;Q91YM2	1;1	1;1	1;1	Rho GTPase-activating protein 35	Arhgap35	2	1	1	1	0	1	0	0	1	1	0	1	0	1	0	0	1	1	0	1	0	1	0	0	1	1	0	1	0.6	0.6	0.6	170.39	1499	1499;1499	3.14			6	1			0.0074547	0.96684
B2RUC7;Q9Z1Z2	B2RUC7;Q9Z1Z2	2;2	2;2	2;2	Serine-threonine kinase receptor-associated protein	Strap	2	2	2	2	1	0	1	0	0	0	1	1	1	0	1	0	0	0	1	1	1	0	1	0	0	0	1	1	12.3	12.3	12.3	38.442	350	350;350	5.4				1	1	3	0	7.965
Q3UMJ8;B2RUG4;Q61602	Q3UMJ8;B2RUG4;Q61602	1;1;1	1;1;1	1;1;1	Transcriptional activator GLI3;Transcriptional repressor GLI3R	Gli3	3	1	1	1	1	1	1	0	1	1	0	0	1	1	1	0	1	1	0	0	1	1	1	0	1	1	0	0	2.2	2.2	2.2	65.85	596	596;1583;1583	2.86		1	6				0	5.6931
E9QLQ9;B2RUG9;Q61315	E9QLQ9;B2RUG9;Q61315	1;1;1	1;1;1	1;1;1	Adenomatous polyposis coli protein	Apc	3	1	1	1	0	1	1	1	1	1	1	1	0	1	1	1	1	1	1	1	0	1	1	1	1	1	1	1	0.6	0.6	0.6	307.46	2808	2808;2842;2845	2.64		4	7				0	4.1862
B2RUJ2;B7ZNX6;Q80TH2	B2RUJ2;B7ZNX6;Q80TH2	7;7;7	7;7;7	7;7;7	Protein LAP2	Erbb2ip	3	7	7	7	4	3	2	2	3	5	2	6	4	3	2	2	3	5	2	6	4	3	2	2	3	5	2	6	6.8	6.8	6.8	145.09	1294	1294;1411;1402	3.33		7	17	8	1	3	0	9.1376
B2RUK5;Q3ULD5	B2RUK5;Q3ULD5	1;1	1;1	1;1	Methylcrotonoyl-CoA carboxylase beta chain, mitochondrial	Mccc2	2	1	1	1	0	1	0	1	0	1	1	1	0	1	0	1	0	1	1	1	0	1	0	1	0	1	1	1	3.6	3.6	3.6	61.378	563	563;563	4				7			0	7.1171
B2RUM8;Q8K363;F6ZX28	B2RUM8;Q8K363	4;4;1	4;4;1	4;4;1	ATP-dependent RNA helicase DDX18	Ddx18	3	4	4	4	2	1	2	3	2	3	3	3	2	1	2	3	2	3	3	3	2	1	2	3	2	3	3	3	7.7	7.7	7.7	74.18	660	660;660;171	3.56		10	9	14		6	0	15.898
B2RUR3;P06795;P21447;A0A0G2JGL4;A0A0G2JF49;A0A0G2JDM4;P21440	B2RUR3;P06795	5;5;2;1;1;1;1	5;5;2;1;1;1;1	5;5;2;1;1;1;1	Multidrug resistance protein 1B	Abcb1b	7	5	5	5	5	2	1	2	3	2	2	3	5	2	1	2	3	2	2	3	5	2	1	2	3	2	2	3	4.7	4.7	4.7	140.99	1276	1276;1276;1276;106;205;882;1276	4.7			2	14	23	5	0	16.598
B2RVL1	B2RVL1	1	1	1		Kcnk15	1	1	1	1	1	0	0	0	1	0	0	1	1	0	0	0	1	0	0	1	1	0	0	0	1	0	0	1	2.3	2.3	2.3	38.381	343	343	4				5			0.0026435	1.2842
B2RVQ7;Q9D115	B2RVQ7;Q9D115	1;1	1;1	1;1	Zinc finger protein 706	Zfp706;Znf706	2	1	1	1	1	1	1	1	1	1	1	1	1	1	1	1	1	1	1	1	1	1	1	1	1	1	1	1	15.8	15.8	15.8	8.4977	76	76;76	1.62	6	10					0	2.2777
B2RWI2;Q9EP89	B2RWI2;Q9EP89	1;1	1;1	1;1	Serine beta-lactamase-like protein LACTB, mitochondrial	Lactb	2	1	1	1	0	0	0	1	0	1	0	1	0	0	0	1	0	1	0	1	0	0	0	1	0	1	0	1	1.8	1.8	1.8	60.705	551	551;551	4				3			0.00086281	1.8434
B2RWS6;A0A087WPR8	B2RWS6	3;1	3;1	1;1	Histone acetyltransferase p300	Ep300	2	3	3	1	2	1	1	0	1	2	2	3	2	1	1	0	1	2	2	3	1	1	1	0	1	1	1	1	1.4	1.4	0.6	263.3	2412	2412;187	3		2	11	2			0	10.797
B2RX33;Q8BWB6	B2RX33;Q8BWB6	1;1	1;1	1;1	Metalloreductase STEAP2	Steap2	2	1	1	1	1	0	0	0	0	0	0	0	1	0	0	0	0	0	0	0	1	0	0	0	0	0	0	0	3.9	3.9	3.9	55.76	489	489;489	6						1	0	6.9888
B2RX66;Q5F2E8	B2RX66;Q5F2E8	1;1	1;1	1;1	Serine/threonine-protein kinase TAO1	Taok1	2	1	1	1	1	1	1	1	1	1	1	1	1	1	1	1	1	1	1	1	1	1	1	1	1	1	1	1	1.2	1.2	1.2	116.05	1001	1001;1001	2.64		4	7				0	4.3405
B2RXC6	B2RXC6	1	1	1	DNA-directed RNA polymerase	Polr3a	1	1	1	1	0	1	1	0	0	1	1	1	0	1	1	0	0	1	1	1	0	1	1	0	0	1	1	1	0.8	0.8	0.8	155.74	1390	1390	3			5				0	2.64
B2RXM7;Q9D1J3	B2RXM7;Q9D1J3	1;1	1;1	1;1	SAP domain-containing ribonucleoprotein	1110005A23Rik;Sarnp	2	1	1	1	1	0	0	0	1	0	0	1	1	0	0	0	1	0	0	1	1	0	0	0	1	0	0	1	4.8	4.8	4.8	23.532	210	210;210	4				3			0.0077711	0.95071
F6YZL6;F6Y466;F6TPH7;E9Q892;B7ZWM8;B2RXP1;E9QAU9;Q8BVU0	F6YZL6;F6Y466;F6TPH7;E9Q892;B7ZWM8;B2RXP1;E9QAU9;Q8BVU0	1;1;1;1;1;1;1;1	1;1;1;1;1;1;1;1	1;1;1;1;1;1;1;1	Leucine-rich repeat and calponin homology domain-containing protein 3	Lrch3	8	1	1	1	0	1	0	1	0	0	1	1	0	1	0	1	0	0	1	1	0	1	0	1	0	0	1	1	8	8	8	28.313	249	249;253;265;624;692;742;796;778	3.8			1	4			0	6.3946
B2RXW8;B2RXQ2;S4R1D4	B2RXW8;B2RXQ2;S4R1D4	4;4;3	4;4;3	4;4;3		Ppfia1	3	4	4	4	1	2	0	0	3	1	1	1	1	2	0	0	3	1	1	1	1	2	0	0	3	1	1	1	3.9	3.9	3.9	140.13	1241	1241;1266;562	3.31		4	5	2		2	0	13.743
B2RXS4	B2RXS4	2	2	2	Plexin-B2	Plxnb2	1	2	2	2	1	1	1	2	2	2	2	2	1	1	1	2	2	2	2	2	1	1	1	2	2	2	2	2	1.1	1.1	1.1	206.23	1842	1842	3.7			16	21	2	1	0	6.8138
B2RXV4;A0A0A6YXG8;A0A0A6YWJ7	B2RXV4;A0A0A6YXG8;A0A0A6YWJ7	2;1;1	2;1;1	2;1;1	Feline leukemia virus subgroup C receptor-related protein 1	Flvcr1;Mfsd7b	3	2	2	2	1	2	0	1	2	1	0	1	1	2	0	1	2	1	0	1	1	2	0	1	2	1	0	1	5.2	5.2	5.2	60.468	560	560;246;246	2.91		2	8	1			0	6.8652
S4R2B0;B2RY56	S4R2B0;B2RY56	1;1	1;1	1;1	RNA-binding protein 25	Rbm25	2	1	1	1	1	1	0	0	0	1	0	1	1	1	0	0	0	1	0	1	1	1	0	0	0	1	0	1	2.6	2.6	2.6	71.006	585	585;838	5.22					7	2	0	3.3179
Q9DBQ6;Q6P7T9;B5B2N7;B5B2N2;O88942	Q9DBQ6;Q6P7T9;B5B2N7;B5B2N2;O88942	2;2;2;2;2	2;2;2;2;2	2;2;2;2;2	Nuclear factor of activated T-cells, cytoplasmic 1	Nfatc1	5	2	2	2	0	2	0	0	1	1	0	2	0	2	0	0	1	1	0	2	0	2	0	0	1	1	0	2	2.8	2.8	2.8	76.691	703	703;827;925;939;717	3		1	6	1			0.00085948	1.8286
Q3THM8;B7FAU5;I7HJS1;O08579	Q3THM8;B7FAU5;I7HJS1;O08579	2;2;2;2	2;2;2;2	2;2;2;2	Emerin	Emd	4	2	2	2	2	2	2	1	2	2	2	2	2	2	2	1	2	2	2	2	2	2	2	1	2	2	2	2	17.1	17.1	17.1	18.211	158	158;170;223;259	3.3		9	37	7	1	6	0	14.434
B7FAU8;P50396	B7FAU8;P50396	1;1	1;1	1;1	Rab GDP dissociation inhibitor alpha	Gdi1	2	1	1	1	1	1	1	0	1	1	1	1	1	1	1	0	1	1	1	1	1	1	1	0	1	1	1	1	7.4	7.4	7.4	16.863	149	149;447	3.07		1	11	2			0	8.6094
B7FAU9;Q8BTM8;B7FAV1;J3JS91;F6XC15;F6Z2C0;F7AVL7	B7FAU9;Q8BTM8;B7FAV1	39;39;38;7;6;2;1	39;39;38;7;6;2;1	37;37;36;6;6;2;1	Filamin-A	Flna	7	39	39	37	32	14	14	16	18	17	16	24	32	14	14	16	18	17	16	24	30	14	14	15	16	16	15	22	22.9	22.9	22.1	280.5	2639	2639;2647;2583;277;511;280;74	3.99		22	114	133	49	53	0	323.31
B7ZC18;P42227	B7ZC18;P42227	2;2	2;2	2;2	Signal transducer and activator of transcription;Signal transducer and activator of transcription 3	Stat3	2	2	2	2	0	0	0	0	0	2	0	1	0	0	0	0	0	2	0	1	0	0	0	0	0	2	0	1	3.8	3.8	3.8	84.88	744	744;770	3			3				0	4.2563
B7ZC21;B7ZC22;Q3TP50;O70139	B7ZC21;B7ZC22;Q3TP50;O70139	1;1;1;1	1;1;1;1	1;1;1;1	cAMP-dependent protein kinase inhibitor gamma	Pkig	4	1	1	1	0	1	0	0	1	0	0	1	0	1	0	0	1	0	0	1	0	1	0	0	1	0	0	1	28.6	28.6	28.6	5.9364	56	56;71;76;76	3			5				0.0020016	1.5427
B7ZCJ0;B7ZCJ1;Q6DFV3;A0A0A0MQE8;F6WQR2;G3UWM5	B7ZCJ0;B7ZCJ1;Q6DFV3;A0A0A0MQE8	5;5;5;4;1;1	5;5;5;4;1;1	5;5;5;4;1;1	Rho GTPase-activating protein 21	Arhgap21	6	5	5	5	3	2	1	1	1	0	1	2	3	2	1	1	1	0	1	2	3	2	1	1	1	0	1	2	3.9	3.9	3.9	215.86	1945	1945;1955;1944;1949;31;1263	3.5		1	7	2	1	1	0	8.2347
B7ZCP7;B7ZCP6;E9Q806;B7ZCP4;Q8C166	B7ZCP7;B7ZCP6;E9Q806;B7ZCP4;Q8C166	1;1;1;1;1	1;1;1;1;1	1;1;1;1;1	Copine-1	Cpne1	5	1	1	1	1	1	1	1	1	1	1	1	1	1	1	1	1	1	1	1	1	1	1	1	1	1	1	1	5.1	5.1	5.1	19.859	178	178;230;350;480;536	3.73			7	14	1		0	2.3207
B7ZMP1	B7ZMP1	1	1	1	Probable Xaa-Pro aminopeptidase 3	Xpnpep3	1	1	1	1	0	0	0	0	0	1	0	0	0	0	0	0	0	1	0	0	0	0	0	0	0	1	0	0	2.2	2.2	2.2	56.677	506	506	3			2				0	3.0185
E9QMU1;J3QNW9;B7ZNG0	E9QMU1;J3QNW9;B7ZNG0	1;1;1	1;1;1	1;1;1	Kinesin-like protein;Kinesin-like protein KIF7	Kif7	3	1	1	1	0	1	0	0	1	1	0	1	0	1	0	0	1	1	0	1	0	1	0	0	1	1	0	1	1	1	1	151.54	1347	1347;1348;1348	3.2			4	1			0	2.1633
B7ZNG4	B7ZNG4	1	1	1	Tastin	Troap	1	1	1	1	1	1	1	0	1	1	1	1	1	1	1	0	1	1	1	1	1	1	1	0	1	1	1	1	1.5	1.5	1.5	71.958	668	668	3			7				0	2.4685
Q91VU7;B7ZNL8	Q91VU7;B7ZNL8	1;1	1;1	1;1		Pus7	2	1	1	1	1	1	1	0	0	1	0	1	1	1	1	0	0	1	0	1	1	1	1	0	0	1	0	1	1.5	1.5	1.5	74.792	660	660;666	3.89			4	2	3		0.00089566	1.991
F8VQE6;B7ZNL9	F8VQE6;B7ZNL9	2;2	2;2	2;2		Tatdn2	2	2	2	2	1	0	0	0	1	1	0	2	1	0	0	0	1	1	0	2	1	0	0	0	1	1	0	2	3.6	3.6	3.6	80.757	722	722;783	4.6			1	2		2	0	2.8394
B7ZP47;Q65Z40	B7ZP47;Q65Z40	2;2	2;2	2;2	Wings apart-like protein homolog	Wapal	2	2	2	2	0	0	0	1	1	1	1	1	0	0	0	1	1	1	1	1	0	0	0	1	1	1	1	1	3.3	3.3	3.3	133.35	1194	1194;1200	3.67			2	4			0	2.941
B7ZWL1;Q6ZQ08	B7ZWL1;Q6ZQ08	2;2	2;2	2;2	CCR4-NOT transcription complex subunit 1	Cnot1	2	2	2	2	2	0	0	0	0	0	0	0	2	0	0	0	0	0	0	0	2	0	0	0	0	0	0	0	1.4	1.4	1.4	260.95	2326	2326;2375	5.5					1	1	0	8.6678
B8JJ89	B8JJ89	8	1	1		Acin1	1	8	1	1	3	4	3	1	2	4	2	5	1	1	1	1	1	1	1	1	1	1	1	1	1	1	1	1	18.8	3.1	3.1	29.772	256	256	2.46		7	6				0.0096286	0.84629
B8JJC1;Q8BJ37	B8JJC1;Q8BJ37	1;1	1;1	1;1	Tyrosyl-DNA phosphodiesterase 1	Tdp1	2	1	1	1	0	0	0	0	1	0	0	0	0	0	0	0	1	0	0	0	0	0	0	0	1	0	0	0	2.3	2.3	2.3	68.59	609	609;609	4				1			0.0026375	1.2742
B8JJE7;Q8CEE0	B8JJE7;Q8CEE0	1;1	1;1	1;1	Centrosomal protein of 57 kDa	Cep57	2	1	1	1	1	1	1	0	1	1	1	1	1	1	1	0	1	1	1	1	1	1	1	0	1	1	1	1	2.3	2.3	2.3	54.054	474	474;500	2.88		1	7				0	40.058
B8JJI4;Q6QD59	B8JJI4;Q6QD59	1;1	1;1	1;1	Vesicle transport protein SEC20	Bnip1	2	1	1	1	1	0	0	0	1	1	1	1	1	0	0	0	1	1	1	1	1	0	0	0	1	1	1	1	4.6	4.6	4.6	22.391	194	194;228	3.88			2	5	1		0	2.6731
B8JK66;B8JK67;Q9JHG1	B8JK66;B8JK67;Q9JHG1	1;1;1	1;1;1	1;1;1	Phosphatidylinositol N-acetylglucosaminyltransferase subunit P	Pigp	3	1	1	1	0	0	0	0	0	1	1	0	0	0	0	0	0	1	1	0	0	0	0	0	0	1	1	0	4.3	4.3	4.3	18.012	161	161;205;132	3			2				1	-2
Q3TP05;B8JK87;Q8K371	Q3TP05;B8JK87;Q8K371	1;1;1	1;1;1	1;1;1	Angiomotin-like protein 2	Amotl2	3	1	1	1	1	1	1	0	1	1	1	1	1	1	1	0	1	1	1	1	1	1	1	0	1	1	1	1	1.4	1.4	1.4	80.14	718	718;805;772	3.12			7	1			0	2.1554
B9EHJ3;P39447	B9EHJ3;P39447	9;9	9;9	9;9	Tight junction protein ZO-1	Tjp1	2	9	9	9	6	1	0	0	2	2	1	3	6	1	0	0	2	2	1	3	6	1	0	0	2	2	1	3	7.2	7.2	7.2	188.85	1685	1685;1745	4.2		1	5	12	2	5	0	20.454
B9EHN0;Q02053	B9EHN0;Q02053	7;7	7;7	7;7	Ubiquitin-like modifier-activating enzyme 1	Uba1	2	7	7	7	5	4	3	1	4	5	3	5	5	4	3	1	4	5	3	5	5	4	3	1	4	5	3	5	8.4	8.4	8.4	117.81	1058	1058;1058	4.03			41	21	16	14	0	280.38
B9EHY2;Q80W54	B9EHY2;Q80W54	3;3	3;3	3;3	CAAX prenyl protease 1 homolog	Zmpste24	2	3	3	3	2	2	2	2	3	2	2	2	2	2	2	2	3	2	2	2	2	2	2	2	3	2	2	2	3.2	3.2	3.2	54.734	475	475;475	3.05		9	23	6	1	1	0	8.0447
B9EI85;P84228;P68433;F8WI35;P84244;P02301;E0CZ27	B9EI85;P84228;P68433;F8WI35;P84244;P02301	5;5;5;3;3;3;2	5;5;5;3;3;3;2	5;5;5;3;3;3;2	Histone H3;Histone H3.2;Histone H3.1;Histone H3.3;Histone H3.3C	Hist2h3b;Hist1h3b;Hist1h3a;H3f3a;H3f3c	7	5	5	5	5	3	2	2	2	3	2	4	5	3	2	2	2	3	2	4	5	3	2	2	2	3	2	4	23.5	23.5	23.5	15.388	136	136;136;136;135;136;136;119	4.64		1	7	14	22	11	0	9.4469
B9EIE9;P46664	B9EIE9;P46664	2;2	2;2	2;2	Adenylosuccinate synthetase isozyme 2	Adss	2	2	2	2	0	0	0	0	0	0	0	2	0	0	0	0	0	0	0	2	0	0	0	0	0	0	0	2	6.6	6.6	6.6	50.02	456	456;456	5				1		1	0	2.3259
B9EJ80	B9EJ80	6	6	6		Pdzd8	1	6	6	6	4	4	2	2	4	3	3	3	4	4	2	2	4	3	3	3	4	4	2	2	4	3	3	3	5.8	5.8	5.8	127.74	1147	1147	2.78		20	33	4		1	0	12.961
B9EKI3;D6RJK7	B9EKI3;D6RJK7	2;1	2;1	2;1	TATA element modulatory factor	Tmf1	2	2	2	2	2	1	1	1	1	1	1	1	2	1	1	1	1	1	1	1	2	1	1	1	1	1	1	1	2.2	2.2	2.2	121.8	1091	1091;784	3.42		1	7	3		1	0	2.9929
B9EKS2;Q6ZPY7	B9EKS2;Q6ZPY7	3;3	3;3	3;3	Lysine-specific demethylase 3B	Kdm3b	2	3	3	3	3	0	0	0	1	2	0	1	3	0	0	0	1	2	0	1	3	0	0	0	1	2	0	1	1.5	1.5	1.5	191.46	1762	1762;1562	3.44		1	3	5			0	2.6776
CON__Q14525;CON__Q9UE12;CON__Q15323;CON__A2A5Y0;CON__REFSEQ:XP_986630;Q61897;Q61765;CON__Q497I4;Q497I4;CON__O76014;Q6IFX3;E9PV64	CON__Q14525;CON__Q9UE12;CON__Q15323;CON__A2A5Y0;CON__REFSEQ:XP_986630;Q61897;Q61765;CON__Q497I4;Q497I4	5;5;5;5;5;5;5;4;4;2;2;1	4;4;4;4;4;4;4;3;3;1;1;1	1;1;1;1;1;1;1;1;1;0;0;0	Keratin, type I cuticular Ha3-II;Keratin, type I cuticular Ha1;Keratin, type I cuticular Ha5	Krt33b;Krt31;Krt35	12	5	4	1	0	0	0	0	0	0	0	5	0	0	0	0	0	0	0	4	0	0	0	0	0	0	0	1	8.2	8.2	4	46.213	404	404;416;416;416;476;404;416;455;455;471;439;359	4.12			2	12		2	0	4.4795
CON__ENSEMBL:ENSBTAP00000024146	CON__ENSEMBL:ENSBTAP00000024146	3	3	3			1	3	3	3	3	1	1	1	1	2	1	1	3	1	1	1	1	2	1	1	3	1	1	1	1	2	1	1	2.3	2.3	2.3	164.34	1477	1477	3.17		4	11		2	1	0	7.8755
CON__ENSEMBL:ENSBTAP00000032840	CON__ENSEMBL:ENSBTAP00000032840	1	1	1			1	1	1	1	0	0	1	0	0	0	0	1	0	0	1	0	0	0	0	1	0	0	1	0	0	0	0	1	2.1	2.1	2.1	92.273	825	825	6						2	0	3.5486
CON__O43790;CON__Q14533;Q9CPR6	CON__O43790;CON__Q14533	9;8;1	1;0;0	0;0;0			3	9	1	0	1	1	0	2	1	1	1	8	0	0	0	0	0	0	0	1	0	0	0	0	0	0	0	0	17.9	4.9	0	53.5	486	486;505;171	6						1	0.0012366	1.6627
CON__O76013	CON__O76013	3	2	2			1	3	2	2	0	1	0	0	0	1	0	3	0	1	0	0	0	1	0	2	0	1	0	0	0	1	0	2	5.1	3.6	3.6	52.247	467	467	3.25			3	1			0.0099554	0.83813
CON__O95678	CON__O95678	7	2	2			1	7	2	2	4	1	0	1	2	0	0	2	0	0	0	0	0	0	0	2	0	0	0	0	0	0	0	2	8.7	2.2	2.2	59.504	551	551	4.38			1	3	4		0	3.6316
CON__P00761	CON__P00761	4	4	4			1	4	4	4	4	3	4	4	4	4	4	4	4	3	4	4	4	4	4	4	4	3	4	4	4	4	4	4	25.1	25.1	25.1	24.409	231	231	4.74	5	47	309	315	559	618	0	323.31
CON__P00978	CON__P00978	1	1	1			1	1	1	1	0	1	1	1	1	1	1	1	0	1	1	1	1	1	1	1	0	1	1	1	1	1	1	1	4.3	4.3	4.3	39.234	352	352	3.56			4	5			0	2.5755
CON__P01045-1;CON__Q2KJ62;CON__P01044-1	CON__P01045-1;CON__Q2KJ62;CON__P01044-1	1;1;1	1;1;1	1;1;1			3	1	1	1	0	1	1	0	1	1	1	1	0	1	1	0	1	1	1	1	0	1	1	0	1	1	1	1	1.3	1.3	1.3	68.709	619	619;621;621	3			6				0.0096253	0.84629
CON__P01966	CON__P01966	1	1	1			1	1	1	1	1	0	0	0	0	0	0	0	1	0	0	0	0	0	0	0	1	0	0	0	0	0	0	0	10.6	10.6	10.6	15.184	142	142	6						2	0	3.6628
CON__P02533;Q61781;Q3SYP5;CON__Q9Z2K1;CON__Q3ZAW8;Q9Z2K1	CON__P02533;Q61781	12;6;3;3;3;3	11;5;2;2;2;2	2;1;0;0;0;0	Keratin, type I cytoskeletal 14	Krt14	6	12	11	2	11	0	0	0	1	1	0	1	11	0	0	0	1	1	0	0	2	0	0	0	0	0	0	0	30.7	29.2	5.3	51.621	472	472;484;469;469;474;469	4.26		5	3	2	7	6	0	26.482
Q5SX50;CON__P02584;P62962	Q5SX50;CON__P02584;P62962	1;1;1	1;1;1	1;1;1	Profilin;Profilin-1	Pfn1	3	1	1	1	1	0	0	0	0	0	0	0	1	0	0	0	0	0	0	0	1	0	0	0	0	0	0	0	6.4	6.4	6.4	14.957	140	140;140;140	6						1	0.0030041	1.2518
CON__P02662	CON__P02662	4	4	4			1	4	4	4	4	1	1	0	1	0	1	2	4	1	1	0	1	0	1	2	4	1	1	0	1	0	1	2	12.6	12.6	12.6	22.975	199	199	4.17		1	6			5	0	6.4392
CON__P02663	CON__P02663	1	1	1			1	1	1	1	1	1	0	1	1	1	1	0	1	1	0	1	1	1	1	0	1	1	0	1	1	1	1	0	5.3	5.3	5.3	24.348	207	207	4.18			1	8	1	1	0	2.5412
CON__P02668	CON__P02668	3	3	3			1	3	3	3	3	2	2	0	2	2	2	2	3	2	2	0	2	2	2	2	3	2	2	0	2	2	2	2	23.1	23.1	23.1	18.974	169	169	3.27		3	19	6	1	1	0	7.7766
CON__P02754	CON__P02754	4	4	4			1	4	4	4	4	1	1	1	1	0	3	1	4	1	1	1	1	0	3	1	4	1	1	1	1	0	3	1	22.2	22.2	22.2	18.281	162	162	4.89			1	4	9	4	0	6.1035
CON__P02768-1	CON__P02768-1	4	1	1			1	4	1	1	3	0	0	1	1	2	1	2	1	0	0	0	0	0	0	0	1	0	0	0	0	0	0	0	6.1	2.1	2.1	69.366	609	609	2		1					0.0022927	1.3443
CON__P02769	CON__P02769	16	16	13			1	16	16	13	11	4	1	3	4	8	6	8	11	4	1	3	4	8	6	8	9	4	1	2	3	6	5	6	30	30	26	69.293	607	607	4.06		10	31	20	19	19	0	30.764
CON__P04258	CON__P04258	1	1	1			1	1	1	1	1	0	0	0	1	0	0	1	1	0	0	0	1	0	0	1	1	0	0	0	1	0	0	1	1.5	1.5	1.5	138.44	1466	1466	4.33				2	1		0	8.5203
CON__P04259;CON__P48668;CON__P07744;P07744	CON__P04259;CON__P48668	16;15;3;3	7;6;0;0	2;1;0;0			4	16	7	2	15	2	0	1	3	1	0	0	7	1	0	0	0	0	0	0	2	0	0	0	0	0	0	0	24.6	13.7	4.8	59.998	564	564;564;525;525	4.62			2	5	6	3	0	12.249
CON__P04264;P04104;Q08EK5;CON__Q6IFZ6;Q6IFZ6;CON__H-INV:HIT000016045;CON__Q7Z794	CON__P04264	25;4;3;3;3;2;2	23;2;1;1;1;1;0	19;2;0;0;0;0;0			7	25	23	19	25	9	6	5	7	8	8	8	23	9	6	5	7	8	8	8	19	8	5	4	6	7	7	7	37.6	35.7	29	66.017	644	644;637;572;572;572;99;578	4.37		6	39	89	76	32	0	142.39
CON__P07477	CON__P07477	1	1	1			1	1	1	1	1	1	1	1	1	1	1	1	1	1	1	1	1	1	1	1	1	1	1	1	1	1	1	1	8.1	8.1	8.1	26.558	247	247	5.51		2	2	1	15	43	0	7.1726
CON__P08779	CON__P08779	9	3	3			1	9	3	3	8	1	1	1	1	1	1	2	3	1	1	1	1	1	1	1	3	1	1	1	1	1	1	1	23	9.5	9.5	51.267	473	473	3.75			6	8	2		0	11.188
CON__P12763	CON__P12763	2	2	2			1	2	2	2	2	1	1	1	2	2	1	2	2	1	1	1	2	2	1	2	2	1	1	1	2	2	1	2	3.6	3.6	3.6	38.418	359	359	2.74		13	13	5			0	7.1506
CON__P13645;A2A513;CON__P02535-1;P02535;CON__Q7Z3Y7;CON__Q148H6;CON__Q2M2I5	CON__P13645	22;7;7;7;3;2;2	22;7;7;7;3;2;2	18;4;4;4;1;0;0			7	22	22	18	20	6	5	4	11	9	5	8	20	6	5	4	11	9	5	8	17	5	5	4	10	8	5	6	31.5	31.5	28.3	59.51	593	593;561;570;570;486;464;525	4.48		10	8	40	38	24	0	92.971
CON__P13647	CON__P13647	17	11	1			1	17	11	1	16	3	1	4	4	3	1	3	11	2	1	3	2	3	1	3	1	0	0	0	0	0	0	0	24.2	17.8	2.9	62.378	590	590	4.73			5	13	21	10	0	34.313
CON__P20930	CON__P20930	2	2	2			1	2	2	2	2	0	0	0	1	0	0	0	2	0	0	0	1	0	0	0	2	0	0	0	1	0	0	0	0.8	0.8	0.8	435.16	4061	4061	5				1	1	1	0	9.3804
CON__P31096	CON__P31096	1	1	1			1	1	1	1	1	0	0	0	1	1	0	0	1	0	0	0	1	1	0	0	1	0	0	0	1	1	0	0	5	5	5	29.241	262	262	3.67			1	2			0	5.2161
CON__P35527	CON__P35527	19	19	19			1	19	19	19	19	4	3	4	5	5	4	8	19	4	3	4	5	5	4	8	19	4	3	4	5	5	4	8	42.1	42.1	42.1	62.129	623	623	4.56		2	19	36	30	29	0	214.71
CON__P35908;CON__Q3TTY5;Q3TTY5;CON__Q6NXH9;Q6NXH9;CON__Q7RTS7;CON__Q32MB2;CON__Q9R0H5;Q6IFZ9;Q9R0H5;P19246;CON__Q3SY84;CON__P19013	CON__P35908	25;7;7;4;4;3;3;2;2;2;2;1;1	25;7;7;4;4;3;3;2;2;2;2;1;1	17;3;3;0;0;0;0;0;0;0;0;0;0			13	25	25	17	25	9	7	2	12	9	7	8	25	9	7	2	12	9	7	8	17	8	7	2	9	8	7	8	40.5	40.5	31.9	65.865	645	645;707;707;539;539;529;540;524;495;524;1090;523;594	3.93		5	59	46	27	16	0	107.32
CON__Q6NT21;CON__P78385;CON__P78386	CON__Q6NT21;CON__P78385;CON__P78386	9;9;6	8;8;5	0;0;0			3	9	8	0	1	1	0	2	1	1	1	8	1	1	0	1	1	1	1	8	0	0	0	0	0	0	0	0	16	14.6	0	54.195	493	493;493;507	3.9		4	11	6	4	6	0	19.068
CON__Q04695;CON__Q9QWL7;Q9QWL7;CON__P08727;CON__P19001;B1AQ78;CON__P19012;CON__A2A4G1;B1AQ77;P19001;Q61414;CON__Q8N1A0;CON__P05784;CON__P35900;CON__Q9D312;CON__Q14532;CON__A2AB72;B1ATJ5;CON__O76015;Q8CCX5;Q62168;P05784;Q9D312;A6BLY7;B1AQ75;A1L317	CON__Q04695;CON__Q9QWL7;Q9QWL7;CON__P08727	8;7;7;4;3;3;3;3;3;3;3;1;1;1;1;1;1;1;1;1;1;1;1;1;1;1	3;3;3;1;0;0;0;0;0;0;0;0;0;0;0;0;0;0;0;0;0;0;0;0;0;0	2;2;2;1;0;0;0;0;0;0;0;0;0;0;0;0;0;0;0;0;0;0;0;0;0;0	Keratin, type I cytoskeletal 17	Krt17	26	8	3	2	7	0	0	0	1	1	0	1	3	0	0	0	0	0	0	0	2	0	0	0	0	0	0	0	17.1	5.8	5.8	48.105	432	432;433;433;400;403;403;456;456;456;403;452;295;423;424;431;448;453;453;456;294;407;423;431;462;473;512	5.2			1		1	3	0	10.777
CON__Q28194;Q80YQ1;P35441	CON__Q28194;Q80YQ1;P35441	4;3;3	4;3;3	4;3;3	Thrombospondin-1	Thbs1	3	4	4	4	3	2	2	0	2	3	1	2	3	2	2	0	2	3	1	2	3	2	2	0	2	3	1	2	2.6	2.6	2.6	129.39	1170	1170;1171;1170	3.25			13	2	1		0	9.4798
CON__Q2KJF1	CON__Q2KJF1	1	1	1			1	1	1	1	0	0	0	0	0	0	0	1	0	0	0	0	0	0	0	1	0	0	0	0	0	0	0	1	2.6	2.6	2.6	53.553	503	503	6						1	0.0022918	1.3443
CON__Q3MHN5	CON__Q3MHN5	1	1	1			1	1	1	1	0	0	0	0	0	1	1	0	0	0	0	0	0	1	1	0	0	0	0	0	0	1	1	0	5.1	5.1	5.1	53.341	474	474	1	4						0	10.363
CON__Q58D62	CON__Q58D62	1	1	1			1	1	1	1	1	1	1	1	1	1	1	1	1	1	1	1	1	1	1	1	1	1	1	1	1	1	1	1	2.6	2.6	2.6	42.663	387	387	2.73		7	6	1	1		0.00088261	1.9432
CON__Q5D862	CON__Q5D862	8	8	8			1	8	8	8	7	1	0	1	3	1	2	2	7	1	0	1	3	1	2	2	7	1	0	1	3	1	2	2	6.3	6.3	6.3	248.07	2391	2391	4.28			8	12	2	7	0	19.595
E9Q1Y9;CON__Q61726;Q9ERE2	E9Q1Y9;CON__Q61726;Q9ERE2	8;8;7	2;2;2	1;1;1	Keratin, type II cuticular Hb1	5430421N21Rik;Krt81	3	8	2	1	1	0	0	1	0	0	0	7	0	0	0	0	0	0	0	2	0	0	0	0	0	0	0	1	15.7	6.9	5	52.809	479	479;479;481	4			3	1	1	1	0	15.282
CON__Q6KB66-1;CON__Q0VBK2;Q0VBK2	CON__Q6KB66-1	3;1;1	3;1;1	3;1;1			3	3	3	3	3	1	0	0	3	2	0	3	3	1	0	0	3	2	0	3	3	1	0	0	3	2	0	3	6.9	6.9	6.9	50.525	452	452;452;452	3.56			8	7	1		0	5.7147
CON__Q8N1N4-2;CON__Q7RTT2	CON__Q8N1N4-2;CON__Q7RTT2	4;4	2;2	2;2			2	4	2	2	3	2	1	1	2	1	1	1	2	1	1	0	1	1	1	1	2	1	1	0	1	1	1	1	6.9	4	4	56.964	521	521;521	3.4		1	7		1	1	0	2.1852
CON__Q86YZ3	CON__Q86YZ3	10	10	10			1	10	10	10	10	1	0	2	4	3	2	2	10	1	0	2	4	3	2	2	10	1	0	2	4	3	2	2	10.2	10.2	10.2	282.39	2850	2850	4.76			3	12	8	10	0	30.012
CON__Q92764	CON__Q92764	4	2	2			1	4	2	2	0	0	0	0	0	0	0	4	0	0	0	0	0	0	0	2	0	0	0	0	0	0	0	2	8.9	5.2	5.2	47.596	425	425	3.5			1	1			0.001611	1.5694
CON__Q9U6Y5	CON__Q9U6Y5	2	2	2			1	2	2	2	1	0	0	0	0	1	0	0	1	0	0	0	0	1	0	0	1	0	0	0	0	1	0	0	8.8	8.8	8.8	28.106	249	249	5			1			2	0	3.85
D3Z4M2;D3YTM0;D3Z0Z2;Q924Z4	D3Z4M2;D3YTM0;D3Z0Z2;Q924Z4	3;3;3;3	3;3;3;3	3;3;3;3	Ceramide synthase 2	Cers2	4	3	3	3	1	2	1	2	1	2	2	3	1	2	1	2	1	2	2	3	1	2	1	2	1	2	2	3	12.3	12.3	12.3	15.505	130	130;220;245;380	4.28		1	2	14	5	3	0	4.4527
D3YTQ6;D3Z4I0;D3Z3Y1	D3YTQ6;D3Z4I0;D3Z3Y1	1;1;1	1;1;1	1;1;1		Pigg	3	1	1	1	0	1	0	0	0	1	1	1	0	1	0	0	0	1	1	1	0	1	0	0	0	1	1	1	1.4	1.4	1.4	93.514	850	850;975;983	4.5				5	5		0.0008643	1.8527
F6WZH1;D3YTR5;D3YTR4;Q9Z2D8	F6WZH1;D3YTR5;D3YTR4;Q9Z2D8	1;1;1;1	1;1;1;1	1;1;1;1	Methyl-CpG-binding domain protein 3	Mbd3	4	1	1	1	0	1	0	0	0	1	0	1	0	1	0	0	0	1	0	1	0	1	0	0	0	1	0	1	15.7	15.7	15.7	20.445	185	185;261;281;285	6						3	0	3.8291
D3YTR6;Q8R0G7;D6REG2;D3YWU4;D3YWA9	D3YTR6;Q8R0G7;D6REG2;D3YWU4;D3YWA9	2;2;1;1;1	2;2;1;1;1	2;2;1;1;1	Protein spinster homolog 1	Spns1	5	2	2	2	1	0	1	0	1	1	1	1	1	0	1	0	1	1	1	1	1	0	1	0	1	1	1	1	5.3	5.3	5.3	51.395	476	476;528;165;239;453	3.43			6			1	0	2.4903
F8WH20;D3Z194;D3YTT6;Q9DBS9;A0A0N4SV33;D3YVF7	F8WH20;D3Z194;D3YTT6;Q9DBS9;A0A0N4SV33;D3YVF7	2;2;2;2;1;1	2;2;2;2;1;1	2;2;2;2;1;1	Oxysterol-binding protein;Oxysterol-binding protein-related protein 3	Osbpl3	6	2	2	2	2	0	0	0	0	0	0	1	2	0	0	0	0	0	0	1	2	0	0	0	0	0	0	1	3.1	3.1	3.1	93.02	819	819;850;886;855;76;144	3.33		1		2			0	2.9749
D3YTT9;Q6KAQ7	D3YTT9;Q6KAQ7	1;1	1;1	1;1	ZZ-type zinc finger-containing protein 3	Zzz3	2	1	1	1	1	0	0	0	0	0	0	0	1	0	0	0	0	0	0	0	1	0	0	0	0	0	0	0	1.7	1.7	1.7	102.21	909	909;910	6						1	0	3.2549
D3YTU3;Q8CD15;D3Z287;Q8CCK9	D3YTU3;Q8CD15;D3Z287;Q8CCK9	2;2;1;1	2;2;1;1	2;2;1;1	Bifunctional lysine-specific demethylase and histidyl-hydroxylase MINA	Mina	4	2	2	2	2	0	0	0	0	1	0	0	2	0	0	0	0	1	0	0	2	0	0	0	0	1	0	0	9.7	9.7	9.7	42.729	373	373;465;73;156	5.33				1		2	0	9.7361
D3YU17;Q8VCM8	D3YU17;Q8VCM8	1;1	1;1	1;1	Nicalin	Ncln	2	1	1	1	1	1	1	1	1	1	1	1	1	1	1	1	1	1	1	1	1	1	1	1	1	1	1	1	1.6	1.6	1.6	62.779	562	562;563	4.09			7	8	7	1	0	2.2962
E9QP59;D3YU56;Q9WU40	E9QP59;D3YU56;Q9WU40	5;5;5	5;5;5	5;5;5	Inner nuclear membrane protein Man1	Lemd3	3	5	5	5	3	0	1	2	2	1	2	1	3	0	1	2	2	1	2	1	3	0	1	2	2	1	2	1	5.4	5.4	5.4	100.16	918	918;940;921	4.08			2	9	1	1	0	7.677
D3YU73;F6XQD0;D3Z4N3;O08739	D3YU73;F6XQD0;D3Z4N3;O08739	1;1;1;1	1;1;1;1	1;1;1;1	AMP deaminase 3	Ampd3	4	1	1	1	0	0	0	0	1	0	0	0	0	0	0	0	1	0	0	0	0	0	0	0	1	0	0	0	9	9	9	12.656	111	111;145;184;766	4				1			0.00084674	1.7692
D3YU74;E9Q8X6;P41438	D3YU74;E9Q8X6;P41438	1;1;1	1;1;1	1;1;1	Folate transporter 1	Slc19a1	3	1	1	1	1	0	0	0	0	0	0	0	1	0	0	0	0	0	0	0	1	0	0	0	0	0	0	0	8.2	8.2	8.2	27.861	243	243;476;512	6						1	0	5.6011
D3YUA5	D3YUA5	1	1	1		Fbxw7	1	1	1	1	1	1	1	0	1	1	1	1	1	1	1	0	1	1	1	1	1	1	1	0	1	1	1	1	1.5	1.5	1.5	79.847	710	710	2.78		2	7				0.0012397	1.6686
D3YY15;D3Z2F0;D3YUE1;Q3TVI8	D3YY15;D3Z2F0;D3YUE1;Q3TVI8	2;2;2;2	2;2;2;2	2;2;2;2	Pre-B-cell leukemia transcription factor-interacting protein 1	Pbxip1	4	2	2	2	1	2	1	0	2	1	2	2	1	2	1	0	2	1	2	2	1	2	1	0	2	1	2	2	16.3	16.3	16.3	15.474	147	147;155;249;727	2.92		1	12				0	3.9536
Q3UIP2;D3YUE2;Q61398	Q3UIP2;D3YUE2;Q61398	3;3;3	3;3;3	3;3;3	Procollagen C-endopeptidase enhancer 1	Pcolce	3	3	3	3	2	0	0	1	1	2	0	3	2	0	0	1	1	2	0	3	2	0	0	1	1	2	0	3	5.8	5.8	5.8	50.167	468	468;493;468	3.8			5	8	2		0	8.1632
D3YUG5;D3YUI2;Q8K4J6	D3YUG5;D3YUI2;Q8K4J6	1;1;1	1;1;1	1;1;1	MKL/myocardin-like protein 1	Mkl1	3	1	1	1	1	0	0	1	0	0	1	0	1	0	0	1	0	0	1	0	1	0	0	1	0	0	1	0	2.8	2.8	2.8	74.767	705	705;879;964	4.25				3	1		0	5.5736
D3YUK4;Q9DCS9	D3YUK4;Q9DCS9	2;2	2;2	2;2	NADH dehydrogenase [ubiquinone] 1 beta subcomplex subunit 10	Ndufb10	2	2	2	2	1	1	0	1	1	0	1	0	1	1	0	1	1	0	1	0	1	1	0	1	1	0	1	0	17.4	17.4	17.4	17.74	149	149;176	3		3	1			1	0	3.138
D3Z0K1;D3Z1U9;D3YUM1;Q91YT0;D3YXX5	D3Z0K1;D3Z1U9;D3YUM1;Q91YT0;D3YXX5	2;2;2;2;1	2;2;2;2;1	2;2;2;2;1	NADH dehydrogenase [ubiquinone] flavoprotein 1, mitochondrial	Ndufv1	5	2	2	2	0	1	1	1	0	1	1	1	0	1	1	1	0	1	1	1	0	1	1	1	0	1	1	1	24	24	24	15.824	146	146;385;455;464;115	5.22			1		4	4	0	21.751
D3YUN8;D3YZT5;G3UX26;Q60930	D3YUN8;D3YZT5;G3UX26;Q60930	1;1;1;1	1;1;1;1	1;1;1;1	Voltage-dependent anion-selective channel protein 2	Vdac2	4	1	1	1	0	1	0	1	0	0	0	0	0	1	0	1	0	0	0	0	0	1	0	1	0	0	0	0	25.3	25.3	25.3	7.9381	75	75;201;283;295	2		3					0	12.764
D6RFA7;D3YUP1;Q9WVG6	D6RFA7;D3YUP1;Q9WVG6	1;1;1	1;1;1	1;1;1	Histone-arginine methyltransferase CARM1	Carm1	3	1	1	1	1	0	0	0	0	0	0	0	1	0	0	0	0	0	0	0	1	0	0	0	0	0	0	0	8	8	8	17.222	162	162;651;608	5					1		0.0016434	1.645
D3YUS0;Q3TT92;E9PWE8;Q6P1J1;Q62188;P97427	D3YUS0;Q3TT92;E9PWE8;Q6P1J1;Q62188;P97427	1;1;1;1;1;1	1;1;1;1;1;1	1;1;1;1;1;1	Dihydropyrimidinase-related protein 3;Dihydropyrimidinase-related protein 1	Dpysl3;Crmp1	6	1	1	1	1	0	0	0	0	0	0	1	1	0	0	0	0	0	0	1	1	0	0	0	0	0	0	1	10.2	10.2	10.2	23.098	216	216;568;683;686;570;572	5.67					1	2	0.0019677	1.4658
D3YUS4;Q9DD03	D3YUS4;Q9DD03	1;1	1;1	1;1	Ras-related protein Rab-13	Rab13	2	1	1	1	1	0	0	0	0	0	0	0	1	0	0	0	0	0	0	0	1	0	0	0	0	0	0	0	10.7	10.7	10.7	13.579	121	121;202	5					1		0	2.1686
D3YUS5;E9PW37	D3YUS5;E9PW37	1;1	1;1	1;1		Rasal2	2	1	1	1	0	1	1	0	1	1	1	1	0	1	1	0	1	1	1	1	0	1	1	0	1	1	1	1	1.3	1.3	1.3	142.01	1261	1261;1286	3			7				0	3.7616
D3YUV1;Q99J45	D3YUV1;Q99J45	1;1	1;1	1;1	Nuclear receptor-binding protein	Nrbp1	2	1	1	1	1	1	1	1	1	1	0	1	1	1	1	1	1	1	0	1	1	1	1	1	1	1	0	1	2.2	2.2	2.2	60.85	543	543;535	3.1			9	1			0	42.688
D3YUY3;F8WI18;P70182	D3YUY3;F8WI18;P70182	1;1;1	1;1;1	1;1;1	Phosphatidylinositol 4-phosphate 5-kinase type-1 alpha	Pip5k1a	3	1	1	1	1	1	1	0	1	1	1	1	1	1	1	0	1	1	1	1	1	1	1	0	1	1	1	1	2.2	2.2	2.2	55.36	497	497;545;546	2.78		2	7				0.0033088	1.1293
D3YV67;P52875	D3YV67;P52875	1;1	1;1	1;1	Transmembrane protein 165	Tmem165	2	1	1	1	0	0	0	0	0	1	0	0	0	0	0	0	0	1	0	0	0	0	0	0	0	1	0	0	20	20	20	10.275	90	90;323	3			1				0	5.3167
D3YV69;P35279;Q0PD53;Q0PD15;P61294;Q8BHD0	D3YV69;P35279;Q0PD53;Q0PD15;P61294;Q8BHD0	2;2;1;1;1;1	2;2;1;1;1;1	2;2;1;1;1;1	Ras-related protein Rab-6A;Ras-related protein Rab-6B;Ras-related protein Rab-39A	Rab6a;Rab6b;Rab39;Rab39a	6	2	2	2	2	0	1	1	1	1	1	1	2	0	1	1	1	1	1	1	2	0	1	1	1	1	1	1	11.4	11.4	11.4	19.961	175	175;208;208;217;208;217	4.12			1	6		1	0.00089445	1.9859
D3YVC1;D3Z536;Q58EU3;J3QMG5;D3YWJ3;P25444	D3YVC1;D3Z536;Q58EU3;J3QMG5;D3YWJ3;P25444	1;1;1;1;1;1	1;1;1;1;1;1	1;1;1;1;1;1	40S ribosomal protein S2	Rps2;Gm8225;Gm5786	6	1	1	1	1	1	1	1	1	1	1	1	1	1	1	1	1	1	1	1	1	1	1	1	1	1	1	1	2.6	2.6	2.6	28.601	269	269;292;293;293;302;293	5.4					6	4	0.0026455	1.288
D3Z3E8;E9PW39;D3YVL0;P23249	D3Z3E8;E9PW39;D3YVL0;P23249	4;4;4;4	4;4;4;4	4;4;4;4	Putative helicase MOV-10	Mov10	4	4	4	4	3	1	1	2	2	1	2	3	3	1	1	2	2	1	2	3	3	1	1	2	2	1	2	3	4.4	4.4	4.4	113.6	1004	1004;1077;1077;1004	4.46			3	11	6	4	0	16.358
D3YVM5;S4R1N1;Q5M8R8;E9Q070;P14869	D3YVM5;S4R1N1;Q5M8R8;E9Q070;P14869	1;1;1;1;1	1;1;1;1;1	1;1;1;1;1	60S acidic ribosomal protein P0	Rplp0;Gm8730	5	1	1	1	0	1	1	0	0	0	0	0	0	1	1	0	0	0	0	0	0	1	1	0	0	0	0	0	15.2	15.2	15.2	16.057	145	145;221;317;317;317	2.67		1	2				0.0023095	1.3793
D3YVN7;Q8BFR5	D3YVN7;Q8BFR5	4;4	4;4	4;4	Elongation factor Tu;Elongation factor Tu, mitochondrial	Gm9755;Tufm	2	4	4	4	3	1	0	1	2	2	1	3	3	1	0	1	2	2	1	3	3	1	0	1	2	2	1	3	9.5	9.5	9.5	49.538	452	452;452	4.67		1	6	1		10	0	16.069
D3YVP1;Q91VN1	D3YVP1;Q91VN1	1;1	1;1	1;1	Zinc finger protein 24	Zfp191;Znf24	2	1	1	1	0	0	0	0	0	1	0	0	0	0	0	0	0	1	0	0	0	0	0	0	0	1	0	0	61.5	61.5	61.5	4.3286	39	39;368	3			1				0	14.653
D3Z6E6;D6RHQ6;D3YVU1;Q99LG0	D3Z6E6;D6RHQ6;D3YVU1;Q99LG0	1;1;1;1	1;1;1;1	1;1;1;1	Ubiquitinyl hydrolase 1;Ubiquitin carboxyl-terminal hydrolase 16	Usp16	4	1	1	1	0	1	0	0	0	0	0	1	0	1	0	0	0	0	0	1	0	1	0	0	0	0	0	1	33.3	33.3	33.3	5.3071	48	48;334;754;825	3			2				0.00089127	1.9691
D3YVW2;Q8BXA1;F6RUD1	D3YVW2;Q8BXA1;F6RUD1	4;4;2	4;4;2	4;4;2	Golgi integral membrane protein 4	Golim4	3	4	4	4	3	1	0	1	1	1	2	3	3	1	0	1	1	1	2	3	3	1	0	1	1	1	2	3	5.9	5.9	5.9	79.904	683	683;655;144	5.23			1	2	17	11	0	23.524
D3Z5A6;D3YW09;G3UVU2;Q62203	D3Z5A6;D3YW09;G3UVU2;Q62203	1;1;1;1	1;1;1;1	1;1;1;1	Splicing factor 3A subunit 2	Sf3a2	4	1	1	1	1	0	0	0	0	0	0	0	1	0	0	0	0	0	0	0	1	0	0	0	0	0	0	0	14.9	14.9	14.9	7.5804	67	67;194;485;475	6						1	0.0016103	1.5686
G3UXR7;G3X927;D3YW42;Q8VC31	G3UXR7;G3X927;D3YW42;Q8VC31	1;1;1;1	1;1;1;1	1;1;1;1	Coiled-coil domain-containing protein 9	Ccdc9	4	1	1	1	1	0	0	1	1	1	1	1	1	0	0	1	1	1	1	1	1	0	0	1	1	1	1	1	12.1	12.1	12.1	11.256	99	99;544;589;543	4				17			0	2.951
D3YW87;D3Z576;Q8VHX6	D3YW87;D3Z576;Q8VHX6	19;19;19	18;18;18	17;17;17	Filamin-C	Flnc	3	19	18	17	16	8	7	6	12	12	8	12	15	8	7	6	11	12	8	11	14	7	6	5	10	11	7	10	9.9	9.4	8.7	287.36	2693	2693;2726;2726	3.84			74	58	21	13	0	119.83
D3YXV8;D3YWS8;Q8CBY3	D3YXV8;D3YWS8;Q8CBY3	1;1;1	1;1;1	1;1;1	Leukocyte receptor cluster member 8 homolog	Leng8	3	1	1	1	0	0	0	0	0	1	0	0	0	0	0	0	0	1	0	0	0	0	0	0	0	1	0	0	1.5	1.5	1.5	80.78	729	729;801;785	3			1				0.0019646	1.4646
D3YWT1;D3Z3N4	D3YWT1;D3Z3N4	1;1	1;1	1;1		Hnrnph3	2	1	1	1	1	1	0	0	1	1	1	1	1	1	0	0	1	1	1	1	1	1	0	0	1	1	1	1	4.2	4.2	4.2	35.181	331	331;346	2.92		1	12				0	8.6085
D3YWX2;E9Q803;F6YTL8;Q9R0I7	D3YWX2;E9Q803;F6YTL8;Q9R0I7	2;1;1;1	2;1;1;1	2;1;1;1	YLP motif-containing protein 1	Ylpm1	4	2	2	2	1	1	1	1	0	1	0	0	1	1	1	1	0	1	0	0	1	1	1	1	0	1	0	0	1.4	1.4	1.4	241.05	2139	2139;1433;1577;1386	2.33		4	2				0	3.4696
Q3UPK6;D3YX79;Q9Z2U1	Q3UPK6;D3YX79;Q9Z2U1	1;1;1	1;1;1	1;1;1	Proteasome subunit alpha type;Proteasome subunit alpha type-5	Psma5;Gm8394	3	1	1	1	1	0	0	0	0	0	0	0	1	0	0	0	0	0	0	0	1	0	0	0	0	0	0	0	7.9	7.9	7.9	26.411	241	241;241;241	5					1		0.0074284	0.95754
D3YXA8;Q8R3L5	D3YXA8;Q8R3L5	1;1	1;1	1;1	Solute carrier organic anion transporter family member 3A1	Slco3a1	2	1	1	1	0	1	1	0	1	1	1	1	0	1	1	0	1	1	1	1	0	1	1	0	1	1	1	1	1.8	1.8	1.8	64.369	602	602;710	3.12			7	1			0	2.6209
D3YXE3;D3YZ81;D3Z3H6;Q99M54	D3YXE3;D3YZ81;D3Z3H6;Q99M54	1;1;1;1	1;1;1;1	1;1;1;1	Cell division cycle-associated protein 3	Cdca3	4	1	1	1	1	0	0	1	0	0	0	1	1	0	0	1	0	0	0	1	1	0	0	1	0	0	0	1	4.4	4.4	4.4	19.39	180	180;187;213;266	4.25				3	1		0.0043494	1.0629
D3YXK1	D3YXK1	1	1	1	Atherin	Samd1	1	1	1	1	1	0	0	0	0	1	0	0	1	0	0	0	0	1	0	0	1	0	0	0	0	1	0	0	3.5	3.5	3.5	54.532	519	519	3			2				0	5.5162
S4R1M2;D3YXK2	S4R1M2;D3YXK2	6;6	6;6	3;3	Scaffold attachment factor B1	Safb	2	6	6	3	4	0	1	3	2	2	1	2	4	0	1	3	2	2	1	2	3	0	0	1	1	1	0	0	6.7	6.7	2	105.32	939	939;937	3.64		6	1	12	1	2	0	11.754
F6ST92;D3YXL0	F6ST92;D3YXL0	1;1	1;1	1;1		Ccdc170	2	1	1	1	0	0	0	0	0	1	0	0	0	0	0	0	0	1	0	0	0	0	0	0	0	1	0	0	1.7	1.7	1.7	82.224	716	716;722	3			1				0.00712	0.98188
D3YXM6;Q3UDR8	D3YXM6;Q3UDR8	1;1	1;1	1;1	Protein YIPF3;Protein YIPF3, N-terminally processed	Yipf3	2	1	1	1	0	1	1	1	1	1	0	1	0	1	1	1	1	1	0	1	0	1	1	1	1	1	0	1	5.4	5.4	5.4	22.169	203	203;347	2.54	4	5	1		2	1	0	2.2388
D3YXN6;P63101;D3YXF4;D3YW45	D3YXN6;P63101;D3YXF4;D3YW45	5;5;4;3	4;4;3;2	4;4;3;2	14-3-3 protein zeta/delta	Ywhaz	4	5	4	4	5	4	3	1	4	4	3	4	4	3	2	1	4	3	2	3	4	3	2	1	4	3	2	3	52.3	44.3	44.3	10.098	88	88;245;44;26	3.45		3	20	14	2	1	0	9.9748
F7BTZ2;D3Z3A6;D3YXR5;Q60953;D3Z2V0	F7BTZ2;D3Z3A6;D3YXR5;Q60953	3;3;3;3;1	3;3;3;3;1	3;3;3;3;1	Protein PML	Pml	5	3	3	3	2	2	1	2	1	3	0	3	2	2	1	2	1	3	0	3	2	2	1	2	1	3	0	3	7.3	7.3	7.3	64.501	578	578;632;641;885;118	3.77		9	7	2	8	5	0	11.216
D3YXY0;Q62074	D3YXY0;Q62074	1;1	1;1	1;1	Protein kinase C iota type	Prkci	2	1	1	1	1	1	0	0	1	0	0	1	1	1	0	0	1	0	0	1	1	1	0	0	1	0	0	1	4.4	4.4	4.4	21.332	183	183;595	4.6				2	3		0.0029951	1.2241
D3YY51;Q543U3;P56564	D3YY51;Q543U3;P56564	1;1;1	1;1;1	1;1;1	Amino acid transporter;Excitatory amino acid transporter 1	Slc1a3	3	1	1	1	0	0	0	0	0	1	0	0	0	0	0	0	0	1	0	0	0	0	0	0	0	1	0	0	7	7	7	14.798	129	129;543;543	4				1			0.0026355	1.2716
F6UKN5;D3YZU7;D3Z1S1;F6WYM0;D3YYB1;D3Z3C0;E9Q3V6;P42208	F6UKN5;D3YZU7;D3Z1S1;F6WYM0;D3YYB1;D3Z3C0;E9Q3V6;P42208	1;1;1;1;1;1;1;1	1;1;1;1;1;1;1;1	1;1;1;1;1;1;1;1	Septin-2	2002-09-01	8	1	1	1	1	1	1	1	1	1	1	1	1	1	1	1	1	1	1	1	1	1	1	1	1	1	1	1	13.1	13.1	13.1	12.15	107	107;120;177;212;213;221;321;361	4.5			3	8	2	5	0	19.239
D3YYD2;Q9D2L9	D3YYD2;Q9D2L9	1;1	1;1	1;1	Protein FAM111A	Fam111a	2	1	1	1	1	1	0	0	0	1	0	0	1	1	0	0	0	1	0	0	1	1	0	0	0	1	0	0	2.3	2.3	2.3	64.738	569	569;613	3.33			2	1			0.00088889	1.9649
D3YYD5;D3Z645;Q9QZ88	D3YYD5;D3Z645;Q9QZ88	1;1;1	1;1;1	1;1;1	Vacuolar protein sorting-associated protein 29	Vps29	3	1	1	1	0	1	1	0	1	0	1	1	0	1	1	0	1	0	1	1	0	1	1	0	1	0	1	1	10.5	10.5	10.5	13.723	124	124;144;182	3			5				0.0012563	1.7176
D3YYE6;O35126	D3YYE6;O35126	1;1	1;1	1;1	Atrophin-1	Atn1	2	1	1	1	0	0	0	0	1	1	0	1	0	0	0	0	1	1	0	1	0	0	0	0	1	1	0	1	6	6	6	19.689	183	183;1175	4.25				3	1		0.002313	1.3874
D3YYI2;P60898	D3YYI2;P60898	1;1	1;1	1;1	DNA-directed RNA polymerase II subunit RPB9	Polr2i	2	1	1	1	0	0	0	0	0	0	0	1	0	0	0	0	0	0	0	1	0	0	0	0	0	0	0	1	12.2	12.2	12.2	13.702	123	123;125	3			1				0	2.7301
D3YYI7	D3YYI7	1	1	1	Probable E3 ubiquitin-protein ligase RNF217	Rnf217	1	1	1	1	0	1	1	0	1	1	1	0	0	1	1	0	1	1	1	0	0	1	1	0	1	1	1	0	2.7	2.7	2.7	56.036	515	515	3			5				0	2.2961
Q58E49;D3YYI8;O09106	Q58E49;D3YYI8;O09106	3;3;3	3;3;3	3;3;3	Histone deacetylase;Histone deacetylase 1	Hdac1;Gm10093	3	3	3	3	0	2	2	3	1	0	1	3	0	2	2	3	1	0	1	3	0	2	2	3	1	0	1	3	3.5	3.5	3.5	55.074	482	482;482;482	3.74		1	9	3	6		0	23.517
D3YYL1;Q921K9	D3YYL1;Q921K9	1;1	1;1	1;1	B-cell CLL/lymphoma 7 protein family member B	Bcl7b	2	1	1	1	0	0	0	1	0	1	0	1	0	0	0	1	0	1	0	1	0	0	0	1	0	1	0	1	10.3	10.3	10.3	16.088	145	145;202	2		3					0	2.2166
D3YYM6;Q91V55;P97461	D3YYM6;Q91V55;P97461	2;2;2	2;2;2	2;2;2	40S ribosomal protein S5;40S ribosomal protein S5, N-terminally processed	Rps5	3	2	2	2	1	1	0	2	1	0	0	0	1	1	0	2	1	0	0	0	1	1	0	2	1	0	0	0	14.3	14.3	14.3	20.413	182	182;204;204	3.6	1			3	1		0	5.2306
D3YYR5;Q9Z256;D3Z5U5;Q9Z257	D3YYR5;Q9Z256;D3Z5U5;Q9Z257	1;1;1;1	1;1;1;1	1;1;1;1	P2X purinoceptor	P2rx4	4	1	1	1	0	0	0	1	0	0	0	0	0	0	0	1	0	0	0	0	0	0	0	1	0	0	0	0	4.4	4.4	4.4	38.139	339	339;361;366;388	2		1					0.0080957	0.93585
D3YYS2;Q9D483	D3YYS2;Q9D483	1;1	1;1	1;1	DNA-directed RNA polymerase III subunit RPC3	Polr3c	2	1	1	1	1	1	1	0	1	0	0	1	1	1	1	0	1	0	0	1	1	1	1	0	1	0	0	1	7.9	7.9	7.9	15.965	139	139;533	5				1	3	1	0.0019639	1.4646
D3Z4K1;D3Z478;D3YYS7;Q9D0L8	D3Z4K1;D3Z478;D3YYS7;Q9D0L8	2;2;2;2	2;2;2;2	2;2;2;2	mRNA cap guanine-N7 methyltransferase	Rnmt	4	2	2	2	2	2	2	2	2	2	2	2	2	2	2	2	2	2	2	2	2	2	2	2	2	2	2	2	30.6	30.6	30.6	13.542	124	124;205;240;465	2.43		30	23				0	38.823
D3YYT0;P15116	D3YYT0;P15116	2;2	2;2	2;2	Cadherin-2	Cdh2	2	2	2	2	2	0	0	0	0	0	0	0	2	0	0	0	0	0	0	0	2	0	0	0	0	0	0	0	3.9	3.9	3.9	93.856	849	849;906	6						2	0	4.5828
D3YYT1;Q922P9	D3YYT1;Q922P9	1;1	1;1	1;1	Putative oxidoreductase GLYR1	Glyr1	2	1	1	1	0	1	0	0	1	1	0	1	0	1	0	0	1	1	0	1	0	1	0	0	1	1	0	1	2.5	2.5	2.5	60.435	552	552;546	3			6				0	9.2676
D3YZ00;E9PUH7;P70257	D3YZ00;E9PUH7;P70257	2;2;2	1;1;1	1;1;1	Nuclear factor 1;Nuclear factor 1 X-type	Nfix	3	2	1	1	1	2	1	1	1	1	2	2	1	1	0	0	0	0	1	1	1	1	0	0	0	0	1	1	6.8	2.5	2.5	53.414	488	488;494;488	3			4				0.0022762	1.3136
D3YZ08;O35144;E9QM06	D3YZ08;O35144;E9QM06	2;2;1	2;2;1	2;2;1	Telomeric repeat-binding factor 2	Terf2	3	2	2	2	0	2	0	0	0	1	0	0	0	2	0	0	0	1	0	0	0	2	0	0	0	1	0	0	6.9	6.9	6.9	60.175	540	540;541;476	4.33			1		2		0	3.595
D3YZ09;Q9CY66	D3YZ09;Q9CY66	2;2	2;2	2;2	H/ACA ribonucleoprotein complex subunit 1	Gar1	2	2	2	2	2	0	0	1	1	2	1	2	2	0	0	1	1	2	1	2	2	0	0	1	1	2	1	2	13.6	13.6	13.6	20.448	198	198;231	4.67				6		3	0	5.2015
D3YZ57;E9Q696;Q80XU2;Q3TJI7;P06240;P39688;Q04736;P05480	D3YZ57;E9Q696;Q80XU2;Q3TJI7;P06240;P39688;Q04736;P05480	1;1;1;1;1;1;1;1	1;1;1;1;1;1;1;1	1;1;1;1;1;1;1;1	Non-specific protein-tyrosine kinase;Proto-oncogene tyrosine-protein kinase LCK;Tyrosine-protein kinase Fyn;Tyrosine-protein kinase Yes;Neuronal proto-oncogene tyrosine-protein kinase Src	Fyn;Lck;Src;Yes1	8	1	1	1	1	0	0	0	1	0	0	1	1	0	0	0	1	0	0	1	1	0	0	0	1	0	0	1	2.1	2.1	2.1	54.426	482	482;520;535;541;509;537;541;541	4				3			0	2.4102
D3YZ62;D3Z4J3;Q99104;F6Z2S4;B8JK05;F6TDE5	D3YZ62;D3Z4J3;Q99104;F6Z2S4;B8JK05;F6TDE5	2;2;2;1;1;1	2;2;2;1;1;1	2;2;2;1;1;1	Unconventional myosin-Va	Myo5a	6	2	2	2	1	1	0	0	1	1	1	1	1	1	0	0	1	1	1	1	1	1	0	0	1	1	1	1	1.1	1.1	1.1	212.33	1828	1828;1855;1853;217;228;585	4			5	2	1	2	0	4.2671
D3YZC1;E9Q1J7;Q99MN9	D3YZC1;E9Q1J7;Q99MN9	1;1;1	1;1;1	1;1;1	Propionyl-CoA carboxylase beta chain, mitochondrial	Pccb	3	1	1	1	1	1	0	1	1	1	0	1	1	1	0	1	1	1	0	1	1	1	0	1	1	1	0	1	6.2	6.2	6.2	27.144	256	256;504;541	2.17		5	1				0	3.779
D3YZC7;Q8R3B7;D3YZC8	D3YZC7;Q8R3B7;D3YZC8	2;2;1	2;2;1	2;2;1	Bromodomain-containing protein 8	Brd8	3	2	2	2	0	2	1	0	2	1	2	2	0	2	1	0	2	1	2	2	0	2	1	0	2	1	2	2	1.9	1.9	1.9	95.685	881	881;951;954	3			10				0.0071225	0.983
E9Q4Q2;D3YZC9;D3YZD0;Q64213;F8WHF9;D3YVH4	E9Q4Q2;D3YZC9;D3YZD0;Q64213;F8WHF9	3;3;3;3;2;1	3;3;3;3;2;1	3;3;3;3;2;1	Splicing factor 1	Sf1	6	3	3	3	1	2	1	1	2	2	1	2	1	2	1	1	2	2	1	2	1	2	1	1	2	2	1	2	6.2	6.2	6.2	59.698	548	548;571;638;653;110;267	3.46		5	18	11	3	2	0	6.4301
D3Z5P7;D3YZE8;Q14B71	D3Z5P7;D3YZE8;Q14B71	3;3;3	3;3;3	3;3;3	Cell division cycle-associated protein 2	Cdca2	3	3	3	3	1	2	1	0	1	3	2	0	1	2	1	0	1	3	2	0	1	2	1	0	1	3	2	0	14.5	14.5	14.5	33.072	310	310;549;982	2.91		1	10				0	6.8765
D3YZH5;D3Z2R6;D3Z7N9;H9KV05;Q99JN2	D3YZH5;D3Z2R6;D3Z7N9;H9KV05;Q99JN2	1;1;1;1;1	1;1;1;1;1	1;1;1;1;1	Kelch-like protein 22	Klhl22	5	1	1	1	0	1	0	0	0	1	0	0	0	1	0	0	0	1	0	0	0	1	0	0	0	1	0	0	9.6	9.6	9.6	12.893	114	114;117;131;651;634	1.5	1	1					0	3.2621
D3YZJ1;Q64337	D3YZJ1;Q64337	3;3	3;3	3;3	Sequestosome-1	Sqstm1	2	3	3	3	2	2	2	2	2	2	2	2	2	2	2	2	2	2	2	2	2	2	2	2	2	2	2	2	13.6	13.6	13.6	41.683	382	382;442	2.85		11	21			2	0	33.569
D3Z1T4;D3Z1M1;D3YZX3;Q3U9V4;E9QKR0;P62880;P29387;E9PWM7	D3Z1T4;D3Z1M1;D3YZX3;Q3U9V4;E9QKR0;P62880;P29387;E9PWM7	2;2;2;2;2;2;2;1	2;2;2;2;2;2;2;1	1;1;1;1;1;1;1;1	Guanine nucleotide-binding protein G(I)/G(S)/G(T) subunit beta-2;Guanine nucleotide-binding protein subunit beta-4	Gnb2;Gnb4	8	2	2	1	2	0	0	0	1	1	1	1	2	0	0	0	1	1	1	1	1	0	0	0	0	0	0	0	12.2	12.2	6.9	20.785	188	188;227;296;340;382;340;340;240	4.22			2	5		2	0	4.0028
D3Z061;Q8C7R4	D3Z061;Q8C7R4	2;2	2;2	2;2	Ubiquitin-like modifier-activating enzyme 6	Uba6	2	2	2	2	2	1	2	0	2	0	2	2	2	1	2	0	2	0	2	2	2	1	2	0	2	0	2	2	1.9	1.9	1.9	114.77	1022	1022;1053	2.91		1	10				0.0019778	1.4883
D3Z065;Q8R087	D3Z065;Q8R087	1;1	1;1	1;1	Beta-1,4-galactosyltransferase 7;Xylosylprotein 4-beta-galactosyltransferase	B4galt7	2	1	1	1	1	0	1	0	1	0	1	1	1	0	1	0	1	0	1	1	1	0	1	0	1	0	1	1	5	5	5	25.767	220	220;327	3			5				0.0080844	0.93007
D3Z1Y3;D3Z088;Q3UWZ1;O08796	D3Z1Y3;D3Z088;Q3UWZ1;O08796	1;1;1;1	1;1;1;1	1;1;1;1	Eukaryotic elongation factor 2 kinase	Eef2k	4	1	1	1	0	0	0	1	0	0	0	0	0	0	0	1	0	0	0	0	0	0	0	1	0	0	0	0	42.1	42.1	42.1	4.0992	38	38;160;614;724	3			1				0	3.7218
D3Z0C2;Q61024	D3Z0C2;Q61024	1;1	1;1	1;1	Asparagine synthetase [glutamine-hydrolyzing]	Asns	2	1	1	1	1	1	1	0	1	0	1	1	1	1	1	0	1	0	1	1	1	1	1	0	1	0	1	1	3.6	3.6	3.6	25.394	223	223;561	3.33			7	1	1		1	-2
D3Z0D8;P11157	D3Z0D8;P11157	1;1	1;1	1;1	Ribonucleoside-diphosphate reductase subunit M2	Rrm2	2	1	1	1	1	0	1	0	1	1	0	1	1	0	1	0	1	1	0	1	1	0	1	0	1	1	0	1	6.2	6.2	6.2	26.028	225	225;390	3.8			1	4			0.00084746	1.7776
D3Z0J2	D3Z0J2	4	4	2	Caveolin	Cav1	1	4	4	2	3	2	2	2	2	1	1	2	3	2	2	2	2	1	1	2	1	2	2	2	2	1	1	2	53.2	53.2	31.9	5.3828	47	47	3.79	1	5	19	17	10	5	0	31.511
D3Z0K6	D3Z0K6	1	1	1		Rsbn1l	1	1	1	1	1	1	1	1	1	1	1	1	1	1	1	1	1	1	1	1	1	1	1	1	1	1	1	1	1.5	1.5	1.5	91.745	821	821	2.5		6	6				0.0032955	1.1142
Q9D9P1;D3Z0L4;Q9CRB9;S4R238;F6QFL0	Q9D9P1;D3Z0L4;Q9CRB9;S4R238	4;4;4;2;1	4;4;4;2;1	4;4;4;2;1	MICOS complex subunit Mic19	Chchd3	5	4	4	4	3	3	0	2	2	3	1	3	3	3	0	2	2	3	1	3	3	3	0	2	2	3	1	3	16.6	16.6	16.6	20.375	175	175;192;227;84;89	3.41		4	10	4	3	1	0	8.0115
D3Z0M9	D3Z0M9	2	2	2		Ddx23	1	2	2	2	1	0	1	0	1	1	1	0	1	0	1	0	1	1	1	0	1	0	1	0	1	1	1	0	2.7	2.7	2.7	95.493	819	819	3.5			3	3			0	5.3561
D3Z0N1;F6UV57;F6YCM8;F8WIH0;D3Z7V3;H7BX64;Q3URD3;D3YV81	D3Z0N1;F6UV57;F6YCM8;F8WIH0;D3Z7V3;H7BX64;Q3URD3;D3YV81	2;2;2;2;2;2;2;1	2;2;2;2;2;2;2;1	2;2;2;2;2;2;2;1	Sarcolemmal membrane-associated protein	Slmap	8	2	2	2	1	0	0	0	1	0	0	1	1	0	0	0	1	0	0	1	1	0	0	0	1	0	0	1	18	18	18	15.098	133	133;433;477;690;790;828;845;283	3.33			2	1			0.0016414	1.6388
D3Z0Q6;Q9Z1E4	D3Z0Q6;Q9Z1E4	4;4	4;4	4;4	Glycogen [starch] synthase, muscle	Gys1	2	4	4	4	0	3	2	1	1	0	2	3	0	3	2	1	1	0	2	3	0	3	2	1	1	0	2	3	7.9	7.9	7.9	76.623	674	674;738	3.29		1	9	3	1		0	25.355
D3Z0S6;Q62189;F8VQ88;D6RI83	D3Z0S6;Q62189;F8VQ88	3;3;2;1	3;3;2;1	3;3;2;1	U1 small nuclear ribonucleoprotein A	Snrpa;Gm5145	4	3	3	3	1	2	2	3	1	2	1	3	1	2	2	3	1	2	1	3	1	2	2	3	1	2	1	3	8.5	8.5	8.5	27.372	247	247;287;278;44	2.88	15	22	14	14	4	7	0	43.559
D3Z0U4;Q9JKP8	D3Z0U4;Q9JKP8	1;1	1;1	1;1	Chromatin accessibility complex protein 1	Chrac1	2	1	1	1	1	1	1	1	1	1	1	1	1	1	1	1	1	1	1	1	1	1	1	1	1	1	1	1	9.6	9.6	9.6	10.129	94	94;129	2.5		22	11	2	1		0	4.2276
D3Z0Y2;Q6GT24	D3Z0Y2;Q6GT24	1;1	1;1	1;1		Prdx6	2	1	1	1	1	1	1	0	1	1	0	1	1	1	1	0	1	1	0	1	1	1	1	0	1	1	0	1	5	5	5	22.494	200	200;224	2.71		2	5				0	2.1423
H3BKG0;D3Z148;P49817;P51637	H3BKG0;D3Z148;P49817	4;4;4;1	2;2;2;0	2;2;2;0	Caveolin;Caveolin-1	Cav1	4	4	2	2	4	1	1	1	1	1	1	1	2	1	1	1	1	1	1	1	2	1	1	1	1	1	1	1	29	18.3	18.3	10.391	93	93;115;178;151	3.15		8	13	1	1	3	0	4.4536
D3Z197;D3Z357;Q6P2L6;D3YUP2	D3Z197;D3Z357;Q6P2L6	4;4;4;1	4;4;4;1	4;4;4;1	Histone-lysine N-methyltransferase;Histone-lysine N-methyltransferase NSD3	Whsc1l1	4	4	4	4	0	0	1	0	3	2	1	2	0	0	1	0	3	2	1	2	0	0	1	0	3	2	1	2	3.9	3.9	3.9	156.1	1397	1397;1446;1439;495	3.09		2	6	3			0	19.95
D3Z1C5;P70662	D3Z1C5;P70662	2;2	2;2	2;2	LIM domain-binding protein 1	Ldb1	2	2	2	2	2	1	1	2	2	1	1	2	2	1	1	2	2	1	1	2	2	1	1	2	2	1	1	2	5.4	5.4	5.4	42.583	373	373;411	1.92	8		3	2			0.00084459	1.7616
D3Z1F9;Q8C0M0	D3Z1F9;Q8C0M0	1;1	1;1	1;1	WD repeat-containing protein 59	Wdr59	2	1	1	1	1	1	1	0	1	1	1	1	1	1	1	0	1	1	1	1	1	1	1	0	1	1	1	1	1	1	1	111.65	991	991;992	3.12			7	1			0	2.2238
D3Z1M3;Q6ZQI3	D3Z1M3;Q6ZQI3	1;1	1;1	1;1	Malectin	Mlec	2	1	1	1	1	1	1	1	1	1	1	1	1	1	1	1	1	1	1	1	1	1	1	1	1	1	1	1	4.5	4.5	4.5	32.342	291	291;291	3.52		4	13	9	4	1	0	6.144
D3Z1N4;E9Q4Y5;F8VQD1;D3YYG4;D3Z1M8;D6RIL0;D6RI94;D3Z3R4;D3YYF2;E9Q7L3;D3Z1W6;E9Q7L2;Q8BSQ9	D3Z1N4;E9Q4Y5;F8VQD1;D3YYG4;D3Z1M8;D6RIL0;D6RI94;D3Z3R4;D3YYF2;E9Q7L3;D3Z1W6;E9Q7L2;Q8BSQ9	2;2;2;1;1;1;1;1;1;1;1;1;1	2;2;2;1;1;1;1;1;1;1;1;1;1	2;2;2;1;1;1;1;1;1;1;1;1;1	Protein polybromo-1	Pbrm1	13	2	2	2	2	1	1	1	1	1	1	1	2	1	1	1	1	1	1	1	2	1	1	1	1	1	1	1	2.3	2.3	2.3	189.64	1652	1652;1689;1704;84;91;856;860;931;1460;1582;1582;1597;1634	3		3	8			1	0	4.8175
D3Z1Y5;Q8BL80	D3Z1Y5;Q8BL80	1;1	1;1	1;1	Rho GTPase-activating protein 22	Arhgap22	2	1	1	1	0	0	1	0	1	1	1	1	0	0	1	0	1	1	1	1	0	0	1	0	1	1	1	1	2	2	2	58.889	537	537;702	3			5				0	2.4627
D3Z1Y6;Q5HZI8;Q9D0F6	D3Z1Y6;Q5HZI8;Q9D0F6	1;1;1	1;1;1	1;1;1	Replication factor C subunit 5	Rfc5	3	1	1	1	0	0	0	0	1	0	0	1	0	0	0	0	1	0	0	1	0	0	0	0	1	0	0	1	12.5	12.5	12.5	12.433	112	112;339;339	3.67			1	2			0	3.2193
D3Z2B4;Q9Z0U0	D3Z2B4;Q9Z0U0	1;1	1;1	1;1	Xenotropic and polytropic retrovirus receptor 1	Xpr1	2	1	1	1	0	0	0	0	0	1	1	0	0	0	0	0	0	1	1	0	0	0	0	0	0	1	1	0	1.9	1.9	1.9	74.034	630	630;695	1	2						0.0084093	0.91063
D3Z2E3;F6R6F1;E9Q632;O54916	D3Z2E3;F6R6F1;E9Q632;O54916	1;1;1;1	1;1;1;1	1;1;1;1	RalBP1-associated Eps domain-containing protein 1	Reps1	4	1	1	1	0	1	1	0	1	0	1	1	0	1	1	0	1	0	1	1	0	1	1	0	1	0	1	1	1.3	1.3	1.3	76.826	705	705;755;768;795	3.17			5	1			0.0023401	1.4303
E9Q986;D3Z7H6;E9Q907;E9Q905;E9Q8Z4;E9Q8Z9;D3Z2H2;E9Q901;E9Q904;G3X9V2;E9Q8Z6;E9Q8Z8;P30999;E9Q906;E9Q903;E9Q8Z5;D3Z2H7	E9Q986;D3Z7H6;E9Q907;E9Q905;E9Q8Z4;E9Q8Z9;D3Z2H2;E9Q901;E9Q904;G3X9V2;E9Q8Z6;E9Q8Z8;P30999;E9Q906;E9Q903;E9Q8Z5	3;3;3;3;3;3;3;3;3;3;3;3;3;2;2;2;1	3;3;3;3;3;3;3;3;3;3;3;3;3;2;2;2;1	3;3;3;3;3;3;3;3;3;3;3;3;3;2;2;2;1	Catenin delta-1	Ctnnd1	17	3	3	3	3	0	0	0	1	0	0	0	3	0	0	0	1	0	0	0	3	0	0	0	1	0	0	0	4.2	4.2	4.2	92.477	830	830;837;860;866;868;878;884;907;913;932;961;967;938;839;892;940;609	5.6				1		4	0	5.7313
D3Z2H9;Q8K0Z5;E9Q5J9;A0A0R4J1P2;P21107;D3YVR0	D3Z2H9;Q8K0Z5;E9Q5J9;A0A0R4J1P2;P21107;D3YVR0	12;12;12;7;7;6	12;12;12;7;7;6	5;5;5;0;0;0	Tropomyosin alpha-3 chain	Tpm3-rs7;Tpm3	6	12	12	5	10	5	4	3	4	4	4	5	10	5	4	3	4	4	4	5	4	5	4	2	4	4	4	5	37.5	37.5	14.9	28.991	248	248;284;285;284;285;71	4.02	1	16	50	35	10	39	0	56.287
D3Z2M0;G3UXB4;Q3U308	D3Z2M0;G3UXB4;Q3U308	1;1;1	1;1;1	1;1;1	Cytoplasmic tRNA 2-thiolation protein 2	Ctu2	3	1	1	1	1	1	0	1	1	1	1	1	1	1	0	1	1	1	1	1	1	1	0	1	1	1	1	1	6.4	6.4	6.4	27.294	249	249;410;514	3.65			7	13			0	13.071
D3Z2T9;P11440	D3Z2T9;P11440	3;3	3;3	3;3	Cyclin-dependent kinase 1	Cdk1	2	3	3	3	3	3	1	2	1	3	2	3	3	3	1	2	1	3	2	3	3	3	1	2	1	3	2	3	16.5	16.5	16.5	22.893	200	200;297	4.16		1	7	17	11	2	0	5.8445
D3Z2V5;Q3UCW0;Q61187	D3Z2V5;Q3UCW0;Q61187	1;1;1	1;1;1	1;1;1	Tumor susceptibility gene 101 protein	Tsg101	3	1	1	1	1	1	0	0	1	0	1	1	1	1	0	0	1	0	1	1	1	1	0	0	1	0	1	1	6.5	6.5	6.5	15.943	139	139;391;391	3			5				0.0099383	0.82733
D3Z3M7;D3Z2Z1;F8WIA1;Q922J3;Q8C0S5;F6RCU2;F6RAY2	D3Z3M7;D3Z2Z1;F8WIA1;Q922J3;Q8C0S5;F6RCU2	4;4;4;4;2;2;1	4;4;4;4;2;2;1	4;4;4;4;2;2;1	CAP-Gly domain-containing linker protein 1	Clip1	7	4	4	4	4	1	1	0	1	0	1	2	4	1	1	0	1	0	1	2	4	1	1	0	1	0	1	2	4.1	4.1	4.1	148	1320	1320;1426;1437;1391;840;1066;172	3.73		1	5	2	2	1	0	4.8971
D3Z392;Q9WTZ1	D3Z392;Q9WTZ1	1;1	1;1	1;1	RING-box protein 2	Rnf7	2	1	1	1	0	1	0	0	0	1	0	0	0	1	0	0	0	1	0	0	0	1	0	0	0	1	0	0	24.4	24.4	24.4	9.6059	90	90;113	2.33		2	1				0	10.222
F6UDT8;D3Z3B8;H7BWY4;E9Q9H0;Q811D0	F6UDT8;D3Z3B8;H7BWY4;E9Q9H0;Q811D0	1;1;1;1;1	1;1;1;1;1	1;1;1;1;1	Disks large homolog 1	Dlg1	5	1	1	1	1	0	0	0	0	0	0	0	1	0	0	0	0	0	0	0	1	0	0	0	0	0	0	0	5	5	5	38.684	358	358;834;872;912;905	4				1			0.0019936	1.527
G3UXX5;D3Z7Q8;D3Z3D6;P52432	G3UXX5;D3Z7Q8;D3Z3D6;P52432	2;2;2;2	2;2;2;2	2;2;2;2	DNA-directed RNA polymerases I and III subunit RPAC1	Polr1c	4	2	2	2	1	0	0	0	0	1	0	0	1	0	0	0	0	1	0	0	1	0	0	0	0	1	0	0	10	10	10	19.379	170	170;255;260;346	5			1			2	0	4.5986
G3UXX9;D3Z3F4;F7C846;P47802	G3UXX9;D3Z3F4;F7C846;P47802	1;1;1;1	1;1;1;1	1;1;1;1	Metaxin-1	Mtx1	4	1	1	1	1	0	0	0	0	0	0	1	1	0	0	0	0	0	0	1	1	0	0	0	0	0	0	1	5.4	5.4	5.4	21.092	185	185;360;461;317	4.75				2	1	1	0	2.353
D3Z3F8;Q8R1X6	D3Z3F8;Q8R1X6	3;3	3;3	3;3	Spartin	Spg20	2	3	3	3	3	1	0	1	2	2	1	2	3	1	0	1	2	2	1	2	3	1	0	1	2	2	1	2	7.2	7.2	7.2	63.079	582	582;671	3.5		1	7	5		1	0	9.9312
D3Z3G6;Q63844	D3Z3G6;Q63844	2;2	2;2	2;2	Mitogen-activated protein kinase;Mitogen-activated protein kinase 3	Mapk3	2	2	2	2	1	2	1	1	1	1	1	2	1	2	1	1	1	1	1	2	1	2	1	1	1	1	1	2	8.4	8.4	8.4	42.401	380	380;380	1.38	19	4	3				0	4.6395
H3BKQ6;D3Z3J1;H3BKG9;Q8BVL3	H3BKQ6;D3Z3J1;H3BKG9;Q8BVL3	1;1;1;1	1;1;1;1	1;1;1;1	Sorting nexin-17	Snx17	4	1	1	1	0	1	1	1	1	1	1	1	0	1	1	1	1	1	1	1	0	1	1	1	1	1	1	1	16.7	16.7	16.7	7.5807	66	66;67;87;470	5.06				3	9	4	0	3.1976
D3Z3N1;F8WIA0;Q8BHA0	D3Z3N1;F8WIA0;Q8BHA0	1;1;1	1;1;1	1;1;1	INO80 complex subunit C	Ino80c	3	1	1	1	1	1	0	0	0	1	0	0	1	1	0	0	0	1	0	0	1	1	0	0	0	1	0	0	9.7	9.7	9.7	14.796	134	134;231;191	2.67		1	2				0	2.2787
D3Z3Q3;Q921U8;D3YVS1	D3Z3Q3;Q921U8	4;4;1	4;4;1	4;4;1	Smoothelin	Smtn	3	4	4	4	2	2	2	1	2	2	1	3	2	2	2	1	2	2	1	3	2	2	2	1	2	2	1	3	5.8	5.8	5.8	103.04	946	946;923;436	3.23		3	13	4	2		0	6.8437
F6XLZ3;D3Z3S1;Q3UAP1;Q9WUQ2	F6XLZ3;D3Z3S1;Q3UAP1;Q9WUQ2	2;2;2;2	2;2;2;2	2;2;2;2	Prolactin regulatory element-binding protein	Preb	4	2	2	2	2	0	0	0	0	0	0	0	2	0	0	0	0	0	0	0	2	0	0	0	0	0	0	0	15.8	15.8	15.8	10.167	95	95;350;417;417	5.5					1	1	0	3.2282
D3Z404;Q8K2R5	D3Z404;Q8K2R5	1;1	1;1	1;1	Zinc finger protein 668	Zfp668;Znf668	2	1	1	1	0	1	0	0	0	0	0	1	0	1	0	0	0	0	0	1	0	1	0	0	0	0	0	1	7.5	7.5	7.5	13.231	120	120;619	2		2					1	-2
D3Z414;Q60848	D3Z414;Q60848	1;1	1;1	1;1	Lymphocyte-specific helicase	Hells	2	1	1	1	0	1	1	0	1	1	0	0	0	1	1	0	1	1	0	0	0	1	1	0	1	1	0	0	13.9	13.9	13.9	24.49	209	209;821	3.1			9	1			0	56.804
D3Z417;P56581	D3Z417;P56581	1;1	1;1	1;1	G/T mismatch-specific thymine DNA glycosylase	Tdg	2	1	1	1	1	1	0	1	1	1	0	1	1	1	0	1	1	1	0	1	1	1	0	1	1	1	0	1	5.9	5.9	5.9	20.484	186	186;421	2		8					0.003304	1.128
F6XWI6;D3Z6H3;D3Z4E5;Q9WUB4	F6XWI6;D3Z6H3;D3Z4E5;Q9WUB4	1;1;1;1	1;1;1;1	1;1;1;1	Dynactin subunit 6	Dctn6	4	1	1	1	1	1	1	1	1	1	1	1	1	1	1	1	1	1	1	1	1	1	1	1	1	1	1	1	6.1	6.1	6.1	17.507	163	163;185;195;190	3.07		1	12	2			0	2.4136
D3Z4H6;Q564E7;P52912;D3YY02;Q8CII5;G5E8L2;Q80ZW7	D3Z4H6;Q564E7;P52912;D3YY02;Q8CII5;G5E8L2;Q80ZW7	2;2;2;1;1;1;1	2;2;2;1;1;1;1	2;2;2;1;1;1;1	Nucleolysin TIA-1	Tia1	7	2	2	2	1	2	2	2	1	1	2	2	1	2	2	2	1	1	2	2	1	2	2	2	1	1	2	2	5.2	5.2	5.2	42.682	385	385;386;386;212;285;375;377	2.6		8	12				0	5.3545
D3Z4J5;Q9D1H7	D3Z4J5;Q9D1H7	1;1	1;1	1;1	Golgi to ER traffic protein 4 homolog	Get4	2	1	1	1	1	1	1	1	1	1	1	1	1	1	1	1	1	1	1	1	1	1	1	1	1	1	1	1	5.3	5.3	5.3	27.58	246	246;327	2.67	1	19	18	3	2		0	5.6272
D3Z4V1;Q922V4;F8WI31	D3Z4V1;Q922V4;F8WI31	2;2;1	2;2;1	2;2;1	Pleiotropic regulator 1	Plrg1	3	2	2	2	1	1	1	0	0	1	1	1	1	1	1	0	0	1	1	1	1	1	1	0	0	1	1	1	5.4	5.4	5.4	56.059	504	504;513;383	3.75			5	1	1	1	0	4.6244
D3Z5B2;Q3UFK8	D3Z5B2;Q3UFK8	1;1	1;1	1;1	FERM domain-containing protein 8	Frmd8	2	1	1	1	0	1	0	0	0	0	0	0	0	1	0	0	0	0	0	0	0	1	0	0	0	0	0	0	8	8	8	22.438	201	201;466	2		2					0	4.3671
D3Z5I1;Q3UPF5;G3X9X5	D3Z5I1;Q3UPF5;G3X9X5	6;6;5	6;6;5	6;6;5	Zinc finger CCCH-type antiviral protein 1	Zc3hav1	3	6	6	6	5	3	2	5	4	4	5	4	5	3	2	5	4	4	5	4	5	3	2	5	4	4	5	4	7.2	7.2	7.2	112.53	996	996;946;673	3.98		15	16	21	26	9	0	16.817
E9PU92;D3Z5L6	E9PU92;D3Z5L6	1;1	1;1	1;1	MFS-type transporter SLC18B1	Slc18b1	2	1	1	1	0	1	1	0	1	1	1	1	0	1	1	0	1	1	1	1	0	1	1	0	1	1	1	1	2.4	2.4	2.4	48.809	457	457;459	3			6				0	2.6616
D3Z5N6;Q61103;F8WIP7	D3Z5N6;Q61103;F8WIP7	2;2;1	2;2;1	2;2;1	Zinc finger protein ubi-d4	Dpf2	3	2	2	2	2	2	2	2	2	2	2	2	2	2	2	2	2	2	2	2	2	2	2	2	2	2	2	2	7.4	7.4	7.4	45.854	405	405;391;214	3.07		6	40	7		1	0	79.483
D3Z5R0;Q8C6L5	D3Z5R0;Q8C6L5	1;1	1;1	1;1	Cyclic GMP-AMP synthase	Mb21d1	2	1	1	1	0	0	0	1	0	0	0	1	0	0	0	1	0	0	0	1	0	0	0	1	0	0	0	1	2.3	2.3	2.3	44.343	394	394;507	2		3					0.0089903	0.86286
D6RG85;D3Z5V7;Q3TQB2	D6RG85;D3Z5V7;Q3TQB2	1;1;1	1;1;1	1;1;1	FAD-dependent oxidoreductase domain-containing protein 1	Foxred1	3	1	1	1	1	0	0	0	0	0	0	0	1	0	0	0	0	0	0	0	1	0	0	0	0	0	0	0	6.5	6.5	6.5	20.614	186	186;205;487	6						1	0.0057389	1.0272
D3Z6E1;Q9CPQ1	D3Z6E1;Q9CPQ1	1;1	1;1	1;1	Cytochrome c oxidase subunit 6C	Cox6c	2	1	1	1	1	0	0	0	0	0	0	1	1	0	0	0	0	0	0	1	1	0	0	0	0	0	0	1	25	25	25	5.0902	48	48;76	5					2		0	2.2814
D3Z6I8;E9Q7Q3	D3Z6I8;E9Q7Q3	9;9	2;2	2;2		Tpm3	2	9	2	2	8	0	1	1	1	1	1	1	2	0	1	0	1	1	1	1	2	0	1	0	1	1	1	1	29.6	5.3	5.3	28.723	247	247;248	3.56			6	1	2		0	8.0406
D3Z6N3;Q3U4T8;Q61881	D3Z6N3;Q3U4T8;Q61881	4;4;4	4;4;4	4;4;4	DNA helicase;DNA replication licensing factor MCM7	Mcm7	3	4	4	4	4	1	2	2	1	1	1	2	4	1	2	2	1	1	1	2	4	1	2	2	1	1	1	2	13.9	13.9	13.9	44.609	389	389;719;719	3.23		22	13		6	7	0	18.46
D3Z6P3;Q8C0Z1	D3Z6P3;Q8C0Z1	1;1	1;1	1;1	Protein ITFG3	Itfg3	2	1	1	1	1	0	0	0	1	1	1	1	1	0	0	0	1	1	1	1	1	0	0	0	1	1	1	1	9.8	9.8	9.8	11.48	102	102;555	4				5			0.0084211	0.92249
E9QAT0;D3Z6U8;E9QNF5;Q6AXB7;P35922;E9QAS9;E9QAS8	E9QAT0;D3Z6U8;E9QNF5;Q6AXB7;P35922;E9QAS9;E9QAS8	8;8;8;8;8;7;7	8;8;8;8;8;7;7	8;8;8;8;8;7;7	Fragile X mental retardation protein 1 homolog	Fmr1	7	8	8	8	3	5	6	6	4	6	4	4	3	5	6	6	4	6	4	4	3	5	6	6	4	6	4	4	17.3	17.3	17.3	66.169	589	589;591;593;614;614;585;631	2.92		12	45	7			0	27.62
D3Z6W1;Q7TSJ2	D3Z6W1;Q7TSJ2	1;1	1;1	1;1	Microtubule-associated protein 6	Map6	2	1	1	1	0	1	1	0	0	1	1	0	0	1	1	0	0	1	1	0	0	1	1	0	0	1	1	0	4.9	4.9	4.9	54.711	509	509;906	3			8				0	16.262
D3Z789;D3Z6Z0;Q78ZM0;O70492	D3Z789;D3Z6Z0;Q78ZM0;O70492	1;1;1;1	1;1;1;1	1;1;1;1	Sorting nexin-3	Snx3	4	1	1	1	1	1	1	1	1	1	1	1	1	1	1	1	1	1	1	1	1	1	1	1	1	1	1	1	6.9	6.9	6.9	14.766	130	130;140;162;162	4			6	9	4	1	0	2.384
D3Z769;E9Q0Q9;Q9D8N6	D3Z769;E9Q0Q9;Q9D8N6	1;1;1	1;1;1	1;1;1	Protein lin-37 homolog	Lin37	3	1	1	1	0	0	0	0	0	1	0	0	0	0	0	0	0	1	0	0	0	0	0	0	0	1	0	0	6.4	6.4	6.4	22.542	202	202;234;246	3			2				0.00087912	1.9283
H7BWX9;D3Z794;P61957;G3UZX6;G3UZA7	H7BWX9;D3Z794;P61957	3;3;3;1;1	3;3;3;1;1	2;2;2;0;0	Small ubiquitin-related modifier 2	Sumo2	5	3	3	2	3	2	1	2	2	3	1	3	3	2	1	2	2	3	1	3	2	1	1	1	2	2	1	2	60.4	60.4	37.7	6.0139	53	53;71;95;47;113	3.84			11	22	3	1	0	5.9582
D6RG59;D3Z795;Q9JK23	D6RG59;D3Z795;Q9JK23	3;3;3	3;3;3	3;3;3	Proteasome assembly chaperone 1	Psmg1	3	3	3	3	1	0	0	1	2	0	0	1	1	0	0	1	2	0	0	1	1	0	0	1	2	0	0	1	45.3	45.3	45.3	7.2891	64	64;268;289	4		2		1		2	0	12.739
D3Z7A7;Q6ZPF4	D3Z7A7;Q6ZPF4	1;1	1;1	1;1	Formin-like protein 3	Fmnl3	2	1	1	1	1	1	1	1	1	1	1	1	1	1	1	1	1	1	1	1	1	1	1	1	1	1	1	1	1.2	1.2	1.2	116.92	1027	1027;1028	4.38			1	20	12	1	0	2.8134
D3Z7E5;Q2NL51	D3Z7E5;Q2NL51	1;1	1;1	1;1	Glycogen synthase kinase-3 alpha	Gsk3a	2	1	1	1	1	1	1	1	1	0	1	1	1	1	1	1	1	0	1	1	1	1	1	1	1	0	1	1	3.1	3.1	3.1	51.245	486	486;490	1.67	3	6					0	10.474
D3Z7I8;D6RGM1;Q3UI84;Q99J62	D3Z7I8;D6RGM1;Q3UI84;Q99J62	1;1;1;1	1;1;1;1	1;1;1;1	Replication factor C subunit 4	Rfc4	4	1	1	1	1	1	1	1	1	1	1	1	1	1	1	1	1	1	1	1	1	1	1	1	1	1	1	1	14.1	14.1	14.1	10.054	92	92;98;370;364	2.09		10	1				0.00045249	2.0646
D3Z7M5;Q9CPT5	D3Z7M5;Q9CPT5	1;1	1;1	1;1	Nucleolar protein 16	Nop16	2	1	1	1	1	0	0	0	0	0	0	0	1	0	0	0	0	0	0	0	1	0	0	0	0	0	0	0	9.9	9.9	9.9	21.508	181	181;178	6						1	0	5.678
D3Z7M9;O35381	D3Z7M9;O35381	2;2	2;2	2;2	Acidic leucine-rich nuclear phosphoprotein 32 family member A	Anp32a	2	2	2	2	0	1	0	0	2	0	0	1	0	1	0	0	2	0	0	1	0	1	0	0	2	0	0	1	5.2	5.2	5.2	26.86	233	233;247	3		2	1	2			0.00088535	1.9552
D3Z7P3	D3Z7P3	1	1	1	Glutaminase kidney isoform, mitochondrial	Gls	1	1	1	1	1	1	1	1	1	0	0	1	1	1	1	1	1	0	0	1	1	1	1	1	1	0	0	1	2.2	2.2	2.2	73.963	674	674	2		7					0	3.0208
D3Z7R0;Q3UCB5;O55028	D3Z7R0;Q3UCB5;O55028	1;1;1	1;1;1	1;1;1	[3-methyl-2-oxobutanoate dehydrogenase [lipoamide]] kinase, mitochondrial	Bckdk	3	1	1	1	1	0	0	0	0	0	0	0	1	0	0	0	0	0	0	0	1	0	0	0	0	0	0	0	6.5	6.5	6.5	24.351	214	214;412;412	6						1	0	3.0363
D3Z7U0;P97384	D3Z7U0;P97384	1;1	1;1	1;1	Annexin;Annexin A11	Anxa11	2	1	1	1	1	1	1	1	1	1	1	1	1	1	1	1	1	1	1	1	1	1	1	1	1	1	1	1	2.7	2.7	2.7	47.605	447	447;503	3			12				0	18.87
D6RCG1;Q64737	D6RCG1;Q64737	2;2	2;2	2;2	Trifunctional purine biosynthetic protein adenosine-3;Phosphoribosylamine--glycine ligase;Phosphoribosylformylglycinamidine cyclo-ligase;Phosphoribosylglycinamide formyltransferase	Gart	2	2	2	2	2	1	1	1	1	1	1	1	2	1	1	1	1	1	1	1	2	1	1	1	1	1	1	1	7.2	7.2	7.2	32.116	306	306;1010	3.3		5	13	7		2	0.00089526	1.9901
D6RCI4;Q9CWU4	D6RCI4;Q9CWU4	1;1	1;1	1;1	UPF0690 protein C1orf52 homolog	2410004B18Rik	2	1	1	1	1	1	1	0	1	1	1	1	1	1	1	0	1	1	1	1	1	1	1	0	1	1	1	1	11.2	11.2	11.2	10.722	98	98;180	2.75		3	9				0	2.6419
D6RCV2;Q99L00	D6RCV2;Q99L00	2;2	2;2	2;2	HAUS augmin-like complex subunit 8	Haus8	2	2	2	2	1	2	1	2	1	1	2	2	1	2	1	2	1	1	2	2	1	2	1	2	1	1	2	2	14.6	14.6	14.6	14.968	144	144;373	2.53		9	10				0	3.5957
D6RDC1;D6RIR0;D6RFP3;Q8K1A5	D6RDC1;D6RIR0;D6RFP3;Q8K1A5	1;1;1;1	1;1;1;1	1;1;1;1	Transmembrane protein 41B	Tmem41b	4	1	1	1	1	0	0	0	0	0	0	0	1	0	0	0	0	0	0	0	1	0	0	0	0	0	0	0	40.9	40.9	40.9	4.5731	44	44;94;123;291	6						1	0	6.4177
D6RDR5;E9QJV4;Q8K2Z2	D6RDR5;E9QJV4;Q8K2Z2	1;1;1	1;1;1	1;1;1	Pre-mRNA-processing factor 39	Prpf39	3	1	1	1	0	0	0	0	0	0	0	1	0	0	0	0	0	0	0	1	0	0	0	0	0	0	0	1	6.7	6.7	6.7	17.459	150	150;665;665	4				1			1	-2
D6RFA8;D6RE48;Q3TFD2	D6RFA8;D6RE48;Q3TFD2	1;1;1	1;1;1	1;1;1	Lysophosphatidylcholine acyltransferase 1	Lpcat1	3	1	1	1	1	1	1	1	1	1	1	1	1	1	1	1	1	1	1	1	1	1	1	1	1	1	1	1	28.3	28.3	28.3	4.9076	46	46;77;534	2.6		6	9				0	4.6071
D6REF7;Q8R0X7	D6REF7;Q8R0X7	3;3	3;3	3;3	Sphingosine-1-phosphate lyase 1	Sgpl1	2	3	3	3	2	1	0	1	1	1	0	1	2	1	0	1	1	1	0	1	2	1	0	1	1	1	0	1	5.7	5.7	5.7	54.769	487	487;568	4.75			1	1	5	1	0	6.2019
D6REG4;Q3T9Z2;Q91Z53	D6REG4;Q3T9Z2;Q91Z53	1;1;1	1;1;1	1;1;1	Glyoxylate reductase/hydroxypyruvate reductase	Grhpr	3	1	1	1	0	1	0	1	1	1	0	1	0	1	0	1	1	1	0	1	0	1	0	1	1	1	0	1	11.2	11.2	11.2	21.262	197	197;328;328	4		1	2	2		2	0	81.166
D6RJ67;D6RET6;Q9DBM1	D6RJ67;D6RET6;Q9DBM1	1;1;1	1;1;1	1;1;1	G patch domain-containing protein 1	Gpatch1	3	1	1	1	1	0	0	1	0	1	0	0	1	0	0	1	0	1	0	0	1	0	0	1	0	1	0	0	10.2	10.2	10.2	10.824	98	98;883;930	4				3			0.0053879	1.032
D6RFQ0;Q3TBW9;Q9DAR7	D6RFQ0;Q3TBW9;Q9DAR7	1;1;1	1;1;1	1;1;1	m7GpppX diphosphatase	Dcps	3	1	1	1	1	0	0	0	1	1	0	1	1	0	0	0	1	1	0	1	1	0	0	0	1	1	0	1	8.8	8.8	8.8	11.063	102	102;291;338	3.6			2	3			0	2.2752
D6RI21;D6RFU2;Q99LR1	D6RI21;D6RFU2;Q99LR1	1;1;1	1;1;1	1;1;1	Monoacylglycerol lipase ABHD12	Abhd12	3	1	1	1	1	1	0	0	1	1	1	1	1	1	0	0	1	1	1	1	1	1	0	0	1	1	1	1	14.3	14.3	14.3	7.191	70	70;298;398	4.8				2	8		0	2.353
D6RG49;Q80XP8	D6RG49;Q80XP8	2;2	2;2	2;2	Protein FAM76B	Fam76b	2	2	2	2	0	1	1	1	2	2	1	2	0	1	1	1	2	2	1	2	0	1	1	1	2	2	1	2	8.2	8.2	8.2	26.649	233	233;339	2.9		1	9				0.0022857	1.3312
D6RG95;E9Q5K9	D6RG95;E9Q5K9	1;1	1;1	1;1	YTH domain-containing protein 1	Ythdc1	2	1	1	1	1	0	0	0	0	0	0	0	1	0	0	0	0	0	0	0	1	0	0	0	0	0	0	0	2.2	2.2	2.2	61.938	545	545;736	5					1		0.00086505	1.8544
D6RG99;Q9WV96	D6RG99;Q9WV96	1;1	1;1	1;1	Mitochondrial import inner membrane translocase subunit Tim10 B	Timm10b	2	1	1	1	1	0	0	0	1	0	0	1	1	0	0	0	1	0	0	1	1	0	0	0	1	0	0	1	27.9	27.9	27.9	7.4554	68	68;100	3			4				0	4.5089
D6RGA5;Q9D287	D6RGA5;Q9D287	1;1	1;1	1;1	Pre-mRNA-splicing factor SPF27	Bcas2	2	1	1	1	1	0	0	0	0	1	1	0	1	0	0	0	0	1	1	0	1	0	0	0	0	1	1	0	15.4	15.4	15.4	8.6486	78	78;225	4.4			1	2	1	1	0	4.7816
D6RGQ6;Q80ZQ9	D6RGQ6;Q80ZQ9	1;1	1;1	1;1	Protein Simiate	Fam206a	2	1	1	1	1	1	0	1	1	1	1	1	1	1	0	1	1	1	1	1	1	1	0	1	1	1	1	1	24.4	24.4	24.4	4.6613	41	41;193	3.75			4	7	1		0	14.488
D6RHR9;Q8C4C9;Q9QYI4	D6RHR9;Q8C4C9;Q9QYI4	3;3;3	3;3;3	3;3;3	DnaJ homolog subfamily B member 12	Dnajb12	3	3	3	3	2	2	1	1	3	3	3	3	2	2	1	1	3	3	3	3	2	2	1	1	3	3	3	3	24.6	24.6	24.6	13.839	126	126;378;376	2.83		8	5	5			0	12.382
Q5PXT4;D6RI18;Q549F9;P97801	Q5PXT4;D6RI18;Q549F9;P97801	1;1;1;1	1;1;1;1	1;1;1;1	Survival motor neuron protein	Smn1	4	1	1	1	0	0	0	1	0	0	0	0	0	0	0	1	0	0	0	0	0	0	0	1	0	0	0	0	46.2	46.2	46.2	4.1585	39	39;46;288;288	2		1					0	11.006
D6RJ45;Q3U481	D6RJ45;Q3U481	1;1	1;1	1;1	Major facilitator superfamily domain-containing protein 12	Mfsd12	2	1	1	1	0	1	1	0	1	1	1	1	0	1	1	0	1	1	1	1	0	1	1	0	1	1	1	1	9.8	9.8	9.8	14.066	133	133;476	3.12			7	1			0	4.7537
E0CX20;Q6PGH1	E0CX20;Q6PGH1	1;1	1;1	1;1	Protein BUD31 homolog	Bud31	2	1	1	1	1	0	0	0	1	0	0	0	1	0	0	0	1	0	0	0	1	0	0	0	1	0	0	0	6.9	6.9	6.9	17	144	144;103	6						2	0.0040146	1.0907
H7BX82;E9Q6Q8;E0CX53;Q8BYJ6	H7BX82;E9Q6Q8;E0CX53;Q8BYJ6	1;1;1;1	1;1;1;1	1;1;1;1	TBC1 domain family member 4	Tbc1d4	4	1	1	1	1	0	0	1	0	1	1	1	1	0	0	1	0	1	1	1	1	0	0	1	0	1	1	1	1.1	1.1	1.1	92.738	839	839;1243;1306;1307	3.88			2	5	1		0.0046914	1.0463
E0CXB1;Q9QUM9	E0CXB1;Q9QUM9	2;2	2;2	2;2	Proteasome subunit alpha type-6	Psma6	2	2	2	2	1	0	0	1	0	1	1	1	1	0	0	1	0	1	1	1	1	0	0	1	0	1	1	1	12.8	12.8	12.8	25.264	227	227;246	5.83					1	5	0	15.936
E0CXB2;E9QKZ2;Q91YE6	E0CXB2;E9QKZ2;Q91YE6	1;1;1	1;1;1	1;1;1	Importin-9	Ipo9	3	1	1	1	0	1	0	0	0	0	0	1	0	1	0	0	0	0	0	1	0	1	0	0	0	0	0	1	1.4	1.4	1.4	72.735	655	655;1040;1041	5					2		0.0029806	1.1883
E0CXF0;Q5BU09	E0CXF0;Q5BU09	1;1	1;1	1;1	E2F-associated phosphoprotein	Eapp	2	1	1	1	0	1	0	0	0	1	0	1	0	1	0	0	0	1	0	1	0	1	0	0	0	1	0	1	12.2	12.2	12.2	17.367	156	156;281	3			3				0	4.4752
E0CXL0;E0CYQ1;E0CZ00;E0CZ15;E0CXS5;E0CXF1;Q91WG1	E0CXL0;E0CYQ1;E0CZ00;E0CZ15;E0CXS5;E0CXF1;Q91WG1	1;1;1;1;1;1;1	1;1;1;1;1;1;1	1;1;1;1;1;1;1	Insulin-induced gene protein;Insulin-induced gene 2 protein	Insig2	7	1	1	1	0	0	0	0	0	0	1	1	0	0	0	0	0	0	1	1	0	0	0	0	0	0	1	1	42.3	42.3	42.3	2.7691	26	26;35;59;78;90;146;225	3			2				0	3.3873
F6TS96;Q3TY99;E0CXU1;E0CXS2;E0CY14;F8WIE2;E0CXS9;Q08122;E0CYM5;E0CY76;J3KMT7	F6TS96;Q3TY99;E0CXU1;E0CXS2;E0CY14;F8WIE2;E0CXS9;Q08122;E0CYM5;E0CY76;J3KMT7	2;2;2;2;2;2;2;2;1;1;1	2;2;2;2;2;2;2;2;1;1;1	2;2;2;2;2;2;2;2;1;1;1	Transducin-like enhancer protein 3	Tle3	11	2	2	2	1	2	1	1	2	2	1	2	1	2	1	1	2	2	1	2	1	2	1	1	2	2	1	2	4.3	4.3	4.3	75.386	702	702;712;716;760;762;764;767;772;235;335;783	3.14		1	17	4			0	13.031
E0CXV1;Q3UGX8;Q3UHC1;Q91ZZ2	E0CXV1;Q3UGX8;Q3UHC1;Q91ZZ2	2;2;2;1	2;2;2;1	2;2;2;1		Rapgef1	4	2	2	2	2	1	1	1	1	0	1	2	2	1	1	1	1	0	1	2	2	1	1	1	1	0	1	2	3.4	3.4	3.4	74.884	686	686;1218;1224;1086	3.56		1	6			2	0	35.147
E0CXY0;F6TLV3;Q8BX90	E0CXY0;F6TLV3;Q8BX90	1;1;1	1;1;1	1;1;1	Fibronectin type-III domain-containing protein 3A	Fndc3a	3	1	1	1	1	1	1	0	1	1	1	1	1	1	1	0	1	1	1	1	1	1	1	0	1	1	1	1	1.7	1.7	1.7	59.164	540	540;1154;1198	2.88		1	7				0.0012469	1.6889
E0CY04;F8VPX1;Q6A4J8	E0CY04;F8VPX1;Q6A4J8	1;1;1	1;1;1	1;1;1	Ubiquitin carboxyl-terminal hydrolase;Ubiquitin carboxyl-terminal hydrolase 7	Usp7	3	1	1	1	1	1	1	1	1	1	1	1	1	1	1	1	1	1	1	1	1	1	1	1	1	1	1	1	13	13	13	10.477	92	92;1103;1103	2.82		4	5	2			0	4.2563
E0CZ12;E0CY45;E9PUK7;F8WHN7;Q08775	E0CZ12;E0CY45;E9PUK7;F8WHN7;Q08775	1;1;1;1;1	1;1;1;1;1	1;1;1;1;1	Runt-related transcription factor 2	Runx2	5	1	1	1	0	0	0	0	0	0	0	1	0	0	0	0	0	0	0	1	0	0	0	0	0	0	0	1	2.1	2.1	2.1	45.574	421	421;492;506;514;607	4				1			1	-2
F6XXH9;E0CYE2;F7DEU6;P50096	F6XXH9;E0CYE2;F7DEU6;P50096	1;1;1;1	1;1;1;1	1;1;1;1	Inosine-5-monophosphate dehydrogenase;Inosine-5-monophosphate dehydrogenase 1	Impdh1	4	1	1	1	0	0	1	0	1	0	0	1	0	0	1	0	1	0	0	1	0	0	1	0	1	0	0	1	5.3	5.3	5.3	19.432	187	187;489;538;514	3			3				0.0029488	1.1392
E0CYH0;Q9ER69	E0CYH0;Q9ER69	3;3	3;3	3;3	Pre-mRNA-splicing regulator WTAP	Wtap	2	3	3	3	0	3	3	2	3	3	2	3	0	3	3	2	3	3	2	3	0	3	3	2	3	3	2	3	7.8	7.8	7.8	44.203	396	396;396	3		7	17	7			0	39.468
F6UT94;F7DFQ2;E0CYH4;Q8C6G8	F6UT94;F7DFQ2;E0CYH4;Q8C6G8	1;1;1;1	1;1;1;1	1;1;1;1	WD repeat-containing protein 26	Wdr26	4	1	1	1	1	0	0	0	0	0	0	0	1	0	0	0	0	0	0	0	1	0	0	0	0	0	0	0	10.8	10.8	10.8	13.448	120	120;147;625;641	6						1	0.0033015	1.1213
E0CYM1;E0CYH7;Q6P6L0	E0CYM1;E0CYH7;Q6P6L0	3;3;3	3;3;3	3;3;3	Filamin A-interacting protein 1-like	Filip1l	3	3	3	3	1	2	0	1	2	1	0	1	1	2	0	1	2	1	0	1	1	2	0	1	2	1	0	1	5.3	5.3	5.3	101.92	893	893;1131;1131	2.89		2	6	1			0	14.384
E0CYK1	E0CYK1	1	1	1		Synpo	1	1	1	1	0	1	0	1	0	0	0	0	0	1	0	1	0	0	0	0	0	1	0	1	0	0	0	0	80	80	80	1.7639	15	15	2		2					0.00088183	1.9406
E0CYQ2;Q9CQ48	E0CYQ2;Q9CQ48	1;1	1;1	1;1	NudC domain-containing protein 2	Nudcd2	2	1	1	1	1	1	1	1	1	1	1	1	1	1	1	1	1	1	1	1	1	1	1	1	1	1	1	1	7.6	7.6	7.6	14.729	132	132;157	3.57			9	12			0	2.1603
E0CYU9;Q545N1;P56873	E0CYU9;Q545N1;P56873	1;1;1	1;1;1	1;1;1	Sjoegren syndrome/scleroderma autoantigen 1 homolog	Sssca1	3	1	1	1	0	0	0	0	0	1	1	1	0	0	0	0	0	1	1	1	0	0	0	0	0	1	1	1	23.9	23.9	23.9	10.106	88	88;199;199	1	3						0	10.989
E9PU87	E9PU87	1	1	1		Sik3	1	1	1	1	0	0	0	1	0	0	0	0	0	0	0	1	0	0	0	0	0	0	0	1	0	0	0	0	1.8	1.8	1.8	150.66	1369	1369	2		1					0	15.279
E9PU96;Q571H0	E9PU96;Q571H0	2;2	2;2	2;2	Nucleolar pre-ribosomal-associated protein 1	Urb1	2	2	2	2	2	1	1	1	1	1	1	1	2	1	1	1	1	1	1	1	2	1	1	1	1	1	1	1	1.2	1.2	1.2	254.84	2277	2277;2274	3.65			14	8	3	1	0	5.453
E9PUA3;Q8R0S2	E9PUA3;Q8R0S2	1;1	1;1	1;1	IQ motif and SEC7 domain-containing protein 1	Iqsec1	2	1	1	1	1	1	0	0	1	0	0	0	1	1	0	0	1	0	0	0	1	1	0	0	1	0	0	0	1.3	1.3	1.3	122.65	1099	1099;961	4.67				1	2		0	2.288
E9PUA5;Q9QWT9;G3UX22;G3UXN2	E9PUA5;Q9QWT9	5;5;1;1	5;5;1;1	5;5;1;1	Kinesin-like protein;Kinesin-like protein KIFC1	Kifc5b;Kifc1	4	5	5	5	3	3	2	3	2	2	2	3	3	3	2	3	2	2	2	3	3	3	2	3	2	2	2	3	6.7	6.7	6.7	73.681	672	672;674;79;218	3.82		1	18	22	7	2	0	23.427
E9PUA7	E9PUA7	1	1	1		Tpd52	1	1	1	1	1	0	0	0	0	0	0	1	1	0	0	0	0	0	0	1	1	0	0	0	0	0	0	1	5.2	5.2	5.2	21.133	194	194	4				2			0.0020048	1.5519
E9PUB7;Q2YDW2	E9PUB7;Q2YDW2	1;1	1;1	1;1	Protein misato homolog 1	Msto1	2	1	1	1	1	1	1	1	1	1	1	1	1	1	1	1	1	1	1	1	1	1	1	1	1	1	1	1	3.2	3.2	3.2	61.207	556	556;556	3.14			12	2			0	9.8377
E9PUC2;Q9CZW4	E9PUC2;Q9CZW4	2;2	2;2	2;2	Long-chain-fatty-acid--CoA ligase 3	Acsl3	2	2	2	2	1	1	0	1	1	1	1	2	1	1	0	1	1	1	1	2	1	1	0	1	1	1	1	2	4.6	4.6	4.6	62.975	568	568;720	3.83			4	7		1	0	4.1876
E9PUD2;Q8K1M6	E9PUD2;Q8K1M6	1;1	1;1	1;1	Dynamin-1-like protein	Dnm1l	2	1	1	1	1	1	1	0	1	0	1	1	1	1	1	0	1	0	1	1	1	1	1	0	1	0	1	1	1.3	1.3	1.3	79.532	712	712;742	2.86		1	6				0	2.1436
F6ZN61;E9PUF7;Q61210	F6ZN61;E9PUF7;Q61210	1;1;1	1;1;1	1;1;1	Rho guanine nucleotide exchange factor 1	Arhgef1	3	1	1	1	0	1	1	0	1	0	1	1	0	1	1	0	1	0	1	1	0	1	1	0	1	0	1	1	1.5	1.5	1.5	68.996	616	616;976;920	3		1	5	1			0.0077656	0.9476
E9PUW6;E9PUH6;Q80ZM8	E9PUW6;E9PUH6;Q80ZM8	1;1;1	1;1;1	1;1;1	Cardiolipin synthase (CMP-forming)	Crls1	3	1	1	1	1	1	0	1	1	1	0	1	1	1	0	1	1	1	0	1	1	1	0	1	1	1	0	1	13	13	13	15.869	154	154;187;303	2.62		3	5				0	6.6044
E9PUI4;Q8VDP3	E9PUI4;Q8VDP3	1;1	1;1	1;1	Protein-methionine sulfoxide oxidase MICAL1	Mical1	2	1	1	1	0	1	1	0	1	1	1	1	0	1	1	0	1	1	1	1	0	1	1	0	1	1	1	1	1.6	1.6	1.6	103.76	939	939;1048	3			8				0	2.6313
E9PUM4;Q71LX4	E9PUM4;Q71LX4	2;2	2;2	2;2	Talin-2	Tln2	2	2	2	2	0	1	1	1	2	2	1	1	0	1	1	1	2	2	1	1	0	1	1	1	2	2	1	1	0.8	0.8	0.8	271.66	2542	2542;2375	2.62		5	8				0	2.7778
F6VJI5;E9PUQ1;Q9CQ33	F6VJI5;E9PUQ1;Q9CQ33	1;1;1	1;1;1	1;1;1	Leucine-zipper-like transcriptional regulator 1	Lztr1	3	1	1	1	0	0	0	1	0	0	0	1	0	0	0	1	0	0	0	1	0	0	0	1	0	0	0	1	2.8	2.8	2.8	60.012	529	529;837;837	2		4					0.00089246	1.9769
E9Q1M6;E9PUR0;F7C545;F7DE17	E9Q1M6;E9PUR0	3;3;1;1	3;3;1;1	3;3;1;1		Ankhd1	4	3	3	3	1	2	1	2	1	2	1	1	1	2	1	2	1	2	1	1	1	2	1	2	1	2	1	1	1.9	1.9	1.9	263.4	2485	2485;2548;214;1021	2.54		6	7				0	14.746
E9PUV9;P58660	E9PUV9;P58660	1;1	1;1	1;1	Caspase recruitment domain-containing protein 10	Card10	2	1	1	1	0	1	1	0	1	0	1	1	0	1	1	0	1	0	1	1	0	1	1	0	1	0	1	1	1.7	1.7	1.7	119.16	1070	1070;1021	3			7				0	5.5365
E9Q5Y2;E9PUZ3;E9PWA1;E9Q1I7;Q14C24;G3UW94;Q8BGJ9;Q9D883	E9Q5Y2;E9PUZ3;E9PWA1;E9Q1I7;Q14C24;G3UW94;Q8BGJ9;Q9D883	1;1;1;1;1;1;1;1	1;1;1;1;1;1;1;1	1;1;1;1;1;1;1;1	Splicing factor U2AF 26 kDa subunit;Splicing factor U2AF 35 kDa subunit	U2af1l4;U2af1	8	1	1	1	1	0	0	0	1	1	1	1	1	0	0	0	1	1	1	1	1	0	0	0	1	1	1	1	5	5	5	21.348	181	181;187;193;210;239;239;220;239	3.83			1	5			0.00086843	1.8668
E9PV28;E9Q8B7;Q571G4	E9PV28;E9Q8B7;Q571G4	1;1;1	1;1;1	1;1;1	Protein lin-54 homolog	Lin54	3	1	1	1	0	1	0	0	1	0	0	0	0	1	0	0	1	0	0	0	0	1	0	0	1	0	0	0	1.5	1.5	1.5	56.403	528	528;660;749	2		4					1	-2
E9PXV7;E9PV41;O08808	E9PXV7;E9PV41;O08808	1;1;1	1;1;1	1;1;1	Protein diaphanous homolog 1	Diap1;Diaph1	3	1	1	1	1	0	0	0	0	0	0	0	1	0	0	0	0	0	0	0	1	0	0	0	0	0	0	0	1.1	1.1	1.1	139.33	1255	1255;1264;1255	2		1					0	2.2042
E9PV69;Q8R0X2	E9PV69;Q8R0X2	1;1	1;1	1;1	CDK2-associated and cullin domain-containing protein 1	Cacul1	2	1	1	1	0	1	1	0	1	1	1	0	0	1	1	0	1	1	1	0	0	1	1	0	1	1	1	0	4.9	4.9	4.9	38.836	347	347;377	3			5				0	13.325
E9PVA2;Q9DB85	E9PVA2;Q9DB85	4;4	4;4	4;4	Ribosomal RNA-processing protein 8	Rrp8	2	4	4	4	4	1	1	0	1	2	1	1	4	1	1	0	1	2	1	1	4	1	1	0	1	2	1	1	13.3	13.3	13.3	56.511	503	503;457	3.33		3	12	3	2	1	0	6.2083
E9PVA8	E9PVA8	2	2	2		Gcn1l1	1	2	2	2	2	2	1	1	1	1	1	2	2	2	1	1	1	1	1	2	2	2	1	1	1	1	1	2	0.7	0.7	0.7	293.02	2671	2671	3.36			7	4			0	2.6135
E9PVC6;E9Q9E1;E9PVC5;Q6NZJ6;A0A0J9YUS5;E9Q770;A0A0J9YVC1;A0A0J9YUC1;D6RCH1;D3YWY7;D3YWC6;D3YWM1;D3Z439	E9PVC6;E9Q9E1;E9PVC5;Q6NZJ6;A0A0J9YUS5;E9Q770;A0A0J9YVC1;A0A0J9YUC1	7;7;7;7;6;5;4;4;1;1;1;1;1	7;7;7;7;6;5;4;4;1;1;1;1;1	7;7;7;7;6;5;4;4;1;1;1;1;1	Eukaryotic translation initiation factor 4 gamma 1	Eif4g1	13	7	7	7	7	3	3	1	4	2	3	3	7	3	3	1	4	2	3	3	7	3	3	1	4	2	3	3	4.3	4.3	4.3	171.28	1553	1553;1593;1594;1600;1303;958;795;900;79;170;186;202;209	2.92		22	27	6	1	3	0	14.496
E9PVX5;G3UVU1;Q6PCN7	E9PVX5;G3UVU1;Q6PCN7	1;1;1	1;1;1	1;1;1	Helicase-like transcription factor	Hltf	3	1	1	1	1	0	0	0	0	0	0	0	1	0	0	0	0	0	0	0	1	0	0	0	0	0	0	0	2.5	2.5	2.5	63.795	566	566;628;1003	6						1	0	2.1814
E9PVX6	E9PVX6	36	36	36		Mki67	1	36	36	36	29	13	6	8	15	16	8	14	29	13	6	8	15	16	8	14	29	13	6	8	15	16	8	14	14.4	14.4	14.4	350.86	3177	3177	3.18		65	76	24	17	14	0	158.08
E9QAH1;E9PVZ8	E9QAH1;E9PVZ8	9;9	9;9	9;9		Golgb1	2	9	9	9	5	4	1	1	5	1	2	3	5	4	1	1	5	1	2	3	5	4	1	1	5	1	2	3	3.2	3.2	3.2	365.29	3197	3197;3238	3.14		10	10	4	2	2	0	15.684
E9PW15;Q80U70	E9PW15;Q80U70	2;2	2;2	2;2	Polycomb protein Suz12	Suz12	2	2	2	2	1	1	1	1	2	1	2	1	1	1	1	1	2	1	2	1	1	1	1	1	2	1	2	1	4.2	4.2	4.2	80.292	718	718;741	3.71		1	6	4	2	1	0	16.331
E9PW20;Q9CY57;D3YZA1;D3Z7T7	E9PW20;Q9CY57	3;3;1;1	3;3;1;1	3;3;1;1	Chromatin target of PRMT1 protein	Chtop	4	3	3	3	1	2	1	0	3	1	1	2	1	2	1	0	3	1	1	2	1	2	1	0	3	1	1	2	22.7	22.7	22.7	22.106	203	203;249;123;195	3.38		1	8	3		1	0	17.619
E9PWC8;E9PZR3;E9QAN2;Q61183;E9QAY4;A0A0R4J244;F6VTN8;Q8BY05;A1L349;Q9WVP6;Q6PCL9	E9PWC8;E9PZR3;E9QAN2;Q61183;E9QAY4;A0A0R4J244;F6VTN8;Q8BY05;A1L349;Q9WVP6;Q6PCL9	2;2;2;2;1;1;1;1;1;1;1	2;2;2;2;1;1;1;1;1;1;1	2;2;2;2;1;1;1;1;1;1;1	Poly(A) polymerase alpha;Poly(A) polymerase beta;Poly(A) polymerase gamma	Papola;Papolg;Papolb	11	2	2	2	1	2	1	1	2	1	1	1	1	2	1	1	2	1	1	1	1	2	1	1	2	1	1	1	3.6	3.6	3.6	77.519	693	693;718;732;739;168;293;419;429;642;641;739	3.54			6	7			0	4.1842
E9PWD8;F8WHM5;Q53WR6;Q61543	E9PWD8;F8WHM5;Q53WR6;Q61543	1;1;1;1	1;1;1;1	1;1;1;1	Golgi apparatus protein 1	Glg1	4	1	1	1	1	0	0	0	1	0	0	0	1	0	0	0	1	0	0	0	1	0	0	0	1	0	0	0	4.3	4.3	4.3	32.772	302	302;1163;1175;1175	4				2			0	2.6502
E9PWG6	E9PWG6	1	1	1		Ncapg	1	1	1	1	1	0	0	0	0	0	0	1	1	0	0	0	0	0	0	1	1	0	0	0	0	0	0	1	1.4	1.4	1.4	112.87	1004	1004	6						2	0.0004531	2.07
F6YTS6;E9PWK1;Q9D379	F6YTS6;E9PWK1;Q9D379	1;1;1	1;1;1	1;1;1	Epoxide hydrolase 1	Ephx1	3	1	1	1	0	1	0	0	1	0	0	1	0	1	0	0	1	0	0	1	0	1	0	0	1	0	0	1	3.6	3.6	3.6	27.929	247	247;441;455	3			4				0.00086468	1.8538
F7CGG2;E9PWT1;E9PZA7;E9QLK7;Q80YV3	F7CGG2;E9PWT1;E9PZA7;E9QLK7;Q80YV3	2;2;1;1;1	2;2;1;1;1	2;2;1;1;1	Transformation/transcription domain-associated protein	Trrap	5	2	2	2	0	1	1	1	0	1	0	1	0	1	1	1	0	1	0	1	0	1	1	1	0	1	0	1	0.7	0.7	0.7	405.42	3587	3587;3858;3829;3847;2565	3.2			4	1			0.0060866	1.0144
E9Q0D3;E9Q8M5;E9PWW6	E9Q0D3;E9Q8M5;E9PWW6	1;1;1	1;1;1	1;1;1		Zc3h7a	3	1	1	1	0	1	1	0	1	0	1	1	0	1	1	0	1	0	1	1	0	1	1	0	1	0	1	1	1.4	1.4	1.4	64.787	583	583;762;970	3			5				0.0053957	1.0359
E9PWW9;E9Q4Y2	E9PWW9;E9Q4Y2	3;3	3;3	3;3		Rsf1	2	3	3	3	3	2	1	1	1	2	1	1	3	2	1	1	1	2	1	1	3	2	1	1	1	2	1	1	2.7	2.7	2.7	160.62	1426	1426;1441	3.11		8	13	4	2	1	0	12.425
E9PWY9;Q8C0C7	E9PWY9;Q8C0C7	1;1	1;1	1;1	Phenylalanine--tRNA ligase alpha subunit	Farsa	2	1	1	1	1	0	0	0	0	0	0	0	1	0	0	0	0	0	0	0	1	0	0	0	0	0	0	0	3.2	3.2	3.2	57.47	507	507;508	6						1	0	2.622
E9QKV6;E9PWZ6;E9PZW8;Q9QY06	E9QKV6;E9PWZ6;E9PZW8;Q9QY06	1;1;1;1	1;1;1;1	1;1;1;1	Unconventional myosin-IXb	Myo9b	4	1	1	1	0	0	1	1	0	0	0	1	0	0	1	1	0	0	0	1	0	0	1	1	0	0	0	1	0.5	0.5	0.5	222.44	1961	1961;1975;2128;2114	3			4				0.0016313	1.6199
E9Q992;E9PX17;Q8CFB8;Q3ULW8	E9Q992;E9PX17;Q8CFB8;Q3ULW8	2;2;2;2	2;2;2;2	2;2;2;2		Parp3	4	2	2	2	0	2	1	0	1	2	1	1	0	2	1	0	1	2	1	1	0	2	1	0	1	2	1	1	9.9	9.9	9.9	19.737	171	171;202;528;533	3.67			6		3		0	3.5912
F8WHY8;E9PX23;M1VHG1;Q8K4B0	F8WHY8;E9PX23;M1VHG1;Q8K4B0	1;1;1;1	1;1;1;1	1;1;1;1	Metastasis-associated protein MTA1	Mta1	4	1	1	1	0	0	0	0	0	1	0	0	0	0	0	0	0	1	0	0	0	0	0	0	0	1	0	0	2.6	2.6	2.6	79.189	698	698;703;715;715	3			1				0.0080872	0.93302
E9PX53;E9QPR5;Q8K2V1;F6V294	E9PX53;E9QPR5;Q8K2V1;F6V294	2;2;2;1	2;2;2;1	2;2;2;1	Serine/threonine-protein phosphatase 4 regulatory subunit 1	Ppp4r1	4	2	2	2	1	1	0	0	2	0	1	1	1	1	0	0	2	0	1	1	1	1	0	0	2	0	1	1	2.8	2.8	2.8	104.5	934	934;951;951;148	3.38			5	3			0	6.866
E9PX56;F7CC56;Q9ESK9	E9PX56;F7CC56;Q9ESK9	1;1;1	1;1;1	1;1;1	RB1-inducible coiled-coil protein 1	Rb1cc1	3	1	1	1	0	0	0	0	0	1	0	0	0	0	0	0	0	1	0	0	0	0	0	0	0	1	0	0	1.6	1.6	1.6	98.807	873	873;1468;1588	3			1				0.0057327	1.0231
E9PX65;Q8BYL4	E9PX65;Q8BYL4	1;1	1;1	1;1	Tyrosine--tRNA ligase;Tyrosine--tRNA ligase, mitochondrial	Yars2	2	1	1	1	1	0	0	0	0	0	0	0	1	0	0	0	0	0	0	0	1	0	0	0	0	0	0	0	6.3	6.3	6.3	38.638	349	349;472	6						1	0.0026395	1.2748
E9PX77;F8WGT1;Q68FL4	E9PX77;F8WGT1;Q68FL4	1;1;1	1;1;1	1;1;1	Adenosylhomocysteinase;Putative adenosylhomocysteinase 3	Ahcyl2	3	1	1	1	0	1	0	1	0	0	0	0	0	1	0	1	0	0	0	0	0	1	0	1	0	0	0	0	11.2	11.2	11.2	16.247	160	160;612;613	2		2					0	5.4328
E9PX94;Q8K1A6	E9PX94;Q8K1A6	1;1	1;1	1;1	Coiled-coil and C2 domain-containing protein 1A	Cc2d1a	2	1	1	1	1	1	0	1	0	1	0	1	1	1	0	1	0	1	0	1	1	1	0	1	0	1	0	1	1	1	1	98.642	897	897;943	4.83				1	5		0.0032979	1.1168
E9PXF0	E9PXF0	2	2	2		Pcdh17	1	2	2	2	1	1	1	0	2	1	1	1	1	1	1	0	2	1	1	1	1	1	1	0	2	1	1	1	1.6	1.6	1.6	126.15	1157	1157	3.89			6		1	2	0.0029884	1.2054
E9PXM6;Q9JIM1	E9PXM6;Q9JIM1	1;1	1;1	1;1	Equilibrative nucleoside transporter 1	Slc29a1	2	1	1	1	1	0	0	0	0	0	0	0	1	0	0	0	0	0	0	0	1	0	0	0	0	0	0	0	4.5	4.5	4.5	38.954	358	358;460	5					1		0.0029433	1.1363
M0QWJ1;E9PY25;M0QWF5;Q7TQC7	M0QWJ1;E9PY25;M0QWF5;Q7TQC7	1;1;1;1	1;1;1;1	1;1;1;1	G patch domain-containing protein 2	Gpatch2	4	1	1	1	0	0	0	0	1	0	0	0	0	0	0	0	1	0	0	0	0	0	0	0	1	0	0	0	4.3	4.3	4.3	34.225	300	300;375;389;527	3			1				0.0016247	1.6043
E9PY48;Q8BSP2	E9PY48;Q8BSP2	3;3	3;3	3;3	Condensin-2 complex subunit H2	Ncaph2	2	3	3	3	1	2	2	0	2	3	2	2	1	2	2	0	2	3	2	2	1	2	2	0	2	3	2	2	8.7	8.7	8.7	65.309	576	576;607	3.33		1	14	1		2	0	19.603
E9Q9V3;E9PY55;E9Q701;F8VQL9;Q9WU42;D3Z2J5;F6Z4B2	E9Q9V3;E9PY55;E9Q701;F8VQL9;Q9WU42;D3Z2J5;F6Z4B2	3;3;3;3;3;2;2	3;3;3;3;3;2;2	3;3;3;3;3;2;2	Nuclear receptor corepressor 2	Ncor2	7	3	3	3	1	1	1	0	2	3	1	2	1	1	1	0	2	3	1	2	1	1	1	0	2	3	1	2	1.7	1.7	1.7	253.86	2332	2332;2468;2473;2507;2472;1025;1552	3.15			11	2			0	6.1214
G3UW80;Q5EBK7;E9PY85;Q99L28	G3UW80;Q5EBK7;E9PY85;Q99L28	1;1;1;1	1;1;1;1	1;1;1;1	Probable ribosome biogenesis protein RLP24	Rsl24d1	4	1	1	1	0	1	1	1	1	1	1	1	0	1	1	1	1	1	1	1	0	1	1	1	1	1	1	1	21.1	21.1	21.1	8.4439	71	71;163;164;163	1.67	4	8					0	3.2163
H3BKL6;H3BL19;H3BJI6;H3BK44;E9PY90;H3BK48;E9Q3S2;H3BKH2;H3BJS0;Q8R311;H3BJ71;H3BJ35;H3BJY7;H3BJS5	H3BKL6;H3BL19;H3BJI6;H3BK44;E9PY90;H3BK48;E9Q3S2;H3BKH2;H3BJS0;Q8R311;H3BJ71	5;5;5;5;5;5;5;5;5;5;4;2;1;1	5;5;5;5;5;5;5;5;5;5;4;2;1;1	5;5;5;5;5;5;5;5;5;5;4;2;1;1	cTAGE family member 5	Ctage5	14	5	5	5	3	2	1	2	1	2	2	3	3	2	1	2	1	2	2	3	3	2	1	2	1	2	2	3	9.4	9.4	9.4	79.394	701	701;725;753;761;772;785;794;796;805;779;514;147;185;269	3.43		3	12	5	1	2	0	5.196
E9PYB0	E9PYB0	6	2	2		Ahnak2	1	6	2	2	3	3	1	2	3	2	3	2	0	1	1	0	1	2	1	1	0	1	1	0	1	2	1	1	21.3	1.3	1.3	182.61	1738	1738	3			8				0.00085434	1.7985
E9PYF0;E9QAX0;Q9D1C9	E9PYF0;E9QAX0;Q9D1C9	2;2;2	2;2;2	2;2;2	Ribosomal RNA-processing protein 7 homolog A	Rrp7a	3	2	2	2	2	2	1	1	2	1	2	2	2	2	1	1	2	1	2	2	2	2	1	1	2	1	2	2	18.6	18.6	18.6	16.706	145	145;163;280	3.52			14	9	2		0	8.0758
F6TFN2;E9PYI7;F6VG99;E9PYF4	F6TFN2;E9PYI7;F6VG99;E9PYF4	2;2;2;2	2;2;2;2	2;2;2;2		Lmo7	4	2	2	2	1	1	2	1	1	1	2	1	1	1	2	1	1	1	2	1	1	1	2	1	1	1	2	1	1.9	1.9	1.9	133.84	1189	1189;1453;1604;1699	3.31			9	4			0	2.7371
E9PYH6	E9PYH6	1	1	1	Histone-lysine N-methyltransferase	Setd1a	1	1	1	1	0	1	1	0	1	1	1	1	0	1	1	0	1	1	1	1	0	1	1	0	1	1	1	1	0.7	0.7	0.7	186.06	1716	1716	3			6				0	4.6736
E9PYI8;Q9JMA1	E9PYI8;Q9JMA1	3;3	3;3	3;3	Ubiquitin carboxyl-terminal hydrolase;Ubiquitin carboxyl-terminal hydrolase 14	Usp14	2	3	3	3	2	2	1	1	3	2	1	2	2	2	1	1	3	2	1	2	2	2	1	1	3	2	1	2	5.2	5.2	5.2	52.318	458	458;493	3.64		9	1	7	6	2	0	7.174
E9PYL2	E9PYL2	1	1	1		Prr12	1	1	1	1	1	0	0	0	0	0	0	0	1	0	0	0	0	0	0	0	1	0	0	0	0	0	0	0	0.5	0.5	0.5	211.87	2035	2035	6						1	0.00088106	1.9328
E9PYL9;Q9CXW4	E9PYL9;Q9CXW4	2;2	2;2	2;2	60S ribosomal protein L11	Gm10036;Rpl11	2	2	2	2	2	2	1	1	2	1	0	1	2	2	1	1	2	1	0	1	2	2	1	1	2	1	0	1	8.4	8.4	8.4	20.266	178	178;178	3.45		3	4		4		0	7.2902
E9PYT0;P97393	E9PYT0;P97393	1;1	1;1	1;1	Rho GTPase-activating protein 5	Arhgap5	2	1	1	1	0	1	0	0	0	0	0	1	0	1	0	0	0	0	0	1	0	1	0	0	0	0	0	1	1	1	1	172.47	1503	1503;1501	4.5				1	1		0.0023265	1.4056
E9PZ00;Q8BFQ1;K3W4L3;Q3UFE8;J3QPG5;Q61207	E9PZ00;Q8BFQ1;K3W4L3;Q3UFE8;J3QPG5;Q61207	2;2;2;2;2;2	2;2;2;2;2;2	2;2;2;2;2;2	Prosaposin	Psap	6	2	2	2	2	1	1	1	1	1	1	2	2	1	1	1	1	1	1	2	2	1	1	1	1	1	1	2	4	4	4	60.672	551	551;554;556;557;557;557	2.79		11	9	2	2		0	4.6349
E9PZ06;Q62273	E9PZ06;Q62273	1;1	1;1	1;1	Sulfate transporter	Slc26a2	2	1	1	1	1	0	0	0	0	1	0	0	1	0	0	0	0	1	0	0	1	0	0	0	0	1	0	0	5.8	5.8	5.8	25.055	225	225;739	4				3			0	2.4507
E9PZ97;O88700	E9PZ97;O88700	1;1	1;1	1;1	Bloom syndrome protein homolog	Blm	2	1	1	1	1	1	1	0	1	1	1	1	1	1	1	0	1	1	1	1	1	1	1	0	1	1	1	1	1	1	1	158.76	1419	1419;1416	2.88		1	7				0	9.0802
E9PZB9;E9Q949;P19182	E9PZB9;E9Q949;P19182	1;1;1	1;1;1	1;1;1	Interferon-related developmental regulator 1	Ifrd1	3	1	1	1	1	1	0	0	0	0	0	0	1	1	0	0	0	0	0	0	1	1	0	0	0	0	0	0	16.1	16.1	16.1	14.77	137	137;148;449	5					2		0	4.9564
E9PZD2;Q3TN34	E9PZD2;Q3TN34	2;2	2;2	2;2	MICAL-like protein 2	Micall2	2	2	2	2	2	1	0	1	2	1	1	2	2	1	0	1	2	1	1	2	2	1	0	1	2	1	1	2	2.9	2.9	2.9	98.791	926	926;1009	4.97				4	27	3	0	4.0223
Q5NC82;E9PZF0;Q01768	Q5NC82;E9PZF0;Q01768	2;2;2	2;2;2	2;2;2	Nucleoside diphosphate kinase;Nucleoside diphosphate kinase B	Nme2;Gm20390	3	2	2	2	2	1	1	1	1	1	1	1	2	1	1	1	1	1	1	1	2	1	1	1	1	1	1	1	15.1	15.1	15.1	17.363	152	152;267;152	4.59			2	14	18	3	0	7.3489
E9PZM7	E9PZM7	6	6	6		Scaf11	1	6	6	6	5	2	2	2	2	2	1	2	5	2	2	2	2	2	1	2	5	2	2	2	2	2	1	2	4.9	4.9	4.9	162.1	1456	1456	2.91		26	8	3	2	5	0	6.7541
E9PZP3;Q9QZL0	E9PZP3;Q9QZL0	1;1	1;1	1;1	Receptor-interacting serine/threonine-protein kinase 3	Ripk3	2	1	1	1	0	0	0	0	0	1	1	1	0	0	0	0	0	1	1	1	0	0	0	0	0	1	1	1	4.3	4.3	4.3	46.196	422	422;486	5					3		0.0033052	1.1286
E9PZU9;O54926	E9PZU9;O54926	1;1	1;1	1;1	Apoptosis regulatory protein Siva	Gm16380;Siva1	2	1	1	1	0	0	0	0	1	0	0	1	0	0	0	0	1	0	0	1	0	0	0	0	1	0	0	1	7.2	7.2	7.2	16.237	152	152;175	4				2			0.0086565	0.86614
E9PZW0;E9Q557	E9PZW0;E9Q557	2;2	2;2	2;2	Desmoplakin	Dsp	2	2	2	2	2	0	0	0	0	0	0	0	2	0	0	0	0	0	0	0	2	0	0	0	0	0	0	0	0.8	0.8	0.8	261.42	2284	2284;2883	5.5					1	1	0.0008726	1.8849
E9Q035;P47758	E9Q035;P47758	2;2	2;2	2;2	Signal recognition particle receptor subunit beta	Gm20425;Srprb	2	2	2	2	2	2	1	2	2	2	2	2	2	2	1	2	2	2	2	2	2	2	1	2	2	2	2	2	2	2	2	107.8	978	978;269	2.89		13	5	8	1		0	16.777
E9Q066;G3X9Q6;Q8BWW4	E9Q066;G3X9Q6;Q8BWW4	5;5;5	5;5;5	5;5;5	La-related protein 4	Larp4	3	5	5	5	4	2	1	2	1	1	2	3	4	2	1	2	1	1	2	3	4	2	1	2	1	1	2	3	10	10	10	79.601	718	718;719;719	4.17		1	6	6	10	1	0	32.412
E9Q0A7;Q4KMM3	E9Q0A7;Q4KMM3	3;3	3;3	3;3	Oxidation resistance protein 1	Oxr1	2	3	3	3	2	2	1	1	2	1	2	3	2	2	1	1	2	1	2	3	2	2	1	1	2	1	2	3	6.4	6.4	6.4	91.741	832	832;866	2.75		8	6	1		1	0	30.182
E9Q0G1;Q9CQJ6	E9Q0G1;Q9CQJ6	1;1	1;1	1;1	Density-regulated protein	Denr	2	1	1	1	1	1	1	1	1	1	0	1	1	1	1	1	1	1	0	1	1	1	1	1	1	1	0	1	9.3	9.3	9.3	20.396	182	182;198	2		15					0	15.418
F8WGN6;E9Q0J5;Q9QXL2	F8WGN6;E9Q0J5;Q9QXL2	1;1;1	1;1;1	1;1;1	Kinesin-like protein;Kinesin-like protein KIF21A	Kif21a	3	1	1	1	0	0	1	1	0	0	0	0	0	0	1	1	0	0	0	0	0	0	1	1	0	0	0	0	0.7	0.7	0.7	181.37	1628	1628;1672;1672	2		3					0.00125	1.7043
E9Q0L7;E9Q9L1;E9Q1V5;E9Q914;Q6ZPR5	E9Q0L7;E9Q9L1;E9Q1V5;E9Q914;Q6ZPR5	2;2;2;2;2	2;2;2;2;2	2;2;2;2;2	Sphingomyelin phosphodiesterase 4	Smpd4	5	2	2	2	1	1	1	0	2	1	1	1	1	1	1	0	2	1	1	1	1	1	1	0	2	1	1	1	3	3	3	57.074	499	499;573;721;751;823	2.73		4	6	1			0.00089366	1.9794
E9Q0M9;E9QA16;E9Q9F3;Q8VCQ8;S4R1T7;D3Z6I7;F6QLP8	E9Q0M9;E9QA16;E9Q9F3;Q8VCQ8;S4R1T7;D3Z6I7	4;4;3;3;3;2;1	1;1;1;1;1;0;0	1;1;1;1;1;0;0		Cald1	7	4	1	1	2	1	1	1	4	1	1	1	0	0	0	0	1	0	0	0	0	0	0	0	1	0	0	0	9.9	2.4	2.4	61.652	534	534;536;253;530;534;554;274	4				1			0.0029619	1.1624
E9Q0U7;Q61699;D3Z027	E9Q0U7;Q61699	6;6;1	6;6;1	6;6;1	Heat shock protein 105 kDa	Hsph1	3	6	6	6	5	5	3	4	4	3	3	5	5	5	3	4	4	3	3	5	5	5	3	4	4	3	3	5	5	5	5	91.677	817	817;858;100	3.71		11	19	19	17	2	0	13.109
E9Q0W3	E9Q0W3	1	1	1		Ptbp1	1	1	1	1	0	1	1	1	1	0	0	0	0	1	1	1	1	0	0	0	0	1	1	1	1	0	0	0	25.5	25.5	25.5	5.7004	55	55	2		4					0	2.6536
E9Q0X7;Q9Z175	E9Q0X7;Q9Z175	1;1	1;1	1;1	Lysyl oxidase homolog 3	Loxl3	2	1	1	1	0	1	0	1	1	1	1	1	0	1	0	1	1	1	1	1	0	1	0	1	1	1	1	1	2.5	2.5	2.5	52.385	472	472;754	3			6				0.0016367	1.6338
E9Q0Z7;E9Q265;Q8R0F3	E9Q0Z7;E9Q265;Q8R0F3	3;3;3	3;3;3	3;3;3	Sulfatase-modifying factor 1	Sumf1	3	3	3	3	3	2	1	1	2	3	2	1	3	2	1	1	2	3	2	1	3	2	1	1	2	3	2	1	17.5	17.5	17.5	25.827	240	240;347;372	3.83			7	14	1	1	0	61.193
E9Q133;Q3U4U6;P80318;Q3U0I3;F6ZVG8;F6Q609	E9Q133;Q3U4U6;P80318;Q3U0I3	7;7;7;4;3;2	7;7;7;4;3;2	7;7;7;4;3;2	T-complex protein 1 subunit gamma	Cct3	6	7	7	7	4	3	4	3	4	5	3	5	4	3	4	3	4	5	3	5	4	3	4	3	4	5	3	5	13.2	13.2	13.2	56.526	507	507;545;545;521;85;306	3.98	8	2	1	17	14	7	0	10.504
E9Q137	E9Q137	5	5	5		Tex264	1	5	5	5	3	3	1	2	2	4	2	3	3	3	1	2	2	4	2	3	3	3	1	2	2	4	2	3	24.6	24.6	24.6	33.589	309	309	3.31		9	22	11	5	1	0	36.341
F6UKB4;E9Q151;Q8VBW1	F6UKB4;E9Q151;Q8VBW1	1;1;1	1;1;1	1;1;1	Transporter;Sodium- and chloride-dependent creatine transporter 1	Slc6a8	3	1	1	1	1	0	0	0	0	0	0	1	1	0	0	0	0	0	0	1	1	0	0	0	0	0	0	1	2.3	2.3	2.3	64.599	576	576;625;640	3.5			1	1			0.0096452	0.851
E9Q152	E9Q152	1	1	1		Als2cr11	1	1	1	1	0	0	0	1	0	1	0	1	0	0	0	1	0	1	0	1	0	0	0	1	0	1	0	1	1.6	1.6	1.6	63.178	557	557	4.33				2	1		1	-2
F6YNC4;F7CM37;F6VLT8;E9Q1H7;E9Q156;Q9EP82	F6YNC4;F7CM37;F6VLT8;E9Q1H7;E9Q156;Q9EP82	1;1;1;1;1;1	1;1;1;1;1;1	1;1;1;1;1;1	tRNA (guanine-N(7)-)-methyltransferase non-catalytic subunit Wdr4;tRNA (guanine-N(7)-)-methyltransferase non-catalytic subunit WDR4	Wdr4	6	1	1	1	0	1	1	0	1	0	1	1	0	1	1	0	1	0	1	1	0	1	1	0	1	0	1	1	27.8	27.8	27.8	9.9087	97	97;98;107;145;456;413	3.33			4	2			0	7.1445
E9Q166	E9Q166	2	2	2		Atad2b	1	2	2	2	0	0	1	0	2	1	1	2	0	0	1	0	2	1	1	2	0	0	1	0	2	1	1	2	1.7	1.7	1.7	164.72	1460	1460	3.33			6	3			0.0019802	1.4986
E9Q179;Q8C5Q4;D3YV30;D3YUN1	E9Q179;Q8C5Q4;D3YV30;D3YUN1	2;2;1;1	2;2;1;1	2;2;1;1	G-rich sequence factor 1	Grsf1	4	2	2	2	1	0	0	1	1	2	1	1	1	0	0	1	1	2	1	1	1	0	0	1	1	2	1	1	6.9	6.9	6.9	41.61	362	362;479;57;137	3.14			6	1			0	4.1922
E9Q186;Q9CTH6	E9Q186;Q9CTH6	2;2	2;2	2;2	rRNA-processing protein FCF1 homolog	Fcf1	2	2	2	2	2	1	0	1	0	2	0	1	2	1	0	1	0	2	0	1	2	1	0	1	0	2	0	1	5.4	5.4	5.4	21.919	186	186;198	4.58				5	7		0.0029608	1.1608
E9Q1G8;E9Q9F5;O55131	E9Q1G8;E9Q9F5;O55131	2;1;1	2;1;1	2;1;1	Septin-7	2007-09-01	3	2	2	2	1	1	1	1	2	2	1	1	1	1	1	1	2	2	1	1	1	1	1	1	2	2	1	1	4.8	4.8	4.8	50.648	437	437;437;436	3.9			7	9	5		0	4.6071
E9Q1H5;Q8BFV2	E9Q1H5;Q8BFV2	1;1	1;1	1;1	PCI domain-containing protein 2	Pcid2	2	1	1	1	1	1	0	0	1	1	1	1	1	1	0	0	1	1	1	1	1	1	0	0	1	1	1	1	7	7	7	14.791	128	128;399	3.07			13	1			0.00085106	1.7801
E9Q1L5;Q8BUH8;A0A0J9YUC9	E9Q1L5;Q8BUH8	3;3;1	3;3;1	3;3;1	Sentrin-specific protease 7	Senp7	3	3	3	3	2	1	1	2	3	2	2	2	2	1	1	2	3	2	2	2	2	1	1	2	3	2	2	2	6.2	6.2	6.2	113.36	1010	1010;1037;291	3.52			21	23			0	18.457
E9Q1R5;P97445	E9Q1R5;P97445	2;2	2;2	2;2	Voltage-dependent P/Q-type calcium channel subunit alpha-1A	Cacna1a	2	2	2	2	0	0	0	0	0	1	0	2	0	0	0	0	0	1	0	2	0	0	0	0	0	1	0	2	1.5	1.5	1.5	262.16	2321	2321;2368	3.33			2	1			0.00045558	2.0974
F6ZEW4;E9Q1T9;Q9ERK4;E9QAX7	F6ZEW4;E9Q1T9;Q9ERK4;E9QAX7	3;3;3;2	3;3;3;2	3;3;3;2	Exportin-2	Cse1l	4	3	3	3	2	3	2	2	3	3	0	3	2	3	2	2	3	3	0	3	2	3	2	2	3	3	0	3	4.1	4.1	4.1	74.406	658	658;915;971;415	4.65		3	16	3	4	26	0	51.047
E9Q1U6;Q6PEE2	E9Q1U6;Q6PEE2	1;1	1;1	1;1	CBP80/20-dependent translation initiation factor	Ctif	2	1	1	1	1	0	0	1	0	1	0	1	1	0	0	1	0	1	0	1	1	0	0	1	0	1	0	1	2.7	2.7	2.7	70.273	623	623;600	1	4						0	4.2252
E9Q284;Q5SU73	E9Q284;Q5SU73	2;2	2;2	2;2	Coilin	Coil	2	2	2	2	1	1	0	0	0	0	0	0	1	1	0	0	0	0	0	0	1	1	0	0	0	0	0	0	4.7	4.7	4.7	62.262	573	573;570	3.5		1			1		0.0012448	1.6818
E9Q2E4	E9Q2E4	1	1	1		Gm15800	1	1	1	1	0	0	0	0	1	0	0	0	0	0	0	0	1	0	0	0	0	0	0	0	1	0	0	0	0.2	0.2	0.2	484.12	4418	4418	1	1						0	2.6983
E9Q2H1;Q80TP3	E9Q2H1;Q80TP3	3;3	3;3	3;3	E3 ubiquitin-protein ligase UBR5	Ubr5	2	3	3	3	3	1	0	3	1	2	2	3	3	1	0	3	1	2	2	3	3	1	0	3	1	2	2	3	1.1	1.1	1.1	308.96	2798	2798;2792	4.35				15	8		0	5.0067
E9Q2N1;Q921C3	E9Q2N1;Q921C3	1;1	1;1	1;1	Bromodomain and WD repeat-containing protein 1	Brwd1	2	1	1	1	0	1	1	0	0	0	0	1	0	1	1	0	0	0	0	1	0	1	1	0	0	0	0	1	0.7	0.7	0.7	294.68	2643	2643;2304	2.75		1	3				0.0023337	1.4235
F6QAG4;E9Q2V8;Q9DCA5	F6QAG4;E9Q2V8;Q9DCA5	2;2;2	2;2;2	2;2;2	Ribosome biogenesis protein BRX1 homolog	Brix1	3	2	2	2	0	2	1	0	1	1	2	2	0	2	1	0	1	1	2	2	0	2	1	0	1	1	2	2	23.9	23.9	23.9	9.5818	88	88;154;353	3			15				0	4.0922
E9Q2X6;Q8CG47	E9Q2X6;Q8CG47	5;5	5;5	5;5	Structural maintenance of chromosomes protein;Structural maintenance of chromosomes protein 4	Smc4	2	5	5	5	3	2	1	2	4	3	4	4	3	2	1	2	4	3	4	4	3	2	1	2	4	3	4	4	4.8	4.8	4.8	144.21	1261	1261;1286	3.79		1	13	15	2	3	0	16.643
E9Q309	E9Q309	1	1	1		Cep350	1	1	1	1	0	1	1	0	1	1	1	1	0	1	1	0	1	1	1	1	0	1	1	0	1	1	1	1	0.3	0.3	0.3	346.45	3095	3095	3			7				0.0008471	1.7704
F8VPM0;E9Q374;Q91YE5	F8VPM0;E9Q374;Q91YE5	3;3;3	3;3;3	3;3;3	Bromodomain adjacent to zinc finger domain protein 2A	Baz2a	3	3	3	3	3	2	2	1	2	2	2	2	3	2	2	1	2	2	2	2	3	2	2	1	2	2	2	2	2.1	2.1	2.1	209.4	1887	1887;1888;1889	3.3		1	14	4		1	0	7.5827
E9Q390;Q69ZN7	E9Q390;Q69ZN7	15;15	15;15	15;15	Myoferlin	Myof	2	15	15	15	12	9	3	7	6	8	3	10	12	9	3	7	6	8	3	10	12	9	3	7	6	8	3	10	7	7	7	233.32	2048	2048;2048	3.71		19	33	17	18	12	0	32.16
E9Q392;Q9QXK2;F6ZKR0;D3Z734;D3Z733	E9Q392;Q9QXK2;F6ZKR0;D3Z734;D3Z733	2;2;1;1;1	2;2;1;1;1	2;2;1;1;1	E3 ubiquitin-protein ligase RAD18	Rad18	5	2	2	2	0	1	0	0	2	2	0	2	0	1	0	0	2	2	0	2	0	1	0	0	2	2	0	2	6.1	6.1	6.1	62.497	556	556;509;241;428;449	3.25			6	2			0	3.273
E9Q394;E9Q474;F6VCM8;F6RPP1	E9Q394;E9Q474;F6VCM8	5;5;3;2	5;5;3;2	5;5;3;2		Akap13	4	5	5	5	0	3	5	1	2	4	4	3	0	3	5	1	2	4	4	3	0	3	5	1	2	4	4	3	2.9	2.9	2.9	303.97	2776	2776;2794;870;569	2.38	7	2	17				0	27.84
F6QPV9;Q3TX25;J3QMK6;E9Q3E1;Q80VQ0	F6QPV9;Q3TX25;J3QMK6;E9Q3E1;Q80VQ0	1;1;1;1;1	1;1;1;1;1	1;1;1;1;1	Aldehyde dehydrogenase;Aldehyde dehydrogenase family 3 member B1	1700055N04Rik;Aldh3b1;Aldh3b2	5	1	1	1	0	1	1	0	1	1	1	1	0	1	1	0	1	1	1	1	0	1	1	0	1	1	1	1	13.8	13.8	13.8	9.7639	87	87;468;479;479;468	3.14			6	1			0	4.3958
E9Q3E2;Q8CC35	E9Q3E2;Q8CC35	2;1	2;1	2;1	Synaptopodin	Synpo	2	2	2	2	2	0	0	0	0	0	0	0	2	0	0	0	0	0	0	0	2	0	0	0	0	0	0	0	2.3	2.3	2.3	117.51	1100	1100;929	5.33					2	1	0	2.8744
F6Z1C2;E9Q3F3;E9Q3N9;Q542X5;G5E8D6;Q9WVJ9	F6Z1C2;E9Q3F3;E9Q3N9;Q542X5;G5E8D6;Q9WVJ9	1;1;1;1;1;1	1;1;1;1;1;1	1;1;1;1;1;1	EGF-containing fibulin-like extracellular matrix protein 2	Efemp2	6	1	1	1	0	0	0	0	0	1	0	0	0	0	0	0	0	1	0	0	0	0	0	0	0	1	0	0	7.6	7.6	7.6	17.721	157	157;280;402;443;462;443	3			1				0.00086393	1.8527
E9Q3G8	E9Q3G8	4	4	4		Nup153	1	4	4	4	3	0	0	0	2	1	0	3	3	0	0	0	2	1	0	3	3	0	0	0	2	1	0	3	3.6	3.6	3.6	152.01	1462	1462	4.15			1	9	3		0	17.39
E9Q586;E9Q3M3;O08788;D3YX34;D3Z2M9;D3YYG9	E9Q586;E9Q3M3;O08788;D3YX34	3;3;3;2;1;1	3;3;3;2;1;1	3;3;3;2;1;1	Dynactin subunit 1	Dctn1	6	3	3	3	2	3	1	0	2	2	2	2	2	3	1	0	2	2	2	2	2	3	1	0	2	2	2	2	4	4	4	136.85	1239	1239;1264;1281;1142;159;189	2.94		2	15	1			0	7.0358
E9Q3P4;E9PY14	E9Q3P4	3;1	3;1	3;1		Cenpf	2	3	3	3	3	1	1	1	1	1	1	1	3	1	1	1	1	1	1	1	3	1	1	1	1	1	1	1	1.2	1.2	1.2	342.47	2997	2997;952	3		4	5	1		1	0	3.5972
G3UY29;E9Q3P9;F8WGS1;G3UZD3;Q0PD45;Q78ZJ8;P62492;P46638;E9Q6B3	G3UY29;E9Q3P9;F8WGS1;G3UZD3;Q0PD45;Q78ZJ8;P62492;P46638;E9Q6B3	2;2;2;2;2;2;2;2;1	2;2;2;2;2;2;2;2;1	2;2;2;2;2;2;2;2;1	Ras-related protein Rab-11A;Ras-related protein Rab-11B	Rab11b;Rab11a	9	2	2	2	1	0	0	2	0	0	1	2	1	0	0	2	0	0	1	2	1	0	0	2	0	0	1	2	14.8	14.8	14.8	16.924	149	149;153;155;193;216;218;216;218;86	4.62			1	3	2	2	0	5.9378
Q58E35;E9Q3T0;P47955	Q58E35;E9Q3T0;P47955	1;1;1	1;1;1	1;1;1	60S acidic ribosomal protein P1	Rplp1;Gm10073	3	1	1	1	0	0	0	0	1	1	0	0	0	0	0	0	1	1	0	0	0	0	0	0	1	1	0	0	14.9	14.9	14.9	11.475	114	114;114;114	3			2				0	3.8753
E9Q3X0;Q9EQK5	E9Q3X0;Q9EQK5	4;4	4;4	4;4	Major vault protein	Mvp	2	4	4	4	2	4	2	2	1	3	1	3	2	4	2	2	1	3	1	3	2	4	2	2	1	3	1	3	5.2	5.2	5.2	96.856	870	870;861	3.95			10	3	9		0	5.1047
E9Q983;Q8K4L2;E9Q3Z5;Q8K4L3	E9Q983;Q8K4L2;E9Q3Z5;Q8K4L3	3;3;3;3	3;3;3;3	3;3;3;3	Supervillin	Svil	4	3	3	3	1	2	1	2	2	2	1	2	1	2	1	2	2	2	1	2	1	2	1	2	2	2	1	2	2.5	2.5	2.5	198.53	1766	1766;2031;2056;2170	4.12			7	14	11		0	11.839
E9Q411	E9Q411	4	4	4		Nbas	1	4	4	4	2	1	2	1	1	3	1	2	2	1	2	1	1	3	1	2	2	1	2	1	1	3	1	2	1.8	1.8	1.8	265.77	2356	2356	3.47		4	7	4	3	1	0	4.4774
E9Q450;Q8BP43;G5E8R2;E9Q448;E9Q453;E9Q456;S4R2U0	E9Q450;Q8BP43;G5E8R2;E9Q448;E9Q453;E9Q456	12;11;10;10;9;9;3	11;10;9;9;8;8;2	2;2;2;2;2;2;0		Tpm1	7	12	11	2	10	4	1	2	3	3	1	5	9	4	1	2	3	3	1	5	2	1	0	1	0	1	0	1	36.6	31.7	4.6	32.848	284	284;284;248;284;245;248;157	4.72		3	13	8	24	23	0	32.407
E9Q481;Q6P2K6	E9Q481;Q6P2K6	1;1	1;1	1;1	Serine/threonine-protein phosphatase 4 regulatory subunit 3A	Smek1	2	1	1	1	1	1	1	1	1	1	1	1	1	1	1	1	1	1	1	1	1	1	1	1	1	1	1	1	1.3	1.3	1.3	95.313	833	833;820	2.6		10	8	2			0	2.6816
E9Q4K7	E9Q4K7	3	3	2	Kinesin-like protein	Kif13b	1	3	3	2	1	1	1	0	2	1	1	1	1	1	1	0	2	1	1	1	1	0	0	0	1	0	0	0	2	2	1.3	204.57	1843	1843	3.36			11	2		1	0	6.1753
E9Q4M4;Q91VN4	E9Q4M4;Q91VN4	1;1	1;1	1;1	MICOS complex subunit Mic25	Chchd6	2	1	1	1	1	0	0	0	0	1	0	0	1	0	0	0	0	1	0	0	1	0	0	0	0	1	0	0	4.9	4.9	4.9	26.388	245	245;273	5.33					2	1	0	3.4502
E9Q4N6;E9Q6R4;E9Q4N7	E9Q4N6;E9Q6R4;E9Q4N7	2;2;2	2;2;2	2;2;2		Arid1b	3	2	2	2	0	1	0	2	1	1	0	1	0	1	0	2	1	1	0	1	0	1	0	2	1	1	0	1	1.7	1.7	1.7	191.23	1762	1762;2243;2244	3.3		2	3	5			0	4.417
E9Q4T0;E9QKG8;Q6PG16	E9Q4T0;E9QKG8;Q6PG16	1;1;1	1;1;1	1;1;1	Holliday junction recognition protein	Hjurp	3	1	1	1	1	1	0	1	0	1	1	1	1	1	0	1	0	1	1	1	1	1	0	1	0	1	1	1	2.2	2.2	2.2	65.714	591	591;667;667	4				8			0	8.8008
E9Q4T8;Q9JLV5	E9Q4T8;Q9JLV5	1;1	1;1	1;1	Cullin-3	Cul3	2	1	1	1	0	0	0	0	0	1	1	1	0	0	0	0	0	1	1	1	0	0	0	0	0	1	1	1	1.4	1.4	1.4	81.11	702	702;768	4				3			0.00086806	1.8637
E9Q4Y4	E9Q4Y4	2	2	2		Cep192	1	2	2	2	0	1	0	0	0	1	0	1	0	1	0	0	0	1	0	1	0	1	0	0	0	1	0	1	1	1	1	276.34	2514	2514	3			3				0	3.6865
E9Q507;K4DI71;Q9DB00	E9Q507;K4DI71;Q9DB00	1;1;1	1;1;1	1;1;1	GON-4-like protein	Gon4l	3	1	1	1	1	1	1	0	1	1	1	1	1	1	1	0	1	1	1	1	1	1	1	0	1	1	1	1	0.6	0.6	0.6	246.7	2242	2242;2243;2260	3.07			13	1			0	4.6071
H3BJG4;E9Q512;Q8BVJ9	H3BJG4;E9Q512	3;3;1	3;3;1	3;3;1		Trip11	3	3	3	3	1	2	2	1	2	3	2	3	1	2	2	1	2	3	2	3	1	2	2	1	2	3	2	3	2	2	2	194.66	1691	1691;1976;527	3.17			15	3			0	22.464
F7A6H4;E9Q555	F7A6H4;E9Q555	3;3	3;3	3;3	E3 ubiquitin-protein ligase RNF213	Rnf213	2	3	3	3	1	3	3	0	2	3	2	2	1	3	3	0	2	3	2	2	1	3	3	0	2	3	2	2	0.7	0.7	0.7	584.78	5152	5152;5150	3		1	17	1			0	3.585
E9Q5B5;O08528	E9Q5B5;O08528	2;2	2;2	2;2	Hexokinase;Hexokinase-2	Hk2	2	2	2	2	0	0	1	1	2	2	1	1	0	0	1	1	2	2	1	1	0	0	1	1	2	2	1	1	2.2	2.2	2.2	99.213	889	889;917	3.25			6	2			0	3.6695
E9Q5C9	E9Q5C9	12	12	12		Nolc1	1	12	12	12	11	10	7	7	8	10	8	9	11	10	7	7	8	10	8	9	11	10	7	7	8	10	8	9	12.1	12.1	12.1	73.697	702	702	3.47	2	37	64	22	14	22	0	35.065
E9Q5D6;P69566	E9Q5D6;P69566	1;1	1;1	1;1	Ran-binding protein 9	Ranbp9	2	1	1	1	1	0	0	0	0	0	0	0	1	0	0	0	0	0	0	0	1	0	0	0	0	0	0	0	2.3	2.3	2.3	75.767	710	710;653	6						1	0.00087758	1.9141
E9Q5E2	E9Q5E2	1	1	1		BC005561	1	1	1	1	0	0	0	0	0	0	0	1	0	0	0	0	0	0	0	1	0	0	0	0	0	0	0	1	0.6	0.6	0.6	182.67	1589	1589	3			1				0.0093296	0.8615
E9Q5F9;A0A0G2JH06;A0A0G2JEZ4;A0A0G2JDY1	E9Q5F9;A0A0G2JH06	6;4;2;1	6;4;2;1	6;4;2;1	Histone-lysine N-methyltransferase SETD2	Setd2	4	6	6	6	3	3	0	0	3	3	2	3	3	3	0	0	3	3	2	3	3	3	0	0	3	3	2	3	2.6	2.6	2.6	285.66	2537	2537;1263;760;238	3.4		3	9	5	3		0	11.754
E9Q5G1;F8VQB6	E9Q5G1;F8VQB6	1;1	1;1	1;1	Unconventional myosin-X	Myo10	2	1	1	1	1	0	0	0	0	0	0	0	1	0	0	0	0	0	0	0	1	0	0	0	0	0	0	0	1	1	1	151.55	1316	1316;2062	6						1	0.0086625	0.86661
E9Q5G3	E9Q5G3	7	7	7	Kinesin-like protein KIF23	Kif23	1	7	7	7	6	3	3	2	4	4	2	3	6	3	3	2	4	4	2	3	6	3	3	2	4	4	2	3	8.8	8.8	8.8	108.77	953	953	3.88		1	16	22	8	2	0	40.307
E9Q5Q0;Q3TGG2;Q7TQH0;J3QP59	E9Q5Q0;Q3TGG2;Q7TQH0	3;3;3;1	3;3;3;1	3;3;3;1	Ataxin-2-like protein	Atxn2l	4	3	3	3	3	3	2	2	3	3	3	3	3	3	2	2	3	3	3	3	3	3	2	2	3	3	3	3	3.4	3.4	3.4	92.071	863	863;994;1049;218	3.56			16	20			0	6.3132
E9Q5W5;Q5SSH7	E9Q5W5;Q5SSH7	1;1	1;1	1;1	Zinc finger ZZ-type and EF-hand domain-containing protein 1	Zzef1	2	1	1	1	0	0	0	1	1	0	0	1	0	0	0	1	1	0	0	1	0	0	0	1	1	0	0	1	0.5	0.5	0.5	328.27	2924	2924;2924	2		3					0.00087336	1.8935
E9Q616;G5E8K8	E9Q616	72;2	72;2	72;2		Ahnak	2	72	72	72	45	29	30	38	30	33	38	51	45	29	30	38	30	33	38	51	45	29	30	38	30	33	38	51	22.3	22.3	22.3	604.25	5656	5656;150	3.78	26	79	331	125	78	157	0	323.31
E9Q638;Q61072	E9Q638;Q61072	3;3	3;3	3;3	Disintegrin and metalloproteinase domain-containing protein 9	Adam9	2	3	3	3	3	2	1	2	2	2	1	2	3	2	1	2	2	2	1	2	3	2	1	2	2	2	1	2	5.1	5.1	5.1	91.848	841	841;845	3.1		8	21	12			0	12.498
F6QZ47;E9Q6A9;Q02248	F6QZ47;E9Q6A9;Q02248	1;1;1	1;1;1	1;1;1	Catenin beta-1	Ctnnb1	3	1	1	1	1	1	1	1	1	1	1	1	1	1	1	1	1	1	1	1	1	1	1	1	1	1	1	1	8.3	8.3	8.3	16.505	145	145;607;781	3.06		2	13	3			0	19.277
Q3U0V6;E9Q6D6	Q3U0V6;E9Q6D6	1;1	1;1	1;1		Zfp277	2	1	1	1	1	1	0	1	0	0	0	1	1	1	0	1	0	0	0	1	1	1	0	1	0	0	0	1	2.8	2.8	2.8	53.59	457	457;583	2		4					0	2.7672
E9Q6P1;Q3U6K9;Q543K5;Q99K85	E9Q6P1;Q3U6K9;Q543K5;Q99K85	1;1;1;1	1;1;1;1	1;1;1;1	Phosphoserine aminotransferase	Psat1	4	1	1	1	1	1	0	1	0	1	1	1	1	1	0	1	0	1	1	1	1	1	0	1	0	1	1	1	8.3	8.3	8.3	16.832	157	157;367;370;370	4.5				8	2	2	0	2.1662
E9Q6P4;G5E8P0	E9Q6P4;G5E8P0	1;1	1;1	1;1		Tubgcp6	2	1	1	1	0	0	0	0	1	0	0	1	0	0	0	0	1	0	0	1	0	0	0	0	1	0	0	1	0.9	0.9	0.9	196.21	1761	1761;1769	3			3				0	2.7287
E9Q6R7	E9Q6R7	2	2	2		Utrn	1	2	2	2	1	2	1	0	1	1	2	2	1	2	1	0	1	1	2	2	1	2	1	0	1	1	2	2	0.6	0.6	0.6	392.7	3430	3430	3		2	14	2			0	3.2199
E9Q6T8;E9QP01;Q924A2	E9Q6T8;E9QP01;Q924A2	1;1;1	1;1;1	1;1;1	Protein capicua homolog	Cic	3	1	1	1	0	1	1	0	1	1	1	1	0	1	1	0	1	1	1	1	0	1	1	0	1	1	1	1	1	1	1	116.4	1153	1153;1604;2510	2.86		1	6				0	2.3497
E9Q6W2;Q9D2R6	E9Q6W2;Q9D2R6	1;1	1;1	1;1	Cytochrome c oxidase assembly factor 3 homolog, mitochondrial	Coa3	2	1	1	1	0	0	0	1	0	0	0	1	0	0	0	1	0	0	0	1	0	0	0	1	0	0	0	1	13.3	13.3	13.3	9.8222	90	90;108	1	2						0.00045372	2.0734
E9Q6Z3;Q6ZQE4	E9Q6Z3;Q6ZQE4	1;1	1;1	1;1	Transmembrane protein 194A	Tmem194;Tmem194a	2	1	1	1	1	1	0	0	1	0	0	1	1	1	0	0	1	0	0	1	1	1	0	0	1	0	0	1	2.1	2.1	2.1	45.192	388	388;437	4.25				3	1		0.0029455	1.1383
E9Q706;P51830	E9Q706;P51830	2;2	2;2	2;2	Adenylate cyclase type 9	Adcy9	2	2	2	2	1	1	1	0	1	2	1	1	1	1	1	0	1	2	1	1	1	1	1	0	1	2	1	1	2.9	2.9	2.9	124.39	1116	1116;1353	3.06			15	1			0	2.8407
E9Q715;Q05CX5;Q7TNC4	E9Q715;Q05CX5;Q7TNC4	3;3;3	3;3;3	3;3;3	Putative RNA-binding protein Luc7-like 2	Luc7l2	3	3	3	3	1	1	1	0	2	2	1	1	1	1	1	0	2	2	1	1	1	1	1	0	2	2	1	1	11.4	11.4	11.4	32.646	272	272;339;392	3.27			8	3			0	3.8286
E9Q718;Q9R0B9	E9Q718;Q9R0B9	2;2	2;2	2;2	Procollagen-lysine,2-oxoglutarate 5-dioxygenase 2	Plod2	2	2	2	2	0	0	0	0	0	0	0	2	0	0	0	0	0	0	0	2	0	0	0	0	0	0	0	2	3.7	3.7	3.7	86.9	758	758;737	4				2			0.0004562	2.1021
E9Q740;F8VQC1	E9Q740;F8VQC1	2;2	2;2	2;2	Signal recognition particle subunit SRP72	Srp72	2	2	2	2	2	1	0	1	1	0	0	1	2	1	0	1	1	0	0	1	2	1	0	1	1	0	0	1	4.4	4.4	4.4	67.928	610	610;671	2.75		5		3			0	3.6688
E9Q774;E9Q777	E9Q774;E9Q777	3;3	3;3	3;3		Akap11	2	3	3	3	1	2	0	0	1	2	1	1	1	2	0	0	1	2	1	1	1	2	0	0	1	2	1	1	2	2	2	208.76	1894	1894;1895	3.6			6	2	2		0	5.8779
E9Q7A5;E9Q8R5;Q99JY4;E9PXM1	E9Q7A5;E9Q8R5;Q99JY4;E9PXM1	2;2;2;1	2;2;2;1	2;2;2;1	TraB domain-containing protein	Trabd	4	2	2	2	1	1	1	1	0	0	0	0	1	1	1	1	0	0	0	0	1	1	1	1	0	0	0	0	16.7	16.7	16.7	26.323	234	234;320;376;44	2.8		2	2	1			0	38.719
E9Q7B0	E9Q7B0	5	5	1		P4ha1	1	5	5	1	3	2	2	1	1	2	1	3	3	2	2	1	1	2	1	3	1	0	0	0	0	0	0	0	11.9	11.9	3.7	51.753	454	454	3.19		5	17	1		3	0	14.244
E9Q7E2;Q9D982	E9Q7E2	4;1	4;1	4;1		Arid2	2	4	4	4	2	2	1	3	0	2	1	4	2	2	1	3	0	2	1	4	2	2	1	3	0	2	1	4	2.6	2.6	2.6	195.99	1828	1828;145	3.65		2	6	5	4		0	7.5478
E9Q7G0;F6ZQA3	E9Q7G0	15;5	15;5	15;5		Numa1	2	15	15	15	9	7	6	7	9	10	9	9	9	7	6	7	9	10	9	9	9	7	6	7	9	10	9	9	8.2	8.2	8.2	235.63	2094	2094;741	3.61		14	56	54	19	4	0	55.669
E9Q7G6;Q8VC70	E9Q7G6;Q8VC70	1;1	1;1	1;1	RNA-binding motif, single-stranded-interacting protein 2	Rbms2	2	1	1	1	1	1	0	0	1	0	0	1	1	1	0	0	1	0	0	1	1	1	0	0	1	0	0	1	6.2	6.2	6.2	37.583	355	355;383	2		5					0	10.869
E9Q7S1;R4GML0;F6UL00;O88466	E9Q7S1;R4GML0	3;3;1;1	3;3;1;1	3;3;1;1		Zfp106	4	3	3	3	1	1	0	1	1	2	0	3	1	1	0	1	1	2	0	3	1	1	0	1	1	2	0	3	2.2	2.2	2.2	205.74	1865	1865;1888;264;1888	3.56		1	2	6			0	4.2842
V9GWV3;V9GXT3;V9GX91;E9Q842	V9GWV3;V9GXT3;V9GX91;E9Q842	1;1;1;1	1;1;1;1	1;1;1;1		Nav2	4	1	1	1	0	1	0	0	0	0	0	1	0	1	0	0	0	0	0	1	0	1	0	0	0	0	0	1	4.4	4.4	4.4	30.545	296	296;2371;2432;2432	3			2				0.0039956	1.0724
E9Q852;E9Q9C3;Q9QZQ1;E9PYX7;F7C3I9;D3Z7L2;D3YUD2	E9Q852;E9Q9C3;Q9QZQ1;E9PYX7	6;6;6;4;2;1;1	6;6;6;4;2;1;1	6;6;6;4;2;1;1	Afadin	Mllt4	7	6	6	6	4	2	2	1	2	2	1	3	4	2	2	1	2	2	1	3	4	2	2	1	2	2	1	3	4.2	4.2	4.2	204.52	1805	1805;1827;1820;1663;355;221;229	3.4		1	31	6		4	0	14.271
E9Q8A3;Q8BKC8	E9Q8A3;Q8BKC8	1;1	1;1	1;1	Phosphatidylinositol 4-kinase beta	Pi4kb	2	1	1	1	0	1	0	1	1	0	1	1	0	1	0	1	1	0	1	1	0	1	0	1	1	0	1	1	2.1	2.1	2.1	92.832	828	828;816	3.5			4	4			0	3.6539
F7AA45;E9Q8F0;Q8VH51;B7ZD61	F7AA45;E9Q8F0;Q8VH51;B7ZD61	2;2;2;1	2;2;2;1	2;2;2;1	RNA-binding protein 39	Rbm39	4	2	2	2	2	2	2	1	2	2	2	2	2	2	2	1	2	2	2	2	2	2	2	1	2	2	2	2	8.7	8.7	8.7	33.828	311	311;415;530;273	3.52		2	34	9	6	3	0	323.31
E9Q8F1;Q3UXZ9	E9Q8F1;Q3UXZ9	1;1	1;1	1;1	Lysine-specific demethylase 5A	Kdm5a	2	1	1	1	0	0	0	0	0	0	0	1	0	0	0	0	0	0	0	1	0	0	0	0	0	0	0	1	0.6	0.6	0.6	192.21	1690	1690;1690	3			1				0.0029773	1.1825
E9Q8I7;E9PZN0;E9Q3K1	E9Q8I7	9;4;2	9;4;2	9;4;2		Nfxl1	3	9	9	9	7	3	1	1	2	3	2	6	7	3	1	1	2	3	2	6	7	3	1	1	2	3	2	6	12.2	12.2	12.2	101.51	918	918;500;346	3.74		4	10	13	5	2	0	10.876
E9Q8K8;Q6ZPZ3	E9Q8K8;Q6ZPZ3	3;3	3;3	3;3	Zinc finger CCCH domain-containing protein 4	Zc3h4	2	3	3	3	2	2	1	1	3	3	2	2	2	2	1	1	3	3	2	2	2	2	1	1	3	3	2	2	2.9	2.9	2.9	136.02	1255	1255;1304	3.11		9	2	5	3		0	5.8188
E9Q8L9;Q9D620	E9Q8L9	3;1	3;1	3;1		Rab11fip1	2	3	3	3	2	1	0	0	1	2	0	2	2	1	0	0	1	2	0	2	2	1	0	0	1	2	0	2	5.4	5.4	5.4	125.02	1166	1166;645	4.5			1	3	3	1	0	3.62
E9Q8N5;Q08EB6;F7DCH5;Q8BRT1	E9Q8N5;Q08EB6;F7DCH5;Q8BRT1	2;2;2;2	2;2;2;2	2;2;2;2	CLIP-associating protein 2	Clasp2	4	2	2	2	1	1	0	1	2	0	0	1	1	1	0	1	2	0	0	1	1	1	0	1	2	0	0	1	2	2	2	140.72	1286	1286;1287;1307;1286	3.29		2	1	4			0.00084246	1.7462
Q3TU36;E9Q912;E9Q6Q4	Q3TU36;E9Q912;E9Q6Q4	2;2;1	2;2;1	2;2;1		Rap1gds1	3	2	2	2	2	1	1	1	1	1	0	1	2	1	1	1	1	1	0	1	2	1	1	1	1	1	0	1	4.1	4.1	4.1	66.005	606	606;607;558	3.83			6	10	1	1	0	6.2239
E9Q9B7	E9Q9B7	4	4	4		Kidins220	1	4	4	4	2	0	0	0	1	1	0	0	2	0	0	0	1	1	0	0	2	0	0	0	1	1	0	0	3.7	3.7	3.7	199.18	1793	1793	4.8			1	1	1	2	0	19.372
E9Q9C4;E9Q9C1;E9Q9D2;E9Q9C7;E9Q9C0;E9Q9C2;E9QK41;Q8K4G5;F6YHE5;E9Q9Q7;E9Q9D1;E9Q030	E9Q9C4;E9Q9C1;E9Q9D2;E9Q9C7;E9Q9C0;E9Q9C2;E9QK41;Q8K4G5	3;3;2;2;2;2;2;2;1;1;1;1	3;3;2;2;2;2;2;2;1;1;1;1	3;3;2;2;2;2;2;2;1;1;1;1	Actin-binding LIM protein 1	Ablim1	12	3	3	3	2	2	2	2	1	1	2	2	2	2	2	2	1	1	2	2	2	2	2	2	1	1	2	2	5.3	5.3	5.3	77.222	682	682;744;454;668;714;777;861;861;292;400;426;545	3.12		8	7	7	2		0	3.004
E9Q9E0;Q8VCX5	E9Q9E0;Q8VCX5	3;3	3;3	3;3	Calcium uptake protein 1, mitochondrial	Micu1	2	3	3	3	1	2	1	2	2	2	1	2	1	2	1	2	2	2	1	2	1	2	1	2	2	2	1	2	10.3	10.3	10.3	26.718	234	234;477	2.48		18	8	3			0	8.4498
E9Q9H2;E9Q9H3;P54103	E9Q9H2;E9Q9H3;P54103	1;1;1	1;1;1	1;1;1	DnaJ homolog subfamily C member 2;DnaJ homolog subfamily C member 2, N-terminally processed	Dnajc2	3	1	1	1	0	0	0	0	1	1	1	1	0	0	0	0	1	1	1	1	0	0	0	0	1	1	1	1	1.5	1.5	1.5	63.44	547	547;619;621	4				4			0.0047033	1.0563
E9Q9X1;S4R1P5;Q91ZU6;A0A087WPR7;A0A087WSP0	E9Q9X1;S4R1P5;Q91ZU6;A0A087WPR7;A0A087WSP0	2;2;2;1;1	2;2;2;1;1	2;2;2;1;1	Dystonin	Dst	5	2	2	2	0	1	0	2	0	1	1	1	0	1	0	2	0	1	1	1	0	1	0	2	0	1	1	1	0.4	0.4	0.4	835.68	7406	7406;7717;7393;2987;5175	4			1	5	1		0	3.4274
E9QA15;F6ZAW1;F6T2Z7	E9QA15	5;2;2	5;2;2	2;1;2		Cald1	3	5	5	2	2	3	1	1	3	1	2	2	2	3	1	1	3	1	2	2	0	2	0	0	0	0	1	1	7.9	7.9	2.7	89.272	768	768;211;354	3.61		1	11	8	2	1	0	10.691
E9QA85;Q8BP56	E9QA85;Q8BP56	1;1	1;1	1;1	Acid trehalase-like protein 1	Athl1	2	1	1	1	0	0	0	1	0	1	0	0	0	0	0	1	0	1	0	0	0	0	0	1	0	1	0	0	7.3	7.3	7.3	20.923	192	192;690	2		2					0	2.354
E9QAE4;O88491	E9QAE4;O88491	1;1	1;1	1;1	Histone-lysine N-methyltransferase;Histone-lysine N-methyltransferase, H3 lysine-36 and H4 lysine-20 specific	Nsd1	2	1	1	1	0	0	0	0	0	0	0	1	0	0	0	0	0	0	0	1	0	0	0	0	0	0	0	1	0.5	0.5	0.5	296.36	2691	2691;2588	3			1				0.0096419	0.851
E9QAF4	E9QAF4	1	1	1		Phldb3	1	1	1	1	1	1	0	0	1	1	1	1	1	1	0	0	1	1	1	1	1	1	0	0	1	1	1	1	2.2	2.2	2.2	72.786	648	648	2.86		1	6				0	2.2308
E9QAG2;Q9D4J7	E9QAG2;Q9D4J7	4;4	4;4	4;4	PHD finger protein 6	Phf6	2	4	4	4	2	1	1	1	2	1	1	2	2	1	1	1	2	1	1	2	2	1	1	1	2	1	1	2	13	13	13	36.366	323	323;364	3.23		3	7	1	1	1	0	10.917
E9QPX6;E9QAK8;Q6NZK5	E9QPX6;E9QAK8;Q6NZK5	1;1;1	1;1;1	1;1;1	Uncharacterized protein KIAA1328	AW554918;Kiaa1328	3	1	1	1	1	0	0	0	0	0	0	0	1	0	0	0	0	0	0	0	1	0	0	0	0	0	0	0	2.2	2.2	2.2	66.075	579	579;612;612	5.5					1	1	0.0074389	0.96326
E9QAS4;E9QAS5;Q6PDQ2;F6WR45;E9PYU4;E9PYL1;A2A8L1	E9QAS4;E9QAS5;Q6PDQ2	7;7;7;1;1;1;1	7;7;7;1;1;1;1	6;6;6;1;0;0;0	Chromodomain-helicase-DNA-binding protein 4	Chd4	7	7	7	6	6	2	1	2	3	3	3	4	6	2	1	2	3	3	3	4	5	2	1	2	3	3	3	4	4.2	4.2	3.8	216.37	1902	1902;1922;1915;444;1915;1952;1946	3.89		5	6	18		6	0	15.863
Q5M8Q0;E9QAZ2;Q9CZM2;B8JKK2	Q5M8Q0;E9QAZ2;Q9CZM2;B8JKK2	2;2;2;1	2;2;2;1	2;2;2;1	Ribosomal protein L15;60S ribosomal protein L15	Rpl15;Gm10020	4	2	2	2	2	1	1	1	2	1	1	1	2	1	1	1	2	1	1	1	2	1	1	1	2	1	1	1	7.8	7.8	7.8	24.146	204	204;204;204;107	4.39			4	19	11	4	0	3.3868
E9QB02;Q68FL6	E9QB02;Q68FL6	2;2	2;2	2;2	Methionine--tRNA ligase, cytoplasmic	Mars	2	2	2	2	1	1	1	2	1	1	1	1	1	1	1	2	1	1	1	1	1	1	1	2	1	1	1	1	1.9	1.9	1.9	102.37	910	910;902	3.76		1	9	15	4		0	2.1611
F8WI26;E9QJT6;Q68ED3;F6UPY1	F8WI26;E9QJT6;Q68ED3;F6UPY1	2;2;2;1	2;2;2;1	2;2;2;1	Non-canonical poly(A) RNA polymerase PAPD5	Papd5	4	2	2	2	2	2	2	0	2	1	2	2	2	2	2	0	2	1	2	2	2	2	2	0	2	1	2	2	2.8	2.8	2.8	69.365	637	637;680;633;200	2.88		2	15				0	2.835
Q9QXJ2;E9QJX9;Q9WVL2	Q9QXJ2;E9QJX9;Q9WVL2	2;2;1	2;2;1	2;2;1	Signal transducer and activator of transcription;Signal transducer and activator of transcription 2	Stat2	3	2	2	2	1	2	0	0	1	2	0	1	1	2	0	0	1	2	0	1	1	2	0	0	1	2	0	1	3.6	3.6	3.6	105.38	922	922;923;923	3.22		1	5	3			0	23.854
E9QK04	E9QK04	1	1	1		Neo1	1	1	1	1	0	0	1	0	0	0	0	0	0	0	1	0	0	0	0	0	0	0	1	0	0	0	0	0	0.9	0.9	0.9	162.92	1492	1492	3			1				0.0019732	1.4808
E9QK83;Q5XG71	E9QK83;Q5XG71	2;2	2;2	2;2	Small subunit processome component 20 homolog	Utp20	2	2	2	2	0	1	0	1	1	0	1	1	0	1	0	1	1	0	1	1	0	1	0	1	1	0	1	1	1.5	1.5	1.5	317.87	2789	2789;2788	3.27			8	3			0	23.972
E9QK89;Q5PSV9	E9QK89;Q5PSV9	8;8	8;8	8;8	Mediator of DNA damage checkpoint protein 1	Mdc1	2	8	8	8	3	3	2	6	3	3	3	4	3	3	2	6	3	3	3	4	3	3	2	6	3	3	3	4	7.2	7.2	7.2	184.8	1708	1708;1707	3.5		1	13	16			0	53.278
E9QKB2;Q9JKS5	E9QKB2;Q9JKS5	1;1	1;1	1;1	Intracellular hyaluronan-binding protein 4	Habp4	2	1	1	1	0	1	1	1	0	1	1	1	0	1	1	1	0	1	1	1	0	1	1	1	0	1	1	1	5.3	5.3	5.3	45.965	412	412;411	1	6						0	2.4609
E9QKD1;Q3UHX0	E9QKD1;Q3UHX0	2;2	2;2	2;2	Nucleolar protein 8	Nol8	2	2	2	2	1	2	0	1	1	0	2	0	1	2	0	1	1	0	2	0	1	2	0	1	1	0	2	0	1.8	1.8	1.8	130.66	1165	1165;1147	3.14		3		4			0.00083998	1.7336
E9QKE4;A0A0A6YWM5;Q8BMG7	E9QKE4;A0A0A6YWM5;Q8BMG7	2;1;1	2;1;1	2;1;1	Rab3 GTPase-activating protein non-catalytic subunit	Rab3gap2	3	2	2	2	2	0	0	0	1	0	0	1	2	0	0	0	1	0	0	1	2	0	0	0	1	0	0	1	1.8	1.8	1.8	154.64	1387	1387;1367;1366	4.5				3		1	0	3.5141
E9QKL6;P15092;D3Z2E7;E9Q3L4	E9QKL6	9;4;2;2	8;3;2;2	4;1;0;0		Ifi204	4	9	8	4	6	6	6	7	8	6	7	6	5	5	5	6	7	5	6	5	3	2	2	3	3	2	3	2	15.7	14.1	9.2	69.437	619	619;640;971;978	3.48		38	54	69	24	4	0	304.39
K4DI66;E9QKQ3;Q9Z2Q2;D3Z5V3;F6ZLH4;H7BX94	K4DI66;E9QKQ3;Q9Z2Q2;D3Z5V3;F6ZLH4;H7BX94	2;2;2;1;1;1	2;2;2;1;1;1	2;2;2;1;1;1	Lysine-rich nucleolar protein 1	Knop1	6	2	2	2	1	1	0	1	0	2	0	0	1	1	0	1	0	2	0	0	1	1	0	1	0	2	0	0	7.6	7.6	7.6	41.483	370	370;532;478;192;317;347	4.88			1		6	1	0	4.2719
E9QLA5;Q0GNC1	E9QLA5;Q0GNC1	2;1	2;1	2;1	Inverted formin-2	Inf2	2	2	2	2	2	1	0	1	1	1	1	1	2	1	0	1	1	1	1	1	2	1	0	1	1	1	1	1	3.1	3.1	3.1	138.36	1271	1271;1273	2.67		10				2	0	10.243
E9QM38;P55012	E9QM38;P55012	1;1	1;1	1;1	Solute carrier family 12 member 2	Slc12a2	2	1	1	1	1	0	0	0	0	0	0	0	1	0	0	0	0	0	0	0	1	0	0	0	0	0	0	0	0.9	0.9	0.9	130.67	1206	1206;1205	6						1	0.0022727	1.3001
E9QM61;P35689	E9QM61;P35689	1;1	1;1	1;1	DNA repair protein complementing XP-G cells homolog	Ercc5	2	1	1	1	0	0	0	0	0	0	0	1	0	0	0	0	0	0	0	1	0	0	0	0	0	0	0	1	1.2	1.2	1.2	130.81	1170	1170;1170	3			1				0.0016347	1.625
F6U2C2;E9QM77;O70305;F7B6X4;F6V8M6	F6U2C2;E9QM77;O70305;F7B6X4	8;8;8;6;2	8;8;8;6;2	8;8;8;6;2	Ataxin-2	Atxn2	5	8	8	8	6	2	0	3	2	0	1	5	6	2	0	3	2	0	1	5	6	2	0	3	2	0	1	5	11.5	11.5	11.5	100.09	929	929;1286;1285;330;662	3.86		4	2	11	1	3	0	28.241
E9QMD3	E9QMD3	1	1	1		Zfhx3	1	1	1	1	0	0	0	1	0	0	0	0	0	0	0	1	0	0	0	0	0	0	0	1	0	0	0	0	0.3	0.3	0.3	406.1	3723	3723	2		1					0.0084034	0.91059
F6SRT8;E9QMF5;Q80TN7	F6SRT8;E9QMF5;Q80TN7	2;2;2	2;2;2	2;2;2	Neuron navigator 3	Nav3	3	2	2	2	0	1	1	1	0	1	0	0	0	1	1	1	0	1	0	0	0	1	1	1	0	1	0	0	1.5	1.5	1.5	175.17	1636	1636;2366;2359	2.25		3	1				0	2.7774
E9QMH7;Q9DBZ1	E9QMH7;Q9DBZ1	2;2	2;2	2;2	Inhibitor of nuclear factor kappa-B kinase-interacting protein	Ikbip	2	2	2	2	2	2	0	1	2	2	2	2	2	2	0	1	2	2	2	2	2	2	0	1	2	2	2	2	5.1	5.1	5.1	42.497	373	373;373	4.14		2	5	4	10	1	0	2.8785
H3BKD4;H3BKE6;E9QMI7;E9QMJ1;H3BL41;H3BJY2;E9QN63;Q9QWY8	H3BKD4;H3BKE6;E9QMI7;E9QMJ1;H3BL41;H3BJY2;E9QN63;Q9QWY8	2;2;2;2;2;2;2;2	2;2;2;2;2;2;2;2	2;2;2;2;2;2;2;2	Arf-GAP with SH3 domain, ANK repeat and PH domain-containing protein 1	Asap1	8	2	2	2	1	1	0	1	1	1	0	0	1	1	0	1	1	1	0	0	1	1	0	1	1	1	0	0	2.1	2.1	2.1	120.1	1075	1075;1087;1090;1112;1124;1144;1147;1147	3.88			3	3	2		0.00746	0.97352
E9QMN5;Q8CHY6	E9QMN5;Q8CHY6	4;4	4;4	4;4	Transcriptional repressor p66 alpha	Gatad2a	2	4	4	4	1	2	2	1	2	1	2	2	1	2	2	1	2	1	2	2	1	2	2	1	2	1	2	2	7.1	7.1	7.1	67.461	630	630;629	3.18		2	11	3	1		0	10.941
E9QMX4;Q8BLK9	E9QMX4;Q8BLK9	2;2	2;2	2;2	Ribosomal protein S6 kinase delta-1	Rps6kc1	2	2	2	2	1	1	1	2	1	1	1	1	1	1	1	2	1	1	1	1	1	1	1	2	1	1	1	1	3	3	3	115.77	1056	1056;1056	2.6		5	4	1			0	3.3463
E9QN31;Q922K7;A0A0N4SW16	E9QN31;Q922K7	8;6;3	8;6;3	8;6;3	Probable 28S rRNA (cytosine-C(5))-methyltransferase	Nop2	3	8	8	8	5	3	1	1	4	4	1	4	5	3	1	1	4	4	1	4	5	3	1	1	4	4	1	4	9.7	9.7	9.7	86.906	794	794;793;133	3.92		4	6	20	5	3	0	8.9138
E9QN70;P02469;E9PYT5	E9QN70;P02469;E9PYT5	3;3;2	3;3;2	3;3;2	Laminin subunit beta-1	Lamb1	3	3	3	3	1	1	1	0	2	2	1	1	1	1	1	0	2	2	1	1	1	1	1	0	2	2	1	1	2.6	2.6	2.6	202.44	1834	1834;1786;564	3.6			4	6			0	4.9735
E9QNH7;Q5XG73;Z4YM84	E9QNH7;Q5XG73;Z4YM84	2;2;1	2;2;1	2;2;1	Acyl-CoA-binding domain-containing protein 5	Acbd5	3	2	2	2	0	2	1	1	1	1	0	1	0	2	1	1	1	1	0	1	0	2	1	1	1	1	0	1	5.7	5.7	5.7	56.712	509	509;508;157	3			8				0	4.9462
E9QNR6;Q8VD62	E9QNR6;Q8VD62	1;1	1;1	1;1	UPF0696 protein C11orf68 homolog	AI837181;Bles03	2	1	1	1	1	0	0	0	0	0	0	0	1	0	0	0	0	0	0	0	1	0	0	0	0	0	0	0	3.7	3.7	3.7	31.845	298	298;251	4.5				1	1		0.0026495	1.2973
E9QNX9;Q60751	E9QNX9;Q60751	2;2	2;2	2;2	Tyrosine-protein kinase receptor;Insulin-like growth factor 1 receptor;Insulin-like growth factor 1 receptor alpha chain;Insulin-like growth factor 1 receptor beta chain	Igf1r	2	2	2	2	2	1	1	0	1	1	1	1	2	1	1	0	1	1	1	1	2	1	1	0	1	1	1	1	1.4	1.4	1.4	155.28	1369	1369;1373	3.33			7	1	1		0	2.4393
E9QP46;Q6ZWQ0	E9QP46;Q6ZWQ0	15;15	15;15	9;9	Nesprin-2	Syne2	2	15	15	9	9	6	5	6	9	9	6	6	9	6	5	6	9	9	6	6	5	3	2	2	6	5	3	4	3.5	3.5	2.1	782.13	6870	6870;6874	3.54		1	44	44		2	0	82.435
E9QP49;Q99MS7;G5E8Y6	E9QP49;Q99MS7	8;7;1	8;7;1	8;7;1	EH domain-binding protein 1-like protein 1	Ehbp1l1	3	8	8	8	4	4	5	4	4	4	3	5	4	4	5	4	4	4	3	5	4	4	5	4	4	4	3	5	5.8	5.8	5.8	184.8	1718	1718;1716;774	2.89		15	30	9			0	13.512
E9QPC5;G3UYS3;Q3UIK4	E9QPC5;G3UYS3;Q3UIK4	1;1;1	1;1;1	1;1;1	N6-adenosine-methyltransferase subunit METTL14	Mettl14	3	1	1	1	1	1	1	0	0	0	1	1	1	1	1	0	0	0	1	1	1	1	1	0	0	0	1	1	5.1	5.1	5.1	25.531	217	217;377;456	2.6		2	3				0.0033076	1.1293
G5E8R3;E9QPD7;Q05920	G5E8R3;E9QPD7;Q05920	5;5;5	5;5;5	5;5;5	Pyruvate carboxylase;Pyruvate carboxylase, mitochondrial	Pcx;Pc	3	5	5	5	5	2	2	1	2	2	2	3	5	2	2	1	2	2	2	3	5	2	2	1	2	2	2	3	5.4	5.4	5.4	129.7	1178	1178;1179;1178	3.83		1	13	9	2	4	0	16.344
E9QPI5;Q6A026;A0A0J9YV33	E9QPI5;Q6A026	3;3;1	3;3;1	3;3;1	Sister chromatid cohesion protein PDS5 homolog A	Pds5a	3	3	3	3	3	1	1	1	2	1	1	2	3	1	1	1	2	1	1	2	3	1	1	1	2	1	1	2	4.2	4.2	4.2	150.22	1332	1332;1332;140	2.96		5	19	4			0	34.215
E9QPK4;Q9JKK8	E9QPK4;Q9JKK8	2;2	2;2	2;2	Serine/threonine-protein kinase ATR	Atr	2	2	2	2	0	0	0	0	0	1	1	0	0	0	0	0	0	1	1	0	0	0	0	0	0	1	1	0	1.9	1.9	1.9	301.02	2641	2641;2635	4			1		1		0.0019826	1.5059
E9QPN7;Q8VDR9	E9QPN7;Q8VDR9	1;1	1;1	1;1	Dedicator of cytokinesis protein 6	Dock6	2	1	1	1	0	1	0	0	1	1	1	1	0	1	0	0	1	1	1	1	0	1	0	0	1	1	1	1	0.6	0.6	0.6	236.56	2111	2111;2080	3.44			5	4			0.00086207	1.8431
E9QQ10;Q70FJ1;A0A0G2JFW0	E9QQ10;Q70FJ1	10;10;1	10;10;1	10;10;1	A-kinase anchor protein 9	Akap9	3	10	10	10	6	6	3	2	4	5	4	6	6	6	3	2	4	5	4	6	6	6	3	2	4	5	4	6	3	3	3	434.13	3779	3779;3797;113	3.26		9	24	17	3		0	15.661
F2Z3U3;F2Z4B7;G5E867;F2Z3X7;S4R2K5	F2Z3U3;F2Z4B7;G5E867	3;2;2;1;1	3;2;2;1;1	3;2;2;1;1		Raph1	5	3	3	3	0	3	2	2	1	1	2	3	0	3	2	2	1	1	2	3	0	3	2	2	1	1	2	3	2.8	2.8	2.8	136.74	1266	1266;645;679;213;216	2.56		8	10				0	3.8573
F2Z3X9;F2Z3V6;F2Z4A5;F2Z3Z9;F2Z400;Q3TRL2;F2Z3X6;Q9Z2A0	F2Z3X9;F2Z3V6;F2Z4A5;F2Z3Z9;F2Z400;Q3TRL2;F2Z3X6;Q9Z2A0	1;1;1;1;1;1;1;1	1;1;1;1;1;1;1;1	1;1;1;1;1;1;1;1	3-phosphoinositide-dependent protein kinase 1	Pdpk1	8	1	1	1	0	1	0	0	1	1	1	1	0	1	0	0	1	1	1	1	0	1	0	0	1	1	1	1	30.4	30.4	30.4	5.9626	56	56;111;128;432;457;522;532;559	3.12			7	1			0	4.0442
F2Z461	F2Z461	1	1	1	E3 ISG15--protein ligase Herc6	Herc6	1	1	1	1	0	1	0	0	1	1	0	1	0	1	0	0	1	1	0	1	0	1	0	0	1	1	0	1	1.2	1.2	1.2	112.93	1003	1003	3			5				0	5.7215
F2Z470;Q01237	F2Z470;Q01237	1;1	1;1	1;1	3-hydroxy-3-methylglutaryl coenzyme A reductase;3-hydroxy-3-methylglutaryl-coenzyme A reductase	Hmgcr	2	1	1	1	1	0	0	0	1	1	0	1	1	0	0	0	1	1	0	1	1	0	0	0	1	1	0	1	1.7	1.7	1.7	89.898	819	819;887	3			4				0.0040117	1.087
F2Z4A3;A0A087WRT4	F2Z4A3;A0A087WRT4	2;1	2;1	2;1		Fat1	2	2	2	2	0	0	0	0	2	1	0	0	0	0	0	0	2	1	0	0	0	0	0	0	2	1	0	0	0.6	0.6	0.6	506.26	4590	4590;1311	3			3				0	4.2293
F6M3K1;P0CL69	F6M3K1;P0CL69	1;1	1;1	1;1	Zinc finger protein 703	Zfp703;Znf703	2	1	1	1	0	0	0	1	1	1	1	1	0	0	0	1	1	1	1	1	0	0	0	1	1	1	1	1	3	3	3	58.73	594	594;594	4				5			0	6.1824
F6Q404	F6Q404	5	1	1		Pdia3	1	5	1	1	2	2	2	2	1	2	3	3	0	0	0	0	0	0	1	0	0	0	0	0	0	0	1	0	42.7	12.1	12.1	13.588	124	124	4				1			0	2.3972
F6Q8N5;Q3ULL6	F6Q8N5;Q3ULL6	1;1	1;1	1;1		Upf3b	2	1	1	1	0	0	0	0	1	0	0	0	0	0	0	0	1	0	0	0	0	0	0	0	1	0	0	0	4.6	4.6	4.6	32.314	260	260;472	4				1			0.0012428	1.6762
F6QC68;Q9JIW9	F6QC68;Q9JIW9	1;1	1;1	1;1	Ras-related protein Ral-B	Ralb	2	1	1	1	1	0	0	0	0	0	0	0	1	0	0	0	0	0	0	0	1	0	0	0	0	0	0	0	10.7	10.7	10.7	16.684	149	149;206	6						2	0	4.1854
F6QFD1	F6QFD1	1	1	1		Pde4d	1	1	1	1	1	1	1	1	1	1	1	1	1	1	1	1	1	1	1	1	1	1	1	1	1	1	1	1	1.1	1.1	1.1	85.44	754	754	4.63			3	8	12	4	0.002952	1.1457
F6R9G0;Q8CHI8	F6R9G0;Q8CHI8	2;1	2;1	2;1	E1A-binding protein p400	Ep400	2	2	2	2	1	0	0	0	1	1	0	1	1	0	0	0	1	1	0	1	1	0	0	0	1	1	0	1	10.2	10.2	10.2	34.56	325	325;3072	3.33			4	2			0	5.0296
F6RJ39;Q9JIX8;Q52KR6;B8JJ92;B8JJ91;B8JJ90;F6Q8C0	F6RJ39;Q9JIX8	15;15;5;5;5;2;1	15;15;5;5;5;2;1	8;8;5;5;5;2;1	Apoptotic chromatin condensation inducer in the nucleus	Acin1	7	15	15	8	9	7	5	3	3	6	3	8	9	7	5	3	3	6	3	8	7	4	3	3	2	3	2	4	10.9	10.9	7.8	143.54	1272	1272;1338;552;580;634;221;141	3.27		7	39	9	1	4	0	29.561
F6S5I0;F6RND9;P97434;Q5SWZ5	F6S5I0;F6RND9;P97434;Q5SWZ5	4;4;4;3	4;4;4;3	4;4;4;3	Myosin phosphatase Rho-interacting protein	Mprip	4	4	4	4	3	1	1	1	2	2	1	2	3	1	1	1	2	2	1	2	3	1	1	1	2	2	1	2	5.4	5.4	5.4	96.201	848	848;1010;1024;2269	3.9			7	9	3	1	0	5.6046
F6RSK3;Q8BP67	F6RSK3;Q8BP67	3;3	3;3	3;3	60S ribosomal protein L24	Gm17430;Rpl24	2	3	3	3	2	1	0	3	1	1	1	2	2	1	0	3	1	1	1	2	2	1	0	3	1	1	1	2	6.4	6.4	6.4	17.677	157	157;157	3.78		2	2	12	2		0	3.5636
F6SQH7;Q91VA6	F6SQH7;Q91VA6	2;2	2;2	2;2	Polymerase delta-interacting protein 2	Poldip2	2	2	2	2	2	1	0	1	1	1	1	1	2	1	0	1	1	1	1	1	2	1	0	1	1	1	1	1	13.7	13.7	13.7	32.545	284	284;368	5.36					14	8	0	4.8711
F6SXM5;Q564E6;P32067	F6SXM5;Q564E6;P32067	1;1;1	1;1;1	1;1;1	Lupus La protein homolog	Ssb	3	1	1	1	1	1	0	0	0	0	0	0	1	1	0	0	0	0	0	0	1	1	0	0	0	0	0	0	4.8	4.8	4.8	26.162	230	230;415;415	2		2					0.0029895	1.2064
F6UK66;Q810U5	F6UK66;Q810U5	2;2	2;2	2;2	Coiled-coil domain-containing protein 50	Ccdc50	2	2	2	2	2	1	1	1	1	1	1	1	2	1	1	1	1	1	1	1	2	1	1	1	1	1	1	1	9.4	9.4	9.4	29.684	256	256;305	3.07		3	21	2		1	0	46.417
F6UW85;O89050	F6UW85;O89050	1;1	1;1	1;1	Muskelin	Mkln1	2	1	1	1	1	1	0	0	1	1	1	1	1	1	0	0	1	1	1	1	1	1	0	0	1	1	1	1	6	6	6	19.83	167	167;735	3.45			6	5			0	12.487
F6VAN0	F6VAN0	1	1	1	Cyclic AMP-dependent transcription factor ATF-6 alpha;Processed cyclic AMP-dependent transcription factor ATF-6 alpha	Atf6	1	1	1	1	0	0	0	0	0	1	0	0	0	0	0	0	0	1	0	0	0	0	0	0	0	1	0	0	1.7	1.7	1.7	72.694	656	656	3			1				0.0046965	1.0497
F6VYQ6;Q8K366;P56960	F6VYQ6;Q8K366;P56960	1;1;1	1;1;1	1;1;1	Exosome component 10	Exosc10	3	1	1	1	0	1	0	0	1	0	0	0	0	1	0	0	1	0	0	0	0	1	0	0	1	0	0	0	1.9	1.9	1.9	71.037	618	618;862;887	4.5				1	1		0.0064378	1.0013
F6WJB7;Q6ZQ93	F6WJB7;Q6ZQ93	2;2	2;2	2;2	Ubiquitin carboxyl-terminal hydrolase;Ubiquitin carboxyl-terminal hydrolase 34	Usp34	2	2	2	2	2	1	1	0	1	0	1	1	2	1	1	0	1	0	1	1	2	1	1	0	1	0	1	1	0.7	0.7	0.7	409.82	3602	3602;3582	2.88		2	5	1			0	2.8663
F6WMD1;Q52KI7;P55302	F6WMD1;Q52KI7;P55302	1;1;1	1;1;1	1;1;1	Alpha-2-macroglobulin receptor-associated protein	Lrpap1	3	1	1	1	1	0	0	0	0	0	0	0	1	0	0	0	0	0	0	0	1	0	0	0	0	0	0	0	8.5	8.5	8.5	18.248	153	153;360;360	6						1	0	2.9845
F6XVM5	F6XVM5	3	3	1		Atp5o	1	3	3	1	3	1	1	1	1	1	1	1	3	1	1	1	1	1	1	1	1	1	1	1	1	1	1	1	29.6	29.6	11.3	7.8391	71	71	4.67				9	10	2	0.00087681	1.9109
F6Y6L6;Q3UCD9;P18242	F6Y6L6;Q3UCD9;P18242	1;1;1	1;1;1	1;1;1	Cathepsin D	Ctsd	3	1	1	1	0	0	0	0	0	0	0	1	0	0	0	0	0	0	0	1	0	0	0	0	0	0	0	1	9.4	9.4	9.4	29.842	278	278;410;410	6						1	0	3.9581
F6YJB6;V9GXJ1;Q8R4X3	F6YJB6;V9GXJ1;Q8R4X3	1;1;1	1;1;1	1;1;1	RNA-binding protein 12	Gm28036;Rbm12	3	1	1	1	0	1	1	0	1	0	1	1	0	1	1	0	1	0	1	1	0	1	1	0	1	0	1	1	2.5	2.5	2.5	61.553	570	570;658;992	3			6				0	2.4051
F6YRQ2;O54946	F6YRQ2;O54946	2;2	2;2	1;1	DnaJ homolog subfamily B member 6	Dnajb6	2	2	2	1	1	1	0	1	1	1	0	0	1	1	0	1	1	1	0	0	0	0	0	1	0	0	0	0	12.6	12.6	8.2	23.781	231	231;365	3		1	3	1			0	6.7739
F6YRW4;P59997;H3BLD4;A0A087WP68	F6YRW4;P59997;H3BLD4	4;4;3;1	4;4;3;1	4;4;3;1	Lysine-specific demethylase 2A	Kdm2a	4	4	4	4	4	0	0	0	1	1	1	0	4	0	0	0	1	1	1	0	4	0	0	0	1	1	1	0	3.4	3.4	3.4	132.67	1161	1161;1161;292;494	3.67		1	3	4		1	0	6.9882
S4R1N6;Q561N5;F6YVP7;P62270	S4R1N6;Q561N5;F6YVP7;P62270	2;2;2;2	2;2;2;2	2;2;2;2	40S ribosomal protein S18	Rps18;Gm10260	4	2	2	2	2	1	1	1	1	1	1	1	2	1	1	1	1	1	1	1	2	1	1	1	1	1	1	1	18.7	18.7	18.7	12.483	107	107;152;152;152	3.87			12	5	3	3	0	3.7344
F6YY19;P58501	F6YY19;P58501	2;2	2;2	2;2	PAX3- and PAX7-binding protein 1	Paxbp1	2	2	2	2	2	0	0	0	0	0	0	0	2	0	0	0	0	0	0	0	2	0	0	0	0	0	0	0	8.4	8.4	8.4	50.59	450	450;919	6						2	0	4.0944
F6Z1E7;Q8VDI7	F6Z1E7;Q8VDI7	1;1	1;1	1;1	Ubiquitin-associated domain-containing protein 1	Ubac1	2	1	1	1	0	1	1	1	1	0	1	1	0	1	1	1	1	0	1	1	0	1	1	1	1	0	1	1	4.9	4.9	4.9	20.615	184	184;409	2.75		2	6				0.0046999	1.0541
H3BK20;H3BJS8;H3BK32;F6Z9A1;Q6P7W0	H3BK20;H3BJS8;H3BK32;F6Z9A1;Q6P7W0	1;1;1;1;1	1;1;1;1;1	1;1;1;1;1	Sentrin-specific protease 6	Senp6	5	1	1	1	0	0	0	1	0	0	0	1	0	0	0	1	0	0	0	1	0	0	0	1	0	0	0	1	8.4	8.4	8.4	19.537	179	179;285;917;1139;1132	4				2			0	2.6295
G5E8J8;F6ZBR8;O88286	G5E8J8;F6ZBR8;O88286	2;2;2	2;2;2	2;2;2	Protein Wiz	Wiz	3	2	2	2	2	1	1	1	1	1	1	1	2	1	1	1	1	1	1	1	2	1	1	1	1	1	1	1	2.7	2.7	2.7	102.93	955	955;973;1684	3.84			11	15	4	1	0	7.4946
F6ZDS4;Q7M739;F6RX08	F6ZDS4;Q7M739	16;15;4	16;15;4	16;15;4	Nucleoprotein TPR	Tpr	3	16	16	16	10	9	8	4	7	9	8	10	10	9	8	4	7	9	8	10	10	9	8	4	7	9	8	10	7.4	7.4	7.4	273.99	2431	2431;2357;611	3.16		21	73	19	3	5	0	323.31
F6ZI20;Q91W18;E9Q6T6	F6ZI20;Q91W18;E9Q6T6	2;2;1	2;2;1	2;2;1	Tudor domain-containing protein 3	Tdrd3	3	2	2	2	1	1	0	0	2	1	0	1	1	1	0	0	2	1	0	1	1	1	0	0	2	1	0	1	12.3	12.3	12.3	22.943	212	212;743;242	3.5			3	3			0	6.0601
F6ZKZ3;Q9R112	F6ZKZ3;Q9R112	1;1	1;1	1;1	Sulfide:quinone oxidoreductase, mitochondrial	Sqrdl	2	1	1	1	1	0	0	0	0	1	1	0	1	0	0	0	0	1	1	0	1	0	0	0	0	1	1	0	4.7	4.7	4.7	33.169	300	300;450	3.5			2	2			0	5.8606
F6ZMJ4;Q3UHK8	F6ZMJ4;Q3UHK8	1;1	1;1	1;1	Trinucleotide repeat-containing gene 6A protein	Tnrc6a	2	1	1	1	1	1	1	0	1	1	0	1	1	1	1	0	1	1	0	1	1	1	1	0	1	1	0	1	0.7	0.7	0.7	203.15	1896	1896;1896	2.83		1	5				0	2.9553
F6ZU11;Q922H1	F6ZU11;Q922H1	1;1	1;1	1;1	Protein arginine N-methyltransferase 3	Prmt3	2	1	1	1	1	0	0	0	0	0	0	0	1	0	0	0	0	0	0	0	1	0	0	0	0	0	0	0	10.9	10.9	10.9	15.45	138	138;532	6						1	0.0087017	0.8824
F6ZZ61;Q3URQ0	F6ZZ61;Q3URQ0	2;2	2;2	2;2	Testis-expressed sequence 10 protein	Tex10	2	2	2	2	2	2	0	0	1	1	0	0	2	2	0	0	1	1	0	0	2	2	0	0	1	1	0	0	7.1	7.1	7.1	38.47	338	338;928	1.67	2	4					0.00084424	1.7599
F7A5I8;Q91VU8	F7A5I8;Q91VU8	1;1	1;1	1;1	Prostate tumor-overexpressed gene 1 protein homolog	Ptov1	2	1	1	1	0	1	1	1	1	1	1	1	0	1	1	1	1	1	1	1	0	1	1	1	1	1	1	1	5.7	5.7	5.7	18.475	158	158;416	3.33			6	3			0.0012407	1.6727
F7AA26;A2API8;O54931;G3X9P1;A2APJ1;A2API9	F7AA26;A2API8;O54931	5;4;4;1;1;1	5;4;4;1;1;1	4;4;4;0;1;1	A-kinase anchor protein 2	Pakap;Akap2	6	5	5	4	1	3	0	2	1	3	1	4	1	3	0	2	1	3	1	4	1	2	0	2	0	2	0	3	5.8	5.8	5.1	125.98	1137	1137;921;893;139;176;186	3.62		3	3	7	3		0	24.848
F7AI87;O35226	F7AI87	3;1	3;1	3;1		Psmd4	2	3	3	3	0	0	0	0	1	0	0	3	0	0	0	0	1	0	0	3	0	0	0	0	1	0	0	3	18	18	18	21.316	194	194;376	4			2	1		1	0	6.3666
F7AL76;Q09XV5	F7AL76;Q09XV5	2;2	2;2	2;2	Chromodomain-helicase-DNA-binding protein 8	Chd8	2	2	2	2	1	1	1	1	2	2	1	2	1	1	1	1	2	2	1	2	1	1	1	1	2	2	1	2	0.9	0.9	0.9	263.84	2318	2318;2582	3.4		1	7	7			0	2.6254
F7AMG0;Q3UM18	F7AMG0;Q3UM18	1;1	1;1	1;1	Large subunit GTPase 1 homolog	Lsg1	2	1	1	1	1	0	0	0	0	0	0	1	1	0	0	0	0	0	0	1	1	0	0	0	0	0	0	1	4.7	4.7	4.7	27.099	236	236;644	6						2	0.0029641	1.1656
F7AMS7;Q5SXG1;Q5SXG3;G3X9G2;Q9JM52	F7AMS7;Q5SXG1;Q5SXG3;G3X9G2;Q9JM52	1;1;1;1;1	1;1;1;1;1	1;1;1;1;1	Misshapen-like kinase 1	Mink1	5	1	1	1	0	1	1	0	1	0	1	1	0	1	1	0	1	0	1	1	0	1	1	0	1	0	1	1	0.8	0.8	0.8	134.94	1198	1198;1334;1337;1344;1308	3			5				0	2.3468
F7ARZ1;Q3TI14;Q8VE22	F7ARZ1;Q3TI14;Q8VE22	2;2;2	2;2;2	2;2;2	28S ribosomal protein S23, mitochondrial	Mrps23	3	2	2	2	0	1	1	1	1	1	1	2	0	1	1	1	1	1	1	2	0	1	1	1	1	1	1	2	27.5	27.5	27.5	13.295	120	120;158;177	3.15		2	9	1		1	0	3.7497
F7B5B5;Q8VHM5;A2AW41	F7B5B5;Q8VHM5	5;5;1	5;5;1	3;3;0		Hnrnpr	3	5	5	3	3	4	2	2	3	1	3	2	3	4	2	2	3	1	3	2	2	3	2	1	3	1	3	2	9.6	9.6	6	59.626	531	531;632;270	4.57		6	6	3	22	12	0	7.4235
F7B6A4;F7C1U0;E0CYQ0;E0CZ97;F6SYN4;E0CYD2	F7B6A4;F7C1U0;E0CYQ0	3;2;2;1;1;1	3;2;2;1;1;1	3;2;2;1;1;1		Kctd17	6	3	3	3	3	2	2	0	2	2	2	2	3	2	2	0	2	2	2	2	3	2	2	0	2	2	2	2	17	17	17	23.641	206	206;210;296;213;225;250	3		3	14			1	0	15.525
F7BAS9;F8WHJ9;Q9CTN5	F7BAS9;F8WHJ9;Q9CTN5	1;1;1	1;1;1	1;1;1	Protein SIX6OS1	4930447C04Rik;Six6os1	3	1	1	1	0	0	0	0	0	1	0	0	0	0	0	0	0	1	0	0	0	0	0	0	0	1	0	0	19.7	19.7	19.7	8.272	71	71;575;574	4				1			0.0040029	1.0769
F7BWT7	F7BWT7	1	1	1	Tetraspanin-15	Tspan15	1	1	1	1	0	1	0	1	0	1	1	1	0	1	0	1	0	1	1	1	0	1	0	1	0	1	1	1	4.8	4.8	4.8	33.07	294	294	1	7						0.0050469	1.0397
F7BYZ4;Q9JI11	F7BYZ4;Q9JI11	1;1	1;1	1;1	Serine/threonine-protein kinase 4;Serine/threonine-protein kinase 4 37kDa subunit;Serine/threonine-protein kinase 4 18kDa subunit	Stk4	2	1	1	1	0	1	1	0	1	1	1	1	0	1	1	0	1	1	1	1	0	1	1	0	1	1	1	1	5	5	5	22.445	201	201;487	3.1			9	1			0	2.3492
F7DBB3;Q3URZ6;F7CVJ5	F7DBB3;Q3URZ6	10;6;4	10;6;4	6;6;0		Ahnak2	3	10	10	6	5	4	1	3	4	3	2	3	5	4	1	3	4	3	2	3	2	2	1	1	2	3	0	2	15.4	15.4	6.5	166.49	1576	1576;770;1126	4.06	2	3	9	7	7	8	0	31.457
F7DFI4;Q9JIM3	F7DFI4;Q9JIM3	1;1	1;1	1;1	DNA excision repair protein ERCC-6-like 2	Ercc6l2	2	1	1	1	0	1	0	0	1	1	0	0	0	1	0	0	1	1	0	0	0	1	0	0	1	1	0	0	2	2	2	66.894	593	593;1537	2.75		1	3				0.008424	0.92677
F8VPL2;Q61194	F8VPL2;Q61194	1;1	1;1	1;1	Phosphatidylinositol 4-phosphate 3-kinase C2 domain-containing subunit alpha	Pik3c2a	2	1	1	1	0	0	0	0	1	1	0	0	0	0	0	0	1	1	0	0	0	0	0	0	1	1	0	0	0.8	0.8	0.8	190.74	1686	1686;1686	3			2				0	4.9153
V9GWT6;V9GXH3;V9GXF0;V9GXP8;F8VPM7;Q99MI1;V9GX53	V9GWT6;V9GXH3;V9GXF0;V9GXP8;F8VPM7;Q99MI1;V9GX53	2;2;2;2;2;2;1	2;2;2;2;2;2;1	2;2;2;2;2;2;1	ELKS/Rab6-interacting/CAST family member 1	Erc1	7	2	2	2	0	2	2	1	1	2	2	1	0	2	2	1	1	2	2	1	0	2	2	1	1	2	2	1	2.6	2.6	2.6	108.85	948	948;992;1088;1116;1120;1120;720	3.64			7	5	2		0	4.1709
F8VPQ2	F8VPQ2	1	1	1		Arid4a	1	1	1	1	0	0	0	0	0	1	0	0	0	0	0	0	0	1	0	0	0	0	0	0	0	1	0	0	1.2	1.2	1.2	142.05	1261	1261	3			1				0	2.5205
F8VPR5;P45481	F8VPR5;P45481	3;3	1;1	1;1	CREB-binding protein	Crebbp	2	3	1	1	1	0	0	0	1	2	1	2	0	0	0	0	1	1	0	0	0	0	0	0	1	1	0	0	1.6	0.8	0.8	265.56	2441	2441;2441	3			2				0	7.3504
F8VPU2;E9Q805	F8VPU2;E9Q805	3;2	3;2	3;2	FERM, RhoGEF and pleckstrin domain-containing protein 1	Farp1	2	3	3	3	2	3	2	2	2	1	2	2	2	3	2	2	2	1	2	2	2	3	2	2	2	1	2	2	3.9	3.9	3.9	118.87	1048	1048;211	3.28		9	28	15	5		0	10.309
F8VPV0;P48725	F8VPV0;P48725	4;4	4;4	4;4	Pericentrin	Pcnt	2	4	4	4	3	2	1	0	1	2	2	2	3	2	1	0	1	2	2	2	3	2	1	0	1	2	2	2	1.6	1.6	1.6	331.33	2916	2916;2898	3.93			7	3	2	2	0	6.842
F8VPZ3	F8VPZ3	1	1	1	Ubiquitin carboxyl-terminal hydrolase	Usp32	1	1	1	1	0	0	0	0	1	0	0	0	0	0	0	0	1	0	0	0	0	0	0	0	1	0	0	0	0.7	0.7	0.7	181.73	1604	1604	4				1			0.0019608	1.4563
F8VPZ9	F8VPZ9	1	1	1		Gltscr1	1	1	1	1	0	0	1	1	1	1	1	1	0	0	1	1	1	1	1	1	0	0	1	1	1	1	1	1	0.8	0.8	0.8	161.35	1578	1578	3.43			4	3			0.0012386	1.6684
F8VQ06;Q61810	F8VQ06;Q61810	1;1	1;1	1;1	Latent-transforming growth factor beta-binding protein 3	Ltbp3	2	1	1	1	1	0	0	1	0	0	1	1	1	0	0	1	0	0	1	1	1	0	0	1	0	0	1	1	1	1	1	134.36	1253	1253;1268	1	4						0.0084151	0.91504
F8VQ28;Q8VI36;A0A0J9YV30	F8VQ28;Q8VI36	4;4;1	4;4;1	4;4;1	Paxillin	Pxn	3	4	4	4	2	3	1	2	1	2	1	1	2	3	1	2	1	2	1	1	2	3	1	2	1	2	1	1	9.6	9.6	9.6	64.506	591	591;591;424	3.08		4	18	3		1	0	206.94
F8VQ52;Q01341	F8VQ52;Q01341	1;1	1;1	1;1	Adenylate cyclase type 6	Adcy6	2	1	1	1	1	1	1	0	1	1	0	0	1	1	1	0	1	1	0	0	1	1	1	0	1	1	0	0	1.5	1.5	1.5	130.64	1168	1168;1165	3			5				0	5.3144
F8VQ54;Q8R418	F8VQ54;Q8R418	2;1	2;1	2;1	Endoribonuclease Dicer	Dicer1	2	2	2	2	1	1	1	1	2	0	0	1	1	1	1	1	2	0	0	1	1	1	1	1	2	0	0	1	1.4	1.4	1.4	215.77	1906	1906;1916	4.29		1		2	4		0	3.6264
F8VQ75;Q9EQW7	F8VQ75;Q9EQW7	2;2	1;1	1;1	Kinesin-like protein;Kinesin-like protein KIF13A	Kif13a	2	2	1	1	1	2	2	0	2	2	2	2	1	1	1	0	1	1	1	1	1	1	1	0	1	1	1	1	1.4	0.6	0.6	195.7	1749	1749;1749	2.75		2	6				0.0008707	1.8773
F8VQ93;Q8VDD9	F8VQ93;Q8VDD9	4;4	4;4	4;4	PH-interacting protein	Phip	2	4	4	4	3	3	3	0	3	3	2	3	3	3	3	0	3	3	2	3	3	3	3	0	3	3	2	3	2.9	2.9	2.9	206.72	1821	1821;1821	3		4	13	4			0	9.3699
F8VQ95;Q6Y685	F8VQ95;Q6Y685	4;4	4;4	4;4	Transforming acidic coiled-coil-containing protein 1	Tacc1	2	4	4	4	1	3	4	1	1	2	4	3	1	3	4	1	1	2	4	3	1	3	4	1	1	2	4	3	5.5	5.5	5.5	84.253	776	776;774	3.1			18	2			0	4.392
F8VQF3;Q9Z0T6	F8VQF3;Q9Z0T6	1;1	1;1	1;1	Polycystic kidney disease and receptor for egg jelly-related protein	Pkdrej	2	1	1	1	0	1	0	1	0	1	0	0	0	1	0	1	0	1	0	0	0	1	0	1	0	1	0	0	0.6	0.6	0.6	241.34	2126	2126;2126	4.67				1	2		0.0029597	1.1598
F8VQJ3;P02468	F8VQJ3;P02468	7;6	7;6	7;6	Laminin subunit gamma-1	Lamc1	2	7	7	7	3	3	1	1	3	3	1	4	3	3	1	1	3	3	1	4	3	3	1	1	3	3	1	4	6	6	6	177.19	1607	1607;1607	4.09		2	7	11	10	2	0	21.635
F8WGD4;Q9R0A5	F8WGD4;Q9R0A5	1;1	1;1	1;1	Serine/threonine-protein kinase Nek3	Nek3	2	1	1	1	0	0	0	0	0	1	0	0	0	0	0	0	0	1	0	0	0	0	0	0	0	1	0	0	2.9	2.9	2.9	57.247	509	509;511	3			1				0.0040073	1.0815
F8WGQ1;Q9Z248	F8WGQ1;Q9Z248	1;1	1;1	1;1	Zinc finger protein AEBP2	Aebp2	2	1	1	1	0	0	1	1	0	0	0	0	0	0	1	1	0	0	0	0	0	0	1	1	0	0	0	0	3	3	3	52.962	504	504;504	3.5			1	1			0	3.2733
F8WHL1;Q5IRJ6	F8WHL1;Q5IRJ6	2;2	2;2	2;2	Zinc transporter 9	Slc30a9	2	2	2	2	1	0	0	0	0	1	0	1	1	0	0	0	0	1	0	1	1	0	0	0	0	1	0	1	3.8	3.8	3.8	60.674	547	547;567	3.67			1	2			0.0012351	1.6592
F8WHL2;Q8CIE6;D6RH55	F8WHL2;Q8CIE6	7;7;1	7;7;1	7;7;1	Coatomer subunit alpha;Coatomer subunit alpha;Xenin;Proxenin	Copa	3	7	7	7	2	2	2	3	4	3	4	3	2	2	2	3	4	3	4	3	2	2	2	3	4	3	4	3	4.1	4.1	4.1	139.41	1233	1233;1224;78	3.15	5	4	9	14	1	1	0	24.945
F8WHQ0;Q8K199	F8WHQ0;Q8K199	1;1	1;1	1;1	COX assembly mitochondrial protein 2 homolog	Cmc2	2	1	1	1	1	1	1	0	1	1	1	1	1	1	1	0	1	1	1	1	1	1	1	0	1	1	1	1	18.2	18.2	18.2	6.4752	55	55;79	3.09		1	8	2			0	2.4325
F8WHT3;F7AYW2;Q7TPM1;F6V431;F6Q3E1	F8WHT3;F7AYW2;Q7TPM1	5;4;4;2;1	5;4;4;2;1	5;4;4;2;1	Protein PRRC2B	Prrc2b	5	5	5	5	3	3	2	2	3	4	3	4	3	3	2	2	3	4	3	4	3	3	2	2	3	4	3	4	3	3	3	243.12	2230	2230;1472;1486;250;232	3.16		3	27	7	1		0	22.414
F8WHU5;Q4VA53	F8WHU5;Q4VA53	3;3	3;3	3;3	Sister chromatid cohesion protein PDS5 homolog B	Pds5b	2	3	3	3	1	2	0	0	2	1	0	1	1	2	0	0	2	1	0	1	1	2	0	0	2	1	0	1	2.8	2.8	2.8	164.76	1449	1449;1446	3.14			6	1			0	5.0364
F8WHU8;Q9D8T7	F8WHU8;Q9D8T7	1;1	1;1	1;1	SRA stem-loop-interacting RNA-binding protein, mitochondrial	Slirp	2	1	1	1	1	0	0	0	1	0	0	0	1	0	0	0	1	0	0	0	1	0	0	0	1	0	0	0	11.8	11.8	11.8	11.444	102	102;112	5.5					1	1	0	2.7374
F8WHU9;F8WIG4;Q62384	F8WHU9;F8WIG4;Q62384	1;1;1	1;1;1	1;1;1	Zinc finger protein ZPR1	Zpr1	3	1	1	1	0	0	0	0	0	0	0	1	0	0	0	0	0	0	0	1	0	0	0	0	0	0	0	1	6.7	6.7	6.7	42.327	386	386;430;459	6						1	0	2.8398
F8WHV1;Q9D187	F8WHV1;Q9D187	1;1	1;1	1;1	Mitotic spindle-associated MMXD complex subunit MIP18	Fam96b	2	1	1	1	1	0	0	0	0	0	0	1	1	0	0	0	0	0	0	1	1	0	0	0	0	0	0	1	15.4	15.4	15.4	15.003	136	136;163	6						2	0	10.223
F8WI14;Q61508;D3Z0U9;D3Z038;D3YV64	F8WI14;Q61508;D3Z0U9;D3Z038;D3YV64	2;2;1;1;1	2;2;1;1;1	2;2;1;1;1	Extracellular matrix protein 1	Ecm1	5	2	2	2	2	1	1	2	0	1	1	1	2	1	1	2	0	1	1	1	2	1	1	2	0	1	1	1	4.8	4.8	4.8	62.717	558	558;559;251;266;295	2.29	2	8	2	2			0	7.6464
F8WI30	F8WI30	1	1	1		Snx7	1	1	1	1	1	1	0	0	0	1	1	1	1	1	0	0	0	1	1	1	1	1	0	0	0	1	1	1	3.4	3.4	3.4	50.878	445	445	3.8			1	4			0	3.0208
F8WI95;Q9CQT1	F8WI95;Q9CQT1	1;1	1;1	1;1	Methylthioribose-1-phosphate isomerase	Mri1	2	1	1	1	0	1	0	0	1	0	0	0	0	1	0	0	1	0	0	0	0	1	0	0	1	0	0	0	7.6	7.6	7.6	16.888	158	158;369	3			2				0.007468	0.97456
F8WID5;G5E8R1;B7ZNL3;G5E8R0;E9Q455	F8WID5;G5E8R1;B7ZNL3;G5E8R0;E9Q455	10;9;9;8;8	1;1;1;1;1	0;0;0;0;0		Tpm1	5	10	1	0	7	3	1	1	4	2	1	4	0	0	0	0	1	0	0	0	0	0	0	0	0	0	0	0	27	3.4	0	37.412	326	326;248;284;245;251	4				1			0.0019873	1.517
F8WIE5;Q69ZR2	F8WIE5;Q69ZR2	2;2	2;2	2;2	E3 ubiquitin-protein ligase HECTD1	Hectd1	2	2	2	2	1	1	0	2	1	2	0	0	1	1	0	2	1	2	0	0	1	1	0	2	1	2	0	0	1	1	1	289.23	2610	2610;2618	2.71		2	5				0	2.5464
F8WIK0;Q8WTY4	F8WIK0;Q8WTY4	1;1	1;1	1;1	Anamorsin	Ciapin1	2	1	1	1	1	1	0	1	0	1	0	1	1	1	0	1	0	1	0	1	1	1	0	1	0	1	0	1	12.7	12.7	12.7	13.435	126	126;309	5					6		0	4.3513
Q547B5;F8WIP8;P10923	Q547B5;F8WIP8;P10923	1;1;1	1;1;1	1;1;1	Osteopontin	Spp1	3	1	1	1	0	0	0	0	0	0	0	1	0	0	0	0	0	0	0	1	0	0	0	0	0	0	0	1	4.4	4.4	4.4	32.459	294	294;295;294	4				1			0.0032991	1.1205
F8WIT2;P14824	F8WIT2;P14824	1;1	1;1	1;1	Annexin;Annexin A6	Anxa6	2	1	1	1	0	0	0	0	0	1	0	0	0	0	0	0	0	1	0	0	0	0	0	0	0	1	0	0	2.4	2.4	2.4	75.288	667	667;673	3			1				0	3.1824
F8WJ31;Q5RJ54	F8WJ31;Q5RJ54	2;2	2;2	2;2	Zinc finger and SCAN domain-containing protein 26	Zscan26	2	2	2	2	1	1	1	0	1	1	1	1	1	1	1	0	1	1	1	1	1	1	1	0	1	1	1	1	7.6	7.6	7.6	38.814	340	340;466	3.25			10	1	1		0	7.3916
F8WJ40;O08550	F8WJ40;O08550	1;1	1;1	1;1	Histone-lysine N-methyltransferase;Histone-lysine N-methyltransferase 2B	Kmt2b	2	1	1	1	0	0	0	0	0	0	0	1	0	0	0	0	0	0	0	1	0	0	0	0	0	0	0	1	0.6	0.6	0.6	295.76	2721	2721;2713	2		1					0	3.2883
F8WJA0;Q9ESV0	F8WJA0;Q9ESV0	11;11	11;11	11;11	ATP-dependent RNA helicase DDX24	Ddx24	2	11	11	11	8	6	3	5	5	6	5	6	8	6	3	5	5	6	5	6	8	6	3	5	5	6	5	6	10.4	10.4	10.4	101.37	903	903;857	3.35		22	44	16	8	8	0	64.936
F8WJD4;Q80X82;S4R2Q3;D3Z2M2	F8WJD4;Q80X82	5;5;2;1	5;5;2;1	5;5;2;1	Symplekin	Sympk	4	5	5	5	1	2	2	4	4	1	3	3	1	2	2	4	4	1	3	3	1	2	2	4	4	1	3	3	5.2	5.2	5.2	142.62	1288	1288;1284;234;198	3.39			17	11			0	8.8194
G3UVV4;P17710	G3UVV4;P17710	2;2	2;2	2;2	Hexokinase;Hexokinase-1	Hk1	2	2	2	2	2	1	1	1	1	0	1	1	2	1	1	1	1	0	1	1	2	1	1	1	1	0	1	1	2.4	2.4	2.4	101.87	917	917;974	3.21			13			1	0	2.1473
G3UVV7;Q66JY4;Q9Z0H0	G3UVV7;Q66JY4;Q9Z0H0	1;1;1	1;1;1	1;1;1	Cell division cycle 7-related protein kinase	Cdc7	3	1	1	1	0	1	1	0	1	1	1	1	0	1	1	0	1	1	1	1	0	1	1	0	1	1	1	1	2.9	2.9	2.9	35.261	309	309;525;564	2.71		2	5				0.0032967	1.1168
G3UW79;Q924M1;Q4KL39;Q9D0T2	G3UW79;Q924M1;Q4KL39;Q9D0T2	1;1;1;1	1;1;1;1	1;1;1;1	Dual specificity protein phosphatase 12	Dusp12	4	1	1	1	1	1	0	1	1	1	1	1	1	1	0	1	1	1	1	1	1	1	0	1	1	1	1	1	9.2	9.2	9.2	14.858	141	141;163;339;339	3.8			3	12			0	2.7669
G3UW81	G3UW81	1	1	1		Cyp4f40	1	1	1	1	1	0	0	0	0	1	0	0	1	0	0	0	0	1	0	0	1	0	0	0	0	1	0	0	2.5	2.5	2.5	60.209	524	524	5					2		0.0023006	1.3608
G3UW83;Q6NZL6	G3UW83;Q6NZL6	1;1	1;1	1;1	Tonsoku-like protein	Tonsl	2	1	1	1	0	1	0	0	0	1	0	1	0	1	0	0	0	1	0	1	0	1	0	0	0	1	0	1	1.5	1.5	1.5	151.11	1363	1363;1363	2.75		1	3				0	8.7026
G3XA79;G3UY19;G3UW86;G3UWQ7;Q99K43;G3UXB1;G3UYX6	G3XA79;G3UY19;G3UW86;G3UWQ7;Q99K43;G3UXB1;G3UYX6	2;2;2;2;2;1;1	2;2;2;2;2;1;1	2;2;2;2;2;1;1	Protein regulator of cytokinesis 1	Prc1	7	2	2	2	1	0	0	0	0	0	0	2	1	0	0	0	0	0	0	2	1	0	0	0	0	0	0	2	4.4	4.4	4.4	61.73	525	525;566;606;620;603;151;249	4				4			0	2.203
Q80V18;V9GXE9;G3UW90;V9GX74;Q925H1;V9GXA5;Q8BZ62;V9GX39	Q80V18;V9GXE9;G3UW90;V9GX74;Q925H1;V9GXA5	4;4;4;4;4;3;1;1	4;4;4;4;4;3;1;1	4;4;4;4;4;3;1;1	Zinc finger transcription factor Trps1	Trps1	8	4	4	4	2	4	3	3	2	2	3	4	2	4	3	3	2	2	3	4	2	4	3	3	2	2	3	4	5.5	5.5	5.5	113.99	1035	1035;1096;1281;1285;1281;994;229;255	2.8		13	24	2		1	0	23.755
G3UWD4;Q3UBL8;G3X959;Q8K2H1	G3UWD4;Q3UBL8;G3X959;Q8K2H1	1;1;1;1	1;1;1;1	1;1;1;1	Periphilin-1	Pphln1	4	1	1	1	1	1	0	1	1	1	0	1	1	1	0	1	1	1	0	1	1	1	0	1	1	1	0	1	4.8	4.8	4.8	33.841	293	293;312;381;381	2.14		6	1				0	2.1814
G3UWD8;Q9CR50	G3UWD8;Q9CR50	1;1	1;1	1;1	RING finger and CHY zinc finger domain-containing protein 1	Rchy1	2	1	1	1	1	0	1	1	0	1	0	1	1	0	1	1	0	1	0	1	1	0	1	1	0	1	0	1	4.5	4.5	4.5	25.254	221	221;261	4				5			0.0023041	1.3696
G3UWE3;Q8C5D8	G3UWE3;Q8C5D8	1;1	1;1	1;1	E3 SUMO-protein ligase PIAS2	Pias2	2	1	1	1	0	1	1	0	1	1	1	1	0	1	1	0	1	1	1	1	0	1	1	0	1	1	1	1	1.8	1.8	1.8	67.564	614	614;621	3.14			6	1			0	2.6288
G3UZ60;G3UWI9;G3UWX9;Q9Z172	G3UZ60;G3UWI9;G3UWX9;Q9Z172	2;2;2;2	1;1;1;1	1;1;1;1	Small ubiquitin-related modifier 3	Sumo3	4	2	1	1	2	1	0	2	0	1	0	2	1	0	0	1	0	0	0	1	1	0	0	1	0	0	0	1	29.3	13.3	13.3	8.6017	75	75;82;96;110	4				3			0.0019976	1.5348
G3UWJ8;G3UXT6;G3UZK5;Q60960	G3UWJ8;G3UXT6;G3UZK5;Q60960	1;1;1;1	1;1;1;1	1;1;1;1	Importin subunit alpha-5;Importin subunit alpha-5, N-terminally processed	Kpna1	4	1	1	1	1	0	0	0	1	1	0	1	1	0	0	0	1	1	0	1	1	0	0	0	1	1	0	1	7.6	7.6	7.6	13.819	119	119;145;182;538	4.2				4	1		0	2.34
G3UWR2;G3UYG6;Q6Y7W8;G3UYR9;G3UZX7;REV__E9Q340;REV__E9Q307;REV__E9PWW4;E9Q2M5;REV__F6RYD0;REV__F6RUK9;REV__E9PWB1;REV__Q6PDH0;REV__D3Z4N0;REV__D3Z0X5;Q9CQ26	G3UWR2;G3UYG6;Q6Y7W8;G3UYR9	5;5;5;3;2;1;1;1;1;1;1;1;1;1;1;1	5;5;5;3;2;1;1;1;1;1;1;1;1;1;1;1	5;5;5;3;2;1;1;1;1;1;1;1;1;1;1;1	PERQ amino acid-rich with GYF domain-containing protein 2	Gigyf2	16	5	5	5	3	3	2	2	3	2	3	4	3	3	2	2	3	2	3	4	3	3	2	2	3	2	3	4	5.2	5.2	5.2	129.64	1122	1122;1285;1291;877;787;495;641;684;721;832;1131;1324;1371;1382;1449;424	4.18			11	16	15	2	0	20.444
G3UYZ7;G3UYC7;G3UWV0;Q8R3J4	G3UYZ7;G3UYC7;G3UWV0;Q8R3J4	1;1;1;1	1;1;1;1	1;1;1;1	Transcription termination factor 3, mitochondrial	Mterf3	4	1	1	1	1	1	0	1	0	1	1	1	1	1	0	1	0	1	1	1	1	1	0	1	0	1	1	1	15.4	15.4	15.4	13.731	123	123;150;204;412	5					9		0	7.1739
G3UWZ0;O88379	G3UWZ0;O88379	3;3	3;3	3;3	Bromodomain adjacent to zinc finger domain protein 1A	Baz1a	2	3	3	3	1	2	1	0	0	2	0	1	1	2	1	0	0	2	0	1	1	2	1	0	0	2	0	1	1.7	1.7	1.7	178.17	1552	1552;1555	3.22			8		1		0	4.3617
G3UY43;G3UX07;G3UXY2;O88508;G3UZU0;G3UX63	G3UY43;G3UX07;G3UXY2;O88508	3;3;3;3;1;1	3;3;3;3;1;1	3;3;3;3;1;1	DNA (cytosine-5)-methyltransferase 3A	Dnmt3a	6	3	3	3	1	2	1	2	3	2	0	2	1	2	1	2	3	2	0	2	1	2	1	2	3	2	0	2	59.7	59.7	59.7	7.1085	72	72;193;332;908;41;94	2.17		15	3				0	7.9284
G3UX44;P50171	G3UX44;P50171	1;1	1;1	1;1	Estradiol 17-beta-dehydrogenase 8	H2-Ke6;Hsd17b8	2	1	1	1	1	1	0	0	1	0	0	1	1	1	0	0	1	0	0	1	1	1	0	0	1	0	0	1	5.6	5.6	5.6	23.985	234	234;259	4				5			0.00045045	2.0328
G3UX57;Q3UKW2;P62204	G3UX57;Q3UKW2;P62204	1;1;1	1;1;1	1;1;1	Calmodulin	Calm3;Calm1	3	1	1	1	0	0	0	0	0	1	0	0	0	0	0	0	0	1	0	0	0	0	0	0	0	1	0	0	56.4	56.4	56.4	4.4648	39	39;197;149	3			1				0	10.883
G3UXD3;Q791N7	G3UXD3;Q791N7	1;1	1;1	1;1	DNA-directed RNA polymerase I subunit RPA12	Znrd1	2	1	1	1	1	0	0	0	0	0	0	0	1	0	0	0	0	0	0	0	1	0	0	0	0	0	0	0	7	7	7	11.287	100	100;123	5.33					2	1	0.0040175	1.092
G3UXG7;G3UXU2;G3UZJ5;P67871	G3UXG7;G3UXU2;G3UZJ5;P67871	1;1;1;1	1;1;1;1	1;1;1;1	Casein kinase II subunit beta	Csnk2b	4	1	1	1	1	1	1	1	1	1	1	1	1	1	1	1	1	1	1	1	1	1	1	1	1	1	1	1	4.9	4.9	4.9	18.926	164	164;180;206;215	3.38		1	8	7			0.0023328	1.423
G3UXH4;G3UZM9;Q8BWW9	G3UXH4;G3UZM9;Q8BWW9	4;4;4	4;4;4	4;4;4	Serine/threonine-protein kinase N2	Pkn2	3	4	4	4	1	1	1	2	1	2	1	2	1	1	1	2	1	2	1	2	1	1	1	2	1	2	1	2	7.8	7.8	7.8	105.79	935	935;967;983	3.23		2	9		1	1	0	40.409
G3UXK7;P53702	G3UXK7;P53702	3;3	3;3	3;3	Cytochrome c-type heme lyase	Hccs	2	3	3	3	3	1	1	1	1	1	1	1	3	1	1	1	1	1	1	1	3	1	1	1	1	1	1	1	43	43	43	9.5524	93	93;272	3.88			10	29	1	2	0	9.3609
G3UXW9;Q3MIA8;Q99LD4;B1ATU4	G3UXW9;Q3MIA8;Q99LD4	3;2;2;1	3;2;2;1	3;2;2;1	COP9 signalosome complex subunit 1	Gps1	4	3	3	3	1	1	1	2	1	2	2	2	1	1	1	2	1	2	2	2	1	1	1	2	1	2	2	2	8.2	8.2	8.2	58.86	526	526;487;471;490	2.45	2	9	10	1			0	6.6571
G3UY42;Q8CCS6;G3UX74	G3UY42;Q8CCS6;G3UX74	2;2;1	2;2;1	2;2;1	Polyadenylate-binding protein 2	Pabpn1	3	2	2	2	0	1	0	1	0	1	0	1	0	1	0	1	0	1	0	1	0	1	0	1	0	1	0	1	19.7	19.7	19.7	34.003	319	319;302;73	3.2		2	2			1	0	10.201
G3UYA6;G3UY62;G3UYV4;P46938	G3UYA6;G3UY62;G3UYV4;P46938	1;1;1;1	1;1;1;1	1;1;1;1	Transcriptional coactivator YAP1	Yap1	4	1	1	1	1	0	0	0	0	0	0	1	1	0	0	0	0	0	0	1	1	0	0	0	0	0	0	1	5.1	5.1	5.1	37.806	353	353;357;369;488	5.67					1	2	0	6.1793
Q790I0;G3UY93;Q9Z1Q9;G3UZ22;G3UYW2	Q790I0;G3UY93;Q9Z1Q9	7;7;7;3;2	7;7;7;3;2	7;7;7;3;2	Valine--tRNA ligase	Vars	5	7	7	7	4	3	2	3	2	3	2	5	4	3	2	3	2	3	2	5	4	3	2	3	2	3	2	5	7.2	7.2	7.2	140.21	1263	1263;1278;1263;230;125	3.52			23	6	1	3	0	15.263
G3UYB1;G3UYC5;O35280	G3UYB1;G3UYC5;O35280	1;1;1	1;1;1	1;1;1	Serine/threonine-protein kinase Chk1	Chek1	3	1	1	1	0	0	0	1	0	0	0	0	0	0	0	1	0	0	0	0	0	0	0	1	0	0	0	0	2.1	2.1	2.1	48.922	432	432;442;476	4				1			0.001992	1.524
G3UYD0;Q3UHU8;Q9ESZ8	G3UYD0;Q3UHU8;Q9ESZ8	1;1;1	1;1;1	1;1;1	General transcription factor II-I	Gtf2i	3	1	1	1	0	0	0	1	0	1	1	0	0	0	0	1	0	1	1	0	0	0	0	1	0	1	1	0	2.4	2.4	2.4	103.08	913	913;962;998	3.71			2	5			0	29.323
G3UYV7;Q059I1;P62858;J3QNN8	G3UYV7;Q059I1;P62858;J3QNN8	3;3;3;2	3;3;3;2	3;3;3;2	40S ribosomal protein S28	Rps28;Gm10263	4	3	3	3	3	2	2	1	2	2	2	2	3	2	2	1	2	2	2	2	3	2	2	1	2	2	2	2	62.5	62.5	62.5	6.3442	56	56;69;69;69	3.38			17	6		1	0	5.6445
G3UZG5;G3UZ63;G3X961;Q921I2	G3UZG5;G3UZ63;G3X961;Q921I2	1;1;1;1	1;1;1;1	1;1;1;1	Kelch domain-containing protein 4	Klhdc4	4	1	1	1	1	1	0	1	1	0	0	1	1	1	0	1	1	0	0	1	1	1	0	1	1	0	0	1	3.4	3.4	3.4	58.569	527	527;553;584;584	2		8					0	5.4691
G3UZA0;Q8BGA5	G3UZA0;Q8BGA5	2;2	2;2	2;2	KRR1 small subunit processome component homolog	Krr1	2	2	2	2	2	2	2	2	1	2	2	2	2	2	2	2	1	2	2	2	2	2	2	2	1	2	2	2	4.3	4.3	4.3	36.66	323	323;380	3.64		7	3	18	5		0	15.422
G3UZD6;Q9ES00;G3UZM6	G3UZD6;Q9ES00;G3UZM6	2;2;1	2;2;1	2;2;1	Ubiquitin conjugation factor E4 B	Ube4b	3	2	2	2	1	2	1	0	2	2	1	1	1	2	1	0	2	2	1	1	1	2	1	0	2	2	1	1	2.2	2.2	2.2	113	998	998;1173;409	2.92		2	9	1			0	3.6746
G3UZK4;Q58EW0;P35980;G3UYV6;G3UX28;G3UZJ6	G3UZK4;Q58EW0;P35980;G3UYV6;G3UX28;G3UZJ6	2;2;2;1;1;1	2;2;2;1;1;1	2;2;2;1;1;1	60S ribosomal protein L18	Rpl18	6	2	2	2	2	1	1	1	1	1	1	2	2	1	1	1	1	1	1	2	2	1	1	1	1	1	1	2	16.2	16.2	16.2	15.245	136	136;188;188;57;80;126	3.9			13	21	1	4	0	36.543
G3UZS3;Q4FE56;P70398	G3UZS3;Q4FE56;P70398	2;2;1	2;2;1	2;2;1	Ubiquitin carboxyl-terminal hydrolase;Probable ubiquitin carboxyl-terminal hydrolase FAF-X	Usp9x	3	2	2	2	0	2	1	2	1	1	0	1	0	2	1	2	1	1	0	1	0	2	1	2	1	1	0	1	5.5	5.5	5.5	39.513	345	345;2554;2559	2		9					0	9.0524
G3X8Q0;O89090;E9Q113;E9Q0S7;E9Q2V3	G3X8Q0;O89090;E9Q113	4;3;2;1;1	4;3;2;1;1	4;3;2;1;1	Transcription factor Sp1	Sp1	5	4	4	4	2	2	0	0	3	2	1	2	2	2	0	0	3	2	1	2	2	2	0	0	3	2	1	2	6.5	6.5	6.5	80.443	781	781;784;183;55;105	3.4		1	7	7			0	14.403
G3X8Q1	G3X8Q1	2	2	2		Cabin1	1	2	2	2	1	1	1	1	1	1	1	1	1	1	1	1	1	1	1	1	1	1	1	1	1	1	1	1	1.1	1.1	1.1	243.17	2187	2187	3.12			7	1			0.000883	1.9485
G3X8R2;Q80VJ2	G3X8R2;Q80VJ2	2;2	2;2	2;2	Steroid receptor RNA activator 1	Sra1	2	2	2	2	2	2	1	1	2	1	1	2	2	2	1	1	2	1	1	2	2	2	1	1	2	1	1	2	12.6	12.6	12.6	24.496	223	223;232	3.14			18	3			0	7.6213
H3BIW0;G3X8T2;Q0P678;H3BJJ9	H3BIW0;G3X8T2;Q0P678;H3BJJ9	2;2;2;1	2;2;2;1	2;2;2;1	Zinc finger CCCH domain-containing protein 18	Zc3h18	4	2	2	2	1	2	1	2	1	1	1	2	1	2	1	2	1	1	1	2	1	2	1	2	1	1	1	2	1.9	1.9	1.9	106.14	950	950;972;948;241	2.91		6	2	1	2		0	2.5909
G3X8X0	G3X8X0	4	4	1		Dhx16	1	4	4	1	0	0	1	0	0	2	1	2	0	0	1	0	0	2	1	2	0	0	0	0	0	1	0	0	6.4	6.4	1.2	119.07	1044	1044	4.33		1	2			3	0	8.0263
G3X8Y7;O88561	G3X8Y7;O88561	1;1	1;1	1;1	Long-chain fatty acid transport protein 3	Slc27a3	2	1	1	1	1	1	1	1	1	1	1	1	1	1	1	1	1	1	1	1	1	1	1	1	1	1	1	1	1.6	1.6	1.6	72.998	667	667;667	3		2	8	2			0.0016071	1.5602
S4R1Y5;G3X926;Q9JJ80	S4R1Y5;G3X926;Q9JJ80	1;1;1	1;1;1	1;1;1	Ribosome production factor 2 homolog	Rpf2	3	1	1	1	1	0	0	0	0	0	0	0	1	0	0	0	0	0	0	0	1	0	0	0	0	0	0	0	5.1	5.1	5.1	29.66	257	257;273;306	6						1	0	2.8794
G3X928;Q6NZC7	G3X928;Q6NZC7	3;3	3;3	3;3	SEC23-interacting protein	Sec23ip	2	3	3	3	2	1	0	1	0	1	0	1	2	1	0	1	0	1	0	1	2	1	0	1	0	1	0	1	1.4	1.4	1.4	110.76	998	998;998	4.6				6	2	2	0	6.5834
G3X934;Q3TWF6	G3X934;Q3TWF6	2;2	2;2	2;2	WD repeat-containing protein 70	Wdr70	2	2	2	2	1	0	0	0	1	1	0	0	1	0	0	0	1	1	0	0	1	0	0	0	1	1	0	0	2.6	2.6	2.6	73.06	657	657;657	3.67			1	2			0	18.238
G3X956;Q920B9	G3X956;Q920B9	2;2	2;2	2;2	FACT complex subunit SPT16	Supt16;Supt16h	2	2	2	2	2	1	1	0	2	1	1	1	2	1	1	0	2	1	1	1	2	1	1	0	2	1	1	1	1.1	1.1	1.1	119.84	1047	1047;1047	3.5		1	7	2	1	1	0	6.6259
G3X963;Q8CDM1	G3X963	5;2	5;2	5;2		Atad2	2	5	5	5	3	0	0	2	2	1	2	3	3	0	0	2	2	1	2	3	3	0	0	2	2	1	2	3	4.5	4.5	4.5	155.28	1364	1364;1040	4.44			2	9	1	4	0	18.492
G3X972	G3X972	1	1	1		Sec24c	1	1	1	1	0	0	0	0	0	1	0	1	0	0	0	0	0	1	0	1	0	0	0	0	0	1	0	1	1.2	1.2	1.2	118.58	1096	1096	3			2				0.0019531	1.4377
G3X9H5;P42859	G3X9H5;P42859	1;1	1;1	1;1	Huntingtin	Htt	2	1	1	1	0	1	0	1	1	1	1	1	0	1	0	1	1	1	1	1	0	1	0	1	1	1	1	1	0.4	0.4	0.4	344.78	3120	3120;3119	2		6					0.004019	1.0933
G3X9N4;Q9DAI4	G3X9N4;Q9DAI4	1;1	1;1	1;1	Zinc finger and BTB domain-containing protein 43	Zbtb43	2	1	1	1	0	1	0	0	1	1	1	1	0	1	0	0	1	1	1	1	0	1	0	0	1	1	1	1	3	3	3	56.903	504	504;467	3.38			5	3			0	2.2647
G3X9Q1;Q61738	G3X9Q1;Q61738	2;2	2;2	2;2	Integrin alpha-7;Integrin alpha-7 heavy chain;Integrin alpha-7 light chain	Itga7	2	2	2	2	0	2	0	0	2	1	1	2	0	2	0	0	2	1	1	2	0	2	0	0	2	1	1	2	1.8	1.8	1.8	124.61	1136	1136;1179	3			8				0	2.3699
G3XA10;Q8VEK3	G3XA10;Q8VEK3	12;12	12;12	12;12	Heterogeneous nuclear ribonucleoprotein U	Gm28062;Hnrnpu	2	12	12	12	8	3	4	4	3	5	2	9	8	3	4	4	3	5	2	9	8	3	4	4	3	5	2	9	19.4	19.4	19.4	86.805	793	793;800	4.54		9	10	13	19	25	0	92.724
G3XA22;Q9CX11	G3XA22;Q9CX11	1;1	1;1	1;1	rRNA-processing protein UTP23 homolog	Utp23	2	1	1	1	1	1	0	0	1	1	1	1	1	1	0	0	1	1	1	1	1	1	0	0	1	1	1	1	9.8	9.8	9.8	16.229	143	143;249	3.11		1	6	2			0	5.6907
G5E829;Q8C048;S4R1C4;A2ALL9;Q3UHH0;Q3UHJ3;Q0VF55;F8WHB1;Q9R0K7;F7AAP4;E9Q828;Q6Q477	G5E829	7;2;2;2;2;2;2;2;2;1;1;1	7;2;2;2;2;2;2;2;2;1;1;1	7;2;2;2;2;2;2;2;2;1;1;1	Plasma membrane calcium-transporting ATPase 1	Atp2b1	12	7	7	7	6	3	2	1	3	3	2	2	6	3	2	1	3	3	2	2	6	3	2	1	3	3	2	2	8.9	8.9	8.9	134.75	1220	1220;1144;1154;1173;1194;1198;1220;1243;1198;1166;1172;1205	3.77		1	15	11	7	1	0	25.65
G5E839;Q564F4;P80315;G3UXF3;G3UXG2;G3UYW5	G5E839;Q564F4;P80315;G3UXF3;G3UXG2;G3UYW5	4;4;4;2;2;2	4;4;4;2;2;2	4;4;4;2;2;2	T-complex protein 1 subunit delta	Cct4	6	4	4	4	4	2	2	3	3	2	2	4	4	2	2	3	3	2	2	4	4	2	2	3	3	2	2	4	6.7	6.7	6.7	54.861	509	509;539;539;47;59;120	3.81		2	27	38	12	2	0	26.583
G5E850;Q544Z9;P56395;E0CY88	G5E850;Q544Z9;P56395;E0CY88	5;5;5;4	5;5;5;4	5;5;5;4	Cytochrome b5	Cyb5a	4	5	5	5	5	1	0	1	2	1	0	3	5	1	0	1	2	1	0	3	5	1	0	1	2	1	0	3	49	49	49	11.142	98	98;134;134;110	4.22		4	7	1	2	9	0	22.384
G5E866;Q99NB9;A0A087WNS2	G5E866;Q99NB9	9;9;1	9;9;1	9;9;1	Splicing factor 3B subunit 1	Sf3b1	3	9	9	9	8	2	2	2	4	4	2	3	8	2	2	2	4	4	2	3	8	2	2	2	4	4	2	3	7.1	7.1	7.1	145.83	1304	1304;1304;144	3.15		24	21	12	5	4	0	30.522
G5E870;A0A0B4J1N9;A0A087WS65	G5E870;A0A0B4J1N9	12;6;2	1;1;0	1;1;0	E3 ubiquitin-protein ligase TRIP12	Trip12	3	12	1	1	9	6	5	5	7	7	6	8	0	0	0	0	0	0	0	1	0	0	0	0	0	0	0	1	8.5	1	1	224.13	2025	2025;982;65	6						1	1	-2
G5E884;O88643	G5E884;O88643	2;2	1;1	1;1	Non-specific serine/threonine protein kinase;Serine/threonine-protein kinase PAK 1	Pak1	2	2	1	1	2	0	0	1	0	0	0	2	1	0	0	1	0	0	0	1	1	0	0	1	0	0	0	1	5.3	2.2	2.2	60.607	544	544;545	4.25				3	1		0.00085397	1.7945
G5E896;Q3UJB9;D6RE33;A0A0R4J1Q0	G5E896;Q3UJB9;D6RE33;A0A0R4J1Q0	2;2;1;1	2;2;1;1	2;2;1;1	Enhancer of mRNA-decapping protein 4	Edc4	4	2	2	2	1	1	0	0	1	2	1	1	1	1	0	0	1	2	1	1	1	1	0	0	1	2	1	1	1.8	1.8	1.8	152.48	1406	1406;1406;1318;1390	3			7				0	5.7436
G5E8C3;Q8BHL4	G5E8C3;Q8BHL4	2;2	2;2	2;2	Retinoic acid-induced protein 3	Gprc5a	2	2	2	2	2	1	1	1	2	1	2	2	2	1	1	1	2	1	2	2	2	1	1	1	2	1	2	2	6.2	6.2	6.2	40.095	356	356;356	3.54			6	7			0	3.4043
G5E8C4;Q8BRH0;A0A0R4J173	G5E8C4;Q8BRH0;A0A0R4J173	2;2;1	2;2;1	2;2;1	Transmembrane and TPR repeat-containing protein 3	Tmtc3	3	2	2	2	0	1	1	0	2	2	1	2	0	1	1	0	2	2	1	2	0	1	1	0	2	2	1	2	2.5	2.5	2.5	104.21	920	920;920;658	3.06			17	1			0.0012356	1.6606
Q6PE70;G5E8F8;O70309	Q6PE70;G5E8F8;O70309	3;3;3	3;3;3	3;3;3	Integrin beta;Integrin beta-5	Itgb5	3	3	3	3	1	0	0	0	0	2	0	0	1	0	0	0	0	2	0	0	1	0	0	0	0	2	0	0	6.5	6.5	6.5	88.051	799	799;816;798	3.75			3			1	0	22.736
G5E8J4;Q62136	G5E8J4;Q62136	1;1	1;1	1;1	Protein-tyrosine-phosphatase;Tyrosine-protein phosphatase non-receptor type 21	Ptpn21	2	1	1	1	0	0	0	0	1	1	0	1	0	0	0	0	1	1	0	1	0	0	0	0	1	1	0	1	1	1	1	133.53	1176	1176;1176	3.33			2	1			0.0016045	1.5567
G5E8J9;Q8CFE4	G5E8J9;Q8CFE4	1;1	1;1	1;1	SCY1-like protein 2	Scyl2	2	1	1	1	0	0	0	0	0	1	0	0	0	0	0	0	0	1	0	0	0	0	0	0	0	1	0	0	1.6	1.6	1.6	103.19	929	929;930	3			1				0	2.9233
Q564E2;G5E8N5;P06151;D3YVR7;D3Z736;D3YZE4;D3YZQ9;Q548Z6;P00342;A0A0N4SVV8;D3Z7F0;P16125	Q564E2;G5E8N5;P06151	5;5;5;2;2;2;2;2;2;1;1;1	5;5;5;2;2;2;2;2;2;1;1;1	5;5;5;2;2;2;2;2;2;1;1;1	L-lactate dehydrogenase;L-lactate dehydrogenase A chain	Ldha	12	5	5	5	4	1	2	2	1	2	1	3	4	1	2	2	1	2	1	3	4	1	2	2	1	2	1	3	13.6	13.6	13.6	36.498	332	332;361;332;235;237;237;273;332;332;193;198;334	4.52			6	6	4	7	0	9.1394
G5E8R4;Q922D4	G5E8R4;Q922D4	1;1	1;1	1;1	Serine/threonine-protein phosphatase 6 regulatory subunit 3	Ppp6r3	2	1	1	1	0	1	1	1	0	1	0	1	0	1	1	1	0	1	0	1	0	1	1	1	0	1	0	1	1.6	1.6	1.6	97.862	873	873;844	2.86		1	6				0	2.5461
G5E8R8;Q6P5G6	G5E8R8;Q6P5G6	2;2	2;2	2;2	UBX domain-containing protein 7	Ubxn7	2	2	2	2	1	1	1	2	1	2	2	1	1	1	1	2	1	2	2	1	1	1	1	2	1	2	2	1	6.5	6.5	6.5	54.812	489	489;467	4.52			5	6	10	4	0	32.15
G5E8S0;Q9D4H9	G5E8S0;Q9D4H9	1;1	1;1	1;1	PHD finger protein 14	Phf14	2	1	1	1	1	1	1	0	1	1	1	1	1	1	1	0	1	1	1	1	1	1	1	0	1	1	1	1	1.1	1.1	1.1	99.09	881	881;881	3			7				0	3.0643
G5E8T2;O88196	G5E8T2;O88196	2;2	2;2	2;2	E3 ubiquitin-protein ligase TTC3	Ttc3	2	2	2	2	0	1	1	1	2	1	1	2	0	1	1	1	2	1	1	2	0	1	1	1	2	1	1	2	1.1	1.1	1.1	223.91	1979	1979;1979	3.58			5	7			0	2.9058
G5E8T3;Q9D104	G5E8T3;Q9D104	1;1	1;1	1;1		Srp19	2	1	1	1	1	1	1	1	1	1	0	1	1	1	1	1	1	1	0	1	1	1	1	1	1	1	0	1	12.5	12.5	12.5	13.621	120	120;144	2		7					0	8.4585
G5E8T6;Q9EQJ9	G5E8T6;Q9EQJ9	2;2	2;2	2;2	Membrane-associated guanylate kinase, WW and PDZ domain-containing protein 3	Magi3	2	2	2	2	1	2	1	0	2	0	0	1	1	2	1	0	2	0	0	1	1	2	1	0	2	0	0	1	1.5	1.5	1.5	161.62	1476	1476;1476	2.62		3	5				0.0057409	1.0299
G5E8Z3	G5E8Z3	2	2	2		2310050C09Rik	1	2	2	2	2	0	0	0	0	0	0	0	2	0	0	0	0	0	0	0	2	0	0	0	0	0	0	0	7.5	7.5	7.5	29.144	280	280	3.8			2	2	1		0	2.452
G5E902;Q8VEM8	G5E902;Q8VEM8	2;2	2;2	2;2	Phosphate carrier protein, mitochondrial	Slc25a3	2	2	2	2	2	0	0	0	0	0	0	0	2	0	0	0	0	0	0	0	2	0	0	0	0	0	0	0	6.1	6.1	6.1	39.736	358	358;357	4.8				2	2	1	0	3.4608
G5E924;G3UY38;Q8R081	G5E924;G3UY38;Q8R081	3;2;2	3;2;2	3;2;2	Heterogeneous nuclear ribonucleoprotein L	Hnrnpl	3	3	3	3	3	0	0	1	1	1	1	1	3	0	0	1	1	1	1	1	3	0	0	1	1	1	1	1	5.7	5.7	5.7	66.821	615	615;456;586	4.09			3	6		2	0	5.5591
H3BKA7;H3BIX4;Z4YLB7;P97300	H3BKA7;H3BIX4;Z4YLB7;P97300	1;1;1;1	1;1;1;1	1;1;1;1	Neuroplastin	Nptn	4	1	1	1	1	0	0	0	1	1	1	0	1	0	0	0	1	1	1	0	1	0	0	0	1	1	1	0	7.8	7.8	7.8	21.248	193	193;221;277;397	4				4			0.000456	2.1018
Q5SVG5;Q5SVG4;H3BIY9;Q9DBG3;O35643;H3BJ06;H3BKM0	Q5SVG5;Q5SVG4;H3BIY9;Q9DBG3;O35643;H3BJ06;H3BKM0	2;2;2;2;2;1;1	2;2;2;2;2;1;1	2;2;2;2;2;1;1	AP complex subunit beta;AP-2 complex subunit beta;AP-1 complex subunit beta-1	Ap1b1;Ap2b1	7	2	2	2	2	1	1	1	1	1	1	1	2	1	1	1	1	1	1	1	2	1	1	1	1	1	1	1	2	2	2	101.19	916	916;923;942;937;943;199;913	3.71		1	9	3	2	2	0	2.6471
Q3TB04;H3BIZ7;Q8BIE6	Q3TB04;H3BIZ7;Q8BIE6	1;1;1	1;1;1	1;1;1	FERM domain-containing protein 4A	Frmd4a	3	1	1	1	0	0	0	1	0	0	0	0	0	0	0	1	0	0	0	0	0	0	0	1	0	0	0	0	2.3	2.3	2.3	80.788	737	737;1035;1020	4				1			0	3.835
H3BJ21;Q9WV07	H3BJ21;Q9WV07	1;1	1;1	1;1	Hydroperoxide isomerase ALOXE3	Aloxe3	2	1	1	1	1	0	0	0	0	0	0	0	1	0	0	0	0	0	0	0	1	0	0	0	0	0	0	0	3.7	3.7	3.7	43.154	380	380;711	6						1	0.00084998	1.7798
H3BJ30;H3BJW3;Q6NVF9;H3BKW0	H3BJ30;H3BJW3;Q6NVF9	4;4;4;1	4;4;4;1	4;4;4;1	Cleavage and polyadenylation specificity factor subunit 6	Cpsf6	4	4	4	4	2	2	1	3	1	2	3	4	2	2	1	3	1	2	3	4	2	2	1	3	1	2	3	4	6.5	6.5	6.5	59.308	552	552;588;551;182	3.44		8	6	9	1	3	0	5.4861
H3BJU7;H3BJX8;H3BJ45;H3BJ40;H3BKH9;Q60875	H3BJU7;H3BJX8;H3BJ45;H3BJ40;H3BKH9;Q60875	6;6;6;6;6;6	6;6;6;6;6;6	6;6;6;6;6;6	Rho guanine nucleotide exchange factor 2	Arhgef2	6	6	6	6	5	4	2	1	4	2	2	2	5	4	2	1	4	2	2	2	5	4	2	1	4	2	2	2	6.1	6.1	6.1	108.59	956	956;968;968;970;983;985	3.02		12	23	2	4	1	0	10.952
H3BL99;H3BJC6;H3BJP2;H3BK43;H3BLJ9;H3BJL6;H3BKH6;Q9R0P3	H3BL99;H3BJC6;H3BJP2;H3BK43;H3BLJ9;H3BJL6;H3BKH6;Q9R0P3	1;1;1;1;1;1;1;1	1;1;1;1;1;1;1;1	1;1;1;1;1;1;1;1	S-formylglutathione hydrolase	Esd	8	1	1	1	1	0	1	1	0	1	0	1	1	0	1	1	0	1	0	1	1	0	1	1	0	1	0	1	21	21	21	11.769	105	105;135;247;249;259;265;295;282	5.73					4	11	0	11.463
H3BJI4;H3BJN8;Q9CPR1	H3BJI4;H3BJN8;Q9CPR1	1;1;1	1;1;1	1;1;1	RWD domain-containing protein 4	Rwdd4a;Rwdd4	3	1	1	1	0	1	1	1	0	1	0	1	0	1	1	1	0	1	0	1	0	1	1	1	0	1	0	1	31.8	31.8	31.8	5.0345	44	44;132;188	1.29	5	2					0	11.307
H3BKT0;H3BJN3;P70403;H3BLJ7;H3BJ26;H3BL09	H3BKT0;H3BJN3;P70403;H3BLJ7;H3BJ26	4;4;4;3;3;1	1;1;1;1;0;0	1;1;1;1;0;0	Protein CASP	Cux1	6	4	1	1	2	1	0	2	3	2	1	2	0	0	0	0	1	1	0	1	0	0	0	0	1	1	0	1	6.4	1.5	1.5	77.161	676	676;678;678;472;543;199	3			3				1	-2
H3BKF6;H3BK24;H3BJQ9;P53564;E9QKE9;H3BLS0;H3BJL7	H3BKF6;H3BK24;H3BJQ9;P53564;E9QKE9;H3BLS0	8;8;8;8;7;7;3	8;8;8;8;7;7;3	5;5;5;5;4;4;1	Homeobox protein cut-like;Homeobox protein cut-like 1	Cux1	7	8	8	5	4	2	1	4	4	4	3	3	4	2	1	4	4	4	3	3	2	1	1	2	2	3	2	2	8.1	8.1	5.7	150.94	1389	1389;1504;1517;1515;1426;1509;268	4.03			8	19	7	1	0	50.858
H3BKI6;H3BK90;Q925I1	H3BKI6;H3BK90;Q925I1	3;3;3	3;3;3	3;3;3	ATPase family AAA domain-containing protein 3	Atad3a;Atad3	3	3	3	3	3	1	0	1	0	1	1	1	3	1	0	1	0	1	1	1	3	1	0	1	0	1	1	1	14.2	14.2	14.2	23.837	211	211;218;591	4.33				7	1	1	0	6.8603
H3BKH4;Q3UEE2;Q541E2;P51855	H3BKH4;Q3UEE2;Q541E2;P51855	1;1;1;1	1;1;1;1	1;1;1;1	Glutathione synthetase	Gss	4	1	1	1	0	0	0	1	0	1	0	0	0	0	0	1	0	1	0	0	0	0	0	1	0	1	0	0	10.2	10.2	10.2	24.023	216	216;405;474;474	3		1	2	1			0	10.036
H3BKM2;Q80YV2	H3BKM2;Q80YV2	2;2	2;2	2;2	Nuclear-interacting partner of ALK	Zc3hc1	2	2	2	2	1	1	0	1	1	2	1	1	1	1	0	1	1	2	1	1	1	1	0	1	1	2	1	1	7.6	7.6	7.6	50.513	459	459;501	3			8				0	4.0434
H3BKN0;Q1HFZ0	H3BKN0;Q1HFZ0	3;3	3;3	3;3	tRNA (cytosine(34)-C(5))-methyltransferase	Nsun2	2	3	3	3	2	2	1	1	1	3	1	2	2	2	1	1	1	3	1	2	2	2	1	1	1	3	1	2	5	5	5	81.373	722	722;757	4.28			3	8	6	1	0	7.0861
H3BKR2;Q3TQ70;P62874;H3BLF7;Q54AE3;Q61011	H3BKR2;Q3TQ70;P62874;H3BLF7;Q54AE3;Q61011	2;2;2;1;1;1	1;1;1;0;0;0	1;1;1;0;0;0	Guanine nucleotide-binding protein G(I)/G(S)/G(T) subunit beta-1;Guanine nucleotide-binding protein G(I)/G(S)/G(T) subunit beta-3	Gnb1;Gnb3	6	2	1	1	2	0	0	0	1	1	1	1	1	0	0	0	0	0	0	0	1	0	0	0	0	0	0	0	8.4	4.8	4.8	30.199	273	273;340;340;108;340;340	6						2	0	2.5759
H3BL05;H3BLD9;Q8C1M2	H3BL05;H3BLD9;Q8C1M2	4;4;4	4;4;4	4;4;4	Zinc finger protein 428	Zfp428;Znf428	3	4	4	4	3	3	2	1	3	4	3	3	3	3	2	1	3	4	3	3	3	3	2	1	3	4	3	3	38.6	38.6	38.6	16.317	153	153;189;176	3.35			20	11			0	22.399
H3BL08;Q8C172	H3BL08;Q8C172	1;1	1;1	1;1	Ceramide synthase 6	Cers6	2	1	1	1	1	0	0	0	0	0	0	0	1	0	0	0	0	0	0	0	1	0	0	0	0	0	0	0	2.6	2.6	2.6	45.716	392	392;384	5					1		0.00932	0.85942
H3BL37;O08784;H3BIX0;Q05CS0;H3BK88	H3BL37;O08784;H3BIX0;Q05CS0	24;24;22;19;3	24;24;22;19;3	24;24;22;19;3	Treacle protein	Tcof1	5	24	24	24	15	10	2	8	13	10	7	17	15	10	2	8	13	10	7	17	15	10	2	8	13	10	7	17	20.4	20.4	20.4	138.55	1356	1356;1320;1056;1013;167	3.49		27	51	55	15	6	0	104.62
H7BX01;P58281;F6U775;E0CXD1	H7BX01;P58281;F6U775;E0CXD1	2;2;1;1	2;2;1;1	2;2;1;1	Dynamin-like 120 kDa protein, mitochondrial;Dynamin-like 120 kDa protein, form S1	Opa1	4	2	2	2	2	0	0	0	0	0	0	0	2	0	0	0	0	0	0	0	2	0	0	0	0	0	0	0	2.1	2.1	2.1	113.23	978	978;960;296;692	5.6					2	3	0.0019849	1.5122
H7BX26;Q6A065;A0A0A6YXK7;A0A0A6YVZ3	H7BX26;Q6A065	9;9;4;1	9;9;4;1	9;9;4;1	Centrosomal protein of 170 kDa	Cep170	4	9	9	9	4	5	5	5	6	8	6	8	4	5	5	5	6	8	6	8	4	5	5	5	6	8	6	8	6.5	6.5	6.5	173.94	1578	1578;1588;787;296	2.97	2	20	28	16	3		0	50.908
H7BX95;Q6PDM2	H7BX95;Q6PDM2	3;3	3;3	3;3	Serine/arginine-rich splicing factor 1	Srsf1	2	3	3	3	2	2	0	1	2	1	2	2	2	2	0	1	2	1	2	2	2	2	0	1	2	1	2	2	13.8	13.8	13.8	28.329	253	253;248	4.93			4	1	32	6	0	13.831
H7BXC3;P17751	H7BXC3;P17751	1;1	1;1	1;1	Triosephosphate isomerase	Tpi1	2	1	1	1	1	0	0	0	0	0	0	0	1	0	0	0	0	0	0	0	1	0	0	0	0	0	0	0	7.8	7.8	7.8	17.997	167	167;299	5				1	1	1	0	5.4611
H9KV01;H9KV15;H9KV00;Q9QX47;H9KV02;F7CU80	H9KV01;H9KV15;H9KV00;Q9QX47	15;15;15;15;2;2	15;15;15;15;2;2	15;15;15;15;2;2	Protein SON	Son	6	15	15	15	10	10	5	6	6	7	7	11	10	10	5	6	6	7	7	11	10	10	5	6	6	7	7	11	8.6	8.6	8.6	252.18	2321	2321;2343;2477;2444;454;478	4.07		7	54	39	46	17	0	38.166
I3RSH5;Q9DBH0	I3RSH5;Q9DBH0	2;2	2;2	2;2	E3 ubiquitin-protein ligase;NEDD4-like E3 ubiquitin-protein ligase WWP2	Wwp2	2	2	2	2	1	2	2	1	2	2	2	2	1	2	2	1	2	2	2	2	1	2	2	1	2	2	2	2	2.9	2.9	2.9	98.76	870	870;870	2.77		7	18	1			0	7.205
I7HIK9;Q80ZA1;Q549C9;P02340	I7HIK9;Q80ZA1;Q549C9;P02340	9;9;8;8	9;9;8;8	9;9;8;8	Cellular tumor antigen p53	Trp53;Tp53	4	9	9	9	8	2	3	2	2	1	2	6	8	2	3	2	2	1	2	6	8	2	3	2	2	1	2	6	28.8	28.8	28.8	42.15	378	378;381;390;387	4		1	23	10	3	11	0	27.142
I7HJQ9;Q9Z2C4	I7HJQ9;Q9Z2C4	2;2	2;2	2;2	Myotubularin-related protein 1	Mtmr1	2	2	2	2	0	1	0	1	0	0	1	1	0	1	0	1	0	0	1	1	0	1	0	1	0	0	1	1	3.4	3.4	3.4	75.54	671	671;669	4.25				3	1		0.0030019	1.2488
I7HLV2;Q6ZWV3;A0A0K0K1D4;P86048	I7HLV2;Q6ZWV3;A0A0K0K1D4;P86048	2;2;1;1	2;2;1;1	2;2;1;1	60S ribosomal protein L10;60S ribosomal protein L10-like	Rpl10;Rpl10l	4	2	2	2	2	0	0	1	0	0	0	0	2	0	0	1	0	0	0	0	2	0	0	1	0	0	0	0	11.4	11.4	11.4	23.072	201	201;214;166;214	4.5				3		1	0	2.7985
I7HPX6;Q9CQ69	I7HPX6;Q9CQ69	2;2	2;2	2;2	Cytochrome b-c1 complex subunit 8	Uqcrq	2	2	2	2	2	2	1	1	1	2	1	2	2	2	1	1	1	2	1	2	2	2	1	1	1	2	1	2	27	27	27	4.4852	37	37;82	3.83			11	5	7		0	3.8298
J3KMM5;O55143;Q8R429;B1ATS4;B1ATS5;E9Q559;Q64518	J3KMM5;O55143	8;8;3;1;1;1;1	8;8;3;1;1;1;1	8;8;3;1;1;1;1	Calcium-transporting ATPase;Sarcoplasmic/endoplasmic reticulum calcium ATPase 2	Atp2a2	7	8	8	8	6	3	3	3	4	4	3	6	6	3	3	3	4	4	3	6	6	3	3	3	4	4	3	6	8.4	8.4	8.4	114.86	1044	1044;1044;994;981;1020;1026;1038	4		1	20	29	6	8	0	12.301
Z4YJZ2;J3KMP6;Q8BP22	Z4YJZ2;J3KMP6;Q8BP22	1;1;1	1;1;1	1;1;1	Protein FAM92A1	Fam92a;Fam92a1	3	1	1	1	0	1	0	1	1	1	0	1	0	1	0	1	1	1	0	1	0	1	0	1	1	1	0	1	3.4	3.4	3.4	39.531	351	351;355;355	3.4			3	2			0.0019833	1.5064
J3QPB4;J3KMQ5;J3QM81;Q80UU1	J3QPB4;J3KMQ5;J3QM81;Q80UU1	1;1;1;1	1;1;1;1	1;1;1;1	Ankyrin repeat and zinc finger domain-containing protein 1	Ankzf1	4	1	1	1	0	1	1	0	1	0	1	1	0	1	1	0	1	0	1	1	0	1	1	0	1	0	1	1	5.3	5.3	5.3	24.16	225	225;287;748;748	3			5				0	2.7107
J3QJX3;Q9Z2G6	J3QJX3;Q9Z2G6	2;2	2;2	2;2	Protein sel-1 homolog 1	Sel1l	2	2	2	2	1	0	0	0	0	0	0	1	1	0	0	0	0	0	0	1	1	0	0	0	0	0	0	1	3.2	3.2	3.2	82.425	740	740;790	5				1		1	0	4.0181
J3QMG7;Q91ZV8	J3QMG7;Q91ZV8	1;1	1;1	1;1	G-protein coupled receptor 124	Adgra2;Gpr124	2	1	1	1	1	1	0	0	1	1	1	1	1	1	0	0	1	1	1	1	1	1	0	0	1	1	1	1	1	1	1	120.33	1121	1121;1336	2.62		3	5				0	2.3995
Q5FW94;J3QN19;P20664	Q5FW94;J3QN19;P20664	2;2;2	2;2;2	2;2;2	DNA primase;DNA primase small subunit	Prim1	3	2	2	2	2	1	1	1	1	1	1	1	2	1	1	1	1	1	1	1	2	1	1	1	1	1	1	1	4.6	4.6	4.6	49.295	417	417;418;417	2.92		4	7	1	1		0	2.928
J3QNE8;Q5I012	J3QNE8;Q5I012	1;1	1;1	1;1	Putative sodium-coupled neutral amino acid transporter 10	Slc38a10	2	1	1	1	0	1	1	1	0	0	1	0	0	1	1	1	0	0	1	0	0	1	1	1	0	0	1	0	1.6	1.6	1.6	117.14	1090	1090;1090	3.25			3	1			0.00085616	1.8042
Q4FCQ7;J3QNU1;Q9Z2A5	Q4FCQ7;J3QNU1;Q9Z2A5	1;1;1	1;1;1	1;1;1	Arginyl-tRNA--protein transferase 1	Ate1	3	1	1	1	0	1	0	0	1	1	0	1	0	1	0	0	1	1	0	1	0	1	0	0	1	1	0	1	2.4	2.4	2.4	58.319	509	509;509;516	3			4				0	4.4777
J3QNW0	J3QNW0	9	9	1	DNA (cytosine-5)-methyltransferase	Dnmt1	1	9	9	1	5	4	2	0	5	3	2	3	5	4	2	0	5	3	2	3	0	1	1	0	1	0	0	1	7.6	7.6	1.1	169.95	1501	1501	3.81		5	13	14	5	5	0	42.871
J3QNY1;A2AL12;B2RXM2;Q8BG05;A2AL13;V9GX38	J3QNY1;A2AL12;B2RXM2;Q8BG05;A2AL13	4;3;3;3;2;1	4;3;3;3;2;1	4;3;3;3;2;1	Heterogeneous nuclear ribonucleoprotein A3	Gm9242;Hnrnpa3;Gm6793	6	4	4	4	3	4	1	3	3	4	4	4	3	4	1	3	3	4	4	4	3	4	1	3	3	4	4	4	15.4	15.4	15.4	37.14	357	357;318;351;379;194;357	4.23			10	32	16	4	0	29.195
J3QP71;K3W4Q8;P18572	J3QP71;K3W4Q8;P18572	6;6;6	6;6;6	6;6;6	Basigin	Bsg	3	6	6	6	4	1	0	1	3	4	1	3	4	1	0	1	3	4	1	3	4	1	0	1	3	4	1	3	28.9	28.9	28.9	21.602	197	197;218;389	4			5	15	3	1	0	14.274
J3QPB5;Q8VCB1;J3QMD9	J3QPB5;Q8VCB1;J3QMD9	2;2;1	2;2;1	2;2;1	Nucleoporin NDC1	Ndc1	3	2	2	2	1	2	2	2	2	2	2	2	1	2	2	2	2	2	2	2	1	2	2	2	2	2	2	2	4.4	4.4	4.4	60.299	541	541;673;42	3.61	1		12	25			0	11.102
J3QQ00;Q99JP6	J3QQ00;Q99JP6	1;1	1;1	1;1	Homer protein homolog 3	Homer3	2	1	1	1	1	0	1	1	1	1	1	1	1	0	1	1	1	1	1	1	1	0	1	1	1	1	1	1	9.7	9.7	9.7	10.583	93	93;356	3.88			1	7			0	2.1515
K3W4Q9;Q8BH60	K3W4Q9;Q8BH60	1;1	1;1	1;1	Golgi-associated PDZ and coiled-coil motif-containing protein	Gopc	2	1	1	1	0	0	0	0	0	1	0	0	0	0	0	0	0	1	0	0	0	0	0	0	0	1	0	0	4.8	4.8	4.8	50.636	463	463;463	3			2				0	19.09
L7N451;Q80SU7;H3BL64	L7N451;Q80SU7;H3BL64	2;2;1	2;2;1	2;2;1	Interferon-induced very large GTPase 1	Gvin1;Gm4070	3	2	2	2	0	1	0	1	1	1	1	1	0	1	0	1	1	1	1	1	0	1	0	1	1	1	1	1	0.9	0.9	0.9	280.78	2427	2427;2427;108	3.83			2	10			0	2.9297
M0QW93;Q922R5	M0QW93;Q922R5	1;1	1;1	1;1	Serine/threonine-protein phosphatase 4 regulatory subunit 3B	Smek2	2	1	1	1	1	1	0	0	1	1	0	1	1	1	0	0	1	1	0	1	1	1	0	0	1	1	0	1	19.1	19.1	19.1	9.1977	89	89;820	2.86		1	6				0	2.6746
M0QWF0;Q9JMD0	M0QWF0;Q9JMD0	2;2	2;2	2;2	BUB3-interacting and GLEBS motif-containing protein ZNF207	Zfp207;Znf207	2	2	2	2	1	1	0	0	0	1	0	1	1	1	0	0	0	1	0	1	1	1	0	0	0	1	0	1	4.1	4.1	4.1	35.072	342	342;495	5.25					6	2	0	4.2564
M0QWF3;Q68FF0;Z4YN22	M0QWF3;Q68FF0;Z4YN22	3;3;2	3;3;2	3;3;2	Uncharacterized protein KIAA1841	0610010F05Rik;Kiaa1841	3	3	3	3	0	1	1	1	0	2	1	2	0	1	1	1	0	2	1	2	0	1	1	1	0	2	1	2	4.8	4.8	4.8	81.509	713	713;718;189	3.62			4	3	1		0	4.5998
M0QWY0;M0QWP2;Q3TPU5;O70378	M0QWY0;M0QWP2;Q3TPU5;O70378	1;1;1;1	1;1;1;1	1;1;1;1	ER membrane protein complex subunit 8	Emc8	4	1	1	1	1	0	0	0	0	0	0	0	1	0	0	0	0	0	0	0	1	0	0	0	0	0	0	0	7	7	7	14.376	128	128;143;207;207	5.5					1	1	0.0023086	1.3785
M0QWU8;Q548W7;P31786	M0QWU8;Q548W7;P31786	2;2;2	2;2;2	2;2;2	Acyl-CoA-binding protein	Dbi	3	2	2	2	1	1	2	1	0	1	2	2	1	1	2	1	0	1	2	2	1	1	2	1	0	1	2	2	18.2	18.2	18.2	8.6636	77	77;87;87	4.37			3	7	8	1	0	31.666
M0QWX4;P59110	M0QWX4;P59110	1;1	1;1	1;1	Sentrin-specific protease 1	Senp1	2	1	1	1	1	0	0	0	0	0	0	0	1	0	0	0	0	0	0	0	1	0	0	0	0	0	0	0	2.1	2.1	2.1	75.521	666	666;640	5					1		0.002984	1.2013
O08529	O08529	1	1	1	Calpain-2 catalytic subunit	Capn2	1	1	1	1	1	0	0	1	0	0	0	0	1	0	0	1	0	0	0	0	1	0	0	1	0	0	0	0	1.9	1.9	1.9	79.871	700	700	2.5		1	1				0.0023238	1.4002
Q6P1B9;O08539	Q6P1B9;O08539	6;6	6;6	6;6	Myc box-dependent-interacting protein 1	Bin1	2	6	6	6	5	4	2	4	3	4	1	5	5	4	2	4	3	4	1	5	5	4	2	4	3	4	1	5	12.8	12.8	12.8	52.763	477	477;588	3.59		9	19	17	8	3	0	25.106
O08553	O08553	4	4	4	Dihydropyrimidinase-related protein 2	Dpysl2	1	4	4	4	2	2	2	2	2	1	2	3	2	2	2	2	2	1	2	3	2	2	2	2	2	1	2	3	12.1	12.1	12.1	62.277	572	572	3.29		5	18	9		2	0	5.0148
O08583;G3X9I4;Q9JJW6	O08583	4;1;1	4;1;1	4;1;1	THO complex subunit 4	Alyref	3	4	4	4	3	2	2	2	3	3	1	3	3	2	2	2	3	3	1	3	3	2	2	2	3	3	1	3	14.1	14.1	14.1	26.94	255	255;218;218	4.71			23	22	33	35	0	323.31
O08599	O08599	1	1	1	Syntaxin-binding protein 1	Stxbp1	1	1	1	1	1	0	0	0	1	0	0	1	1	0	0	0	1	0	0	1	1	0	0	0	1	0	0	1	2.2	2.2	2.2	67.568	594	594	4.33				2	1		0	2.1551
Q3TMN1;Q58E65;Q3UI33;O08663;M0QWX0;M0QWM9	Q3TMN1;Q58E65;Q3UI33;O08663;M0QWX0	4;4;4;4;2;1	4;4;4;4;2;1	4;4;4;4;2;1	Methionine aminopeptidase 2;Methionine aminopeptidase	Metap2	6	4	4	4	1	4	3	4	3	3	2	4	1	4	3	4	3	3	2	4	1	4	3	4	3	3	2	4	12.1	12.1	12.1	50.526	455	455;478;488;478;106;242	4.74		1	10	9	15	18	0	33.306
O08715	O08715	4	4	4	A-kinase anchor protein 1, mitochondrial	Akap1	1	4	4	4	1	2	1	0	1	1	1	3	1	2	1	0	1	1	1	3	1	2	1	0	1	1	1	3	8.2	8.2	8.2	92.194	857	857	3.59			15	9	2	1	0	42.598
Q91WX5;O08734	Q91WX5;O08734	2;2	2;2	2;2	Bcl-2 homologous antagonist/killer	Bak1	2	2	2	2	1	1	1	1	1	2	0	1	1	1	1	1	1	2	0	1	1	1	1	1	1	2	0	1	21.9	21.9	21.9	16.402	151	151;209	3			8				0	47.249
Q3TPJ9;O08738	Q3TPJ9;O08738	1;1	1;1	1;1	Caspase-6;Caspase-6 subunit p18;Caspase-6 subunit p11	Casp6	2	1	1	1	0	0	0	0	0	1	0	1	0	0	0	0	0	1	0	1	0	0	0	0	0	1	0	1	3.6	3.6	3.6	31.595	276	276;276	3.5			1	1			0.002298	1.3548
O08749	O08749	6	6	6	Dihydrolipoyl dehydrogenase, mitochondrial	Dld	1	6	6	6	4	3	3	3	2	5	3	4	4	3	3	3	2	5	3	4	4	3	3	3	2	5	3	4	8.6	8.6	8.6	54.272	509	509	2.57		28	31	2			0	16.201
O08759;A0A0J9YUK0;A0A0J9YUF2	O08759;A0A0J9YUK0	4;3;1	4;3;1	4;3;1	Ubiquitin-protein ligase E3A	Ube3a	3	4	4	4	1	3	2	1	4	3	3	3	1	3	2	1	4	3	3	3	1	3	2	1	4	3	3	3	6.4	6.4	6.4	99.818	870	870;313;40	3.07		2	24	4			0	10.733
O08795	O08795	3	3	3	Glucosidase 2 subunit beta	Prkcsh	1	3	3	3	3	0	0	0	1	0	0	1	3	0	0	0	1	0	0	1	3	0	0	0	1	0	0	1	5.2	5.2	5.2	58.792	521	521	3.71		1	2	3		1	0	5.8584
O08807	O08807	1	1	1	Peroxiredoxin-4	Prdx4	1	1	1	1	1	0	0	0	0	0	0	0	1	0	0	0	0	0	0	0	1	0	0	0	0	0	0	0	4.4	4.4	4.4	31.052	274	274	6						1	0.0016387	1.636
O08856	O08856	2	2	2	RNA polymerase II elongation factor ELL	Ell	1	2	2	2	1	1	1	1	1	2	0	2	1	1	1	1	1	2	0	2	1	1	1	1	1	2	0	2	3	3	3	67.146	602	602	3.44			5	4			0	3.131
O08912	O08912	1	1	1	Polypeptide N-acetylgalactosaminyltransferase 1;Polypeptide N-acetylgalactosaminyltransferase 1 soluble form	Galnt1	1	1	1	1	0	0	0	0	0	1	0	1	0	0	0	0	0	1	0	1	0	0	0	0	0	1	0	1	2.3	2.3	2.3	64.254	559	559	3.33			2	1			0	2.2296
Q3TMX0;O08992	Q3TMX0;O08992	1;1	1;1	1;1	Syntenin-1	Sdcbp	2	1	1	1	0	0	0	1	0	1	1	1	0	0	0	1	0	1	1	1	0	0	0	1	0	1	1	1	3.4	3.4	3.4	32.251	298	298;299	4.38				5	3		0.0012346	1.6589
Q9CQM8;O09167	Q9CQM8;O09167	1;1	1;1	1;1	60S ribosomal protein L21	Rpl21	2	1	1	1	1	1	1	1	1	1	1	1	1	1	1	1	1	1	1	1	1	1	1	1	1	1	1	1	11.2	11.2	11.2	18.579	160	160;160	4.79			1	5	4	4	0	5.9061
Q3V235;O35129;F6QPR1;F6Q8V7	Q3V235;O35129;F6QPR1	4;4;2;1	4;4;2;1	4;4;2;1	Prohibitin-2	Phb2	4	4	4	4	3	3	3	1	4	4	4	4	3	3	3	1	4	4	4	4	3	3	3	1	4	4	4	4	12.7	12.7	12.7	33.296	299	299;299;157;104	2.93		9	27	6			0	7.1919
O35134	O35134	3	3	3	DNA-directed RNA polymerase I subunit RPA1	Polr1a	1	3	3	3	3	2	0	1	1	2	0	3	3	2	0	1	1	2	0	3	3	2	0	1	1	2	0	3	2.2	2.2	2.2	194.11	1717	1717	3		6	7			2	0	9.408
O35295	O35295	3	3	3	Transcriptional activator protein Pur-beta	Purb	1	3	3	3	2	2	2	2	2	2	1	3	2	2	2	2	2	2	1	3	2	2	2	2	2	2	1	3	14.8	14.8	14.8	33.901	324	324	3.07		15	14	8	5		0	42.425
Q3UJ82;O35309;B7ZD13;B7ZD12	Q3UJ82;O35309;B7ZD13	3;3;2;1	3;3;2;1	3;3;2;1	N-myc-interactor	Nmi	4	3	3	3	1	1	1	0	2	0	0	1	1	1	1	0	2	0	0	1	1	1	1	0	2	0	0	1	9.2	9.2	9.2	35.235	314	314;314;75;66	3.57		1	3	2		1	0	7.0561
Q9D8S5;O35326	Q9D8S5;O35326	2;2	2;2	2;2	Serine/arginine-rich splicing factor 5	Srsf5	2	2	2	2	2	0	0	0	0	0	0	0	2	0	0	0	0	0	0	0	2	0	0	0	0	0	0	0	9.3	9.3	9.3	30.978	270	270;269	6						2	0	8.6263
Q4FJX1;O35343	Q4FJX1;O35343	2;2	1;1	1;1	Importin subunit alpha;Importin subunit alpha-3	Kpna4	2	2	1	1	0	1	1	0	1	1	1	2	0	1	1	0	1	1	1	1	0	1	1	0	1	1	1	1	3.3	1.9	1.9	57.922	521	521;521	3			6				0	3.6156
Q543M7;O35344;A0A0B4J1E7	Q543M7;O35344;A0A0B4J1E7	2;2;1	2;2;1	1;1;0	Importin subunit alpha;Importin subunit alpha-4	Kpna3;Kpna4	3	2	2	1	1	1	1	1	1	1	1	2	1	1	1	1	1	1	1	2	1	1	1	1	1	1	1	1	3.3	3.3	1.9	57.772	521	521;521;623	3.6			6	9			0	4.3462
Q8BH30;O35345	Q8BH30;O35345	1;1	1;1	1;1	Importin subunit alpha;Importin subunit alpha-7	Kpna6	2	1	1	1	1	0	0	1	1	1	1	1	1	0	0	1	1	1	1	1	1	0	0	1	1	1	1	1	2.4	2.4	2.4	59.964	536	536;536	3.4			6	4			0	3.1041
Q3TI07;O35350	Q3TI07;O35350	1;1	1;1	1;1	Calpain-1 catalytic subunit	Capn1	2	1	1	1	1	0	0	0	0	0	0	0	1	0	0	0	0	0	0	0	1	0	0	0	0	0	0	0	2.1	2.1	2.1	82.105	713	713;713	6						1	0	3.4857
O35445	O35445	1	1	1	E3 ubiquitin-protein ligase RNF5	Rnf5	1	1	1	1	0	1	0	0	0	0	0	1	0	1	0	0	0	0	0	1	0	1	0	0	0	0	0	1	9.4	9.4	9.4	19.837	180	180	3			3				0	4.6753
O35465	O35465	2	2	2	Peptidyl-prolyl cis-trans isomerase FKBP8	Fkbp8	1	2	2	2	1	1	1	2	2	2	2	2	1	1	1	2	2	2	2	2	1	1	1	2	2	2	2	2	6	6	6	43.528	402	402	3.29			15	6			0	14.604
O35566	O35566	2	2	2	CD151 antigen	Cd151	1	2	2	2	0	1	0	1	1	1	1	1	0	1	0	1	1	1	1	1	0	1	0	1	1	1	1	1	9.5	9.5	9.5	28.246	253	253	3.21		2	11	6			0	3.5069
Q91W01;Q545Q8;O35621	Q91W01;Q545Q8;O35621	2;2;2	2;2;2	2;2;2	Phosphomannomutase;Phosphomannomutase 1	Pmm1	3	2	2	2	2	1	0	1	1	1	1	2	2	1	0	1	1	1	1	2	2	1	0	1	1	1	1	2	12.9	12.9	12.9	23.103	202	202;262;262	4.88				6	7	4	0	10.691
Q3UGH2;O35671	Q3UGH2;O35671	2;2	2;2	2;2	Integrin beta-1-binding protein 1	Itgb1bp1	2	2	2	2	2	2	0	2	1	2	2	2	2	2	0	2	1	2	2	2	2	2	0	2	1	2	2	2	14.4	14.4	14.4	20.518	188	188;200	3.35		6	5		6		0	2.7576
Q0VE46;O35682;A0A0N4SW94	Q0VE46;O35682;A0A0N4SW94	2;2;1	2;2;1	2;2;1	Myeloid-associated differentiation marker	Myadm	3	2	2	2	2	2	2	2	2	2	2	2	2	2	2	2	2	2	2	2	2	2	2	2	2	2	2	2	7.8	7.8	7.8	35.284	320	320;320;81	3.38		10	47	30	5	2	0	16.547
O35685	O35685	2	2	2	Nuclear migration protein nudC	Nudc	1	2	2	2	2	1	1	1	2	2	1	2	2	1	1	1	2	2	1	2	2	1	1	1	2	2	1	2	6.3	6.3	6.3	38.358	332	332	3.12		3	9	5			0	2.244
Q3TUQ5;O35691	Q3TUQ5;O35691	4;4	4;4	4;4	Pinin	Pnn	2	4	4	4	2	2	2	0	4	3	3	3	2	2	2	0	4	3	3	3	2	2	2	0	4	3	3	3	4	4	4	82.504	726	726;725	3.03		6	21	7			0	6.6006
O35704	O35704	2	2	2	Serine palmitoyltransferase 1	Sptlc1	1	2	2	2	2	0	0	0	0	0	0	1	2	0	0	0	0	0	0	1	2	0	0	0	0	0	0	1	7.2	7.2	7.2	52.534	473	473	6						4	0	9.7771
Q811L7;Q8C2Q7;O35737	Q811L7;Q8C2Q7;O35737	3;3;3	2;2;2	1;1;1	Heterogeneous nuclear ribonucleoprotein H;Heterogeneous nuclear ribonucleoprotein H, N-terminally processed	Hnrnph1	3	3	2	1	2	0	2	1	1	2	2	2	1	0	2	1	1	2	2	2	0	0	1	1	1	1	1	1	10.7	8.5	4.7	49.199	449	449;472;449	5.22			1	5	1	11	0	14.288
O35841	O35841	3	3	3	Apoptosis inhibitor 5	Api5	1	3	3	3	2	3	2	3	2	1	3	3	2	3	2	3	2	1	3	3	2	3	2	3	2	1	3	3	4.8	4.8	4.8	56.784	504	504	3.41		8	9	12	5		0	7.7978
Q3UTP8;O35874	Q3UTP8;O35874	3;3	3;3	3;3	Amino acid transporter;Neutral amino acid transporter A	Slc1a4	2	3	3	3	2	2	3	1	2	1	2	2	2	2	3	1	2	1	2	2	2	2	3	1	2	1	2	2	5.8	5.8	5.8	56.061	532	532;532	3			23				0	107.72
Q6XLQ8;Q3TUF3;O35887;G3UXA3;G3UY49;G3UWV3;G3V004;G3UXA8;G3UWR0	Q6XLQ8;Q3TUF3;O35887;G3UXA3;G3UY49;G3UWV3;G3V004;G3UXA8;G3UWR0	2;2;2;1;1;1;1;1;1	2;2;2;1;1;1;1;1;1	2;2;2;1;1;1;1;1;1	Calumenin	Calu	9	2	2	2	2	0	0	0	0	0	0	0	2	0	0	0	0	0	0	0	2	0	0	0	0	0	0	0	10.5	10.5	10.5	37.117	315	315;315;315;74;141;154;163;168;227	6						3	0	11.333
O35954	O35954	1	1	1	Membrane-associated phosphatidylinositol transfer protein 1	Pitpnm1	1	1	1	1	0	0	1	1	0	1	1	1	0	0	1	1	0	1	1	1	0	0	1	1	0	1	1	1	1	1	1	134.94	1243	1243	3.17			5	1			0.0019592	1.4512
O35969	O35969	1	1	1	Guanidinoacetate N-methyltransferase	Gamt	1	1	1	1	0	0	0	0	0	1	0	0	0	0	0	0	0	1	0	0	0	0	0	0	0	1	0	0	8.5	8.5	8.5	26.336	236	236	3			1				0	5.8707
O35972	O35972	1	1	1	39S ribosomal protein L23, mitochondrial	Mrpl23	1	1	1	1	1	1	1	1	1	1	1	1	1	1	1	1	1	1	1	1	1	1	1	1	1	1	1	1	8.9	8.9	8.9	17.121	146	146	3.9		1	16	22	11	1	0	85.761
O54724	O54724	7	7	7	Polymerase I and transcript release factor	Ptrf	1	7	7	7	5	2	3	3	2	3	2	3	5	2	3	3	2	3	2	3	5	2	3	3	2	3	2	3	26.8	26.8	26.8	43.953	392	392	4.18		7	11	2	4	14	0	77.987
O54734	O54734	1	1	1	Dolichyl-diphosphooligosaccharide--protein glycosyltransferase 48 kDa subunit	Ddost	1	1	1	1	1	0	0	0	0	0	0	0	1	0	0	0	0	0	0	0	1	0	0	0	0	0	0	0	2	2	2	49.027	441	441	6						1	0.0019739	1.4845
O54825	O54825	4	4	4	Bystin	Bysl	1	4	4	4	3	1	0	1	2	2	1	3	3	1	0	1	2	2	1	3	3	1	0	1	2	2	1	3	8.9	8.9	8.9	49.783	436	436	3.19	5		5	2	1	3	0	17.842
O54941	O54941	2	2	2	SWI/SNF-related matrix-associated actin-dependent regulator of chromatin subfamily E member 1	Smarce1	1	2	2	2	1	1	2	2	1	1	1	2	1	1	2	2	1	1	1	2	1	1	2	2	1	1	1	2	4.4	4.4	4.4	46.638	411	411	3.94		2	5	3	8		0	40.731
O54962	O54962	2	2	2	Barrier-to-autointegration factor;Barrier-to-autointegration factor, N-terminally processed	Banf1	1	2	2	2	1	0	1	0	1	0	0	2	1	0	1	0	1	0	0	2	1	0	1	0	1	0	0	2	15.7	15.7	15.7	10.102	89	89	4.8				3		2	0	2.2518
O54988	O54988	7	7	7	STE20-like serine/threonine-protein kinase	Slk	1	7	7	7	3	3	1	3	4	2	2	4	3	3	1	3	4	2	2	4	3	3	1	3	4	2	2	4	8.3	8.3	8.3	141.46	1233	1233	3.87		1	12	9	6	2	0	86.997
Q3U9K9;O55013	Q3U9K9;O55013	1;1	1;1	1;1	Trafficking protein particle complex subunit 3	Trappc3	2	1	1	1	1	0	0	0	1	0	0	1	1	0	0	0	1	0	0	1	1	0	0	0	1	0	0	1	6.1	6.1	6.1	20.302	180	180;180	4				3			0.0043526	1.0685
Q3TXU8;O55022	Q3TXU8;O55022	1;1	1;1	1;1	Membrane-associated progesterone receptor component 1	Pgrmc1	2	1	1	1	0	0	0	0	0	1	0	0	0	0	0	0	0	1	0	0	0	0	0	0	0	1	0	0	10.3	10.3	10.3	21.694	195	195;195	3			1				0	3.5011
Q80ZJ2;Q924B0;O55023	Q80ZJ2;Q924B0;O55023	2;2;2	2;2;2	2;2;2	Inositol monophosphatase 1	Impa1	3	2	2	2	1	0	1	0	0	1	0	1	1	0	1	0	0	1	0	1	1	0	1	0	0	1	0	1	8	8	8	29.942	276	276;277;277	4.5			2			2	0	3.2291
O55029	O55029	2	2	2	Coatomer subunit beta	Copb2	1	2	2	2	1	1	0	0	0	1	0	2	1	1	0	0	0	1	0	2	1	1	0	0	0	1	0	2	1.9	1.9	1.9	102.45	905	905	4.6			1		4		0	13.566
O55091	O55091	1	1	1	Protein IMPACT	Impact	1	1	1	1	0	1	0	1	0	0	0	0	0	1	0	1	0	0	0	0	0	1	0	1	0	0	0	0	3.1	3.1	3.1	36.276	318	318	1	2						0	2.2042
Q14DI6;Q32Q92;O55137;Q8BWN8;Q9QYR9;Q91YQ6;Q6Q2Z6;Q9QYR7	Q14DI6;Q32Q92;O55137;Q8BWN8;Q9QYR9;Q91YQ6;Q6Q2Z6;Q9QYR7	2;2;2;2;2;1;1;1	2;2;2;2;2;1;1;1	2;2;2;2;2;1;1;1	Acyl-coenzyme A thioesterase 6;Acyl-coenzyme A thioesterase 1;Acyl-coenzyme A thioesterase 4;Acyl-coenzyme A thioesterase 2, mitochondrial;Acyl-coenzyme A thioesterase 5;Acyl-coenzyme A thioesterase 3	Acot4;Acot6;Acot1;Acot2;Acot5;Acot3	8	2	2	2	2	1	0	1	0	0	0	1	2	1	0	1	0	0	0	1	2	1	0	1	0	0	0	1	5.5	5.5	5.5	46.48	421	421;419;419;421;453;331;421;432	5.12				1	5	2	0	2.2675
O55201	O55201	1	1	1	Transcription elongation factor SPT5	Supt5h	1	1	1	1	1	0	0	0	0	0	0	0	1	0	0	0	0	0	0	0	1	0	0	0	0	0	0	0	1.4	1.4	1.4	120.66	1082	1082	6						1	0.0074468	0.96422
O55222;D3YZA5;F6Q5Z1	O55222	3;1;1	3;1;1	3;1;1	Integrin-linked protein kinase	Ilk	3	3	3	3	3	2	1	1	2	2	2	3	3	2	1	1	2	2	2	3	3	2	1	1	2	2	2	3	6.2	6.2	6.2	51.373	452	452;177;218	3.45			11	9			0	4.0476
O70194	O70194	5	5	5	Eukaryotic translation initiation factor 3 subunit D	Eif3d	1	5	5	5	3	0	2	2	2	2	1	3	3	0	2	2	2	2	1	3	3	0	2	2	2	2	1	3	13.7	13.7	13.7	63.988	548	548	3.5		7	12		1	6	0	130.47
Q544R7;O70252;D3YXN4;D3YX62	Q544R7;O70252;D3YXN4;D3YX62	2;2;1;1	2;2;1;1	2;2;1;1	Heme oxygenase 2	Hmox2	4	2	2	2	2	1	1	1	2	1	1	1	2	1	1	1	2	1	1	1	2	1	1	1	2	1	1	1	10.2	10.2	10.2	35.738	315	315;315;93;228	1.78	14	1		1		2	0	8.2306
Q3UFM6;O70279	Q3UFM6;O70279	1;1	1;1	1;1	Protein DGCR14	Dgcr14	2	1	1	1	1	1	1	1	1	1	1	0	1	1	1	1	1	1	1	0	1	1	1	1	1	1	1	0	2.5	2.5	2.5	52.674	480	480;479	3.21			11	3			0	8.8578
Q3UJC3;O70310	Q3UJC3;O70310	3;3	3;3	3;3	Glycylpeptide N-tetradecanoyltransferase;Glycylpeptide N-tetradecanoyltransferase 1	Nmt1	2	3	3	3	3	2	1	2	2	1	1	2	3	2	1	2	2	1	1	2	3	2	1	2	2	1	1	2	5.2	5.2	5.2	56.888	496	496;496	2.74		9	6	4			0	7.7497
O70318	O70318	17	17	17	Band 4.1-like protein 2	Epb41l2	1	17	17	17	10	7	4	5	8	10	5	12	10	7	4	5	8	10	5	12	10	7	4	5	8	10	5	12	19.1	19.1	19.1	109.94	988	988	3.27		30	53	26	7	8	0	95.718
O70400;S4R1V0	O70400	5;2	5;2	5;2	PDZ and LIM domain protein 1	Pdlim1	2	5	5	5	4	2	2	3	3	3	2	3	4	2	2	3	3	3	2	3	4	2	2	3	3	3	2	3	22	22	22	35.774	327	327;198	4.7			5	23	25	13	0	28.252
Q543D7;O70433	Q543D7;O70433	1;1	1;1	1;1	Four and a half LIM domains protein 2	Fhl2	2	1	1	1	1	1	1	0	0	0	0	1	1	1	1	0	0	0	0	1	1	1	1	0	0	0	0	1	2.9	2.9	2.9	32.072	279	279;279	3			4				0	3.634
Q58EV4;O70435;E0CX62;E0CZ34;F8WH02;E0CYL6	Q58EV4;O70435;E0CX62	4;4;2;1;1;1	4;4;2;1;1;1	4;4;2;1;1;1	Proteasome subunit alpha type;Proteasome subunit alpha type-3	Psma3	6	4	4	4	2	0	0	1	2	0	0	0	2	0	0	1	2	0	0	0	2	0	0	1	2	0	0	0	16.5	16.5	16.5	28.405	255	255;255;180;35;40;52	4		1		3		1	0	12.279
O70472	O70472	3	3	3	Transmembrane protein 131	Tmem131	1	3	3	3	2	2	2	1	2	2	0	2	2	2	2	1	2	2	0	2	2	2	2	1	2	2	0	2	2.2	2.2	2.2	204.65	1877	1877	2.8		7	5	2	1		0	8.2818
Q3TS38;O70475	Q3TS38;O70475	1;1	1;1	1;1	UDP-glucose 6-dehydrogenase	Ugdh	2	1	1	1	1	0	0	1	0	1	1	1	1	0	0	1	0	1	1	1	1	0	0	1	0	1	1	1	4.1	4.1	4.1	54.831	493	493;493	5				3	2	3	0	9.8394
Q6ZWQ5;Q3TGS7;Q3V2H3;O70493	Q6ZWQ5;Q3TGS7;Q3V2H3;O70493	2;2;2;2	2;2;2;2	2;2;2;2	Sorting nexin-12	Snx12	4	2	2	2	0	1	1	1	1	1	1	1	0	1	1	1	1	1	1	1	0	1	1	1	1	1	1	1	14.8	14.8	14.8	18.884	162	162;166;170;165	3.38			5	3			0	3.0744
O70494	O70494	1	1	1	Transcription factor Sp3	Sp3	1	1	1	1	0	0	0	0	1	1	1	0	0	0	0	0	1	1	1	0	0	0	0	0	1	1	1	0	2	2	2	82.361	783	783	3			3				0	5.8554
O70546	O70546	1	1	1	Lysine-specific demethylase 6A	Kdm6a	1	1	1	1	0	0	0	0	0	1	0	0	0	0	0	0	0	1	0	0	0	0	0	0	0	1	0	0	1.2	1.2	1.2	154.35	1401	1401	2.5		1	1				0	3.0081
Q3UB06;O70551	Q3UB06;O70551	2;2	2;2	2;2	SRSF protein kinase 1	Srpk1	2	2	2	2	0	0	0	1	0	0	0	1	0	0	0	1	0	0	0	1	0	0	0	1	0	0	0	1	7.1	7.1	7.1	73.088	648	648;648	3.5			1	1			0	25.76
O70572	O70572	3	3	3	Sphingomyelin phosphodiesterase 2	Smpd2	1	3	3	3	3	1	0	1	1	1	1	1	3	1	0	1	1	1	1	1	3	1	0	1	1	1	1	1	8.4	8.4	8.4	47.466	419	419	5.58					5	7	0	6.5153
O70591	O70591	1	1	1	Prefoldin subunit 2	Pfdn2	1	1	1	1	0	1	1	1	1	1	1	1	0	1	1	1	1	1	1	1	0	1	1	1	1	1	1	1	5.8	5.8	5.8	16.534	154	154	2.91		1	10				0	2.526
O88271	O88271	1	1	1	Craniofacial development protein 1	Cfdp1	1	1	1	1	1	1	1	1	1	1	1	1	1	1	1	1	1	1	1	1	1	1	1	1	1	1	1	1	5.4	5.4	5.4	32.921	295	295	3.75			3	9			0	3.2261
Q3TJY2;O88342;A0A0J9YU05	Q3TJY2;O88342;A0A0J9YU05	2;2;1	2;2;1	2;2;1	WD repeat-containing protein 1	Wdr1	3	2	2	2	1	1	0	1	0	2	0	1	1	1	0	1	0	2	0	1	1	1	0	1	0	2	0	1	5.1	5.1	5.1	66.406	606	606;606;333	4.12			1	5	2		0	8.4772
O88413	O88413	3	3	3	Tubby-related protein 3	Tulp3	1	3	3	3	0	3	3	2	1	3	2	2	0	3	3	2	1	3	2	2	0	3	3	2	1	3	2	2	13	13	13	51.23	460	460	2.76		8	10	3			0	38.859
O88477	O88477	3	3	3	Insulin-like growth factor 2 mRNA-binding protein 1	Igf2bp1	1	3	3	3	3	2	1	1	1	0	1	2	3	2	1	1	1	0	1	2	3	2	1	1	1	0	1	2	4.2	4.2	4.2	63.45	577	577	2.69		7	8		1		0	4.8041
O88532;D3Z5G4;D3Z7V6	O88532;D3Z5G4	3;2;1	3;2;1	3;2;1	Zinc finger RNA-binding protein	Zfr	3	3	3	3	2	1	2	2	1	2	1	3	2	1	2	2	1	2	1	3	2	1	2	2	1	2	1	3	3.8	3.8	3.8	116.86	1074	1074;247;193	2.8		8	8	4			0	6.8529
Q3UQL2;O88543	Q3UQL2;O88543	1;1	1;1	1;1	COP9 signalosome complex subunit 3	Cops3	2	1	1	1	1	1	1	1	1	1	1	1	1	1	1	1	1	1	1	1	1	1	1	1	1	1	1	1	4	4	4	47.832	423	423;423	2.47		10	6	1			0	4.916
O88569;A0A0N4SUM2	O88569	8;2	8;2	8;2	Heterogeneous nuclear ribonucleoproteins A2/B1	Hnrnpa2b1	2	8	8	8	6	3	4	3	3	3	3	4	6	3	4	3	3	3	3	4	6	3	4	3	3	3	3	4	20.4	20.4	20.4	37.402	353	353;155	3.7		22	71	41	22	20	0	265.31
O88665	O88665	2	2	2	Bromodomain-containing protein 7	Brd7	1	2	2	2	0	2	1	1	2	2	1	2	0	2	1	1	2	2	1	2	0	2	1	1	2	2	1	2	4.9	4.9	4.9	73.999	651	651	3.08			24	2			0	20.219
O88696	O88696	1	1	1	ATP-dependent Clp protease proteolytic subunit, mitochondrial	Clpp	1	1	1	1	1	1	1	1	1	1	1	1	1	1	1	1	1	1	1	1	1	1	1	1	1	1	1	1	5.5	5.5	5.5	29.8	272	272	1	9						0	2.1358
S4R1L5;S4R2P8;O88738	S4R1L5;S4R2P8;O88738	2;2;2	2;2;2	2;2;2	Baculoviral IAP repeat-containing protein 6	Birc6	3	2	2	2	1	1	0	1	1	2	1	1	1	1	0	1	1	2	1	1	1	1	0	1	1	2	1	1	0.7	0.7	0.7	529.32	4853	4853;4869;4882	2.58		5	7				0	9.5649
O88792	O88792	2	2	2	Junctional adhesion molecule A	F11r	1	2	2	2	2	0	0	1	1	2	1	1	2	0	0	1	1	2	1	1	2	0	0	1	1	2	1	1	7.3	7.3	7.3	32.423	300	300	4.11				8	1		0.0016287	1.6142
O88839	O88839	2	2	2	Disintegrin and metalloproteinase domain-containing protein 15	Adam15	1	2	2	2	0	0	0	1	1	1	1	2	0	0	0	1	1	1	1	2	0	0	0	1	1	1	1	2	3.1	3.1	3.1	92.663	864	864	4.29				5	2		0.0023068	1.3748
O88844	O88844	1	1	1	Isocitrate dehydrogenase [NADP] cytoplasmic	Idh1	1	1	1	1	1	1	0	0	1	0	0	0	1	1	0	0	1	0	0	0	1	1	0	0	1	0	0	0	3.1	3.1	3.1	46.674	414	414	4.8				1	4		0	5.8161
O88845	O88845	2	2	2	A-kinase anchor protein 10, mitochondrial	Akap10	1	2	2	2	1	0	0	0	2	2	0	1	1	0	0	0	2	2	0	1	1	0	0	0	2	2	0	1	4.1	4.1	4.1	73.631	662	662	3.9			2	7	1		0	15.41
O88852	O88852	1	1	1	Testis-specific Y-encoded-like protein 1	Tspyl1	1	1	1	1	0	0	0	0	1	1	1	1	0	0	0	0	1	1	1	1	0	0	0	0	1	1	1	1	4	4	4	42.993	379	379	3			5				0	4.1927
O88878;D6RFT9	O88878;D6RFT9	2;1	2;1	2;1	AN1-type zinc finger protein 5	Zfand5	2	2	2	2	1	0	0	0	2	0	0	1	1	0	0	0	2	0	0	1	1	0	0	0	2	0	0	1	9.4	9.4	9.4	23.058	213	213;104	3		2		2			0	10.025
O88939	O88939	1	1	1	Zinc finger and BTB domain-containing protein 7A	Zbtb7a	1	1	1	1	0	1	0	1	0	1	0	1	0	1	0	1	0	1	0	1	0	1	0	1	0	1	0	1	3.7	3.7	3.7	60.28	569	569	3			5				0	9.0296
O88952	O88952	1	1	1	Protein lin-7 homolog C	Lin7c	1	1	1	1	1	1	0	0	0	0	1	1	1	1	0	0	0	0	1	1	1	1	0	0	0	0	1	1	5.6	5.6	5.6	21.834	197	197	5					5		0.0016058	1.5587
O88986	O88986	1	1	1	2-amino-3-ketobutyrate coenzyme A ligase, mitochondrial	Gcat	1	1	1	1	1	0	0	0	0	0	0	0	1	0	0	0	0	0	0	0	1	0	0	0	0	0	0	0	3.4	3.4	3.4	44.93	416	416	5.5					1	1	0.0080758	0.92861
O89001	O89001	2	2	2	Carboxypeptidase D	Cpd	1	2	2	2	1	1	0	0	2	1	1	1	1	1	0	0	2	1	1	1	1	1	0	0	2	1	1	1	1.5	1.5	1.5	152.4	1377	1377	3		1	6	1			0	4.0496
Q545K5;O89086;Q8BG13	Q545K5;O89086;Q8BG13	4;4;3	4;4;3	4;4;3	RNA-binding protein 3	Rbm3	3	4	4	4	4	3	3	3	3	3	3	3	4	3	3	3	3	3	3	3	4	3	3	3	3	3	3	3	23.5	23.5	23.5	16.604	153	153;153;154	3.81		5	31	26	17	4	0	118.13
Q544T5;P00375	Q544T5;P00375	1;1	1;1	1;1	Dihydrofolate reductase	Dhfr	2	1	1	1	1	1	1	1	1	1	1	1	1	1	1	1	1	1	1	1	1	1	1	1	1	1	1	1	5.3	5.3	5.3	21.606	187	187;187	2.78		2	7				0.0029499	1.1413
P00493	P00493	1	1	1	Hypoxanthine-guanine phosphoribosyltransferase	Hprt1	1	1	1	1	0	1	0	0	1	1	1	1	0	1	0	0	1	1	1	1	0	1	0	0	1	1	1	1	5.5	5.5	5.5	24.57	218	218	3			5				0.0022788	1.3172
P01887	P01887	1	1	1	Beta-2-microglobulin	B2m	1	1	1	1	1	0	0	0	1	1	0	1	1	0	0	0	1	1	0	1	1	0	0	0	1	1	0	1	6.7	6.7	6.7	13.779	119	119	5.5					3	3	0	5.3628
Q792Z7;P01899;Q8HWB2;Q4KN81;P01897;V9GXI4;V9GXR0;E9PX63;O19441;A7VMS6;E9Q0G4;G3UXE9;P01898	Q792Z7;P01899;Q8HWB2	5;5;4;2;2;1;1;1;1;1;1;1;1	5;5;4;2;2;1;1;1;1;1;1;1;1	3;3;2;1;1;1;1;1;1;1;1;1;1	H-2 class I histocompatibility antigen, D-B alpha chain	H2-D1;H2-Q4	13	5	5	3	4	1	2	0	2	2	0	2	4	1	2	0	2	2	0	2	3	0	1	0	1	1	0	1	12.4	12.4	8.8	40.836	362	362;362;354;360;362;114;257;341;368;368;393;396;325	5			5	2	1	12	0	20.851
Q7JJ15;P14428;P03991;P04223;P01901;Q3TH01;A0A0B4J1G3;G3UXW2;P01900;L7N260;E9PWT4;E9QJR9;P79568;Q3V014;P14431;P14430;P14429;P06339;P14426;P14427;P01902	Q7JJ15;P14428;P03991;P04223;P01901;Q3TH01;A0A0B4J1G3;G3UXW2;P01900	4;4;4;4;4;3;2;2;2;1;1;1;1;1;1;1;1;1;1;1;1	2;2;2;2;2;1;2;0;0;0;0;0;0;0;0;0;0;0;0;0;1	2;2;2;2;2;1;2;0;0;0;0;0;0;0;0;0;0;0;0;0;1	H-2 class I histocompatibility antigen, K-Q alpha chain;H-2 class I histocompatibility antigen, K-W28 alpha chain;H-2 class I histocompatibility antigen, K-K alpha chain;H-2 class I histocompatibility antigen, K-B alpha chain;Beta-2-microglobulin;H-2 class I histocompatibility antigen, D-D alpha chain	H2-K1;H2-D1	21	4	2	2	2	2	2	0	2	3	1	2	1	1	1	0	1	2	1	1	1	1	1	0	1	2	1	1	11.9	8.4	8.4	41.301	369	369;328;368;369;369;360;187;289;365;215;310;325;326;357;200;326;334;357;362;368;368	5.33			3		1	11	0	4.7541
P02798	P02798	4	4	3	Metallothionein-2	Mt2	1	4	4	3	2	3	2	1	3	3	3	3	2	3	2	1	3	3	3	3	1	2	1	0	2	2	2	2	73.8	73.8	54.1	6.1153	61	61	2.86	1	7	15	5			0	10.868
P02802	P02802	3	3	2	Metallothionein-1	Mt1	1	3	3	2	3	3	3	1	2	2	3	3	3	3	3	1	2	2	3	3	2	2	2	1	1	1	2	2	49.2	49.2	36.1	6.0181	61	61	2.76		6	19				0	2.7971
P05202	P05202	6	6	6	Aspartate aminotransferase, mitochondrial	Got2	1	6	6	6	5	1	1	3	2	2	3	2	5	1	1	3	2	2	3	2	5	1	1	3	2	2	3	2	17.2	17.2	17.2	47.411	430	430	5.08			2	4	23	11	0	13.301
P68369;P05213;Q5FW91;P05214;A0A0A0MQA5;P68368;A0A087WRB4;A0A087WQS4;Q9JJZ2	P68369;P05213;Q5FW91;P05214	5;5;3;3;2;2;1;1;1	5;5;3;3;2;2;1;1;1	2;2;1;1;1;1;0;0;0	Tubulin alpha-1A chain;Tubulin alpha-1B chain;Tubulin alpha-3 chain	Tuba1a;Tuba1b;Tuba3a	9	5	5	2	2	3	2	4	3	3	4	3	2	3	2	4	3	3	4	3	0	0	1	1	0	1	1	1	21.5	21.5	11.8	50.135	451	451;451;450;450;477;448;100;125;449	4.05		14	6	14	7	15	0	35.952
Q3TQP6;P06801	Q3TQP6;P06801	2;2	2;2	2;2	Malic enzyme;NADP-dependent malic enzyme	Me1	2	2	2	2	2	1	1	1	2	1	1	2	2	1	1	1	2	1	1	2	2	1	1	1	2	1	1	2	2.4	2.4	2.4	61.48	552	552;572	2.93		4	7	3			0	4.3324
Q542G9;P07356;B0V2N7;B0V2N8;B0V2N5	Q542G9;P07356;B0V2N7;B0V2N8;B0V2N5	11;11;8;6;6	11;11;8;6;6	11;11;8;6;6	Annexin;Annexin A2	Anxa2	5	11	11	11	8	4	5	5	6	6	5	8	8	4	5	5	6	6	5	8	8	4	5	5	6	6	5	8	32.7	32.7	32.7	38.676	339	339;339;196;176;272	4.57		1	26	27	79	17	0	116.21
P07742	P07742	3	3	3	Ribonucleoside-diphosphate reductase large subunit	Rrm1	1	3	3	3	1	1	2	1	2	1	2	2	1	1	2	1	2	1	2	2	1	1	2	1	2	1	2	2	5.1	5.1	5.1	90.209	792	792	3.94		1	8	2	1	4	0	11.504
Q80Y52;P07901;B7ZC50;REV__Q8BL66	Q80Y52;P07901	10;10;1;1	3;3;1;0	3;3;1;0	Heat shock protein HSP 90-alpha	Hsp90aa1	4	10	3	3	7	4	3	3	5	3	3	6	3	1	1	1	1	1	1	1	3	1	1	1	1	1	1	1	8.2	5.2	5.2	84.787	733	733;733;201;1411	3.14		6	12	1	1	2	0	3.6909
P08030	P08030	1	1	1	Adenine phosphoribosyltransferase	Aprt	1	1	1	1	1	1	1	1	0	1	1	1	1	1	1	1	0	1	1	1	1	1	1	1	0	1	1	1	5.6	5.6	5.6	19.724	180	180	4.61			1	6	10	1	0	3.8034
Q542P5;P08074;F6YNX9	Q542P5;P08074;F6YNX9	2;2;1	2;2;1	2;2;1	Carbonyl reductase [NADPH] 2	Cbr2	3	2	2	2	2	1	1	0	1	1	0	1	2	1	1	0	1	1	0	1	2	1	1	0	1	1	0	1	12.3	12.3	12.3	25.958	244	244;244;154	3			8				0	6.9804
Q3UAD6;P08113;F7C312	Q3UAD6;P08113;F7C312	8;8;5	8;8;5	8;8;5	Endoplasmin	Hsp90b1	3	8	8	8	6	2	1	3	4	5	2	5	6	2	1	3	4	5	2	5	6	2	1	3	4	5	2	5	8.2	8.2	8.2	92.475	802	802;802;373	5.12			9	13	19	41	0	18.074
Q3TVI5;P08121	Q3TVI5;P08121	1;1	1;1	1;1	Collagen alpha-1(III) chain	Col3a1	2	1	1	1	1	0	0	0	1	0	0	0	1	0	0	0	1	0	0	0	1	0	0	0	1	0	0	0	1.5	1.5	1.5	138.94	1464	1464;1464	4.5				1	1		0	8.3851
P08228	P08228	3	3	3	Superoxide dismutase [Cu-Zn]	Sod1	1	3	3	3	2	1	0	0	2	1	1	1	2	1	0	0	2	1	1	1	2	1	0	0	2	1	1	1	18.2	18.2	18.2	15.942	154	154	3.33			10	1		1	0	15.111
P08249	P08249	4	4	4	Malate dehydrogenase, mitochondrial	Mdh2	1	4	4	4	4	2	2	0	3	2	2	4	4	2	2	0	3	2	2	4	4	2	2	0	3	2	2	4	11.8	11.8	11.8	35.611	338	338	3.5		1	13	6		2	0	6.148
P09055	P09055	12	12	12	Integrin beta-1	Itgb1	1	12	12	12	10	3	1	1	7	3	2	4	10	3	1	1	7	3	2	4	10	3	1	1	7	3	2	4	14.8	14.8	14.8	88.231	798	798	3.74		5	18	12	6	5	0	32.875
P09103;E9Q8G8	P09103	6;2	6;2	6;2	Protein disulfide-isomerase	P4hb	2	6	6	6	5	3	1	2	4	4	3	4	5	3	1	2	4	4	3	4	5	3	1	2	4	4	3	4	12.2	12.2	12.2	57.058	509	509;165	4.17		1	22	29	15	11	0	225.47
P09405;A0A087WRM5	P09405	24;4	24;4	24;4	Nucleolin	Ncl	2	24	24	24	19	10	7	13	9	11	10	18	19	10	7	13	9	11	10	18	19	10	7	13	9	11	10	18	23.8	23.8	23.8	76.722	707	707;76	4.48		9	83	156	115	106	0	197.5
S4R2M7;P09411;P09041	S4R2M7;P09411;P09041	2;2;1	2;2;1	2;2;1	Phosphoglycerate kinase;Phosphoglycerate kinase 1;Phosphoglycerate kinase 2	Pgk1;Pgk2	3	2	2	2	2	0	0	0	0	0	0	0	2	0	0	0	0	0	0	0	2	0	0	0	0	0	0	0	9.4	9.4	9.4	27.715	255	255;417;417	6						2	0	4.6471
Q569U6;P09450	Q569U6;P09450	2;2	2;2	2;2	Transcription factor jun-B	Junb	2	2	2	2	2	1	1	1	2	2	2	2	2	1	1	1	2	2	2	2	2	1	1	1	2	2	2	2	7	7	7	35.765	344	344;344	4.73				6	16		0	4.7612
Q4FJV4;P10107	Q4FJV4;P10107	4;4	4;4	4;4	Annexin;Annexin A1	Anxa1	2	4	4	4	3	2	2	3	3	3	3	3	3	2	2	3	3	3	3	3	3	2	2	3	3	3	3	3	14.2	14.2	14.2	38.734	346	346;346	4.02		3	14	25	7	7	0	18.33
Q58E64;P10126;P62631;D3Z3I8;D3YZ68	Q58E64;P10126;P62631;D3Z3I8;D3YZ68	7;7;6;4;4	7;7;6;4;4	7;7;6;4;4	Elongation factor 1-alpha;Elongation factor 1-alpha 1;Elongation factor 1-alpha 2	Eef1a1;Eef1a2	5	7	7	7	4	1	2	2	1	2	1	6	4	1	2	2	1	2	1	6	4	1	2	2	1	2	1	6	18	18	18	50.113	462	462;462;463;186;249	5.52		1	1	3	2	24	0	30.829
P10605	P10605	2	2	2	Cathepsin B;Cathepsin B light chain;Cathepsin B heavy chain	Ctsb	1	2	2	2	0	0	0	0	1	1	0	1	0	0	0	0	1	1	0	1	0	0	0	0	1	1	0	1	4.1	4.1	4.1	37.279	339	339	3.67			1	2			0.0029553	1.1479
P10639	P10639	4	4	4	Thioredoxin	Txn	1	4	4	4	2	1	1	2	3	2	2	4	2	1	1	2	3	2	2	4	2	1	1	2	3	2	2	4	19	19	19	11.675	105	105	4.5			3	12	3	6	0	10.382
P10711;E9PYD5;B7ZCS4;F6XMY4;Q810R3;Q9QVN7	P10711;E9PYD5	7;6;1;1;1;1	7;6;1;1;1;1	7;6;1;1;1;1	Transcription elongation factor A protein 1	Tcea1	6	7	7	7	4	4	3	3	4	4	2	5	4	4	3	3	4	4	2	5	4	4	3	3	4	4	2	5	34.6	34.6	34.6	33.88	301	301;312;292;297;299;299	3.05		20	36	16	1	2	0	37.669
P10852	P10852	4	4	4	4F2 cell-surface antigen heavy chain	Slc3a2	1	4	4	4	4	0	0	0	2	0	0	0	4	0	0	0	2	0	0	0	4	0	0	0	2	0	0	0	6.1	6.1	6.1	58.336	526	526	3.5		2	1	4	1		0	3.986
Q6ZWY9;Q64478;P10853;B2RVD5;Q8CBB6;Q8CGP1;P70696;Q9D2U9;Q64524	Q6ZWY9;Q64478;P10853;B2RVD5;Q8CBB6;Q8CGP1;P70696;Q9D2U9	8;8;8;7;7;7;6;4;3	8;8;8;7;7;7;6;4;3	2;2;2;2;2;2;0;0;0	Histone H2B type 1-C/E/G;Histone H2B type 1-H;Histone H2B type 1-F/J/L;Histone H2B;Histone H2B type 1-K;Histone H2B type 1-A;Histone H2B type 3-A	Hist1h2bc;Hist1h2bh;Hist1h2bf;Hist1h2bk;Hist1h2br;Hist1h2ba;Hist3h2ba	9	8	8	2	7	5	3	2	4	5	3	8	7	5	3	2	4	5	3	8	1	2	1	1	1	1	1	2	44.4	44.4	9.5	13.906	126	126;126;126;126;134;126;127;126;126	4.33		4	50	155	103	34	0	17.16
P10922	P10922	7	7	7	Histone H1.0;Histone H1.0, N-terminally processed	H1f0	1	7	7	7	4	3	2	4	2	3	3	4	4	3	2	4	2	3	3	4	4	3	2	4	2	3	3	4	19.1	19.1	19.1	20.861	194	194	3.56		18	23	21	15	4	0	24.932
P11087	P11087	9	9	9	Collagen alpha-1(I) chain	Col1a1	1	9	9	9	7	2	2	5	4	4	2	3	7	2	2	5	4	4	2	3	7	2	2	5	4	4	2	3	10.1	10.1	10.1	138.03	1453	1453	3.42		8	14	10	4	2	0	47.814
Q3TA96;P11438	Q3TA96;P11438	1;1	1;1	1;1	Lysosome-associated membrane glycoprotein 1	Lamp1	2	1	1	1	0	0	0	0	0	1	0	0	0	0	0	0	0	1	0	0	0	0	0	0	0	1	0	0	3	3	3	43.865	406	406;406	3			2				0.00084069	1.7385
Q71LX8;P11499;E9Q3D6;E9PX27;E9Q0C3	Q71LX8;P11499	15;15;5;2;2	15;15;5;2;2	8;8;1;2;2	Heat shock protein HSP 90-beta	Hsp90ab1	5	15	15	8	11	5	4	3	7	3	3	7	11	5	4	3	7	3	3	7	7	2	2	1	3	1	1	2	14.1	14.1	11.2	83.28	724	724;724;189;112;161	3.83		12	29	17	22	8	0	19.149
P11688	P11688	3	3	3	Integrin alpha-5;Integrin alpha-5 heavy chain;Integrin alpha-5 light chain	Itga5	1	3	3	3	3	1	1	1	2	1	1	2	3	1	1	1	2	1	1	2	3	1	1	1	2	1	1	2	2.6	2.6	2.6	115.04	1053	1053	3.43			9	4	1		0	3.2823
P11983;F2Z483	P11983	6;2	6;2	6;2	T-complex protein 1 subunit alpha	Tcp1	2	6	6	6	4	3	3	4	4	4	3	4	4	3	3	4	4	4	3	4	4	3	3	4	4	4	3	4	8.8	8.8	8.8	60.448	556	556;103	4.65		1	9	15	31	12	0	27.694
P12382	P12382	1	1	1	ATP-dependent 6-phosphofructokinase, liver type	Pfkl	1	1	1	1	1	1	0	1	0	1	1	1	1	1	0	1	0	1	1	1	1	1	0	1	0	1	1	1	1.2	1.2	1.2	85.359	780	780	4				7			0	2.6056
Q58ET1;P12970;V9GX35	Q58ET1;P12970	4;4;1	4;4;1	4;4;1	60S ribosomal protein L7a	Rpl7a	3	4	4	4	4	2	1	2	1	3	1	2	4	2	1	2	1	3	1	2	4	2	1	2	1	3	1	2	8.3	8.3	8.3	29.976	266	266;266;225	4.09		1	7	4	9	1	0	4.191
P13864	P13864	9	1	1	DNA (cytosine-5)-methyltransferase 1	Dnmt1	1	9	1	1	5	4	1	0	5	3	2	2	0	1	0	0	1	0	0	0	0	1	0	0	1	0	0	0	7.1	1.1	1.1	183.19	1620	1620	2		2					0.0016175	1.592
Q545I9;P14069	Q545I9;P14069	1;1	1;1	1;1	Protein S100;Protein S100-A6	S100a6	2	1	1	1	0	1	1	0	1	1	1	1	0	1	1	0	1	1	1	1	0	1	1	0	1	1	1	1	7.9	7.9	7.9	10.051	89	89;89	3.17			5	1			1	-2
P14115	P14115	1	1	1	60S ribosomal protein L27a	Rpl27a	1	1	1	1	1	0	0	0	0	0	0	0	1	0	0	0	0	0	0	0	1	0	0	0	0	0	0	0	7.4	7.4	7.4	16.605	148	148	5					1		0.00811	0.94264
Q5M9N8;P14148;F6XI62	Q5M9N8;P14148	7;7;2	7;7;2	7;7;2	60S ribosomal protein L7	Rpl7	3	7	7	7	6	2	2	2	2	4	3	2	6	2	2	2	2	4	3	2	6	2	2	2	2	4	3	2	18.9	18.9	18.9	31.419	270	270;270;279	2.94	12	15	23	7	2	8	0	27.575
P14152;B1ATQ3	P14152	3;1	3;1	3;1	Malate dehydrogenase, cytoplasmic	Mdh1	2	3	3	3	2	2	1	2	1	1	2	3	2	2	1	2	1	1	2	3	2	2	1	2	1	1	2	3	11.7	11.7	11.7	36.511	334	334;155	4.95				9	3	8	0	34.518
P14432	P14432	1	1	1	H-2 class I histocompatibility antigen, TLA(B) alpha chain	H2-T3	1	1	1	1	1	1	1	1	0	0	1	1	1	1	1	1	0	0	1	1	1	1	1	1	0	0	1	1	5.5	5.5	5.5	43.478	384	384	5.33				1	4	4	0.007125	0.98317
P14602	P14602	1	1	1	Heat shock protein beta-1	Hspb1	1	1	1	1	1	0	0	0	1	1	0	0	1	0	0	0	1	1	0	0	1	0	0	0	1	1	0	0	8.1	8.1	8.1	23.014	209	209	4				3			0	4.577
P14685;F7B7L8	P14685	4;1	4;1	4;1	26S proteasome non-ATPase regulatory subunit 3	Psmd3	2	4	4	4	1	1	0	1	1	3	0	1	1	1	0	1	1	3	0	1	1	1	0	1	1	3	0	1	7.9	7.9	7.9	60.718	530	530;222	3.5			7	2		1	0	5.2192
P14733	P14733	11	10	10	Lamin-B1	Lmnb1	1	11	10	10	7	5	4	3	9	6	5	7	6	5	4	3	8	6	5	6	6	5	4	3	8	6	5	6	17.9	16.5	16.5	66.785	588	588	2.42	50	9	33	20	5	3	0	57.375
P14873	P14873	15	15	15	Microtubule-associated protein 1B;MAP1B heavy chain;MAP1 light chain LC1	Map1b	1	15	15	15	6	4	3	4	4	10	5	7	6	4	3	4	4	10	5	7	6	4	3	4	4	10	5	7	7.7	7.7	7.7	270.25	2464	2464	3.17		12	35	7	3	3	0	34.843
P15105	P15105	1	1	1	Glutamine synthetase	Glul	1	1	1	1	0	1	0	1	0	0	1	1	0	1	0	1	0	0	1	1	0	1	0	1	0	0	1	1	4.3	4.3	4.3	42.119	373	373	3.5			2	2			0	2.8177
Q5SZA3;P15864;I7HFT9;Q07133	Q5SZA3;P15864	11;11;3;3	4;4;0;0	4;4;0;0	Histone H1.2	Hist1h1c	4	11	4	4	9	7	7	9	6	5	6	8	3	4	4	4	3	4	3	4	3	4	4	4	3	4	3	4	38.2	15.1	15.1	21.266	212	212;212;209;208	2.05	90	33	30	30	2	1	0	24.652
P15975	P15975	2	2	2	Inactive ubiquitin carboxyl-terminal hydrolase 53	Usp53	1	2	2	2	0	1	0	0	1	0	0	1	0	1	0	0	1	0	0	1	0	1	0	0	1	0	0	1	2.1	2.1	2.1	119.25	1069	1069	4.33		1			1	1	0	3.431
Q8C253;P16110	Q8C253;P16110	1;1	1;1	1;1	Galectin;Galectin-3	Lgals3	2	1	1	1	1	0	0	0	0	0	0	0	1	0	0	0	0	0	0	0	1	0	0	0	0	0	0	0	3.8	3.8	3.8	27.414	264	264;264	5					1		0.0093168	0.85942
P16330	P16330	1	1	1	2,3-cyclic-nucleotide 3-phosphodiesterase	Cnp	1	1	1	1	1	1	0	0	1	1	0	1	1	1	0	0	1	1	0	1	1	1	0	0	1	1	0	1	3.6	3.6	3.6	47.123	420	420	4.6				5	4	1	0	2.9618
Q3UJ34;P16460	Q3UJ34;P16460	1;1	1;1	1;1	Argininosuccinate synthase	Ass1	2	1	1	1	0	0	0	1	0	0	1	0	0	0	0	1	0	0	1	0	0	0	0	1	0	0	1	0	4.6	4.6	4.6	46.584	412	412;412	4				2			0.0077629	0.94704
P17095	P17095	5	5	5	High mobility group protein HMG-I/HMG-Y	Hmga1	1	5	5	5	4	3	0	3	2	3	2	3	4	3	0	3	2	3	2	3	4	3	0	3	2	3	2	3	43.9	43.9	43.9	11.614	107	107	3.56		7	6	14	4	1	0	20.634
Q5FW97;P17182;B1ARR7;Q6PHC1;B0QZL1	Q5FW97;P17182;B1ARR7;Q6PHC1	7;7;5;5;3	7;7;5;5;3	7;7;5;5;3	Alpha-enolase	EG433182;Eno1	5	7	7	7	7	3	3	1	4	3	3	3	7	3	3	1	4	3	3	3	7	3	3	1	4	3	3	3	8.5	8.5	8.5	47.14	434	434;434;119;366;221	3.55		2	37	23	4	3	0	13.961
P17426	P17426	3	3	3	AP-2 complex subunit alpha-1	Ap2a1	1	3	3	3	3	2	1	2	2	2	2	2	3	2	1	2	2	2	2	2	3	2	1	2	2	2	2	2	5.4	5.4	5.4	107.66	977	977	4.16			6	12	4	3	0	28.316
P17427	P17427	2	2	2	AP-2 complex subunit alpha-2	Ap2a2	1	2	2	2	1	0	0	0	0	0	1	1	1	0	0	0	0	0	1	1	1	0	0	0	0	0	1	1	2.7	2.7	2.7	104.02	938	938	4.17			1	3	2		0	3.5014
Q5SVY2;P17742;F8VPN3	Q5SVY2;P17742	3;3;1	3;3;1	3;3;1	Peptidyl-prolyl cis-trans isomerase;Peptidyl-prolyl cis-trans isomerase A;Peptidyl-prolyl cis-trans isomerase A, N-terminally processed	Ppia	3	3	3	3	2	1	2	2	1	3	2	3	2	1	2	2	1	3	2	3	2	1	2	2	1	3	2	3	26.2	26.2	26.2	17.971	164	164;164;147	4.65			8	14	21	11	0	12.001
P17809	P17809	2	2	2	Solute carrier family 2, facilitated glucose transporter member 1	Slc2a1	1	2	2	2	1	1	0	1	1	1	1	0	1	1	0	1	1	1	1	0	1	1	0	1	1	1	1	0	5.1	5.1	5.1	53.984	492	492	4.67				4	4	1	0	4.8782
Q542J9;P17918	Q542J9;P17918	5;5	5;5	5;5	Proliferating cell nuclear antigen	Pcna	2	5	5	5	3	2	1	2	1	2	1	2	3	2	1	2	1	2	1	2	3	2	1	2	1	2	1	2	27.6	27.6	27.6	28.785	261	261;261	3.66			15	10	3	1	0	28.09
Q3TX21;P18406	Q3TX21;P18406	2;2	2;2	2;2	Protein CYR61	Cyr61	2	2	2	2	1	2	1	1	2	2	0	2	1	2	1	1	2	2	0	2	1	2	1	1	2	2	0	2	4.5	4.5	4.5	41.709	379	379;379	2.67		6	8	1			0	13.205
P18608;D3Z607	P18608;D3Z607	3;2	3;2	3;2	Non-histone chromosomal protein HMG-14	Hmgn1	2	3	3	3	1	1	1	3	2	2	2	2	1	1	1	3	2	2	2	2	1	1	1	3	2	2	2	2	49	49	49	10.152	96	96;86	3.67			57	59	11	2	0	74.573
P18760;F8WGL3;Q3UHW9;P45591	P18760;F8WGL3;Q3UHW9;P45591	4;3;2;2	4;3;2;2	4;3;2;2	Cofilin-1;Cofilin-2	Cfl1;Cfl2	4	4	4	4	4	2	1	2	1	2	2	3	4	2	1	2	1	2	2	3	4	2	1	2	1	2	2	3	22.9	22.9	22.9	18.559	166	166;227;166;166	4.26			15	18	18	6	0	11.972
P19096	P19096	9	9	9	Fatty acid synthase;[Acyl-carrier-protein] S-acetyltransferase;[Acyl-carrier-protein] S-malonyltransferase;3-oxoacyl-[acyl-carrier-protein] synthase;3-oxoacyl-[acyl-carrier-protein] reductase;3-hydroxyacyl-[acyl-carrier-protein] dehydratase;Enoyl-[acyl-carrier-protein] reductase;Oleoyl-[acyl-carrier-protein] hydrolase	Fasn	1	9	9	9	7	6	3	5	6	6	2	7	7	6	3	5	6	6	2	7	7	6	3	5	6	6	2	7	3.8	3.8	3.8	272.43	2504	2504	3.68	4	10	15	24	7	9	0	20.446
P19324	P19324	2	2	2	Serpin H1	Serpinh1	1	2	2	2	2	1	2	2	2	2	2	2	2	1	2	2	2	2	2	2	2	1	2	2	2	2	2	2	6.7	6.7	6.7	46.533	417	417	4.87			1	26	41	17	0	8.6256
Q9D881;P19536	Q9D881;P19536	1;1	1;1	1;1	Cytochrome c oxidase subunit 5B, mitochondrial	Cox5b	2	1	1	1	1	0	0	0	1	0	0	0	1	0	0	0	1	0	0	0	1	0	0	0	1	0	0	0	6.2	6.2	6.2	13.847	129	129;128	6						2	1	-2
P20029	P20029	14	13	13	78 kDa glucose-regulated protein	Hspa5	1	14	13	13	12	7	4	8	6	7	8	7	11	6	3	7	5	6	7	6	11	6	3	7	5	6	7	6	21.8	20.2	20.2	72.421	655	655	4.4			26	53	34	23	0	39.115
P20108	P20108	1	1	1	Thioredoxin-dependent peroxide reductase, mitochondrial	Prdx3	1	1	1	1	1	0	0	0	0	0	0	0	1	0	0	0	0	0	0	0	1	0	0	0	0	0	0	0	4.3	4.3	4.3	28.127	257	257	6						1	0	2.5536
Q5FWJ3;P20152;A0A0A6YWC8;A2AKJ2;CON__Q9DCV7;Q3V1K9;G5E846;G3X981;P03995;Q9DCV7;P31001;P15331;CON__H-INV:HIT000292931;CON__Q9H552;Q99M73	Q5FWJ3;P20152;A0A0A6YWC8	32;32;28;7;2;2;2;2;2;2;2;2;1;1;1	32;32;28;7;2;2;2;2;2;2;2;2;1;1;1	30;30;26;6;0;1;1;1;1;0;1;1;0;0;0	Vimentin	Vim	15	32	32	30	28	20	13	18	17	22	16	21	28	20	13	18	17	22	16	21	27	20	13	17	17	22	16	21	54.3	54.3	51.1	53.687	466	466;466;427;134;457;469;475;507;430;457;469;475;443;499;603	4.51		50	608	765	1026	618	0	323.31
Q80X35;Q80ZL4;Q3TLQ0;P20357;E9Q8Y2;G3UZJ2;G3UWW1;G3UZV6;G3UZE9	Q80X35;Q80ZL4;Q3TLQ0;P20357;E9Q8Y2;G3UZJ2;G3UWW1;G3UZV6;G3UZE9	2;2;2;2;1;1;1;1;1	2;2;2;2;1;1;1;1;1	2;2;2;2;1;1;1;1;1	Microtubule-associated protein;Microtubule-associated protein 2	Map2	9	2	2	2	2	1	1	0	1	1	1	1	2	1	1	0	1	1	1	1	2	1	1	0	1	1	1	1	4.9	4.9	4.9	49.264	466	466;467;498;1828;139;240;336;381;565	3.22		1	6	1	1		0	5.7624
P21956	P21956	1	1	1	Lactadherin	Mfge8	1	1	1	1	1	1	0	1	0	1	1	0	1	1	0	1	0	1	1	0	1	1	0	1	0	1	1	0	2.4	2.4	2.4	51.24	463	463	4.67				2	4		0	2.3854
P21981	P21981	1	1	1	Protein-glutamine gamma-glutamyltransferase 2	Tgm2	1	1	1	1	0	1	1	0	1	0	1	1	0	1	1	0	1	0	1	1	0	1	1	0	1	0	1	1	2.2	2.2	2.2	77.06	686	686	2.83		1	5				0.00084175	1.7425
P22518	P22518	1	1	1	Dual specificity protein kinase CLK1	Clk1	1	1	1	1	1	0	0	0	1	0	0	1	1	0	0	0	1	0	0	1	1	0	0	0	1	0	0	1	2.1	2.1	2.1	57.093	483	483	4				3			0.0053996	1.0368
Q8CBB7;P22892	Q8CBB7;P22892	1;1	1;1	1;1	AP-1 complex subunit gamma-1	Ap1g1	2	1	1	1	1	0	0	0	0	0	0	0	1	0	0	0	0	0	0	0	1	0	0	0	0	0	0	0	1.3	1.3	1.3	91.721	825	825;822	5.5					1	1	0.0020008	1.5427
P22935;P62965	P22935	3;1	3;1	3;1	Cellular retinoic acid-binding protein 2	Crabp2	2	3	3	3	2	1	1	1	1	1	1	2	2	1	1	1	1	1	1	2	2	1	1	1	1	1	1	2	31.9	31.9	31.9	15.746	138	138;137	4.38			3	6		4	0	15.604
P23116	P23116	8	8	8	Eukaryotic translation initiation factor 3 subunit A	Eif3a	1	8	8	8	5	1	1	2	4	1	0	2	5	1	1	2	4	1	0	2	5	1	1	2	4	1	0	2	6.5	6.5	6.5	161.93	1344	1344	4.6		1	4	5	2	8	0	19.377
Q9DCC5;P23198;D3Z313;D3Z1A9	Q9DCC5;P23198;D3Z313;D3Z1A9	8;8;7;5	8;8;7;5	8;8;7;5	Chromobox protein homolog 3	Cbx3	4	8	8	8	6	5	2	4	5	4	5	6	6	5	2	4	5	4	5	6	6	5	2	4	5	4	5	6	29.5	29.5	29.5	20.811	183	183;183;110;71	3.65		19	27	42	13	7	0	56.812
P23242	P23242	1	1	1	Gap junction alpha-1 protein	Gja1	1	1	1	1	1	0	0	0	0	0	0	0	1	0	0	0	0	0	0	0	1	0	0	0	0	0	0	0	5.2	5.2	5.2	43.004	382	382	6						1	0	5.5338
Q5HZI6;P23591	Q5HZI6;P23591	1;1	1;1	1;1	GDP-L-fucose synthase	Tsta3	2	1	1	1	0	0	0	1	0	1	0	1	0	0	0	1	0	1	0	1	0	0	0	1	0	1	0	1	2.5	2.5	2.5	35.877	321	321;321	4				3			0.0046931	1.0467
P24270	P24270	2	2	2	Catalase	Cat	1	2	2	2	1	0	0	0	0	0	0	1	1	0	0	0	0	0	0	1	1	0	0	0	0	0	0	1	4.2	4.2	4.2	59.795	527	527	4				2			0.0087047	0.88306
P24527	P24527	4	4	4	Leukotriene A-4 hydrolase	Lta4h	1	4	4	4	4	1	1	3	2	1	1	2	4	1	1	3	2	1	1	2	4	1	1	3	2	1	1	2	8.8	8.8	8.8	69.05	611	611	3.76			12	10		3	0	8.4323
Q3UAT9;P24547;A0A0A6YXS4	Q3UAT9;P24547;A0A0A6YXS4	2;2;1	2;2;1	2;2;1	Inosine-5-monophosphate dehydrogenase;Inosine-5-monophosphate dehydrogenase 2	Impdh2	3	2	2	2	2	0	0	0	0	0	0	0	2	0	0	0	0	0	0	0	2	0	0	0	0	0	0	0	6	6	6	55.814	514	514;514;248	6						3	0	11.533
Q3UI57;P25206	Q3UI57;P25206	6;6	6;6	6;6	DNA helicase;DNA replication licensing factor MCM3	Mcm3	2	6	6	6	4	2	3	4	4	3	2	3	4	2	3	4	4	3	2	3	4	2	3	4	4	3	2	3	6.3	6.3	6.3	91.545	812	812;812	3.72	1	16	16	10	11	11	0	22.885
Q790L7;P25322	Q790L7;P25322	1;1	1;1	1;1	G1/S-specific cyclin-D1	Ccnd1	2	1	1	1	0	0	0	0	0	1	0	0	0	0	0	0	0	1	0	0	0	0	0	0	0	1	0	0	8.8	8.8	8.8	33.428	295	295;295	3			2				0	13.515
P26039;A2AIM2	P26039	4;1	4;1	4;1	Talin-1	Tln1	2	4	4	4	4	2	1	3	2	4	2	4	4	2	1	3	2	4	2	4	4	2	1	3	2	4	2	4	1.7	1.7	1.7	269.82	2541	2541;241	3.97		1	5	24	4	1	0	7.2483
Q4KML7;P26040	Q4KML7;P26040	6;6	6;6	4;4	Ezrin	Ezr	2	6	6	4	2	3	2	2	4	4	2	3	2	3	2	2	4	4	2	3	1	1	0	1	2	2	0	1	8	8	6.5	69.406	586	586;586	4.19		6	1	41	21	3	0	11.411
P26041	P26041	9	9	8	Moesin	Msn	1	9	9	8	8	4	2	1	4	3	3	2	8	4	2	1	4	3	3	2	7	3	2	1	3	2	2	2	13.3	13.3	12	67.766	577	577	4.3		1	12	51	36	5	0	77.47
Q545R0;P26231;E0CXB9;Q61301	Q545R0;P26231;E0CXB9;Q61301	2;2;1;1	2;2;1;1	2;2;1;1	Catenin alpha-1;Catenin alpha-2	Ctnna1;Ctnna2	4	2	2	2	0	1	1	1	1	2	1	1	0	1	1	1	1	2	1	1	0	1	1	1	1	2	1	1	3.5	3.5	3.5	100.11	906	906;906;966;953	2.92		1	11				0	15.427
Q0VGU2;P26350;A0A087WP98;A0A087WPN6;A0A087WQN2;J3QPK6	Q0VGU2;P26350;A0A087WP98;A0A087WPN6	10;10;5;5;3;2	10;10;5;5;3;2	10;10;5;5;3;2	Prothymosin alpha;Prothymosin alpha, N-terminally processed;Thymosin alpha	Ptma	6	10	10	10	8	6	6	6	10	6	6	6	8	6	6	6	10	6	6	6	8	6	6	6	10	6	6	6	42.3	42.3	42.3	12.254	111	111;111;58;98;145;166	2.99	91	46	88	46	25	43	0	323.31
P26369	P26369	3	3	3	Splicing factor U2AF 65 kDa subunit	U2af2	1	3	3	3	2	1	1	1	2	2	1	1	2	1	1	1	2	2	1	1	2	1	1	1	2	2	1	1	3.6	3.6	3.6	53.516	475	475	3.05		9	7	1	3	1	0	39.163
P26443;F7CFA5	P26443;F7CFA5	4;3	4;3	4;3	Glutamate dehydrogenase 1, mitochondrial	Glud1	2	4	4	4	3	2	1	3	2	3	3	4	3	2	1	3	2	3	3	4	3	2	1	3	2	3	3	4	9.9	9.9	9.9	61.336	558	558;144	4.26			20	11	5	14	0	26.009
Q8C483;P26638;A2AFS1;A2AFS0	Q8C483;P26638;A2AFS1;A2AFS0	4;4;2;2	4;4;2;2	4;4;2;2	Serine--tRNA ligase, cytoplasmic	Sars	4	4	4	4	1	3	2	3	4	3	2	3	1	3	2	3	4	3	2	3	1	3	2	3	4	3	2	3	5.8	5.8	5.8	61.166	536	536;512;186;352	2.3	6	11	11	2			0	9.2477
P26645	P26645	1	1	1	Myristoylated alanine-rich C-kinase substrate	Marcks	1	1	1	1	1	0	0	0	1	0	0	0	1	0	0	0	1	0	0	0	1	0	0	0	1	0	0	0	6.1	6.1	6.1	29.661	309	309	4				2			0	2.1683
P26883	P26883	1	1	1	Peptidyl-prolyl cis-trans isomerase FKBP1A	Fkbp1a	1	1	1	1	1	1	1	1	1	0	1	1	1	1	1	1	1	0	1	1	1	1	1	1	1	0	1	1	12	12	12	11.922	108	108	3.38		1	6	6			0.00088339	1.9491
P27046	P27046	1	1	1	Alpha-mannosidase 2	Man2a1	1	1	1	1	0	1	0	0	1	1	0	0	0	1	0	0	1	1	0	0	0	1	0	0	1	1	0	0	0.7	0.7	0.7	131.63	1150	1150	3.5			2	2			1	-2
P27612	P27612	5	5	5	Phospholipase A-2-activating protein	Plaa	1	5	5	5	3	2	1	3	1	2	2	3	3	2	1	3	1	2	2	3	3	2	1	3	1	2	2	3	6.8	6.8	6.8	87.22	794	794	3.28		6	11	5	1	2	0	15.442
P27659	P27659	2	2	2	60S ribosomal protein L3	Rpl3	1	2	2	2	1	0	1	1	1	0	0	1	1	0	1	1	1	0	0	1	1	0	1	1	1	0	0	1	3.7	3.7	3.7	46.109	403	403	3		5			1	1	0	3.5928
P27661;G3UWL7;Q3UA95;F8WIX8;B2RVP5;Q8CGP4;Q3THW5;P0C0S6	P27661	5;1;1;1;1;1;1;1	5;1;1;1;1;1;1;1	4;0;0;0;0;0;0;0	Histone H2AX	H2afx	8	5	5	4	2	2	2	2	2	2	3	4	2	2	2	2	2	2	3	4	1	1	1	1	1	1	2	3	22.4	22.4	16.1	15.142	143	143;87;105;125;128;129;128;128	4.33	2	1	6	7	9	8	0	5.337
P27773	P27773	9	9	5	Protein disulfide-isomerase A3	Pdia3	1	9	9	5	5	4	4	4	4	4	4	5	5	4	4	4	4	4	4	5	3	2	2	2	3	2	2	2	18.8	18.8	11.3	56.678	505	505	3.35		14	35	22	4	4	0	25.856
P27790	P27790	1	1	1	Major centromere autoantigen B	Cenpb	1	1	1	1	0	0	0	0	0	1	0	0	0	0	0	0	0	1	0	0	0	0	0	0	0	1	0	0	2	2	2	65.381	599	599	3			1				0.0074653	0.97456
P28033	P28033	1	1	1	CCAAT/enhancer-binding protein beta	Cebpb	1	1	1	1	1	0	0	0	0	0	0	0	1	0	0	0	0	0	0	0	1	0	0	0	0	0	0	0	4.4	4.4	4.4	31.445	296	296	5					1		0	2.5433
P28231	P28231	2	2	2	Gap junction beta-3 protein	Gjb3	1	2	2	2	0	1	1	1	1	2	1	1	0	1	1	1	1	2	1	1	0	1	1	1	1	2	1	1	9.6	9.6	9.6	30.902	270	270	3.11		1	6	2			0	4.6783
Q3TXH3;P28301	Q3TXH3;P28301	1;1	1;1	1;1	Protein-lysine 6-oxidase	Lox	2	1	1	1	1	0	0	0	0	0	0	0	1	0	0	0	0	0	0	0	1	0	0	0	0	0	0	0	3.9	3.9	3.9	46.7	411	411;411	6						1	0	3.2533
Q544Z7;P28352;D3Z124;F6QA74;D3Z6R9	Q544Z7;P28352;D3Z124;F6QA74	7;7;6;6;3	7;7;6;6;3	7;7;6;6;3	DNA-(apurinic or apyrimidinic site) lyase;DNA-(apurinic or apyrimidinic site) lyase, mitochondrial	Apex1	5	7	7	7	5	3	4	3	5	3	4	5	5	3	4	3	5	3	4	5	5	3	4	3	5	3	4	5	22.4	22.4	22.4	35.49	317	317;317;177;289;49	3.21		15	48	12	1	6	0	53.93
P28656;E9PW66	P28656;E9PW66	3;2	3;2	2;1	Nucleosome assembly protein 1-like 1	Nap1l1	2	3	3	2	2	0	0	0	2	0	0	0	2	0	0	0	2	0	0	0	1	0	0	0	2	0	0	0	12.8	12.8	10.2	45.345	391	391;418	3.6		1	2	1		1	0	36.194
P28667	P28667	5	5	5	MARCKS-related protein	Marcksl1	1	5	5	5	2	2	2	3	2	3	3	2	2	2	2	3	2	3	3	2	2	2	2	3	2	3	3	2	40.5	40.5	40.5	20.165	200	200	2.45	1	33	19	2	1		0	83.513
Q3U9N4;P28798;H3BJE0;H3BJ90	Q3U9N4;P28798	7;7;2;1	7;7;2;1	7;7;2;1	Granulins;Acrogranin;Granulin-1;Granulin-2;Granulin-3;Granulin-4;Granulin-5;Granulin-6;Granulin-7	Grn	4	7	7	7	6	2	2	2	3	4	1	4	6	2	2	2	3	4	1	4	6	2	2	2	3	4	1	4	15.1	15.1	15.1	65.018	602	602;589;247;335	3.24		12	18	1	1	6	0	27.99
P29341;Q62029;A2A5N3;F6ZAX1;V9GXG3	P29341	12;5;3;1;1	12;5;3;1;1	6;2;1;1;0	Polyadenylate-binding protein 1	Pabpc1	5	12	12	6	11	5	5	3	5	4	5	7	11	5	5	3	5	4	5	7	6	1	1	1	2	3	2	2	18.1	18.1	8.6	70.67	636	636;628;607;118;168	3.91	3	7	22	9	7	16	0	33.843
Q3UPN1;P29533;A0A0G2JFP9;Q544V4	Q3UPN1;P29533	3;3;1;1	3;3;1;1	3;3;1;1	Vascular cell adhesion protein 1	Vcam1	4	3	3	3	1	2	3	0	1	2	1	2	1	2	3	0	1	2	1	2	1	2	3	0	1	2	1	2	4.6	4.6	4.6	81.316	739	739;739;237;345	3.31		1	7	5			0	4.2355
Q3TG75;P29758	Q3TG75;P29758	4;4	4;4	4;4	Ornithine aminotransferase, mitochondrial	Oat	2	4	4	4	2	4	1	3	0	4	2	2	2	4	1	3	0	4	2	2	2	4	1	3	0	4	2	2	8.7	8.7	8.7	48.354	439	439;439	5				6	11	6	0	12.004
P30415	P30415	1	1	1	NK-tumor recognition protein;Putative peptidyl-prolyl cis-trans isomerase	Nktr	1	1	1	1	1	1	1	1	0	1	1	1	1	1	1	1	0	1	1	1	1	1	1	1	0	1	1	1	0.9	0.9	0.9	163.45	1453	1453	2.45		6	5				0	2.2617
P30416	P30416	7	7	7	Peptidyl-prolyl cis-trans isomerase FKBP4;Peptidyl-prolyl cis-trans isomerase FKBP4, N-terminally processed	Fkbp4	1	7	7	7	4	4	3	4	7	4	5	5	4	4	3	4	7	4	5	5	4	4	3	4	7	4	5	5	17	17	17	51.572	458	458	3.54		9	36	28	9	3	0	57.083
Q3UZG4;P31230	Q3UZG4;P31230	2;2	2;2	2;2	Aminoacyl tRNA synthase complex-interacting multifunctional protein 1;Endothelial monocyte-activating polypeptide 2	Aimp1	2	2	2	2	2	1	1	0	1	1	1	1	2	1	1	0	1	1	1	1	2	1	1	0	1	1	1	1	9.7	9.7	9.7	35.166	319	319;310	3.56			6	2		1	0	11.548
Q5NBZ3;P32233	Q5NBZ3;P32233	5;5	5;5	5;5	Developmentally-regulated GTP-binding protein 1	Drg1	2	5	5	5	2	3	2	3	3	2	2	4	2	3	2	3	3	2	2	4	2	3	2	3	3	2	2	4	14.2	14.2	14.2	40.512	367	367;367	3.73		1	21	22	7	1	0	18.158
P32921	P32921	3	3	3	Tryptophan--tRNA ligase, cytoplasmic;T1-TrpRS;T2-TrpRS	Wars	1	3	3	3	1	1	1	2	2	1	1	2	1	1	1	2	2	1	1	2	1	1	1	2	2	1	1	2	4.2	4.2	4.2	54.357	481	481	4.06		2		9	5		0	8.2675
P33174	P33174	8	8	8	Chromosome-associated kinesin KIF4	Kif4	1	8	8	8	5	3	2	2	5	3	1	3	5	3	2	2	5	3	1	3	5	3	2	2	5	3	1	3	6.8	6.8	6.8	139.52	1231	1231	3.48		3	26	15	6		0	27.075
P33215	P33215	2	2	2	Protein NEDD1	Nedd1	1	2	2	2	1	2	1	0	1	1	1	2	1	2	1	0	1	1	1	2	1	2	1	0	1	1	1	2	4.7	4.7	4.7	71.292	660	660	3.22			7	2			0	7.5469
P33609	P33609	2	2	2	DNA polymerase alpha catalytic subunit	Pola1	1	2	2	2	1	0	0	0	0	1	0	0	1	0	0	0	0	1	0	0	1	0	0	0	0	1	0	0	1.8	1.8	1.8	167.34	1465	1465	4.5			1			1	0	2.3042
P34022;H7BX22	P34022	3;1	3;1	3;1	Ran-specific GTPase-activating protein	Ranbp1	2	3	3	3	0	0	1	0	2	0	0	1	0	0	1	0	2	0	0	1	0	0	1	0	2	0	0	1	24.1	24.1	24.1	23.596	203	203;153	3.5			2	2			0	72.435
P34152	P34152	1	1	1	Focal adhesion kinase 1	Ptk2	1	1	1	1	0	0	0	0	0	0	0	1	0	0	0	0	0	0	0	1	0	0	0	0	0	0	0	1	1.7	1.7	1.7	123.54	1090	1090	3			1				0	5.9439
Q545F0;P34884	Q545F0;P34884	1;1	1;1	1;1	Macrophage migration inhibitory factor	Mif	2	1	1	1	1	1	1	1	1	1	1	1	1	1	1	1	1	1	1	1	1	1	1	1	1	1	1	1	9.6	9.6	9.6	12.504	115	115;115	5.94					1	15	0	3.0575
Q3TJ39;Q8C266;P35278	Q3TJ39;Q8C266;P35278	1;1;1	1;1;1	1;1;1	Ras-related protein Rab-5C	Rab5c	3	1	1	1	1	1	1	1	1	1	1	1	1	1	1	1	1	1	1	1	1	1	1	1	1	1	1	1	5.6	5.6	5.6	23.412	216	216;234;216	3.06		1	14	2			0	6.8448
Q0PD35;P35282	Q0PD35;P35282	3;3	3;3	3;3	Ras-related protein Rab-21	Rab21	2	3	3	3	3	1	0	0	0	1	0	1	3	1	0	0	0	1	0	1	3	1	0	0	0	1	0	1	18	18	18	24.106	222	222;222	4.75		2		1		5	0	10.618
Q9D4I9;P35288	Q9D4I9;P35288	1;1	1;1	1;1	Ras-related protein Rab-23	Rab23	2	1	1	1	0	0	0	0	1	1	0	1	0	0	0	0	1	1	0	1	0	0	0	0	1	1	0	1	4.2	4.2	4.2	26.777	237	237;237	3.67			1	2			0	2.1258
Q0PD38;P35293	Q0PD38;P35293	1;1	1;1	1;1	Ras-related protein Rab-18	Rab18	2	1	1	1	1	0	0	0	0	0	0	0	1	0	0	0	0	0	0	0	1	0	0	0	0	0	0	0	5.3	5.3	5.3	23.035	206	206;206	6						1	0.0016201	1.5981
P35456	P35456	3	3	3	Urokinase plasminogen activator surface receptor	Plaur	1	3	3	3	3	1	1	0	1	1	0	2	3	1	1	0	1	1	0	2	3	1	1	0	1	1	0	2	12.8	12.8	12.8	35.428	327	327	4.09			6	1	1	3	0	23.483
Q3UFJ3;P35486	Q3UFJ3;P35486	3;3	3;3	3;3	Pyruvate dehydrogenase E1 component subunit alpha;Pyruvate dehydrogenase E1 component subunit alpha, somatic form, mitochondrial	Pdha1	2	3	3	3	3	2	2	1	1	2	2	2	3	2	2	1	1	2	2	2	3	2	2	1	1	2	2	2	6.9	6.9	6.9	43.231	390	390;390	4.41		1	6	4	13	3	0	4.1384
P35550	P35550	6	6	6	rRNA 2-O-methyltransferase fibrillarin	Fbl	1	6	6	6	5	3	3	4	4	5	4	4	5	3	3	4	4	5	4	4	5	3	3	4	4	5	4	4	16.5	16.5	16.5	34.306	327	327	4.76			13	54	75	37	0	72.986
Q5SUC3;P35564	Q5SUC3;P35564	9;9	9;9	9;9	Calnexin	Canx	2	9	9	9	8	3	3	4	6	5	4	6	8	3	3	4	6	5	4	6	8	3	3	4	6	5	4	6	8.8	8.8	8.8	67.277	591	591;591	3.11	2	23	31	9	1	8	0	16.232
P35822	P35822	1	1	1	Receptor-type tyrosine-protein phosphatase kappa	Ptprk	1	1	1	1	1	0	0	0	0	1	0	0	1	0	0	0	0	1	0	0	1	0	0	0	0	1	0	0	0.9	0.9	0.9	164.18	1457	1457	4				2			0.0060888	1.0171
P35951	P35951	4	4	4	Low-density lipoprotein receptor	Ldlr	1	4	4	4	3	1	1	1	1	2	1	1	3	1	1	1	1	2	1	1	3	1	1	1	1	2	1	1	5.9	5.9	5.9	94.946	862	862	3.66			18	13	2	2	0	7.9573
Q5BLK0;P35979;F8VQK7	Q5BLK0;P35979;F8VQK7	3;3;2	3;3;2	3;3;2	60S ribosomal protein L12	Rpl12;Gm16519	3	3	3	3	2	0	0	0	1	2	0	1	2	0	0	0	1	2	0	1	2	0	0	0	1	2	0	1	25.5	25.5	25.5	17.804	165	165;165;162	5.29			1	1		5	0	23.786
P36916	P36916	2	2	2	Guanine nucleotide-binding protein-like 1	Gnl1	1	2	2	2	2	1	1	1	1	0	0	2	2	1	1	1	1	0	0	2	2	1	1	1	1	0	0	2	4.8	4.8	4.8	68.77	607	607	3.1		5	3			2	0	6.6396
Q05DV1;P37040;E9Q997	Q05DV1;P37040;E9Q997	2;2;1	2;2;1	2;2;1	NADPH--cytochrome P450 reductase	Por	3	2	2	2	2	0	0	0	0	0	0	1	2	0	0	0	0	0	0	1	2	0	0	0	0	0	0	1	4	4	4	72.93	649	649;678;273	4.67				2		1	0	7.0696
P37889	P37889	3	3	3	Fibulin-2	Fbln2	1	3	3	3	1	1	1	1	0	2	1	2	1	1	1	1	0	2	1	2	1	1	1	1	0	2	1	2	3.5	3.5	3.5	131.83	1221	1221	3.3			7	3			0	8.6389
Q3U4X8;P37913;E9PV36;V9GWZ4;D3YUW4	Q3U4X8;P37913;E9PV36;V9GWZ4;D3YUW4	5;5;4;4;3	5;5;4;4;3	5;5;4;4;3	DNA ligase;DNA ligase 1	Lig1	5	5	5	5	3	1	0	0	2	3	1	1	3	1	0	0	2	3	1	1	3	1	0	0	2	3	1	1	5.6	5.6	5.6	104.09	932	932;916;270;313;225	4.24			3	9	3	2	0	11.999
P38060;V9GXD2;V9GWZ9;D3YVU9;Q8JZS7	P38060	3;1;1;1;1	3;1;1;1;1	3;1;1;1;1	Hydroxymethylglutaryl-CoA lyase, mitochondrial	Hmgcl	5	3	3	3	2	1	1	1	1	1	1	2	2	1	1	1	1	1	1	2	2	1	1	1	1	1	1	2	8	8	8	34.238	325	325;177;240;311;343	3.9			2	7	1		0	2.4598
P38647	P38647	9	9	9	Stress-70 protein, mitochondrial	Hspa9	1	9	9	9	7	5	4	7	5	7	6	6	7	5	4	7	5	7	6	6	7	5	4	7	5	7	6	6	15.5	15.5	15.5	73.46	679	679	4.01		7	35	57	25	13	0	39.523
P40124	P40124	1	1	1	Adenylyl cyclase-associated protein 1	Cap1	1	1	1	1	1	1	1	1	1	1	0	1	1	1	1	1	1	1	0	1	1	1	1	1	1	1	0	1	2.3	2.3	2.3	51.564	474	474	3.08		2	8	3			0	2.5623
P40142	P40142	4	4	4	Transketolase	Tkt	1	4	4	4	2	2	2	4	2	2	1	3	2	2	2	4	2	2	1	3	2	2	2	4	2	2	1	3	9.3	9.3	9.3	67.63	623	623	4		1	14	22	6	5	0	102.26
P40201;G3UWS6;G3V014;Q8C7Q2	P40201;G3UWS6	3;2;1;1	3;2;1;1	3;2;1;1	Chromodomain-helicase-DNA-binding protein 1	Chd1	4	3	3	3	2	1	1	0	1	1	0	1	2	1	1	0	1	1	0	1	2	1	1	0	1	1	0	1	1.9	1.9	1.9	196.38	1711	1711;164;516;1081	3.57			5	1		1	0	3.0426
Q5M9J8;P41105	Q5M9J8;P41105	5;5	5;5	5;5	60S ribosomal protein L28	Rpl28	2	5	5	5	5	3	2	3	3	3	1	4	5	3	2	3	3	3	1	4	5	3	2	3	3	3	1	4	26.3	26.3	26.3	15.733	137	137;137	4.25		11	6	5	26	8	0	16.652
P41241	P41241	1	1	1	Tyrosine-protein kinase CSK	Csk	1	1	1	1	0	1	0	1	1	0	1	1	0	1	0	1	1	0	1	1	0	1	0	1	1	0	1	1	2.4	2.4	2.4	50.716	450	450	3.33			4	2			0.00164	1.638
P42125	P42125	1	1	1	Enoyl-CoA delta isomerase 1, mitochondrial	Eci1	1	1	1	1	1	1	0	1	1	0	1	1	1	1	0	1	1	0	1	1	1	1	0	1	1	0	1	1	5.5	5.5	5.5	32.25	289	289	4				8			0	4.427
P42128	P42128	1	1	1	Forkhead box protein K1	Foxk1	1	1	1	1	0	1	0	1	1	0	1	1	0	1	0	1	1	0	1	1	0	1	0	1	1	0	1	1	4	4	4	74.919	719	719	3.5			3	3			0	22.764
P42232;Q9JIA0;B2C3G8;P42230	P42232;Q9JIA0;B2C3G8;P42230	2;1;1;1	2;1;1;1	2;1;1;1	Signal transducer and activator of transcription 5B;Signal transducer and activator of transcription;Signal transducer and activator of transcription 5A	Stat5b;Stat5a	4	2	2	2	0	1	0	0	1	2	0	2	0	1	0	0	1	2	0	2	0	1	0	0	1	2	0	2	2.9	2.9	2.9	90.001	786	786;793;797;793	3			6				0.0019693	1.4698
P42669	P42669	1	1	1	Transcriptional activator protein Pur-alpha	Pura	1	1	1	1	0	0	0	0	0	1	0	0	0	0	0	0	0	1	0	0	0	0	0	0	0	1	0	0	10.3	10.3	10.3	34.883	321	321	3			1				0.0008547	1.7986
Q3UL22;P42932;H3BL49;H3BJB6;H3BLL1;H3BKG2	Q3UL22;P42932;H3BL49;H3BJB6	9;9;7;5;2;2	9;9;7;5;2;2	9;9;7;5;2;2	T-complex protein 1 subunit theta	Cct8	6	9	9	9	6	4	4	2	5	4	4	4	6	4	4	2	5	4	4	4	6	4	4	2	5	4	4	4	15.7	15.7	15.7	59.555	548	548;548;489;239;132;158	3.54		1	31	17	2	3	0	16.665
P43274	P43274	12	5	5	Histone H1.4	Hist1h1e	1	12	5	5	8	5	7	8	5	4	5	9	5	4	4	4	4	4	4	4	5	4	4	4	4	4	4	4	32.4	15.5	15.5	21.977	219	219	2.13	67	30	25	24	3	1	0	34.698
P43276	P43276	9	7	7	Histone H1.5	Hist1h1b	1	9	7	7	8	4	4	5	5	5	3	4	6	4	4	4	5	5	3	3	6	4	4	4	5	5	3	3	27.4	22	22	22.576	223	223	1.97	98	40	26	23	3	3	0	61.409
Q149Z9;P43277	Q149Z9;P43277	13;13	13;13	3;3	Histone H1.3	Hist1h1d	2	13	13	3	9	6	8	10	6	4	6	10	9	6	8	10	6	4	6	10	3	3	3	3	3	3	3	3	36.2	36.2	9.5	22.099	221	221;221	2.92	103	32	26	37	79	7	0	53.282
P43883	P43883	2	2	2	Perilipin-2	Plin2	1	2	2	2	2	1	1	0	1	1	1	1	2	1	1	0	1	1	1	1	2	1	1	0	1	1	1	1	6.6	6.6	6.6	46.646	425	425	3.22		1	7			1	0	5.1258
P46061	P46061	2	2	2	Ran GTPase-activating protein 1	Rangap1	1	2	2	2	2	2	2	1	1	2	2	2	2	2	2	1	1	2	2	2	2	2	2	1	1	2	2	2	4.2	4.2	4.2	63.53	589	589	4.06			8	1	5	2	0	10.386
P46414	P46414	1	1	1	Cyclin-dependent kinase inhibitor 1B	Cdkn1b	1	1	1	1	1	1	1	0	1	1	0	1	1	1	1	0	1	1	0	1	1	1	1	0	1	1	0	1	6.6	6.6	6.6	22.193	197	197	3.33			6	3			0	4.7242
P46460	P46460	2	2	2	Vesicle-fusing ATPase	Nsf	1	2	2	2	1	2	2	2	1	2	2	2	1	2	2	2	1	2	2	2	1	2	2	2	1	2	2	2	3	3	3	82.613	744	744	4			14	8	10	2	0	28.366
P46471;Q8BVQ9	P46471;Q8BVQ9	4;3	4;3	4;3	26S protease regulatory subunit 7	Psmc2	2	4	4	4	2	2	2	1	1	1	1	3	2	2	2	1	1	1	1	3	2	2	2	1	1	1	1	3	11.8	11.8	11.8	48.647	433	433;475	4.67			6		2	7	0	12.108
Q545P3;P46656	Q545P3;P46656	1;1	1;1	1;1	Adrenodoxin, mitochondrial	Fdx1	2	1	1	1	1	0	0	0	0	0	0	0	1	0	0	0	0	0	0	0	1	0	0	0	0	0	0	0	6.4	6.4	6.4	20.123	188	188;188	6						1	0.0074574	0.967
Q3U573;P46978	Q3U573;P46978	1;1	1;1	1;1	Dolichyl-diphosphooligosaccharide--protein glycosyltransferase subunit STT3A	Stt3a	2	1	1	1	1	1	1	1	1	1	1	1	1	1	1	1	1	1	1	1	1	1	1	1	1	1	1	1	1.6	1.6	1.6	80.597	705	705;705	2.94		2	13	1			0.0016407	1.6381
Q9DBX5;Q3UMQ1;P47713	Q9DBX5;Q3UMQ1;P47713	1;1;1	1;1;1	1;1;1	Cytosolic phospholipase A2;Phospholipase A2;Lysophospholipase	Pla2g4a	3	1	1	1	1	1	1	1	1	1	1	1	1	1	1	1	1	1	1	1	1	1	1	1	1	1	1	1	1.9	1.9	1.9	84.267	740	740;748;748	4.21			5	9	1	4	0	7.3885
P47757;A0A0A0MQI9;F6YHZ8;F7CAZ6;A2AMW0	P47757;A0A0A0MQI9;F6YHZ8;F7CAZ6;A2AMW0	2;1;1;1;1	2;1;1;1;1	2;1;1;1;1	F-actin-capping protein subunit beta	Capzb	5	2	2	2	1	1	0	1	0	0	0	0	1	1	0	1	0	0	0	0	1	1	0	1	0	0	0	0	9.7	9.7	9.7	31.345	277	277;109;188;204;260	3		3				1	0	9.2872
P47791	P47791	2	2	2	Glutathione reductase, mitochondrial	Gsr	1	2	2	2	1	0	0	0	1	1	0	1	1	0	0	0	1	1	0	1	1	0	0	0	1	1	0	1	6.4	6.4	6.4	53.662	500	500	4.25			1	2		1	0.0004529	2.0676
P47857	P47857	1	1	1	ATP-dependent 6-phosphofructokinase, muscle type	Pfkm	1	1	1	1	1	1	1	0	1	1	1	1	1	1	1	0	1	1	1	1	1	1	1	0	1	1	1	1	1	1	1	85.268	780	780	2.88		1	7				0.0084122	0.9117
Q3UCH0;P47911;E9PUX4	Q3UCH0;P47911;E9PUX4	10;10;9	10;10;9	10;10;9	60S ribosomal protein L6	Rpl6;Gm5428	3	10	10	10	10	4	3	3	6	3	3	4	10	4	3	3	6	3	3	4	10	4	3	3	6	3	3	4	20.6	20.6	20.6	33.509	296	296;296;296	4.02	1	9	31	58	31	12	0	50.237
Q5M8M8;P47915;F6QL70;W4VSN7;D3Z1N9;F6YH22	Q5M8M8;P47915;F6QL70;W4VSN7;D3Z1N9	6;6;3;3;3;2	6;6;3;3;3;2	6;6;3;3;3;2	60S ribosomal protein L29	Rpl29;Gm17669;Gm3550;Gm10709	6	6	6	6	4	3	3	5	4	4	5	6	4	3	3	5	4	4	5	6	4	3	3	5	4	4	5	6	18.8	18.8	18.8	17.587	160	160;160;154;160;160;154	3.83	1	12	6	36	20		0	19.099
P47930	P47930	1	1	1	Fos-related antigen 2	Fosl2	1	1	1	1	0	1	1	1	1	0	0	0	0	1	1	1	1	0	0	0	0	1	1	1	1	0	0	0	4.3	4.3	4.3	35.298	326	326	2		4					0	2.2821
P47963	P47963	9	9	9	60S ribosomal protein L13	Rpl13	1	9	9	9	9	5	1	4	6	5	5	5	9	5	1	4	6	5	5	5	9	5	1	4	6	5	5	5	23.7	23.7	23.7	24.305	211	211	3.8	3	23	24	53	27	12	0	14.756
P48031;P82976	P48031;P82976	1;1	1;1	1;1	Homeobox protein GBX-2;Homeobox protein GBX-1	Gbx2;Gbx1	2	1	1	1	0	0	1	1	0	0	0	0	0	0	1	1	0	0	0	0	0	0	1	1	0	0	0	0	5.2	5.2	5.2	37.359	348	348;418	6						2	0.0096352	0.84717
P48377	P48377	2	2	2	MHC class II regulatory factor RFX1	Rfx1	1	2	2	2	1	1	1	1	1	1	1	2	1	1	1	1	1	1	1	2	1	1	1	1	1	1	1	2	2.2	2.2	2.2	103.71	963	963	2.93		4	10			1	0	2.9303
Q5I0U7;P48428	Q5I0U7;P48428	4;4	4;4	4;4	Tubulin-specific chaperone A	Tbca	2	4	4	4	3	1	0	1	2	1	1	3	3	1	0	1	2	1	1	3	3	1	0	1	2	1	1	3	37	37	37	12.758	108	108;108	4			3	8	1	1	0	2.8124
P48678;D3YUF7	P48678	30;10	30;10	29;10	Prelamin-A/C;Lamin-A/C	Lmna	2	30	30	29	27	15	13	13	17	17	16	19	27	15	13	13	17	17	16	19	26	15	13	13	16	17	16	18	36.4	36.4	36.4	74.237	665	665;117	4.4	6	18	88	104	185	74	0	323.31
P48722;A0A0N4SW76;E0CY23	P48722;A0A0N4SW76;E0CY23	2;1;1	2;1;1	2;1;1	Heat shock 70 kDa protein 4L	Hspa4l	3	2	2	2	2	2	0	2	2	2	2	2	2	2	0	2	2	2	2	2	2	2	0	2	2	2	2	2	2.4	2.4	2.4	94.381	838	838;125;571	3.83			4	19			0	3.7926
P48754	P48754	2	2	2	Breast cancer type 1 susceptibility protein homolog	Brca1	1	2	2	2	1	2	2	0	2	2	2	2	1	2	2	0	2	2	2	2	1	2	2	0	2	2	2	2	1.1	1.1	1.1	198.79	1812	1812	3.07		1	11	2			0	41.672
P48962	P48962	3	1	1	ADP/ATP translocase 1	Slc25a4	1	3	1	1	3	1	1	1	2	2	1	2	1	0	0	0	0	0	0	0	1	0	0	0	0	0	0	0	6.4	4	4	32.904	298	298	5.5					1	1	0	2.2952
Q3U2P8;P49138	Q3U2P8;P49138	1;1	1;1	1;1	MAP kinase-activated protein kinase 2	Mapkapk2	2	1	1	1	1	1	1	0	1	1	1	1	1	1	1	0	1	1	1	1	1	1	1	0	1	1	1	1	2.3	2.3	2.3	44.049	386	386;386	3		1	7	1			0.0012537	1.7122
Q5EBP8;P49312	Q5EBP8;P49312	3;3	3;3	3;3	Heterogeneous nuclear ribonucleoprotein A1;Heterogeneous nuclear ribonucleoprotein A1, N-terminally processed	Hnrnpa1	2	3	3	3	3	2	1	1	3	2	1	2	3	2	1	1	3	2	1	2	3	2	1	1	3	2	1	2	8.3	8.3	8.3	38.833	373	373;320	4.02		1	7	28	8	1	0	55.889
P49452	P49452	2	2	2	Centromere protein C	Cenpc	1	2	2	2	0	1	0	0	2	0	0	0	0	1	0	0	2	0	0	0	0	1	0	0	2	0	0	0	1.2	1.2	1.2	102.15	906	906	2.67		2		1			0.0022831	1.3292
P49586;D3Z3T5	P49586;D3Z3T5	3;2	3;2	3;2	Choline-phosphate cytidylyltransferase A	Pcyt1a	2	3	3	3	0	2	2	1	3	2	2	2	0	2	2	1	3	2	2	2	0	2	2	1	3	2	2	2	9.3	9.3	9.3	41.666	367	367;265	3.24			16	5			0	38.066
Q542F4;P49717	Q542F4;P49717	5;5	5;5	5;5	DNA replication licensing factor MCM4	Mcm4	2	5	5	5	5	2	1	2	3	3	3	2	5	2	1	2	3	3	3	2	5	2	1	2	3	3	3	2	4.5	4.5	4.5	96.735	862	862;862	4	5		1	10	10	3	0	8.3768
Q52KC3;P49718	Q52KC3;P49718	5;5	5;5	5;5	DNA helicase;DNA replication licensing factor MCM5	Mcm5	2	5	5	5	2	0	1	3	0	2	1	2	2	0	1	3	0	2	1	2	2	0	1	3	0	2	1	2	9.5	9.5	9.5	82.406	734	734;733	4.36		1	2	3	2	3	0	32.151
P49722	P49722	2	2	2	Proteasome subunit alpha type-2	Psma2	1	2	2	2	2	1	1	1	0	1	1	1	2	1	1	1	0	1	1	1	2	1	1	1	0	1	1	1	7.3	7.3	7.3	25.926	234	234	4.75				6	8	2	0.00089326	1.9791
P49769	P49769	1	1	1	Presenilin-1;Presenilin-1 NTF subunit;Presenilin-1 CTF subunit;Presenilin-1 CTF12	Psen1	1	1	1	1	0	1	1	1	0	1	1	0	0	1	1	1	0	1	1	0	0	1	1	1	0	1	1	0	4.1	4.1	4.1	52.639	467	467	3.5			4	4			0	12.401
P50544;B1AR28	P50544;B1AR28	2;1	2;1	2;1	Very long-chain specific acyl-CoA dehydrogenase, mitochondrial	Acadvl	2	2	2	2	1	2	0	1	1	1	1	2	1	2	0	1	1	1	1	2	1	2	0	1	1	1	1	2	5	5	5	70.875	656	656;634	4.64			3	6	9	4	0	4.0291
P50580;D3YVH7	P50580;D3YVH7	8;4	8;4	8;4	Proliferation-associated protein 2G4	Pa2g4	2	8	8	8	5	4	4	4	4	4	3	8	5	4	4	4	4	4	3	8	5	4	4	4	4	4	3	8	19.5	19.5	19.5	43.698	394	394;275	2.26	57	2	18	5	2	12	0	151.18
Q8CE80;P51125	Q8CE80;P51125	5;5	5;5	5;5	Calpastatin	Cast	2	5	5	5	4	4	3	2	5	4	3	4	4	4	3	2	5	4	3	4	4	4	3	2	5	4	3	4	7	7	7	81.44	754	754;788	2.97		16	31	14			0	41.914
P51175	P51175	1	1	1	Protoporphyrinogen oxidase	Ppox	1	1	1	1	1	0	0	0	0	1	1	0	1	0	0	0	0	1	1	0	1	0	0	0	0	1	1	0	2.7	2.7	2.7	50.87	477	477	1	3						0.0033003	1.1211
P51480	P51480	1	1	1	Cyclin-dependent kinase inhibitor 2A	Cdkn2a	1	1	1	1	1	1	1	1	0	1	1	1	1	1	1	1	0	1	1	1	1	1	1	1	0	1	1	1	7.1	7.1	7.1	17.941	168	168	4.78				2	7		0.0026365	1.2717
P51859;E0CXA0;E0CYW7	P51859;E0CXA0	7;6;2	7;6;2	7;6;2	Hepatoma-derived growth factor	Hdgf	3	7	7	7	2	2	1	1	3	1	1	4	2	2	1	1	3	1	1	4	2	2	1	1	3	1	1	4	43.9	43.9	43.9	26.268	237	237;202;84	3.91		1	11	4	1	5	0	48.919
Q545A2;P51881	Q545A2;P51881	4;4	4;4	2;2	ADP/ATP translocase 2;ADP/ATP translocase 2, N-terminally processed	Slc25a5	2	4	4	2	3	1	2	1	2	3	1	3	3	1	2	1	2	3	1	3	1	0	1	0	0	1	0	1	13.8	13.8	11.4	32.931	298	298;298	4.59			7	2	6	7	0	14.788
Q52L97;P52293;F2Z431;A2A602;A2A600;A2A601;A6PW68	Q52L97;P52293;F2Z431;A2A602;A2A600;A2A601;A6PW68	2;2;1;1;1;1;1	2;2;1;1;1;1;1	2;2;1;1;1;1;1	Importin subunit alpha;Importin subunit alpha-1	Kpna2	7	2	2	2	1	1	1	1	1	2	1	1	1	1	1	1	1	2	1	1	1	1	1	1	1	2	1	1	6	6	6	57.927	529	529;529;75;80;163;170;189	3.24			13	4			0	9.7781
P52431	P52431	1	1	1	DNA polymerase delta catalytic subunit	Pold1	1	1	1	1	1	0	0	0	0	0	0	0	1	0	0	0	0	0	0	0	1	0	0	0	0	0	0	0	1.3	1.3	1.3	123.79	1105	1105	5.5					1	1	0.00084317	1.7495
P52479	P52479	3	3	3	Ubiquitin carboxyl-terminal hydrolase 10	Usp10	1	3	3	3	0	0	1	3	1	0	0	1	0	0	1	3	1	0	0	1	0	0	1	3	1	0	0	1	8.8	8.8	8.8	87.021	792	792	3.78		1	3	3	1	1	0	15.266
P52480;E9Q509;G3X925;P53657	P52480	16;1;1;1	16;1;1;1	16;1;1;1	Pyruvate kinase PKM	Pkm	4	16	16	16	12	8	6	9	8	7	5	14	12	8	6	9	8	7	5	14	12	8	6	9	8	7	5	14	32	32	32	57.844	531	531;543;574;574	4.41		6	41	44	24	48	0	113.41
P52825	P52825	1	1	1	Carnitine O-palmitoyltransferase 2, mitochondrial	Cpt2	1	1	1	1	1	1	1	1	1	1	1	1	1	1	1	1	1	1	1	1	1	1	1	1	1	1	1	1	1.4	1.4	1.4	73.98	658	658	3.56			9	8	1		0.0008507	1.7801
Q6NSP9;P52927	Q6NSP9;P52927	2;2	2;2	2;2	High mobility group protein HMGI-C	Hmga2	2	2	2	2	2	1	0	1	1	0	0	2	2	1	0	1	1	0	0	2	2	1	0	1	1	0	0	2	17.8	17.8	17.8	14.055	129	129;108	3.3		4		5	1		0	10.266
Q548A9;P53351	Q548A9;P53351	1;1	1;1	1;1	Serine/threonine-protein kinase PLK;Serine/threonine-protein kinase PLK2	Plk2	2	1	1	1	0	1	0	1	0	0	0	1	0	1	0	1	0	0	0	1	0	1	0	1	0	0	0	1	2.1	2.1	2.1	77.811	682	682;682	2		4					0.0019786	1.4933
P53395	P53395	1	1	1	Lipoamide acyltransferase component of branched-chain alpha-keto acid dehydrogenase complex, mitochondrial	Dbt	1	1	1	1	1	1	1	1	1	1	1	1	1	1	1	1	1	1	1	1	1	1	1	1	1	1	1	1	2.3	2.3	2.3	53.246	482	482	2.25		12	4				0.002291	1.344
P53569	P53569	1	1	1	CCAAT/enhancer-binding protein zeta	Cebpz	1	1	1	1	1	1	0	1	1	0	0	1	1	1	0	1	1	0	0	1	1	1	0	1	1	0	0	1	1.3	1.3	1.3	120.26	1052	1052	4.14			1	4	2		0.00087374	1.8965
Q544N9;P53986	Q544N9;P53986	2;2	2;2	2;2	Monocarboxylate transporter 1	Slc16a1	2	2	2	2	2	2	2	1	2	1	2	1	2	2	2	1	2	1	2	1	2	2	2	1	2	1	2	1	6.7	6.7	6.7	53.267	493	493;493	2.23		35	8	1			0	22.552
Q3TEG7;Q0PD65;Q0PD64;P53994;P59279	Q3TEG7;Q0PD65;Q0PD64;P53994;P59279	1;1;1;1;1	1;1;1;1;1	1;1;1;1;1	Ras-related protein Rab-2A;Ras-related protein Rab-2B	Rab2b;Rab2a	5	1	1	1	1	0	0	0	0	0	0	0	1	0	0	0	0	0	0	0	1	0	0	0	0	0	0	0	6.2	6.2	6.2	21.465	193	193;212;216;212;216	6						1	0.0022892	1.3404
P54071;D6RIL6	P54071;D6RIL6	3;2	3;2	3;2	Isocitrate dehydrogenase [NADP], mitochondrial	Idh2	2	3	3	3	2	3	2	2	3	3	2	3	2	3	2	2	3	3	2	3	2	3	2	2	3	3	2	3	6.9	6.9	6.9	50.906	452	452;294	4.58		1	10	15	48	5	0	11.829
P54116	P54116	1	1	1	Erythrocyte band 7 integral membrane protein	Stom	1	1	1	1	0	0	0	0	1	0	0	1	0	0	0	0	1	0	0	1	0	0	0	0	1	0	0	1	4.2	4.2	4.2	31.375	284	284	4				2			0.0023283	1.411
Q545B6;P54227;D3Z1Z8;D3Z5N2	Q545B6;P54227;D3Z1Z8;D3Z5N2	6;6;4;4	6;6;4;4	6;6;4;4	Stathmin	Stmn1	4	6	6	6	3	3	2	5	4	4	4	5	3	3	2	5	4	4	4	5	3	3	2	5	4	4	4	5	26.8	26.8	26.8	17.274	149	149;149;102;147	3.66	2	12	16	16	14	5	0	26.553
P54276	P54276	5	5	5	DNA mismatch repair protein Msh6	Msh6	1	5	5	5	3	5	4	3	3	4	4	4	3	5	4	3	3	4	4	4	3	5	4	3	3	4	4	4	4.4	4.4	4.4	151.08	1358	1358	3.22		13	55	23	4	1	0	18.885
P54754;Q8CA63;Q8CBF3	P54754;Q8CA63;Q8CBF3	2;1;1	2;1;1	2;1;1	Ephrin type-B receptor 3;Ephrin type-B receptor 1	Ephb3;Ephb1	3	2	2	2	2	2	2	2	1	2	2	1	2	2	2	2	1	2	2	1	2	2	2	2	1	2	2	1	2.3	2.3	2.3	109.66	993	993;456;984	3.38			11	4	1		0	4.5826
P54763;F6Q4H2	P54763;F6Q4H2	2;1	2;1	2;1	Ephrin type-B receptor 2	Ephb2	2	2	2	2	2	1	1	0	1	2	2	2	2	1	1	0	1	2	2	2	2	1	1	0	1	2	2	2	2.2	2.2	2.2	109.9	986	986;276	3.31		1	7	5			0	6.6901
P54823	P54823	2	2	2	Probable ATP-dependent RNA helicase DDX6	Ddx6	1	2	2	2	0	2	2	2	2	2	2	2	0	2	2	2	2	2	2	2	0	2	2	2	2	2	2	2	5.2	5.2	5.2	54.191	483	483	4.37		7		6	17	5	0	10.111
P55200;D3Z5H5;S4R2S5	P55200;D3Z5H5;S4R2S5	5;4;3	5;4;3	5;4;3	Histone-lysine N-methyltransferase 2A;MLL cleavage product N320;MLL cleavage product C180	Kmt2a	3	5	5	5	2	4	1	2	3	3	3	4	2	4	1	2	3	3	3	4	2	4	1	2	3	3	3	4	1.7	1.7	1.7	429.64	3966	3966;1438;629	2.5		16	13	1			0	4.1747
P55264	P55264	1	1	1	Adenosine kinase	Adk	1	1	1	1	0	1	0	1	1	1	1	1	0	1	0	1	1	1	1	1	0	1	0	1	1	1	1	1	2.5	2.5	2.5	40.148	361	361	2.29		5	2				0.001634	1.6214
Q545S4;P55821	Q545S4;P55821	1;1	1;1	1;1	Stathmin;Stathmin-2	Stmn2	2	1	1	1	1	1	1	0	1	1	1	1	1	1	1	0	1	1	1	1	1	1	1	0	1	1	1	1	5.6	5.6	5.6	20.828	179	179;179	3.12			7	1			0	2.4102
P56135	P56135	1	1	1	ATP synthase subunit f, mitochondrial	Atp5j2	1	1	1	1	1	0	1	0	0	0	0	1	1	0	1	0	0	0	0	1	1	0	1	0	0	0	0	1	10.2	10.2	10.2	10.344	88	88	4.4			1	2	1	1	0.001638	1.6351
P56183	P56183	1	1	1	Ribosomal RNA processing protein 1 homolog A	Rrp1	1	1	1	1	1	1	1	1	1	1	1	1	1	1	1	1	1	1	1	1	1	1	1	1	1	1	1	1	3.4	3.4	3.4	54.776	494	494	2.54		6	7				0	3.8669
P56213	P56213	1	1	1	FAD-linked sulfhydryl oxidase ALR	Gfer	1	1	1	1	0	0	0	0	0	1	0	1	0	0	0	0	0	1	0	1	0	0	0	0	0	1	0	1	6.1	6.1	6.1	22.876	198	198	3			2				0.00085911	1.8251
P56389	P56389	1	1	1	Cytidine deaminase	Cda	1	1	1	1	1	0	0	0	0	0	0	1	1	0	0	0	0	0	0	1	1	0	0	0	0	0	0	1	11	11	11	16.131	146	146	5					2		0	14.289
Q54AC6;P56394	Q54AC6;P56394	1;1	1;1	1;1	Cytochrome c oxidase copper chaperone	COX17;Cox17	2	1	1	1	1	1	1	0	1	0	0	1	1	1	1	0	1	0	0	1	1	1	1	0	1	0	0	1	25.4	25.4	25.4	6.784	63	63;63	3			5				0.0019716	1.4771
Q3U4W8;P56399;D3Z4K7	Q3U4W8;P56399	3;3;1	3;3;1	3;3;1	Ubiquitin carboxyl-terminal hydrolase;Ubiquitin carboxyl-terminal hydrolase 5	Usp5	3	3	3	3	1	2	2	2	2	1	1	2	1	2	2	2	2	1	1	2	1	2	2	2	2	1	1	2	5.1	5.1	5.1	93.354	835	835;858;303	3.3		3	17	9		1	0	18.136
P56480	P56480	6	6	6	ATP synthase subunit beta, mitochondrial	Atp5b	1	6	6	6	5	4	3	4	2	5	4	4	5	4	3	4	2	5	4	4	5	4	3	4	2	5	4	4	13.6	13.6	13.6	56.3	529	529	4.36		1	7	64	23	12	0	22.755
Q3UN10;Q3TDI2;P56695	Q3UN10;Q3TDI2;P56695	1;1;1	1;1;1	1;1;1	Wolframin	Wfs1	3	1	1	1	1	1	1	1	1	1	1	1	1	1	1	1	1	1	1	1	1	1	1	1	1	1	1	1	1.4	1.4	1.4	91.816	814	814;890;890	2.88		9	13	1	1	1	0	2.6616
Q564F6;P56812	Q564F6;P56812	2;2	2;2	2;2	Programmed cell death protein 5	Pdcd5	2	2	2	2	2	0	0	1	1	0	0	1	2	0	0	1	1	0	0	1	2	0	0	1	1	0	0	1	19.8	19.8	19.8	14.275	126	126;126	4.33				5		1	0	4.0236
Q3ULT2;P57780;D3Z761;D3Z0L8;E9Q2W9;Q9JI91;O88990	Q3ULT2;P57780	8;8;1;1;1;1;1	8;8;1;1;1;1;1	4;4;0;0;0;0;0	Alpha-actinin-4	Actn4	7	8	8	4	6	4	3	4	3	5	4	4	6	4	3	4	3	5	4	4	3	2	2	3	2	3	3	2	9.4	9.4	5.6	104.98	912	912;912;133;206;518;894;900	3.96		8	79	78	35	25	0	97.777
P57784	P57784	2	2	2	U2 small nuclear ribonucleoprotein A	Snrpa1	1	2	2	2	1	2	2	2	2	2	2	2	1	2	2	2	2	2	2	2	1	2	2	2	2	2	2	2	8.2	8.2	8.2	28.357	255	255	2	40		9	12	1	1	0	76.626
Q3UDP9;P57787	Q3UDP9;P57787	1;1	1;1	1;1	Monocarboxylate transporter 4	Slc16a3	2	1	1	1	1	0	0	0	0	0	0	0	1	0	0	0	0	0	0	0	1	0	0	0	0	0	0	0	5.1	5.1	5.1	50.373	470	470;470	6						1	0	2.1768
P58252	P58252	11	11	11	Elongation factor 2	Eef2	1	11	11	11	8	6	6	8	6	8	5	9	8	6	6	8	6	8	5	9	8	6	6	8	6	8	5	9	12.5	12.5	12.5	95.313	858	858	3.76		20	91	49	19	31	0	86.564
P58283	P58283	2	2	2	E3 ubiquitin-protein ligase RNF216	Rnf216	1	2	2	2	0	1	0	1	1	0	0	2	0	1	0	1	1	0	0	2	0	1	0	1	1	0	0	2	2.5	2.5	2.5	97.681	853	853	3.33			4	2			0.00085507	1.7993
P58404;V9GX64;V9GXE7;V9GXT1;V9GXI9	P58404	3;1;1;1;1	3;1;1;1;1	3;1;1;1;1	Striatin-4	Strn4	5	3	3	3	3	1	0	1	3	2	1	3	3	1	0	1	3	2	1	3	3	1	0	1	3	2	1	3	4.9	4.9	4.9	81.644	760	760;49;198;225;293	3.67			5	10			0	5.8694
P58468	P58468	1	1	1	Protein FAM207A	Fam207a	1	1	1	1	1	0	0	0	0	0	0	0	1	0	0	0	0	0	0	0	1	0	0	0	0	0	0	0	7.3	7.3	7.3	24.814	219	219	5.33					2	1	0	4.4247
P58742	P58742	2	2	2	Aladin	Aaas	1	2	2	2	1	2	1	1	1	1	1	2	1	2	1	1	1	1	1	2	1	2	1	1	1	1	1	2	6	6	6	59.43	546	546	3.74		1	15	5	2	4	0	323.31
P58871;Z4YJL4	P58871;Z4YJL4	17;11	17;11	17;11	182 kDa tankyrase-1-binding protein	Tnks1bp1	2	17	17	17	12	7	5	6	9	9	5	9	12	7	5	6	9	9	5	9	12	7	5	6	9	9	5	9	12.2	12.2	12.2	181.82	1720	1720;1058	3.78	3	11	35	37	22	9	0	69.042
P59017	P59017	4	4	4	Bcl-2-like protein 13	Bcl2l13	1	4	4	4	3	1	1	0	1	1	1	2	3	1	1	0	1	1	1	2	3	1	1	0	1	1	1	2	12.2	12.2	12.2	46.719	434	434	3.94		1	7	4	2	3	0	37.275
Q58A84;P59222	Q58A84;P59222	7;7	7;7	7;7	Scavenger receptor class F member 2	Scarf2	2	7	7	7	3	5	3	2	4	5	3	5	3	5	3	2	4	5	3	5	3	5	3	2	4	5	3	5	6.7	6.7	6.7	87.87	833	833;833	2.59		19	18	1	1		0	31.416
Q24JP2;P59598	Q24JP2;P59598	1;1	1;1	1;1	Putative Polycomb group protein ASXL1	Asxl1	2	1	1	1	0	0	0	0	1	1	0	0	0	0	0	0	1	1	0	0	0	0	0	0	1	1	0	0	1	1	1	162.67	1514	1514;1514	3			2				0.00089087	1.967
P59708	P59708	3	3	3	Splicing factor 3B subunit 6	Sf3b6	1	3	3	3	2	1	2	2	1	2	1	2	2	1	2	2	1	2	1	2	2	1	2	2	1	2	1	2	23.2	23.2	23.2	14.585	125	125	4.53			3	6	4	4	0	4.3767
Q545S6;P60003	Q545S6;P60003	1;1	1;1	1;1	Transcription elongation factor 1 homolog	Elof1	2	1	1	1	1	0	0	0	0	0	0	0	1	0	0	0	0	0	0	0	1	0	0	0	0	0	0	0	21.7	21.7	21.7	9.4618	83	83;83	6						2	0	5.9176
Q3U1C2;P60122	Q3U1C2;P60122	4;4	4;4	4;4	RuvB-like 1	Ruvbl1	2	4	4	4	2	1	0	0	0	1	0	3	2	1	0	0	0	1	0	3	2	1	0	0	0	1	0	3	12.3	12.3	12.3	50.213	456	456;456	4.25			2	4		2	0	11.153
Q3UIG0;P60229	Q3UIG0;P60229	2;2	2;2	2;2	Eukaryotic translation initiation factor 3 subunit E	Eif3e	2	2	2	2	2	2	2	2	2	1	2	2	2	2	2	2	2	1	2	2	2	2	2	2	2	1	2	2	5.2	5.2	5.2	52.22	445	445;445	3.76		3	47	71	16	2	0	4.4844
P60335;E9Q7D8;P57722	P60335;E9Q7D8;P57722	2;1;1	1;0;0	1;0;0	Poly(rC)-binding protein 1;Poly(rC)-binding protein 3	Pcbp1;Pcbp3	3	2	1	1	2	2	1	2	2	2	2	2	1	1	0	1	1	1	1	1	1	1	0	1	1	1	1	1	6.2	3.1	3.1	37.497	356	356;226;371	3.88			2	14			0	2.4132
P60670	P60670	3	3	3	Nuclear protein localization protein 4 homolog	Nploc4	1	3	3	3	0	2	1	1	1	0	0	1	0	2	1	1	1	0	0	1	0	2	1	1	1	0	0	1	5.1	5.1	5.1	68.016	608	608	3		1	5	1			0.0022822	1.3232
P60824;K4DI65	P60824;K4DI65	2;1	2;1	2;1	Cold-inducible RNA-binding protein	Cirbp	2	2	2	2	2	1	0	1	1	1	0	1	2	1	0	1	1	1	0	1	2	1	0	1	1	1	0	1	11.6	11.6	11.6	18.607	172	172;168	2.64		6	4		1		0	3.4094
Q5F2A7;P60843;E9Q561;Q8BTU6;P10630	Q5F2A7;P60843;E9Q561;Q8BTU6;P10630	4;4;2;2;2	4;4;2;2;2	4;4;2;2;2	Eukaryotic initiation factor 4A-I;Eukaryotic initiation factor 4A-II;Eukaryotic initiation factor 4A-II, N-terminally processed	Eif4a1;Eif4a2	5	4	4	4	3	0	1	0	0	0	0	2	3	0	1	0	0	0	0	2	3	0	1	0	0	0	0	2	9.1	9.1	9.1	46.153	406	406;406;312;362;407	5.88					1	7	0	6.7447
Q5BLK2;P60867	Q5BLK2;P60867	3;3	3;3	3;3	40S ribosomal protein S20	Rps20	2	3	3	3	2	1	2	1	1	1	2	3	2	1	2	1	1	1	2	3	2	1	2	1	1	1	2	3	32.8	32.8	32.8	13.373	119	119;119	4.53			7	2	3	7	0	7.5895
Q5SW83;P61161	Q5SW83;P61161	3;3	3;3	3;3	Actin-related protein 2	Actr2	2	3	3	3	1	0	0	2	0	0	0	1	1	0	0	2	0	0	0	1	1	0	0	2	0	0	0	1	9.4	9.4	9.4	44.76	394	394;394	5				2		2	0	6.039
P61164	P61164	2	2	2	Alpha-centractin	Actr1a	1	2	2	2	1	1	0	1	1	1	1	1	1	1	0	1	1	1	1	1	1	1	0	1	1	1	1	1	8	8	8	42.613	376	376	1.25	7		1				0	12.37
Q60FD1;P61166	Q60FD1;P61166	1;1	1;1	1;1	Transmembrane protein 258	Tmem258	2	1	1	1	1	1	1	1	1	1	1	1	1	1	1	1	1	1	1	1	1	1	1	1	1	1	1	1	10.1	10.1	10.1	9.0788	79	79;79	2.64		12	14	2			0.0029795	1.1838
Q3UHY8;P61222	Q3UHY8;P61222	4;4	4;4	4;4	ATP-binding cassette sub-family E member 1	Abce1	2	4	4	4	3	3	2	1	3	2	1	4	3	3	2	1	3	2	1	4	3	3	2	1	3	2	1	4	5.7	5.7	5.7	67.314	599	599;599	3.52		3	15	12	1	2	0	11.325
Q4FZH2;P61255;B1ARA5;B1ARA3	Q4FZH2;P61255;B1ARA5	6;6;4;2	6;6;4;2	6;6;4;2	60S ribosomal protein L26	Rpl26	4	6	6	6	5	3	3	1	4	2	2	4	5	3	3	1	4	2	2	4	5	3	3	1	4	2	2	4	18.6	18.6	18.6	17.258	145	145;145;143;103	4.53		1	11	9	20	10	0	7.1691
P61327	P61327	1	1	1	Protein mago nashi homolog	Magoh	1	1	1	1	1	0	1	1	1	0	1	1	1	0	1	1	1	0	1	1	1	0	1	1	1	0	1	1	5.5	5.5	5.5	17.163	146	146	2.83		1	5				1	-2
Q3TIR6;P61759	Q3TIR6;P61759	2;2	2;2	2;2	Prefoldin subunit 3	Vbp1	2	2	2	2	1	2	2	0	2	2	2	2	1	2	2	0	2	2	2	2	1	2	2	0	2	2	2	2	16.9	16.9	16.9	14.653	130	130;196	3			13				0	4.7682
P61965	P61965	1	1	1	WD repeat-containing protein 5	Wdr5	1	1	1	1	1	1	1	1	1	1	1	1	1	1	1	1	1	1	1	1	1	1	1	1	1	1	1	1	3.9	3.9	3.9	36.588	334	334	3.67			18	22	2	1	0	6.4437
P61967	P61967	1	1	1	AP-1 complex subunit sigma-1A	Ap1s1	1	1	1	1	1	1	0	0	1	1	0	0	1	1	0	0	1	1	0	0	1	1	0	0	1	1	0	0	10.1	10.1	10.1	18.733	158	158	3.67			4	1		1	0	6.5519
P62071	P62071	1	1	1	Ras-related protein R-Ras2	Rras2	1	1	1	1	0	0	0	0	1	1	0	0	0	0	0	0	1	1	0	0	0	0	0	0	1	1	0	0	5.9	5.9	5.9	23.399	204	204	3			2				0.0016136	1.5726
P62077	P62077	1	1	1	Mitochondrial import inner membrane translocase subunit Tim8 B	Timm8b	1	1	1	1	1	1	1	1	1	1	1	1	1	1	1	1	1	1	1	1	1	1	1	1	1	1	1	1	15.7	15.7	15.7	9.2864	83	83	1.74	9	6	4				0	9.4908
Q4FZE6;P62082	Q4FZE6;P62082	1;1	1;1	1;1	40S ribosomal protein S7	Rps7	2	1	1	1	1	1	1	1	1	1	1	1	1	1	1	1	1	1	1	1	1	1	1	1	1	1	1	1	3.6	3.6	3.6	22.127	194	194;194	2.58		8	1	3			0.0064332	0.99703
Q542I9;P62192	Q542I9;P62192	1;1	1;1	1;1	26S protease regulatory subunit 4	Psmc1	2	1	1	1	0	1	0	1	0	1	1	1	0	1	0	1	0	1	1	1	0	1	0	1	0	1	1	1	2.5	2.5	2.5	49.184	440	440;440	4				6			0.0096319	0.84673
Q8K1K2;P62196	Q8K1K2;P62196	4;4	4;4	4;4	26S protease regulatory subunit 8	Psmc5	2	4	4	4	0	2	1	0	1	1	1	3	0	2	1	0	1	1	1	3	0	2	1	0	1	1	1	3	13.2	13.2	13.2	38.751	348	348;406	3.11	1		7			1	0	5.8357
Q497E9;P62242	Q497E9;P62242	5;5	5;5	5;5	40S ribosomal protein S8	Rps8	2	5	5	5	4	4	2	3	3	3	3	3	4	4	2	3	3	3	3	3	4	4	2	3	3	3	3	3	14.9	14.9	14.9	24.205	208	208;208	4.95		1	11	33	92	49	0	160.15
Q5SS40;P62259;D6REF3;F6WA09	Q5SS40;P62259;D6REF3	7;7;5;3	7;7;5;3	6;6;4;3	14-3-3 protein epsilon	Ywhae	4	7	7	6	6	3	3	2	2	3	3	4	6	3	3	2	2	3	3	4	5	2	2	2	2	2	2	3	24.7	24.7	24.7	29.174	255	255;255;130;154	3.63		10	50	25	11	10	0	16.244
P62264;D3YVF4;D3Z7I1	P62264	4;1;1	4;1;1	4;1;1	40S ribosomal protein S14	Rps14	3	4	4	4	4	1	1	1	2	2	1	2	4	1	1	1	2	2	1	2	4	1	1	1	2	2	1	2	18.5	18.5	18.5	16.273	151	151;119;138	3.22		7	14	9	1	1	0	13.605
Q3UC02;P62281	Q3UC02;P62281	4;4	4;4	4;4	40S ribosomal protein S11	Rps11	2	4	4	4	3	2	1	1	1	1	2	3	3	2	1	1	1	1	2	3	3	2	1	1	1	1	2	3	13.9	13.9	13.9	18.431	158	158;158	2.55	7	5	6	1	1	2	0	5.3311
Q497K3;P62307	Q497K3;P62307	2;2	2;2	2;2	Small nuclear ribonucleoprotein F	Snrpf	2	2	2	2	2	1	1	1	1	1	1	2	2	1	1	1	1	1	1	2	2	1	1	1	1	1	1	2	24.4	24.4	24.4	9.7251	86	86;86	3.34		28	150	65	17	7	0	58.619
P62311	P62311	1	1	1	U6 snRNA-associated Sm-like protein LSm3	Lsm3	1	1	1	1	0	0	0	0	1	0	0	1	0	0	0	0	1	0	0	1	0	0	0	0	1	0	0	1	20.6	20.6	20.6	11.845	102	102	1	2						0	16.091
Q14AF6;P62317;D3Z5N9	Q14AF6;P62317;D3Z5N9	3;3;2	3;3;2	3;3;2	Small nuclear ribonucleoprotein Sm D2	Snrpd2;Gm5449	3	3	3	3	3	2	1	2	3	2	2	2	3	2	1	2	3	2	2	2	3	2	1	2	3	2	2	2	15.3	15.3	15.3	13.527	118	118;118;118	3.41		6	22	12	5	1	0	5.4497
P62320	P62320	1	1	1	Small nuclear ribonucleoprotein Sm D3	Snrpd3	1	1	1	1	1	0	0	0	0	0	0	0	1	0	0	0	0	0	0	0	1	0	0	0	0	0	0	0	16.7	16.7	16.7	13.916	126	126	6						2	0	11.211
P62627	P62627	1	1	1	Dynein light chain roadblock-type 1	Dynlrb1	1	1	1	1	1	1	1	1	1	1	1	1	1	1	1	1	1	1	1	1	1	1	1	1	1	1	1	1	9.4	9.4	9.4	10.99	96	96	3.59			7	10			0	4.3431
Q545X8;V9GWY0;P62702	Q545X8;V9GWY0;P62702	1;1;1	1;1;1	1;1;1	40S ribosomal protein S4;40S ribosomal protein S4, X isoform	Rps4x;Gm15013	3	1	1	1	1	0	0	0	0	0	0	0	1	0	0	0	0	0	0	0	1	0	0	0	0	0	0	0	4.2	4.2	4.2	29.597	263	263;266;263	6						1	0.00088067	1.9328
P62717;F6YJW4	P62717	4;1	4;1	4;1	60S ribosomal protein L18a	Rpl18a	2	4	4	4	4	0	1	0	1	0	1	1	4	0	1	0	1	0	1	1	4	0	1	0	1	0	1	1	16.5	16.5	16.5	20.732	176	176;174	4.11			5	1		3	0	6.4773
P62737;Q3UJ36;Q497E4;P63268;P68134;P68033;D3YZY0;D3Z2K3	P62737;Q3UJ36;Q497E4;P63268;P68134;P68033;D3YZY0;D3Z2K3	12;11;11;11;11;11;8;6	2;1;1;1;1;1;1;1	2;1;1;1;1;1;1;1	Actin, aortic smooth muscle;Actin, gamma-enteric smooth muscle;Actin, alpha skeletal muscle;Actin, alpha cardiac muscle 1	Acta2;Actg2;Actc1;Acta1	8	12	2	2	9	6	4	5	6	6	7	9	0	0	0	0	0	1	1	1	0	0	0	0	0	1	1	1	28.4	9.8	9.8	42.009	377	377;376;377;376;377;377;270;195	3.67	1				2		0	9.515
Q5M9M5;P62751	Q5M9M5;P62751	2;2	2;2	2;2	60S ribosomal protein L23a	Rpl23a	2	2	2	2	1	1	2	1	2	1	2	2	1	1	2	1	2	1	2	2	1	1	2	1	2	1	2	2	15.4	15.4	15.4	17.695	156	156;156	3.22		1	16	6			0	4.5686
Q5BLK1;P62754	Q5BLK1;P62754	2;2	2;2	2;2	40S ribosomal protein S6	Rps6	2	2	2	2	2	2	1	1	2	2	2	1	2	2	1	1	2	2	2	1	2	2	1	1	2	2	2	1	8	8	8	28.68	249	249;249	3.5			12	6	2		0	8.3551
P62774	P62774	1	1	1	Myotrophin	Mtpn	1	1	1	1	1	1	1	1	1	0	1	1	1	1	1	1	1	0	1	1	1	1	1	1	1	0	1	1	14.4	14.4	14.4	12.861	118	118	3.12			7	1			0	3.967
P62814	P62814	2	2	2	V-type proton ATPase subunit B, brain isoform	Atp6v1b2	1	2	2	2	1	1	1	1	1	0	1	1	1	1	1	1	1	0	1	1	1	1	1	1	1	0	1	1	5.1	5.1	5.1	56.55	511	511	3.25		1	5	1	1		0	3.2203
P62827;Q14AA6;A6H622;Q61820	P62827;Q14AA6	3;2;1;1	3;2;1;1	3;2;1;1	GTP-binding nuclear protein Ran	Ran;1700009N14Rik	4	3	3	3	3	3	1	2	3	2	1	3	3	3	1	2	3	2	1	3	3	3	1	2	3	2	1	3	14.8	14.8	14.8	24.423	216	216;216;216;216	2.94	9	5	3	9	3	2	0	6.8964
P62830	P62830	1	1	1	60S ribosomal protein L23	Rpl23	1	1	1	1	1	1	0	1	0	1	1	1	1	1	0	1	0	1	1	1	1	1	0	1	0	1	1	1	5.7	5.7	5.7	14.865	140	140	4.25				6	2		0.0086806	0.87734
P62843	P62843	2	2	2	40S ribosomal protein S15	Rps15	1	2	2	2	1	1	1	2	2	1	2	2	1	1	1	2	2	1	2	2	1	1	1	2	2	1	2	2	5.5	5.5	5.5	17.04	145	145	2.84		14	16	6	1		0.0016267	1.6102
P62849	P62849	2	2	2	40S ribosomal protein S24	Rps24	1	2	2	2	1	1	1	1	2	1	1	2	1	1	1	1	2	1	1	2	1	1	1	1	2	1	1	2	7.5	7.5	7.5	15.423	133	133	2.05	3	16		2			0	4.1594
Q58EA6;P62852	Q58EA6;P62852	4;4	4;4	4;4	40S ribosomal protein S25	Rps25	2	4	4	4	2	3	2	1	1	2	1	1	2	3	2	1	1	2	1	1	2	3	2	1	1	2	1	1	24.8	24.8	24.8	13.742	125	125;125	2.48	5	14	11		2	1	0	11.071
P62878	P62878	1	1	1	E3 ubiquitin-protein ligase RBX1;E3 ubiquitin-protein ligase RBX1, N-terminally processed	Rbx1	1	1	1	1	1	0	0	1	1	0	0	0	1	0	0	1	1	0	0	0	1	0	0	1	1	0	0	0	16.7	16.7	16.7	12.274	108	108	1	5						0	5.5138
Q58DZ3;P62889	Q58DZ3;P62889	2;2	2;2	2;2	60S ribosomal protein L30	Rpl30	2	2	2	2	2	2	2	2	2	2	2	2	2	2	2	2	2	2	2	2	2	2	2	2	2	2	2	2	21.7	21.7	21.7	12.784	115	115;115	3.02		58	76	19	11	7	0	15.954
Q5YLW3;P62908;D3YV43	Q5YLW3;P62908;D3YV43	5;5;3	5;5;3	5;5;3	40S ribosomal protein S3	Rps3	3	5	5	5	5	5	5	4	5	4	5	5	5	5	5	4	5	4	5	5	5	5	5	4	5	4	5	5	23.9	23.9	23.9	26.674	243	243;243;191	3.27		22	75	36	3	6	0	35.685
P62911	P62911	2	2	2	60S ribosomal protein L32	Rpl32	1	2	2	2	2	1	1	1	0	1	1	1	2	1	1	1	0	1	1	1	2	1	1	1	0	1	1	1	14.8	14.8	14.8	15.86	135	135	4.11			5	9	3	2	0	2.5441
P62918	P62918	4	4	4	60S ribosomal protein L8	Rpl8	1	4	4	4	3	1	2	1	1	1	1	2	3	1	2	1	1	1	1	2	3	1	2	1	1	1	1	2	13.6	13.6	13.6	28.024	257	257	5.07		2		3	27	12	0	7.63
Q3UBT1;P62960;A2BGG7;A0A0A0MQD2;B2RUF0;Q9Z2C8	Q3UBT1;P62960;A2BGG7	8;8;6;1;1;1	7;7;6;0;0;0	7;7;6;0;0;0	Nuclease-sensitive element-binding protein 1	Ybx1	6	8	7	7	6	6	7	7	6	7	5	7	5	5	6	6	5	6	4	6	5	5	6	6	5	6	4	6	30.4	30.4	30.4	35.73	322	322;322;214;282;359;360	2.36	67	36	40	18	5	10	0	118.96
P62983;A0A0A6YW67;E9Q9J0;Q66JP1;E9Q4P0;E9Q5F6;E9QNP0;Q5SX22;P62984;P0CG49;P0CG50;J3QK04;D3YYZ2	P62983;A0A0A6YW67;E9Q9J0;Q66JP1;E9Q4P0;E9Q5F6;E9QNP0;Q5SX22;P62984;P0CG49;P0CG50;J3QK04	4;3;3;3;3;3;3;3;3;3;3;2;1	4;3;3;3;3;3;3;3;3;3;3;2;1	4;3;3;3;3;3;3;3;3;3;3;2;1	Ubiquitin-40S ribosomal protein S27a;Ubiquitin;40S ribosomal protein S27a;Ubiquitin-60S ribosomal protein L40;Ubiquitin;60S ribosomal protein L40;Polyubiquitin-B;Ubiquitin;Polyubiquitin-C;Ubiquitin;Ubiquitin-related 1;Ubiquitin-related 2	Rps27a;Gm8797;Uba52;Kxd1;Ubc;Ubb;Gm7808	13	4	4	4	3	1	1	3	1	1	0	0	3	1	1	3	1	1	0	0	3	1	1	3	1	1	0	0	34.6	34.6	34.6	17.951	156	156;77;96;128;193;201;232;236;128;305;734;128;122	4.57			4	3	2	5	0	8.0151
P62996;F8WJG3	P62996;F8WJG3	4;3	4;3	3;2	Transformer-2 protein homolog beta	Tra2b	2	4	4	3	3	2	2	3	2	2	2	3	3	2	2	3	2	2	2	3	2	1	1	2	1	1	1	2	16.3	16.3	13.2	33.665	288	288;188	3.64			20	12	1	3	0	20.219
Q504P4;P63017;D3Z5E2	Q504P4;P63017	14;14;4	14;14;4	7;7;1	Heat shock cognate 71 kDa protein	Hspa8	3	14	14	7	11	6	4	10	5	9	7	10	11	6	4	10	5	9	7	10	5	2	1	4	2	4	3	5	25.5	25.5	13.7	68.778	627	627;646;116	4.51		2	24	126	93	41	0	75.18
P63038;D3Z7J9;D3Z2F2	P63038	14;4;4	14;4;4	14;4;4	60 kDa heat shock protein, mitochondrial	Hspd1	3	14	14	14	12	4	4	4	8	8	3	9	12	4	4	4	8	8	3	9	12	4	4	4	8	8	3	9	26.4	26.4	26.4	60.955	573	573;142;202	4.76		2	8	24	23	26	0	80.797
P63085	P63085	2	2	2	Mitogen-activated protein kinase 1	Mapk1	1	2	2	2	2	1	0	0	1	1	1	1	2	1	0	0	1	1	1	1	2	1	0	0	1	1	1	1	5.9	5.9	5.9	41.275	358	358	2.44		7	1		1		0	2.5458
P63154	P63154	2	2	2	Crooked neck-like protein 1	Crnkl1	1	2	2	2	2	1	1	0	1	1	1	1	2	1	1	0	1	1	1	1	2	1	1	0	1	1	1	1	3.6	3.6	3.6	83.415	690	690	3.44			7	1		1	0.000858	1.8161
Q4KL81;P63260;G3UYG0;B1ATY1	Q4KL81;P63260;G3UYG0;B1ATY1	18;18;10;9	3;3;3;3	3;3;3;3	Actin, cytoplasmic 2;Actin, cytoplasmic 2, N-terminally processed	Actg1	4	18	3	3	15	11	9	10	11	10	11	15	2	3	3	3	3	3	3	3	2	3	3	3	3	3	3	3	38.9	7.5	7.5	41.792	375	375;375;132;153	3.09	58	41	55	36	25	31	0	283.63
P63328	P63328	1	1	1	Serine/threonine-protein phosphatase 2B catalytic subunit alpha isoform	Ppp3ca	1	1	1	1	0	1	1	0	1	1	0	1	0	1	1	0	1	1	0	1	0	1	1	0	1	1	0	1	1.7	1.7	1.7	58.643	521	521	3		1	4	1			0.0030008	1.2388
P67778;Q5SQG5	P67778;Q5SQG5	7;5	7;5	7;5	Prohibitin	Phb	2	7	7	7	6	6	3	3	6	4	5	6	6	6	3	3	6	4	5	6	6	6	3	3	6	4	5	6	28.3	28.3	28.3	29.82	272	272;207	3.62		7	43	19	5	10	0	11.481
Q4VAG4;P67984	Q4VAG4;P67984	2;2	2;2	2;2	60S ribosomal protein L22	Rpl22	2	2	2	2	1	1	0	2	0	1	1	1	1	1	0	2	0	1	1	1	1	1	0	2	0	1	1	1	21.9	21.9	21.9	14.759	128	128;128	3.96		2	8	5	5	3	0	3.3774
P68040	P68040	3	3	3	Guanine nucleotide-binding protein subunit beta-2-like 1;Guanine nucleotide-binding protein subunit beta-2-like 1, N-terminally processed	Gnb2l1	1	3	3	3	2	0	2	1	0	2	0	0	2	0	2	1	0	2	0	0	2	0	2	1	0	2	0	0	13.2	13.2	13.2	35.076	317	317	5.14			2			5	0	17.622
P68254;F6YY69;F6VW30	P68254;F6YY69;F6VW30	3;2;2	2;1;1	2;1;1	14-3-3 protein theta	Ywhaq	3	3	2	2	1	2	1	0	1	2	1	1	0	1	0	0	1	1	0	0	0	1	0	0	1	1	0	0	11	8.2	8.2	27.778	245	245;285;303	3.33			2	1			0.00045228	2.0638
P68372;Q9D6F9	P68372;Q9D6F9	3;2	1;1	1;1	Tubulin beta-4B chain;Tubulin beta-4A chain	Tubb4b;Tubb4a	2	3	1	1	3	3	3	2	2	2	3	2	1	1	1	1	0	0	1	1	1	1	1	1	0	0	1	1	8.1	3.4	3.4	49.83	445	445;444	4.25				6	2		0	3.3801
Q52L87;P68373	Q52L87;P68373	4;4	1;1	1;1	Tubulin alpha-1C chain	Tuba1c	2	4	1	1	2	3	2	4	3	2	3	3	0	0	1	1	0	0	0	1	0	0	1	1	0	0	0	1	15.1	5.3	5.3	49.909	449	449;449	6						6	0	13.065
P68510	P68510	2	1	1	14-3-3 protein eta	Ywhah	1	2	1	1	2	1	1	0	0	1	1	1	1	0	0	0	0	0	0	0	1	0	0	0	0	0	0	0	6.5	3.7	3.7	28.211	246	246	4.5				1	1		0	20.349
P70193	P70193	1	1	1	Leucine-rich repeats and immunoglobulin-like domains protein 1	Lrig1	1	1	1	1	1	0	0	0	0	1	0	1	1	0	0	0	0	1	0	1	1	0	0	0	0	1	0	1	1.3	1.3	1.3	119.15	1091	1091	2.67		1	2				0.0016234	1.6041
P70195	P70195	5	5	5	Proteasome subunit beta type-7	Psmb7	1	5	5	5	2	2	4	2	2	3	4	5	2	2	4	2	2	3	4	5	2	2	4	2	2	3	4	5	15.2	15.2	15.2	29.891	277	277	4.56		2	11	8	5	17	0	28.262
Q14BZ3;P70202	Q14BZ3;P70202	1;1	1;1	1;1	Latexin	Lxn	2	1	1	1	1	1	0	1	0	0	0	1	1	1	0	1	0	0	0	1	1	1	0	1	0	0	0	1	5.4	5.4	5.4	25.492	222	222;222	4.33				6	3		0.00088222	1.9409
P70227	P70227	2	2	2	Inositol 1,4,5-trisphosphate receptor type 3	Itpr3	1	2	2	2	2	1	1	0	1	1	1	1	2	1	1	0	1	1	1	1	2	1	1	0	1	1	1	1	0.9	0.9	0.9	304.27	2670	2670	3.38			7			1	0	3.9993
P70255	P70255	2	2	2	Nuclear factor 1 C-type	Nfic	1	2	2	2	0	1	1	1	2	1	0	1	0	1	1	1	2	1	0	1	0	1	1	1	2	1	0	1	4.8	4.8	4.8	48.768	439	439	2.09		10	1				0.00089969	2.023
Q3V1X4;P70279;A2ALA0	Q3V1X4;P70279;A2ALA0	4;4;2	4;4;2	4;4;2	Surfeit locus protein 6	Surf6	3	4	4	4	2	4	2	2	1	3	2	3	2	4	2	2	1	3	2	3	2	4	2	2	1	3	2	3	11.3	11.3	11.3	41.234	355	355;355;208	4.28			2	39	16	1	0	9.7827
Q545C1;P70318;Q921W2	Q545C1;P70318;Q921W2	4;4;3	4;4;3	4;4;3	Nucleolysin TIAR	Tial1	3	4	4	4	3	2	3	3	2	3	2	3	3	2	3	3	2	3	2	3	3	2	3	3	2	3	2	3	7.9	7.9	7.9	43.388	392	392;392;375	3.3		6	24	14		2	0	15.3
P70333	P70333	3	1	1	Heterogeneous nuclear ribonucleoprotein H2	Hnrnph2	1	3	1	1	2	0	1	1	0	1	2	2	0	0	0	1	0	0	1	1	0	0	0	1	0	0	1	1	10.7	4.7	4.7	49.279	449	449	4.71			1	3		3	0	10.713
P70335	P70335	2	2	2	Rho-associated protein kinase 1	Rock1	1	2	2	2	0	1	1	0	1	0	1	2	0	1	1	0	1	0	1	2	0	1	1	0	1	0	1	2	2.4	2.4	2.4	158.17	1354	1354	4.5			3			3	0	5.147
P70372	P70372	3	3	3	ELAV-like protein 1	Elavl1	1	3	3	3	2	1	0	1	1	1	1	2	2	1	0	1	1	1	1	2	2	1	0	1	1	1	1	2	13.8	13.8	13.8	36.169	326	326	4.31			1	9	1	2	0	15.104
Q5SV02;P70388;E9PUJ2;A8Y5I3	Q5SV02;P70388;E9PUJ2	5;5;3;2	5;5;3;2	5;5;3;2	DNA repair protein RAD50	Rad50	4	5	5	5	1	2	0	0	2	2	0	0	1	2	0	0	2	2	0	0	1	2	0	0	2	2	0	0	4.3	4.3	4.3	153.54	1312	1312;1312;551;657	3.75		1	4		2	1	0	10.472
P70441	P70441	3	3	3	Na(+)/H(+) exchange regulatory cofactor NHE-RF1	Slc9a3r1	1	3	3	3	2	3	1	2	2	3	1	3	2	3	1	2	2	3	1	3	2	3	1	2	2	3	1	3	12.1	12.1	12.1	38.6	355	355	3.34	6	5	6		9	3	0	10.558
Q3UFP6;P70445	Q3UFP6;P70445	1;1	1;1	1;1	Eukaryotic translation initiation factor 4E-binding protein 2	Eif4ebp2	2	1	1	1	1	1	1	1	1	1	1	1	1	1	1	1	1	1	1	1	1	1	1	1	1	1	1	1	11.7	11.7	11.7	12.898	120	120;120	3.12		2	10	4			0	27.806
P70460	P70460	1	1	1	Vasodilator-stimulated phosphoprotein	Vasp	1	1	1	1	1	1	0	1	1	0	0	1	1	1	0	1	1	0	0	1	1	1	0	1	1	0	0	1	2.4	2.4	2.4	39.666	375	375	1.75	4	2	2				0.0008569	1.8082
P70677	P70677	1	1	1	Caspase-3;Caspase-3 subunit p17;Caspase-3 subunit p12	Casp3	1	1	1	1	1	1	1	1	1	1	1	1	1	1	1	1	1	1	1	1	1	1	1	1	1	1	1	1	4	4	4	31.474	277	277	2.5		21	13	1	1		0	137.6
Q542X7;P80314	Q542X7;P80314	3;3	3;3	3;3	T-complex protein 1 subunit beta	Cct2	2	3	3	3	0	0	0	2	1	1	1	3	0	0	0	2	1	1	1	3	0	0	0	2	1	1	1	3	9.9	9.9	9.9	57.477	535	535;535	4.33			1	8	1	2	0	22.751
P80316;E0CZA1	P80316;E0CZA1	2;1	2;1	2;1	T-complex protein 1 subunit epsilon	Cct5	2	2	2	2	1	1	0	0	1	1	1	2	1	1	0	0	1	1	1	2	1	1	0	0	1	1	1	2	6.1	6.1	6.1	59.623	541	541;199	3.7			5	4		1	0	32.855
P80317	P80317	2	2	2	T-complex protein 1 subunit zeta	Cct6a	1	2	2	2	1	1	0	0	1	0	1	1	1	1	0	0	1	0	1	1	1	1	0	0	1	0	1	1	3.6	3.6	3.6	58.004	531	531	4.2			4	2	2	2	0	2.5013
P81069	P81069	1	1	1	GA-binding protein subunit beta-2	Gabpb2	1	1	1	1	0	1	1	1	1	1	1	1	0	1	1	1	1	1	1	1	0	1	1	1	1	1	1	1	3.6	3.6	3.6	45.658	414	414	3		1	12	1			0	8.4036
Q3UKN6;P81117	Q3UKN6;P81117	1;1	1;1	1;1	Nucleobindin-2;Nesfatin-1	Nucb2	2	1	1	1	1	0	0	0	1	0	0	0	1	0	0	0	1	0	0	0	1	0	0	0	1	0	0	0	2.6	2.6	2.6	50.353	420	420;420	5.67					1	2	0.0022901	1.344
P81122	P81122	2	2	2	Insulin receptor substrate 2	Irs2	1	2	2	2	0	2	1	1	0	0	1	2	0	2	1	1	0	0	1	2	0	2	1	1	0	0	1	2	2	2	2	136.76	1321	1321	2.22		7	2				0	3.3509
P83741	P83741	1	1	1	Serine/threonine-protein kinase WNK1	Wnk1	1	1	1	1	0	0	0	0	0	1	0	0	0	0	0	0	0	1	0	0	0	0	0	0	0	1	0	0	0.5	0.5	0.5	250.93	2377	2377	3			1				0.0040205	1.0966
P83870	P83870	1	1	1	PHD finger-like domain-containing protein 5A	Phf5a	1	1	1	1	1	1	0	1	1	1	0	1	1	1	0	1	1	1	0	1	1	1	0	1	1	1	0	1	11.8	11.8	11.8	12.405	110	110	3.67			3	6			0	5.1532
Q5M9P1;P83882	Q5M9P1;P83882	1;1	1;1	1;1	60S ribosomal protein L36a	Rpl36a	2	1	1	1	1	1	0	0	1	1	1	1	1	1	0	0	1	1	1	1	1	1	0	0	1	1	1	1	8.5	8.5	8.5	12.441	106	106;106	3.5			5	5			0.0022796	1.3195
Q7TPM0;Q9CYJ8;P83917	Q7TPM0;Q9CYJ8;P83917	1;1;1	1;1;1	1;1;1	Chromobox protein homolog 1	Cbx1	3	1	1	1	1	0	0	0	1	0	0	1	1	0	0	0	1	0	0	1	1	0	0	0	1	0	0	1	12.3	12.3	12.3	15.981	138	138;150;185	5.33				1		2	0	3.5675
P84084;D3YV25;E9Q2C2;Q14BR4;Q3U344;P61750;Q8BSL7;P84078;P61205	P84084;D3YV25;E9Q2C2;Q14BR4;Q3U344;P61750;Q8BSL7;P84078;P61205	2;1;1;1;1;1;1;1;1	2;1;1;1;1;1;1;1;1	2;1;1;1;1;1;1;1;1	ADP-ribosylation factor 5;ADP-ribosylation factor 4;ADP-ribosylation factor 2;ADP-ribosylation factor 1;ADP-ribosylation factor 3	Arf5;Arf3;Arf4;Arf2;Arf1	9	2	2	2	2	1	1	0	1	0	1	0	2	1	1	0	1	0	1	0	2	1	1	0	1	0	1	0	11.7	11.7	11.7	20.529	180	180;49;64;180;181;180;181;181;181	2.88		4	3			1	0.0016064	1.559
Q4FZH7;P84089;G3UW85	Q4FZH7;P84089;G3UW85	2;2;1	2;2;1	2;2;1	Enhancer of rudimentary homolog	Erh	3	2	2	2	2	0	0	0	0	1	0	0	2	0	0	0	0	1	0	0	2	0	0	0	0	1	0	0	26.9	26.9	26.9	12.259	104	104;104;123	4.25			2		1	1	0	5.5769
Q3TWV4;Q5FWI9;P84091	Q3TWV4;Q5FWI9;P84091	2;2;2	2;2;2	2;2;2	AP-2 complex subunit mu	Ap2m1	3	2	2	2	1	0	1	1	0	1	0	2	1	0	1	1	0	1	0	2	1	0	1	1	0	1	0	2	5.3	5.3	5.3	49.389	433	433;435;435	3.1		7			1	2	0	7.8992
P84104;A2A4X6	P84104;A2A4X6	5;3	5;3	4;2	Serine/arginine-rich splicing factor 3	Srsf3;Gm12355	2	5	5	4	4	1	0	1	2	1	0	2	4	1	0	1	2	1	0	2	3	1	0	1	2	1	0	2	33.5	33.5	33.5	19.329	164	164;163	5		3			1	9	0	17.515
P97310	P97310	5	5	5	DNA replication licensing factor MCM2	Mcm2	1	5	5	5	3	2	2	3	2	2	2	5	3	2	2	3	2	2	2	5	3	2	2	3	2	2	2	5	7.7	7.7	7.7	102.08	904	904	2.38	37	10	20	14	2	4	0	249.67
Q542I2;P97311;Q3ULG5	Q542I2;P97311;Q3ULG5	7;7;6	7;7;6	7;7;6	DNA helicase;DNA replication licensing factor MCM6	Mcm6	3	7	7	7	4	2	1	2	3	3	1	3	4	2	1	2	3	3	1	3	4	2	1	2	3	3	1	3	11.7	11.7	11.7	92.866	821	821;821;794	3.12	7		5	9	1	2	0	42.467
P97314	P97314	4	4	4	Cysteine and glycine-rich protein 2	Csrp2	1	4	4	4	1	1	1	1	3	1	1	2	1	1	1	1	3	1	1	2	1	1	1	1	3	1	1	2	25.9	25.9	25.9	20.926	193	193	3.5			8	2	2		0	15.227
Q4FJX4;P97315	Q4FJX4;P97315	2;2	2;2	2;2	Cysteine and glycine-rich protein 1	Csrp1	2	2	2	2	1	0	0	1	0	0	0	0	1	0	0	1	0	0	0	0	1	0	0	1	0	0	0	0	16.6	16.6	16.6	20.583	193	193;193	4.67				2		1	0	5.9661
Q545H8;P97348	Q545H8;P97348	1;1	1;1	1;1	Rho-related GTP-binding protein RhoD	Rhod	2	1	1	1	1	0	0	0	0	0	0	0	1	0	0	0	0	0	0	0	1	0	0	0	0	0	0	0	6.2	6.2	6.2	23.562	210	210;210	6						1	0.0012579	1.7217
Q564F3;P97351	Q564F3;P97351	7;7	7;7	7;7	40S ribosomal protein S3a	Rps3a1;Rps3a	2	7	7	7	5	6	5	5	6	6	5	7	5	6	5	5	6	6	5	7	5	6	5	5	6	6	5	7	17.4	17.4	17.4	29.885	264	264;264	3.88	9	12	91	156	56	22	0	266.5
P97360	P97360	1	1	1	Transcription factor ETV6	Etv6	1	1	1	1	1	1	1	1	1	1	1	1	1	1	1	1	1	1	1	1	1	1	1	1	1	1	1	1	2.7	2.7	2.7	56.405	485	485	2.95		4	14	3			0	9.5421
Q544Q7;P97370	Q544Q7;P97370	1;1	1;1	1;1	Sodium/potassium-transporting ATPase subunit beta-3	Atp1b3	2	1	1	1	1	0	0	0	0	0	0	0	1	0	0	0	0	0	0	0	1	0	0	0	0	0	0	0	4.3	4.3	4.3	31.775	278	278;278	5.33					2	1	0	2.1598
Q78P92;P97376	Q78P92;P97376	3;3	3;3	3;3	Protein FRG1	Frg1	2	3	3	3	2	1	0	0	1	2	1	1	2	1	0	0	1	2	1	1	2	1	0	0	1	2	1	1	8.9	8.9	8.9	29.127	258	258;258	2.92		6	5		1	1	0	3.8658
P97379	P97379	1	1	1	Ras GTPase-activating protein-binding protein 2	G3bp2	1	1	1	1	1	0	0	1	1	1	0	1	1	0	0	1	1	1	0	1	1	0	0	1	1	1	0	1	2.7	2.7	2.7	54.087	482	482	4				8			0	2.5942
P97452	P97452	3	3	3	Ribosome biogenesis protein BOP1	Bop1	1	3	3	3	3	0	0	1	0	1	0	2	3	0	0	1	0	1	0	2	3	0	0	1	0	1	0	2	6.1	6.1	6.1	82.545	732	732	5.25				2	5	5	0	13.243
Q3TEF1;P97494	Q3TEF1;P97494	2;2	2;2	2;2	Glutamate--cysteine ligase catalytic subunit	Gclc	2	2	2	2	2	1	1	1	1	1	1	2	2	1	1	1	1	1	1	2	2	1	1	1	1	1	1	2	4.2	4.2	4.2	72.571	637	637;637	3.15		4	7			2	0	6.4532
Q3UNN4;P97496;Q3UZD0	Q3UNN4;P97496;Q3UZD0	2;2;1	1;1;1	1;1;1	SWI/SNF complex subunit SMARCC1	Smarcc1	3	2	1	1	1	0	0	0	1	0	0	0	0	0	0	0	1	0	0	0	0	0	0	0	1	0	0	0	2.4	1.2	1.2	122.78	1098	1098;1104;485	3			1				0.0019897	1.5193
Q80ZW1;Q6NV49;P97813	Q80ZW1;Q6NV49;P97813	1;1;1	1;1;1	1;1;1	Phospholipase D2	Pld2	3	1	1	1	0	0	1	0	0	0	1	0	0	0	1	0	0	0	1	0	0	0	1	0	0	0	1	0	3.6	3.6	3.6	38.597	337	337;944;933	3			3				0.0023364	1.4266
P97825	P97825	3	3	3	Hematological and neurological expressed 1 protein;Hematological and neurological expressed 1 protein, N-terminally processed	Hn1	1	3	3	3	2	3	0	3	3	2	2	3	2	3	0	3	3	2	2	3	2	3	0	3	3	2	2	3	18.8	18.8	18.8	16.08	154	154	3.82		4	8	26	6	1	0	22.241
P97855	P97855	1	1	1	Ras GTPase-activating protein-binding protein 1	G3bp1	1	1	1	1	1	1	1	1	1	1	1	1	1	1	1	1	1	1	1	1	1	1	1	1	1	1	1	1	2.4	2.4	2.4	51.828	465	465	2.81		23	19	7	3		0.00086919	1.8747
P97868;A0A0R4J165	P97868;A0A0R4J165	2;1	2;1	2;1	E3 ubiquitin-protein ligase RBBP6	Rbbp6	2	2	2	2	1	1	1	1	0	1	0	1	1	1	1	1	0	1	0	1	1	1	1	1	0	1	0	1	0.9	0.9	0.9	199.59	1790	1790;123	3.14		1	4	2			0.0057348	1.0262
P97946	P97946	1	1	1	Vascular endothelial growth factor D	Figf	1	1	1	1	0	0	0	0	1	0	0	0	0	0	0	0	1	0	0	0	0	0	0	0	1	0	0	0	3.9	3.9	3.9	40.908	358	358	4				1			0.0067736	0.98704
P98084	P98084	1	1	1	Amyloid beta A4 precursor protein-binding family A member 2	Apba2	1	1	1	1	0	0	0	0	1	1	0	1	0	0	0	0	1	1	0	1	0	0	0	0	1	1	0	1	1.2	1.2	1.2	82.757	750	750	4				3			0.008723	0.89648
P98203	P98203	3	3	3	Armadillo repeat protein deleted in velo-cardio-facial syndrome homolog	Arvcf	1	3	3	3	2	1	0	0	0	0	0	1	2	1	0	0	0	0	0	1	2	1	0	0	0	0	0	1	5.4	5.4	5.4	105.06	962	962	4.5			2			2	0	5.0535
P99024;B2RSN3;Q9CWF2;Q7TMM9;Q9ERD7	P99024;B2RSN3;Q9CWF2;Q7TMM9;Q9ERD7	4;3;3;3;2	4;3;3;3;2	2;1;1;1;1	Tubulin beta-5 chain;Tubulin beta-2B chain;Tubulin beta-2A chain;Tubulin beta-3 chain	Tubb5;Tubb2b;Tubb2a;Tubb3	5	4	4	2	4	4	3	3	2	4	3	2	4	4	3	3	2	4	3	2	2	2	1	2	0	2	1	1	11.5	11.5	6.8	49.67	444	444;445;445;445;450	4		4	23	21	23	4	0	8.4486
P99028;Q9D2Q7	P99028	4;1	4;1	4;1	Cytochrome b-c1 complex subunit 6, mitochondrial	Uqcrh	2	4	4	4	3	1	0	0	1	1	0	1	3	1	0	0	1	1	0	1	3	1	0	0	1	1	0	1	47.2	47.2	47.2	10.435	89	89;54	5.22				3	1	5	0	9.7395
V9GX00;Q00560	V9GX00;Q00560	1;1	1;1	1;1	Interleukin-6 receptor subunit beta	Il6st	2	1	1	1	0	0	0	0	0	0	0	1	0	0	0	0	0	0	0	1	0	0	0	0	0	0	0	1	1.6	1.6	1.6	95.371	856	856;917	4				1			0.00088692	1.9601
Q790Y8;Q00612;A3KG36	Q790Y8;Q00612;A3KG36	2;2;1	2;2;1	2;2;1	Glucose-6-phosphate 1-dehydrogenase;Glucose-6-phosphate 1-dehydrogenase X	G6pdx	3	2	2	2	0	2	2	2	2	2	2	1	0	2	2	2	2	2	2	1	0	2	2	2	2	2	2	1	3.5	3.5	3.5	59.262	515	515;515;396	2.5		7	7				0	2.1703
Q6PE80;Q00993	Q6PE80;Q00993	1;1	1;1	1;1	Receptor protein-tyrosine kinase;Tyrosine-protein kinase receptor UFO	Axl	2	1	1	1	1	1	0	0	1	1	0	1	1	1	0	0	1	1	0	1	1	1	0	0	1	1	0	1	1.7	1.7	1.7	97.222	879	879;888	2		6					0.0023157	1.3941
Q00PI9	Q00PI9	3	3	3	Heterogeneous nuclear ribonucleoprotein U-like protein 2	Hnrnpul2	1	3	3	3	1	0	0	1	1	1	0	0	1	0	0	1	1	1	0	0	1	0	0	1	1	1	0	0	5.2	5.2	5.2	84.939	745	745	2.75		2	1	1			0	2.4261
Q3TX57;Q01149	Q3TX57;Q01149	7;7	7;7	7;7	Collagen alpha-2(I) chain	Col1a2	2	7	7	7	5	2	1	2	2	2	0	1	5	2	1	2	2	2	0	1	5	2	1	2	2	2	0	1	6.3	6.3	6.3	129.56	1372	1372;1372	4.11			5	8	5	1	0	10.87
Q9WVF5;Q01279	Q9WVF5;Q01279	5;5	5;5	5;5	Epidermal growth factor receptor	Egfr	2	5	5	5	5	1	1	0	1	0	1	1	5	1	1	0	1	0	1	1	5	1	1	0	1	0	1	1	11.6	11.6	11.6	72.906	655	655;1210	4.23		1	5	1	2	4	0	12.533
Q01320	Q01320	13	13	13	DNA topoisomerase 2-alpha	Top2a	1	13	13	13	10	6	5	8	7	7	6	8	10	6	5	8	7	7	6	8	10	6	5	8	7	7	6	8	7.9	7.9	7.9	172.79	1528	1528	3.43		17	60	28	9	8	0	100.41
Q01705	Q01705	1	1	1	Neurogenic locus notch homolog protein 1;Notch 1 extracellular truncation;Notch 1 intracellular domain	Notch1	1	1	1	1	0	0	0	0	0	1	0	0	0	0	0	0	0	1	0	0	0	0	0	0	0	1	0	0	0.6	0.6	0.6	270.83	2531	2531	3			1				0.00089726	2.0078
Q01853	Q01853	8	8	8	Transitional endoplasmic reticulum ATPase	Vcp	1	8	8	8	4	6	4	4	4	5	4	7	4	6	4	4	4	5	4	7	4	6	4	4	4	5	4	7	12.4	12.4	12.4	89.321	806	806	3.44		3	34	11	5	2	0	78.686
Q02257	Q02257	2	2	2	Junction plakoglobin	Jup	1	2	2	2	2	1	1	0	1	1	1	1	2	1	1	0	1	1	1	1	2	1	1	0	1	1	1	1	3.6	3.6	3.6	81.8	745	745	3.64		1	9		2	2	0	5.8733
Q02819;H3BK79	Q02819	3;1	3;1	3;1	Nucleobindin-1	Nucb1	2	3	3	3	2	1	0	2	2	3	2	2	2	1	0	2	2	3	2	2	2	1	0	2	2	3	2	2	10.9	10.9	10.9	53.408	459	459;271	4.16			2	13	3	1	0	8.6816
Q03145	Q03145	2	2	2	Ephrin type-A receptor 2	Epha2	1	2	2	2	2	0	0	1	1	0	0	1	2	0	0	1	1	0	0	1	2	0	0	1	1	0	0	1	2.3	2.3	2.3	108.85	977	977	6						12	0	3.5598
Q3THG5;Q03147	Q3THG5;Q03147	1;1	1;1	1;1	Cyclin-dependent kinase 7	Cdk7	2	1	1	1	1	1	0	0	1	0	1	1	1	1	0	0	1	0	1	1	1	1	0	0	1	0	1	1	2	2	2	38.968	346	346;346	3			5				0.0029985	1.2377
Q03265;D3Z6F5;D6RJ16	Q03265;D3Z6F5	8;7;2	8;7;2	8;7;2	ATP synthase subunit alpha, mitochondrial;ATP synthase subunit alpha	Atp5a1	3	8	8	8	7	4	3	3	2	3	4	4	7	4	3	3	2	3	4	4	7	4	3	3	2	3	4	4	16.1	16.1	16.1	59.752	553	553;503;89	4.23			16	33	12	10	0	23.977
Q03963	Q03963	3	3	3	Interferon-induced, double-stranded RNA-activated protein kinase	Eif2ak2	1	3	3	3	2	1	1	0	2	1	1	0	2	1	1	0	2	1	1	0	2	1	1	0	2	1	1	0	5.6	5.6	5.6	58.279	515	515	3.62			5	2		1	0	2.9527
Q04207;A4QPD3;P15307	Q04207;A4QPD3;P15307	2;1;1	2;1;1	2;1;1	Transcription factor p65;Proto-oncogene c-Rel	Rela;Rel	3	2	2	2	1	2	2	1	2	2	1	2	1	2	2	1	2	2	1	2	1	2	2	1	2	2	1	2	3.8	3.8	3.8	60.211	549	549;588;587	3.86			9	7	4	1	0	3.0043
Q04750	Q04750	2	2	2	DNA topoisomerase 1	Top1	1	2	2	2	1	2	1	1	1	0	1	2	1	2	1	1	1	0	1	2	1	2	1	1	1	0	1	2	2.5	2.5	2.5	90.875	767	767	2.23		10	3				0.00045208	2.0631
Q04841	Q04841	1	1	1	DNA-3-methyladenine glycosylase	Mpg	1	1	1	1	0	0	0	0	0	0	0	1	0	0	0	0	0	0	0	1	0	0	0	0	0	0	0	1	5.4	5.4	5.4	36.471	333	333	4				1			0	2.2466
Q04857	Q04857	2	2	2	Collagen alpha-1(VI) chain	Col6a1	1	2	2	2	0	1	0	1	1	0	0	1	0	1	0	1	1	0	0	1	0	1	0	1	1	0	0	1	2.2	2.2	2.2	108.49	1025	1025	2.25		3	1				0.00045147	2.0471
Q059T9;Q9DAW6	Q059T9;Q9DAW6	3;3	3;3	3;3	U4/U6 small nuclear ribonucleoprotein Prp4	Prpf4	2	3	3	3	3	2	1	1	2	0	1	1	3	2	1	1	2	0	1	1	3	2	1	1	2	0	1	1	7.9	7.9	7.9	58.369	521	521;521	2.77		6	6			1	0	4.7625
Q059U9;Q9DBR0	Q059U9;Q9DBR0	4;4	4;4	4;4	A-kinase anchor protein 8	Akap8	2	4	4	4	3	3	2	1	2	2	2	3	3	3	2	1	2	2	2	3	3	3	2	1	2	2	2	3	7.6	7.6	7.6	76.293	687	687;687	3.45			14	7		1	0	8.2003
Q05CL8;A2AMD0;A0A0G2JFW4	Q05CL8;A2AMD0	11;6;1	11;6;1	11;6;1	La-related protein 7	Larp7;Gm12666	3	11	11	11	6	7	5	3	8	10	4	9	6	7	5	3	8	10	4	9	6	7	5	3	8	10	4	9	20.7	20.7	20.7	64.802	570	570;254;80	3.15		27	22	34		2	0	31.197
Q05D44	Q05D44	3	3	3	Eukaryotic translation initiation factor 5B	Eif5b	1	3	3	3	1	1	1	1	2	2	1	1	1	1	1	1	2	2	1	1	1	1	1	1	2	2	1	1	4.3	4.3	4.3	137.61	1216	1216	3.33		1	8	6			0	10.409
Q06185	Q06185	2	2	2	ATP synthase subunit e, mitochondrial	Atp5i	1	2	2	2	2	1	1	1	1	2	1	2	2	1	1	1	1	2	1	2	2	1	1	1	1	2	1	2	21.1	21.1	21.1	8.2355	71	71	3.69		4	15	8	6	3	0	9.6164
Q07076	Q07076	2	2	2	Annexin A7	Anxa7	1	2	2	2	2	2	0	1	1	2	2	2	2	2	0	1	1	2	2	2	2	2	0	1	1	2	2	2	4.8	4.8	4.8	49.925	463	463	4.38			1	11	9		0	3.8472
Q07113	Q07113	5	5	5	Cation-independent mannose-6-phosphate receptor	Igf2r	1	5	5	5	4	1	0	1	1	1	0	2	4	1	0	1	1	1	0	2	4	1	0	1	1	1	0	2	2.9	2.9	2.9	273.81	2483	2483	4.47			1	9	2	3	0	12.036
Q07231	Q07231	1	1	1	Zinc finger and SCAN domain-containing protein 21	Zscan21	1	1	1	1	0	1	1	0	1	1	1	1	0	1	1	0	1	1	1	1	0	1	1	0	1	1	1	1	1.6	1.6	1.6	63.012	555	555	3.33			6	3			0.0026425	1.2824
Q08288;D3Z7N3;D3Z345;D3YU83;D3Z5X8;D6RDT2;D3Z009	Q08288	11;4;4;3;3;2;2	11;4;4;3;3;2;2	11;4;4;3;3;2;2	Cell growth-regulating nucleolar protein	Lyar	7	11	11	11	7	6	4	3	8	6	5	7	7	6	4	3	8	6	5	7	7	6	4	3	8	6	5	7	24.5	24.5	24.5	43.735	388	388;190;191;99;131;40;49	3.13	2	24	32	11	3	7	0	87.188
Q08509	Q08509	1	1	1	Epidermal growth factor receptor kinase substrate 8	Eps8	1	1	1	1	0	0	0	0	1	1	0	1	0	0	0	0	1	1	0	1	0	0	0	0	1	1	0	1	2.3	2.3	2.3	91.736	821	821	3.33			2	1			0	6.2067
Q08EE6;Q8CBR6	Q08EE6;Q8CBR6	1;1	1;1	1;1	Tsukushin	Tsku	2	1	1	1	1	0	0	0	0	1	0	1	1	0	0	0	0	1	0	1	1	0	0	0	0	1	0	1	5.4	5.4	5.4	38.362	354	354;354	6						4	0.00085985	1.8316
Q3UGD6;Q09143	Q3UGD6;Q09143	1;1	1;1	1;1	High affinity cationic amino acid transporter 1	Slc7a1	2	1	1	1	1	1	1	1	1	1	1	1	1	1	1	1	1	1	1	1	1	1	1	1	1	1	1	1	1.6	1.6	1.6	67.091	622	622;622	2.9		24	17	5	4	2	0	200.65
Q0P648;Q9D9I4	Q0P648;Q9D9I4	1;1	1;1	1;1	TBC1 domain family member 20	Tbc1d20	2	1	1	1	0	0	0	1	1	1	1	1	0	0	0	1	1	1	1	1	0	0	0	1	1	1	1	1	2.5	2.5	2.5	45.824	402	402;402	3			5				0	2.122
Q0PD23;Q9CZE3	Q0PD23;Q9CZE3	2;2	2;2	2;2	Ras-related protein Rab-32	Rab32	2	2	2	2	1	0	0	0	0	1	0	0	1	0	0	0	0	1	0	0	1	0	0	0	0	1	0	0	13.5	13.5	13.5	25.068	223	223;223	4			1		1		0	6.838
Q0VAW6;Q8BH50	Q0VAW6;Q8BH50	1;1	1;1	1;1	Uncharacterized protein C18orf25 homolog	8030462N17Rik	2	1	1	1	1	1	1	1	1	0	0	1	1	1	1	1	1	0	0	1	1	1	1	1	1	0	0	1	2.8	2.8	2.8	42.78	399	399;245	2.17		5	1				0.0080815	0.93007
Q0VBD2	Q0VBD2	2	2	2	Protein MCM10 homolog	Mcm10	1	2	2	2	0	1	0	1	2	0	1	1	0	1	0	1	2	0	1	1	0	1	0	1	2	0	1	1	3.7	3.7	3.7	98.405	885	885	2.33		5		1			0.0016123	1.5708
Q0VBH5;Q9D0U9	Q0VBH5;Q9D0U9	1;1	1;1	1;1	Protein ARV1	Arv1	2	1	1	1	1	0	0	0	0	0	0	0	1	0	0	0	0	0	0	0	1	0	0	0	0	0	0	0	6.8	6.8	6.8	30.534	266	266;266	5					1		0	2.5613
Q0VBL3	Q0VBL3	3	3	3		Rbm15	1	3	3	3	3	1	1	1	2	2	1	2	3	1	1	1	2	2	1	2	3	1	1	1	2	2	1	2	5	5	5	105.72	962	962	2.48	2	12	5		1	1	0	15.313
Q0VEW4;Q9R1Q7	Q0VEW4;Q9R1Q7	1;1	1;1	1;1	Proteolipid protein 2	Plp2	2	1	1	1	1	1	1	1	1	1	1	1	1	1	1	1	1	1	1	1	1	1	1	1	1	1	1	1	7.9	7.9	7.9	16.607	152	152;152	3.06		43	67	18	9	5	0	4.6116
Q148V8	Q148V8	5	5	5	Protein FAM83H	Fam83h	1	5	5	5	4	0	0	0	2	1	0	0	4	0	0	0	2	1	0	0	4	0	0	0	2	1	0	0	5.3	5.3	5.3	131.11	1209	1209	4.33			4	1	1	3	0	12.495
Q149F1	Q149F1	1	1	1	RNA pseudouridylate synthase domain-containing protein 2	Rpusd2	1	1	1	1	0	0	1	0	0	1	0	0	0	0	1	0	0	1	0	0	0	0	1	0	0	1	0	0	2.7	2.7	2.7	61.534	553	553	3			2				0	2.7757
Q14A95;Q9CQT2	Q14A95;Q9CQT2	2;2	2;2	2;2	RNA-binding protein 7	Rbm7	2	2	2	2	2	0	0	0	1	0	1	0	2	0	0	0	1	0	1	0	2	0	0	0	1	0	1	0	9.1	9.1	9.1	30.148	265	265;265	4			1	4	1		0	3.7158
Q14AX6	Q14AX6	3	3	3	Cyclin-dependent kinase 12	Cdk12	1	3	3	3	1	2	0	2	1	2	2	2	1	2	0	2	1	2	2	2	1	2	0	2	1	2	2	2	3.6	3.6	3.6	163.68	1484	1484	3.77			3	10			0	7.3724
Q14C51	Q14C51	2	2	2	Pentatricopeptide repeat domain-containing protein 3, mitochondrial	Ptcd3	1	2	2	2	0	2	0	1	0	2	2	1	0	2	0	1	0	2	2	1	0	2	0	1	0	2	2	1	4.1	4.1	4.1	77.795	685	685	3.44			5	4			0.00045455	2.0827
Q14CH7	Q14CH7	1	1	1	Alanine--tRNA ligase, mitochondrial	Aars2	1	1	1	1	0	0	0	1	0	1	1	1	0	0	0	1	0	1	1	1	0	0	0	1	0	1	1	1	1.6	1.6	1.6	106.78	980	980	4			1	4	1		0	2.8462
Q14DQ1	Q14DQ1	1	1	1	Protein FAM219B	Fam219b	1	1	1	1	0	0	0	0	1	1	0	1	0	0	0	0	1	1	0	1	0	0	0	0	1	1	0	1	8.6	8.6	8.6	21.006	197	197	3			3				0	3.759
Q1HL32;Q9CW03	Q1HL32;Q9CW03	7;7	7;7	7;7	Structural maintenance of chromosomes protein;Structural maintenance of chromosomes protein 3	Smc3	2	7	7	7	4	1	1	1	4	2	2	2	4	1	1	1	4	2	2	2	4	1	1	1	4	2	2	2	7.5	7.5	7.5	141.55	1217	1217;1217	3.41		8	11	8	2	3	0	17.44
Q2EMV9	Q2EMV9	2	2	2	Poly [ADP-ribose] polymerase 14	Parp14	1	2	2	2	1	1	0	1	0	2	1	1	1	1	0	1	0	2	1	1	1	1	0	1	0	2	1	1	1.6	1.6	1.6	203.8	1817	1817	3.71			2	5			0	8.2298
Q2M1K2;Q8BU03	Q2M1K2;Q8BU03	3;3	3;3	3;3	Periodic tryptophan protein 2 homolog	Pwp2	2	3	3	3	1	3	1	3	2	2	2	3	1	3	1	3	2	2	2	3	1	3	1	3	2	2	2	3	2.4	2.4	2.4	102.91	919	919;919	2.1	15	3	7	4	1		0	6.3317
Q2TBE6	Q2TBE6	2	2	2	Phosphatidylinositol 4-kinase type 2-alpha	Pi4k2a	1	2	2	2	0	1	0	2	0	0	2	1	0	1	0	2	0	0	2	1	0	1	0	2	0	0	2	1	5.4	5.4	5.4	54.257	479	479	2.11	3	4		2			0	3.7286
Q330P7;Q9CRD4	Q330P7;Q9CRD4	1;1	1;1	1;1	Dysbindin domain-containing protein 2	Dbndd2	2	1	1	1	0	1	0	0	1	0	0	1	0	1	0	0	1	0	0	1	0	1	0	0	1	0	0	1	7.6	7.6	7.6	17.193	158	158;158	3			3				0.0016097	1.5684
Q3B7Z2	Q3B7Z2	2	2	2	Oxysterol-binding protein 1	Osbp	1	2	2	2	1	0	1	0	0	0	0	1	1	0	1	0	0	0	0	1	1	0	1	0	0	0	0	1	3.6	3.6	3.6	88.796	805	805	4			2			1	0	4.5276
Q3T9A5;Q8BZM1	Q3T9A5;Q8BZM1	2;2	2;2	2;2	Glomulin	Glmn	2	2	2	2	1	1	1	1	2	0	1	1	1	1	1	1	2	0	1	1	1	1	1	1	2	0	1	1	5.1	5.1	5.1	60.637	532	532;596	2.88		2	5	1			0.0019524	1.4367
Q3T9H9;Q9JJE7	Q3T9H9;Q9JJE7	1;1	1;1	1;1	Fatty acid desaturase 3	Fads3	2	1	1	1	1	1	1	1	1	1	1	1	1	1	1	1	1	1	1	1	1	1	1	1	1	1	1	1	2.9	2.9	2.9	51.469	449	449;449	4		1	6	14	6	1	0	2.1482
Q3TA68;Q3TAQ9	Q3TA68;Q3TAQ9	3;3	3;3	3;3		Wdr36	2	3	3	3	1	3	2	2	2	1	2	3	1	3	2	2	2	1	2	3	1	3	2	2	2	1	2	3	3.7	3.7	3.7	97.783	883	883;899	2.22	16	9	7		3	2	0	6.1784
Q3TB24;Q9QYI5;A0A087WP03;A0A0G2JER9	Q3TB24;Q9QYI5;A0A087WP03;A0A0G2JER9	2;2;1;1	1;1;0;0	1;1;0;0	DnaJ homolog subfamily B member 2	Dnajb2	4	2	1	1	2	1	0	0	1	1	0	0	1	0	0	0	0	0	0	0	1	0	0	0	0	0	0	0	6.8	3.7	3.7	35.593	324	324;277;110;243	5					1		0.006776	0.98753
Q3TCN5;Q91X51	Q3TCN5;Q91X51	2;2	2;2	2;2	Golgi reassembly-stacking protein 1	Gorasp1	2	2	2	2	0	1	0	1	0	2	0	1	0	1	0	1	0	2	0	1	0	1	0	1	0	2	0	1	4.5	4.5	4.5	46.882	446	446;446	1.22	8		1				0	4.2096
Q3TCU5;Q9R233;G3UZZ2	Q3TCU5;Q9R233;G3UZZ2	2;2;1	2;2;1	2;2;1	Tapasin	Tapbp	3	2	2	2	2	1	1	1	1	1	1	1	2	1	1	1	1	1	1	1	2	1	1	1	1	1	1	1	4.3	4.3	4.3	49.835	466	466;465;119	4.06			8	16	8	1	0	5.3093
Q3TDA7;Q9WVE8;Q543Y7;Q61644	Q3TDA7;Q9WVE8	3;3;1;1	3;3;1;1	3;3;1;1	Protein kinase C and casein kinase substrate in neurons protein 2	Pacsin2	4	3	3	3	1	0	1	1	1	1	1	1	1	0	1	1	1	1	1	1	1	0	1	1	1	1	1	1	5.6	5.6	5.6	55.832	486	486;486;441;441	5		1	1			5	0	3.9911
Q3TDD9	Q3TDD9	1	1	1	Protein phosphatase 1 regulatory subunit 21	Ppp1r21	1	1	1	1	1	1	0	1	1	0	0	0	1	1	0	1	1	0	0	0	1	1	0	1	1	0	0	0	1.7	1.7	1.7	88.337	780	780	2		4					0.00088417	1.9524
Q3TDN2;D3Z2H4;D6RE51	Q3TDN2;D3Z2H4	3;2;1	3;2;1	3;2;1	FAS-associated factor 2	Faf2	3	3	3	3	3	1	1	2	2	1	1	2	3	1	1	2	2	1	1	2	3	1	1	2	2	1	1	2	9.7	9.7	9.7	52.471	445	445;263;49	2.3	12		1	5	1	1	0	6.0182
Q3TE88;Q80ZM7	Q3TE88;Q80ZM7	1;1	1;1	1;1	Transcription initiation factor IIA subunit 2	Gtf2a2	2	1	1	1	1	1	1	0	1	1	1	1	1	1	1	0	1	1	1	1	1	1	1	0	1	1	1	1	13.8	13.8	13.8	12.473	109	109;109	2.88		1	7				0.0029477	1.1391
Z4YKB8;Q3TEA8;A2AM65;Z4YKA3;A2AM69;A2AM70;A2AM63	Z4YKB8;Q3TEA8;A2AM65;Z4YKA3	3;3;2;2;1;1;1	3;3;2;2;1;1;1	3;3;2;2;1;1;1	Heterochromatin protein 1-binding protein 3	Hp1bp3	7	3	3	3	3	2	1	1	2	1	2	2	3	2	1	1	2	1	2	2	3	2	1	1	2	1	2	2	6.3	6.3	6.3	60.85	554	554;554;292;516;85;150;208	3.56		1	14	6	3	1	0	3.8913
Q3TFK5;A0A0A6YWB3	Q3TFK5;A0A0A6YWB3	5;3	5;3	5;3	G patch domain-containing protein 4	Gpatch4	2	5	5	5	4	2	1	1	2	3	2	3	4	2	1	1	2	3	2	3	4	2	1	1	2	3	2	3	14	14	14	46.553	415	415;239	2.79		5	13	1			0	16.338
Q3TGS9;V9GWV1;V9GXM1;Q9EPJ9	Q3TGS9;V9GWV1;V9GXM1;Q9EPJ9	4;4;4;4	4;4;4;4	4;4;4;4	ADP-ribosylation factor GTPase-activating protein 1	Arfgap1	4	4	4	4	2	1	0	1	1	1	0	2	2	1	0	1	1	1	0	2	2	1	0	1	1	1	0	2	11.9	11.9	11.9	43.183	394	394;402;424;414	3.11		3	3	2	1		0	15.169
Q3THK3	Q3THK3	1	1	1	General transcription factor IIF subunit 1	Gtf2f1	1	1	1	1	1	1	0	0	1	1	1	1	1	1	0	0	1	1	1	1	1	1	0	0	1	1	1	1	2.2	2.2	2.2	57.241	508	508	2.73		3	8				0.002277	1.3137
Q3TIR3	Q3TIR3	2	2	2	Synembryn-A	Ric8a	1	2	2	2	1	0	1	0	1	1	0	0	1	0	1	0	1	1	0	0	1	0	1	0	1	1	0	0	5.8	5.8	5.8	59.846	530	530	3.5			3		1		0	10.812
Q3TIV5	Q3TIV5	1	1	1	Zinc finger CCCH domain-containing protein 15	Zc3h15	1	1	1	1	1	1	1	1	1	1	1	1	1	1	1	1	1	1	1	1	1	1	1	1	1	1	1	1	3.3	3.3	3.3	48.327	426	426	3.24		1	13	2		1	0	8.0238
Q3TIV6;Q99MN1;Q8R2P8	Q3TIV6;Q99MN1;Q8R2P8	9;9;8	9;9;8	9;9;8	Lysine--tRNA ligase	Kars	3	9	9	9	7	7	4	3	5	6	5	5	7	7	4	3	5	6	5	5	7	7	4	3	5	6	5	5	13.6	13.6	13.6	67.839	595	595;595;624	2.09	48	12	18	11		4	0	55.059
Q3TJD7	Q3TJD7	3	3	3	PDZ and LIM domain protein 7	Pdlim7	1	3	3	3	3	1	1	0	1	0	1	1	3	1	1	0	1	0	1	1	3	1	1	0	1	0	1	1	5.7	5.7	5.7	50.118	457	457	4.2			5	1	1	3	0	4.1491
Q3TJM4	Q3TJM4	1	1	1	Centromere protein T	Cenpt	1	1	1	1	0	1	1	1	1	1	1	1	0	1	1	1	1	1	1	1	0	1	1	1	1	1	1	1	4.1	4.1	4.1	56.242	515	515	3.29			10	4			0	10.065
Q3TKV1;Q8VDM4;E9Q2S8	Q3TKV1;Q8VDM4;E9Q2S8	3;3;2	3;3;2	3;3;2	26S proteasome non-ATPase regulatory subunit 2	Psmd2	3	3	3	3	1	2	0	2	2	2	0	2	1	2	0	2	2	2	0	2	1	2	0	2	2	2	0	2	4.3	4.3	4.3	100.2	908	908;908;60	3.86		1	8	7	5	1	0	19.946
Q3TM10;Q6PGH2	Q3TM10;Q6PGH2	2;2	2;2	2;2	Hematological and neurological expressed 1-like protein	Hn1l	2	2	2	2	1	1	1	1	0	0	1	1	1	1	1	1	0	0	1	1	1	1	1	1	0	0	1	1	13.2	13.2	13.2	20.02	190	190;190	2.5		5			1		0	4.0284
Q3TM70;Q9EQP2	Q3TM70;Q9EQP2	2;2	2;2	2;2	EH domain-containing protein 4	Ehd4	2	2	2	2	1	0	0	0	0	1	0	1	1	0	0	0	0	1	0	1	1	0	0	0	0	1	0	1	4.3	4.3	4.3	61.48	541	541;541	5			1			2	0.0012453	1.6836
Q3TM89;Q3UCC5;Q6P8I4;F8WI88	Q3TM89;Q3UCC5;Q6P8I4;F8WI88	4;4;4;2	4;4;4;2	4;4;4;2	PEST proteolytic signal-containing nuclear protein	Pcnp	4	4	4	4	1	3	1	1	3	4	2	2	1	3	1	1	3	4	2	2	1	3	1	1	3	4	2	2	31.3	31.3	31.3	15.561	147	147;178;178;189	3.03		5	25	6			0	76.511
Q3TML0;Q922R8	Q3TML0;Q922R8	1;1	1;1	1;1	Protein disulfide-isomerase A6	Pdia6	2	1	1	1	1	0	0	0	0	0	0	0	1	0	0	0	0	0	0	0	1	0	0	0	0	0	0	0	4	4	4	48.689	445	445;440	6						1	0	3.6728
Q3TMP1	Q3TMP1	1	1	1		Gtf3c3	1	1	1	1	0	0	0	0	0	1	0	0	0	0	0	0	0	1	0	0	0	0	0	0	0	1	0	0	2.5	2.5	2.5	100.62	882	882	3			1				0	9.8863
Q3TMZ1;Q922Q4;A2ABZ3;A2ABZ0;A2ABZ2;Q3UTR5;Q922W5	Q3TMZ1;Q922Q4;A2ABZ3;A2ABZ0;A2ABZ2;Q3UTR5;Q922W5	2;2;1;1;1;1;1	2;2;1;1;1;1;1	2;2;1;1;1;1;1	Pyrroline-5-carboxylate reductase;Pyrroline-5-carboxylate reductase 2;Pyrroline-5-carboxylate reductase 1, mitochondrial	Pycr2;Pycr1	7	2	2	2	2	0	1	0	1	2	0	1	2	0	1	0	1	2	0	1	2	0	1	0	1	2	0	1	6.2	6.2	6.2	33.659	320	320;320;158;164;238;309;309	4		1	3	5	3	1	0	3.2504
Q3TPZ5;Q99KJ8	Q3TPZ5;Q99KJ8	3;3	3;3	3;3	Dynactin subunit 2	Dctn2	2	3	3	3	1	2	2	3	1	2	2	2	1	2	2	3	1	2	2	2	1	2	2	3	1	2	2	2	5.5	5.5	5.5	44.116	402	402;402	4.46			4	9	10	3	0	8.0107
Q3TQ29;Q3UR91;Q80U58;E9PW51;E9Q4Q6;F6YD01;F7A034;E9Q6M7;Q3TTW5;Q80U78	Q3TQ29;Q3UR91;Q80U58;E9PW51;E9Q4Q6	4;4;4;3;2;1;1;1;1;1	4;4;4;3;2;1;1;1;1;1	4;4;4;3;2;1;1;1;1;1	Pumilio homolog 2	Pum2	10	4	4	4	1	4	0	0	4	2	3	4	1	4	0	0	4	2	3	4	1	4	0	0	4	2	3	4	4.5	4.5	4.5	105.64	980	980;1064;1066;262;185;222;235;944;1092;1189	3.26			17	6			0	4.2607
Q3TQX5;Q62167;B9EIA2;P16381;Q3V086;Q61496	Q3TQX5;Q62167;B9EIA2;P16381	5;5;3;3;1;1	4;4;2;2;1;1	2;2;0;0;0;0	ATP-dependent RNA helicase DDX3X;Putative ATP-dependent RNA helicase Pl10	Ddx3x;D1Pas1	6	5	4	2	4	3	2	4	2	5	3	3	3	3	2	3	2	4	3	2	1	1	1	2	1	2	1	1	11.9	10.3	7.3	73.101	662	662;662;660;660;728;702	3.48		1	15	14	1		0	43.51
Q3TRE0;Q62147	Q3TRE0;Q62147	1;1	1;1	1;1	Sarcospan	Sspn	2	1	1	1	1	1	1	1	1	1	1	1	1	1	1	1	1	1	1	1	1	1	1	1	1	1	1	1	4.6	4.6	4.6	23.884	216	216;216	2.81		7	18	2			0	2.2613
Q3TRJ7;Q62419	Q3TRJ7;Q62419	1;1	1;1	1;1	Endophilin-A2	Sh3gl1	2	1	1	1	0	1	0	0	0	0	0	1	0	1	0	0	0	0	0	1	0	1	0	0	0	0	0	1	3	3	3	41.518	368	368;368	3			3				0.0040015	1.0756
Q3TRM4	Q3TRM4	3	3	3	Neuropathy target esterase	Pnpla6	1	3	3	3	2	0	0	1	0	0	0	1	2	0	0	1	0	0	0	1	2	0	0	1	0	0	0	1	3.3	3.3	3.3	149.54	1355	1355	4.5		1		1		2	0	6.6343
Q3TS44;Q9R1P4	Q3TS44;Q9R1P4	2;2	2;2	2;2	Proteasome subunit alpha type;Proteasome subunit alpha type-1	Psma1	2	2	2	2	2	2	1	2	1	1	1	1	2	2	1	2	1	1	1	1	2	2	1	2	1	1	1	1	7.6	7.6	7.6	29.546	263	263;263	3.22		3	28	3	1	2	0	11.218
Q3TTL2;Q922S8	Q3TTL2;Q922S8	3;3	3;3	3;3	Kinesin-like protein;Kinesin-like protein KIF2C	Kif2c	2	3	3	3	2	2	1	2	2	2	2	3	2	2	1	2	2	2	2	3	2	2	1	2	2	2	2	3	7.6	7.6	7.6	75.584	670	670;721	3.77			11	11	3	1	0	24.575
Q3TTV6;Q9ERA6;A0A0G2JEN8	Q3TTV6;Q9ERA6;A0A0G2JEN8	2;2;1	2;2;1	2;2;1	Tuftelin-interacting protein 11	Tfip11	3	2	2	2	2	1	1	0	1	1	1	2	2	1	1	0	1	1	1	2	2	1	1	0	1	1	1	2	2.1	2.1	2.1	96.304	838	838;838;93	3.33			7	1	1		0	2.4537
Q3TVI6;Q8K3G9	Q3TVI6;Q8K3G9	1;1	1;1	1;1	DCC-interacting protein 13-beta	Appl2	2	1	1	1	0	1	1	0	1	0	0	0	0	1	1	0	1	0	0	0	0	1	1	0	1	0	0	0	1.8	1.8	1.8	73.853	662	662;662	2		3					0.00045704	2.1137
Q3TVJ8;Q9D8L3;Q62186	Q3TVJ8;Q9D8L3;Q62186	1;1;1	1;1;1	1;1;1	Translocon-associated protein subunit delta	Ssr4	3	1	1	1	1	0	0	0	1	0	0	0	1	0	0	0	1	0	0	0	1	0	0	0	1	0	0	0	5.8	5.8	5.8	18.936	172	172;173;172	6						2	0.00045167	2.0517
Q3TW96	Q3TW96	3	3	3	UDP-N-acetylhexosamine pyrophosphorylase-like protein 1	Uap1l1	1	3	3	3	1	1	1	2	1	1	1	2	1	1	1	2	1	1	1	2	1	1	1	2	1	1	1	2	5.7	5.7	5.7	56.613	507	507	4.5				6	3	1	0	3.5677
Q3TWI2;Q99LB7	Q3TWI2;Q99LB7	2;2	2;2	2;2	Sarcosine dehydrogenase, mitochondrial	Sardh	2	2	2	2	2	1	1	1	1	2	1	1	2	1	1	1	1	2	1	1	2	1	1	1	1	2	1	1	2.8	2.8	2.8	101.68	919	919;919	3.22		4	14	3		2	0	3.8452
Q3TWW8;A0A0A6YXX6	Q3TWW8	5;2	5;2	5;2	Serine/arginine-rich splicing factor 6	Srsf6	2	5	5	5	4	3	3	2	2	3	3	3	4	3	3	2	2	3	3	3	4	3	3	2	2	3	3	3	15	15	15	39.025	339	339;135	4.23		2	8	29	18	4	0	16.488
Q3TX38;Q60931	Q3TX38;Q60931	1;1	1;1	1;1	Voltage-dependent anion-selective channel protein 3	Vdac3	2	1	1	1	1	1	0	1	0	0	0	0	1	1	0	1	0	0	0	0	1	1	0	1	0	0	0	0	6.7	6.7	6.7	30.752	283	283;283	5				2	1	2	0	7.4273
Q3TXS7;J3QN38	Q3TXS7	4;1	4;1	4;1	26S proteasome non-ATPase regulatory subunit 1	Psmd1	2	4	4	4	2	2	4	2	4	4	4	4	2	2	4	2	4	4	4	4	2	2	4	2	4	4	4	4	4.3	4.3	4.3	105.73	953	953;98	2.58	7	7	16	6			0	9.9053
Q3TXT7;Q9WTM5;D3YXQ8	Q3TXT7;Q9WTM5	5;5;1	5;5;1	5;5;1	RuvB-like 2	Ruvbl2	3	5	5	5	5	3	3	2	3	2	3	3	5	3	3	2	3	2	3	3	5	3	3	2	3	2	3	3	9.3	9.3	9.3	51.112	463	463;463;221	3.71		17	20	16	12	10	0	10.964
Q3TXX3;E9Q4U6	Q3TXX3;E9Q4U6	2;1	2;1	2;1	Protrudin	Zfyve27	2	2	2	2	2	1	0	1	2	2	2	2	2	1	0	1	2	2	2	2	2	1	0	1	2	2	2	2	7	7	7	46.202	415	415;192	3.59			9	6	2		0	15.778
Q3TYK3	Q3TYK3	3	3	2	Nuclear factor 1	Nfix	1	3	3	2	0	2	1	1	2	1	2	2	0	2	1	1	2	1	2	2	0	1	0	0	1	0	1	1	15.9	15.9	10.5	43.594	391	391	2.8		4	10	1			0	16.627
Q3TYR7;Q9JK48	Q3TYR7;Q9JK48	2;2	2;2	2;2	Endophilin-B1	Sh3glb1	2	2	2	2	0	1	1	1	2	2	1	2	0	1	1	1	2	2	1	2	0	1	1	1	2	2	1	2	3.7	3.7	3.7	39.698	355	355;365	3.47			10	9			0	11.927
Q3TZX8	Q3TZX8	1	1	1	Polynucleotide 5-hydroxyl-kinase NOL9	Nol9	1	1	1	1	1	1	1	1	1	1	1	1	1	1	1	1	1	1	1	1	1	1	1	1	1	1	1	1	1.1	1.1	1.1	80.839	714	714	4.25			5	10	7	2	0	16.04
Q3TZZ7	Q3TZZ7	3	3	3	Extended synaptotagmin-2	Esyt2	1	3	3	3	2	2	2	2	1	3	2	2	2	2	2	2	1	3	2	2	2	2	2	2	1	3	2	2	3.7	3.7	3.7	94.138	845	845	2.05	35	8	11	6	5		0	52.329
Q3U0T9;Q6PHN9	Q3U0T9;Q6PHN9	4;4	4;4	4;4	Ras-related protein Rab-35	Rab35	2	4	4	4	4	2	1	1	2	0	2	2	4	2	1	1	2	0	2	2	4	2	1	1	2	0	2	2	17.4	17.4	17.4	23.025	201	201;201	3.39		3	8	5	1	1	0	7.4749
Q3U0V1	Q3U0V1	7	7	7	Far upstream element-binding protein 2	Khsrp	1	7	7	7	5	4	3	3	4	5	3	4	5	4	3	3	4	5	3	4	5	4	3	3	4	5	3	4	11	11	11	76.775	748	748	3.4	1	25	22	30	11	4	0	20.225
Q3U1J1;F8WIZ9	Q3U1J1;F8WIZ9	2;1	2;1	2;1	TCF3 fusion partner homolog	Tfpt	2	2	2	2	0	0	0	1	0	2	0	0	0	0	0	1	0	2	0	0	0	0	0	1	0	2	0	0	10.4	10.4	10.4	28.954	259	259;156	2.67		1	2				0	6.3107
Q3U1J4	Q3U1J4	2	2	2	DNA damage-binding protein 1	Ddb1	1	2	2	2	1	1	0	1	1	1	0	1	1	1	0	1	1	1	0	1	1	1	0	1	1	1	0	1	1.9	1.9	1.9	126.85	1140	1140	2.67		5				1	0	5.2025
Q3U1S6;Q91W50;Q8JZN2;A0A0G2JF72	Q3U1S6;Q91W50;Q8JZN2;A0A0G2JF72	5;5;4;3	5;5;4;3	5;5;4;3	Cold shock domain-containing protein E1	Csde1	4	5	5	5	5	0	0	0	1	0	0	1	5	0	0	0	1	0	0	1	5	0	0	0	1	0	0	1	7.8	7.8	7.8	88.79	798	798;798;767;668	4.89				4	2	3	0	8.319
Q3U276	Q3U276	1	1	1	Succinate dehydrogenase assembly factor 1, mitochondrial	Sdhaf1	1	1	1	1	1	1	0	0	1	1	0	0	1	1	0	0	1	1	0	0	1	1	0	0	1	1	0	0	12.7	12.7	12.7	13.142	118	118	3			4				0	2.869
Q3U2G2;Q61316	Q3U2G2;Q61316	8;8	8;8	8;8	Heat shock 70 kDa protein 4	Hspa4	2	8	8	8	5	6	4	6	4	4	6	7	5	6	4	6	4	4	6	7	5	6	4	6	4	4	6	7	8	8	8	94.208	842	842;841	3.71	1	14	9	37	14	2	0	36.325
Q3U2W2;Q7TPV4	Q3U2W2;Q7TPV4	21;21	21;21	21;21	Myb-binding protein 1A	Mybbp1a	2	21	21	21	16	14	11	11	11	13	11	17	16	14	11	11	11	13	11	17	16	14	11	11	11	13	11	17	13.6	13.6	13.6	152.04	1344	1344;1344	3.2	3	74	105	81	19	6	0	323.31
Q3U379;Q9QZF2	Q3U379;Q9QZF2	2;2	2;2	2;2	Glypican-1;Secreted glypican-1	Gpc1	2	2	2	2	2	0	0	0	0	0	0	1	2	0	0	0	0	0	0	1	2	0	0	0	0	0	0	1	6.3	6.3	6.3	61.359	557	557;557	5.8					1	4	0	8.5509
Q3U3G8;Q9EPB5	Q3U3G8;Q9EPB5	1;1	1;1	1;1	Serine hydrolase-like protein	Serhl	2	1	1	1	1	0	0	0	0	0	0	0	1	0	0	0	0	0	0	0	1	0	0	0	0	0	0	0	4.4	4.4	4.4	36.353	321	321;311	6						1	0	2.453
Q3U3Q3;Q5SSI6	Q3U3Q3;Q5SSI6	3;3	3;3	3;3	U3 small nucleolar RNA-associated protein 18 homolog	Utp18	2	3	3	3	2	3	1	0	1	1	1	3	2	3	1	0	1	1	1	3	2	3	1	0	1	1	1	3	4.9	4.9	4.9	61.217	552	552;552	3.73			10	1	2	2	0	19.089
Q3U422	Q3U422	1	1	1		Ndufv3	1	1	1	1	0	0	0	1	0	0	0	0	0	0	0	1	0	0	0	0	0	0	0	1	0	0	0	0	4.9	4.9	4.9	50.498	468	468	4				1			0.0019763	1.4871
Q3U425;Q8K3Z9	Q3U425;Q8K3Z9	1;1	1;1	1;1	Nuclear envelope pore membrane protein POM 121	Pom121	2	1	1	1	1	1	1	0	1	1	1	1	1	1	1	0	1	1	1	1	1	1	1	0	1	1	1	1	1	1	1	121.02	1200	1200;1200	3.25			6	2			0	4.4797
Q3U4F0;Q91V61	Q3U4F0;Q91V61	2;2	2;2	2;2	Sideroflexin-3	Sfxn3	2	2	2	2	2	2	1	2	2	1	1	1	2	2	1	2	2	1	1	1	2	2	1	2	2	1	1	1	10	10	10	30.951	281	281;321	2.81		3	13				0	12.354
Q3U4G3	Q3U4G3	2	2	2	Xyloside xylosyltransferase 1	Xxylt1	1	2	2	2	1	2	1	2	1	1	1	2	1	2	1	2	1	1	1	2	1	2	1	2	1	1	1	2	5.9	5.9	5.9	43.838	392	392	4.44		3	1	11	16	3	0	3.2994
Q3U5Q7	Q3U5Q7	2	2	2	UMP-CMP kinase 2, mitochondrial	Cmpk2	1	2	2	2	2	2	1	1	0	0	1	0	2	2	1	1	0	0	1	0	2	2	1	1	0	0	1	0	5.6	5.6	5.6	50.036	447	447	4.1				9	1		0	10.798
Q3U6N9	Q3U6N9	3	3	3	UPF0488 protein C8orf33 homolog		1	3	3	3	1	0	1	2	1	2	1	2	1	0	1	2	1	2	1	2	1	0	1	2	1	2	1	2	10.4	10.4	10.4	24.464	222	222	4.77			1	6	1	5	0	3.5571
Q3U706;Q91XC8;A0A087WRC6;A0A087WSM4;A0A087WR57	Q3U706;Q91XC8;A0A087WRC6;A0A087WSM4;A0A087WR57	2;2;1;1;1	2;2;1;1;1	2;2;1;1;1	Death-associated protein 1	Dap	5	2	2	2	2	1	1	1	2	1	1	1	2	1	1	1	2	1	1	1	2	1	1	1	2	1	1	1	18.6	18.6	18.6	11.154	102	102;102;62;68;79	2.85		18	18	1	1	3	0	4.8639
Q3U741;Q501J6	Q3U741;Q501J6	8;8	5;5	5;5	Probable ATP-dependent RNA helicase DDX17	Ddx17	2	8	5	5	7	2	2	3	3	5	2	5	4	2	2	2	2	4	2	2	4	2	2	2	2	4	2	2	13.3	8.3	8.3	72.584	652	652;650	4.23			11	39	18	5	0	55.1
Q3U7R1	Q3U7R1	3	3	3	Extended synaptotagmin-1	Esyt1	1	3	3	3	2	2	2	2	2	3	2	2	2	2	2	2	2	3	2	2	2	2	2	2	2	3	2	2	4.2	4.2	4.2	121.55	1092	1092	3.08		21	15	5	7	2	0	48.222
Q3U7Z6;Q9DBJ1	Q3U7Z6;Q9DBJ1	1;1	1;1	1;1	Phosphoglycerate mutase 1	Pgam1	2	1	1	1	0	0	1	1	0	0	1	1	0	0	1	1	0	0	1	1	0	0	1	1	0	0	1	1	2.8	2.8	2.8	28.832	254	254;254	5					6		0.0086655	0.86986
Q3U821;D3Z504	Q3U821;D3Z504	2;1	2;1	2;1		Wdr75	2	2	2	2	2	2	2	1	2	2	2	2	2	2	2	1	2	2	2	2	2	2	2	1	2	2	2	2	2.2	2.2	2.2	94.036	830	830;151	4.22		2	9	9	20	1	0	5.1188
Q3U957;Q9D8K3;Q8BNI4	Q3U957;Q9D8K3;Q8BNI4	1;1;1	1;1;1	1;1;1	Derlin-3;Derlin-2	Derl2;Derl3	3	1	1	1	1	0	0	0	0	0	0	0	1	0	0	0	0	0	0	0	1	0	0	0	0	0	0	0	4.8	4.8	4.8	18.933	165	165;228;239	5					1		0.0074733	0.98142
Q3U962	Q3U962	2	2	2	Collagen alpha-2(V) chain	Col5a2	1	2	2	2	1	1	0	0	1	1	1	2	1	1	0	0	1	1	1	2	1	1	0	0	1	1	1	2	1.7	1.7	1.7	145.02	1497	1497	3		1	5	1			0	2.6614
Q3U9D6;Q8R313	Q3U9D6;Q8R313	1;1	1;1	1;1	Exocyst complex component 6	Exoc6	2	1	1	1	0	1	0	0	1	1	0	1	0	1	0	0	1	1	0	1	0	1	0	0	1	1	0	1	1.9	1.9	1.9	93.286	804	804;802	3			4				0	3.5626
Q3U9G9;A0A0A6YXT6;A0A0A6YW01;A0A0A6YY12	Q3U9G9;A0A0A6YXT6;A0A0A6YW01	5;3;3;1	5;3;3;1	5;3;3;1	Lamin-B receptor	Lbr	4	5	5	5	5	2	2	2	3	2	3	4	5	2	2	2	3	2	3	4	5	2	2	2	3	2	3	4	7.3	7.3	7.3	71.439	626	626;122;132;202	3.32		9	19	20	1	1	0	9.631
Q3U9H3;Q61337	Q3U9H3;Q61337	1;1	1;1	1;1	Bcl2-associated agonist of cell death	Bad	2	1	1	1	1	0	0	1	1	1	1	1	1	0	0	1	1	1	1	1	1	0	0	1	1	1	1	1	5.6	5.6	5.6	17.745	162	162;204	4				6			0.0016188	1.5939
Q3UA72;Q9CPW4	Q3UA72;Q9CPW4	1;1	1;1	1;1	Actin-related protein 2/3 complex subunit 5	Arpc5	2	1	1	1	1	1	1	1	1	1	1	1	1	1	1	1	1	1	1	1	1	1	1	1	1	1	1	1	9.8	9.8	9.8	9.6957	92	92;151	3.07		2	9	3			0	2.8664
Q3UBU9;Q62446	Q3UBU9;Q62446	1;1	1;1	1;1	Peptidyl-prolyl cis-trans isomerase;Peptidyl-prolyl cis-trans isomerase FKBP3	Fkbp3	2	1	1	1	0	1	0	0	1	1	0	1	0	1	0	0	1	1	0	1	0	1	0	0	1	1	0	1	6.2	6.2	6.2	25.147	224	224;224	3.57			3	4			0	2.5281
Q3UCF2;Q6A068	Q3UCF2;Q6A068	4;4	4;4	4;4	Cell division cycle 5-like protein	Cdc5l	2	4	4	4	3	2	1	1	2	2	2	4	3	2	1	1	2	2	2	4	3	2	1	1	2	2	2	4	7.9	7.9	7.9	92.188	802	802;802	4.05			15	14	7	5	0	23.237
Q3UCV8	Q3UCV8	2	2	2	Ubiquitin thioesterase otulin	Otulin	1	2	2	2	2	0	0	1	1	1	0	1	2	0	0	1	1	1	0	1	2	0	0	1	1	1	0	1	8	8	8	40.32	352	352	4.22				8		1	0	6.4647
Q8C2Q8;Q3UD06;Q91VR2;A2AKU9;A2AKV0;A2AKV1;A2AKV2;A2AKV3	Q8C2Q8;Q3UD06;Q91VR2;A2AKU9	4;4;4;2;1;1;1;1	4;4;4;2;1;1;1;1	4;4;4;2;1;1;1;1	ATP synthase subunit gamma;ATP synthase subunit gamma, mitochondrial	Atp5c1	8	4	4	4	2	1	2	2	1	1	1	1	2	1	2	2	1	1	1	1	2	1	2	2	1	1	1	1	13.9	13.9	13.9	30.255	274	274;298;298;297;101;154;171;188	3.27		4	7	2		2	0	4.2696
Q3UDC9;Q61165	Q3UDC9;Q61165	4;4	4;4	4;4	Sodium/hydrogen exchanger;Sodium/hydrogen exchanger 1	Slc9a1	2	4	4	4	1	1	0	2	0	1	1	3	1	1	0	2	0	1	1	3	1	1	0	2	0	1	1	3	9.1	9.1	9.1	91.467	820	820;820	4.18				10		1	0	4.1279
Q3UDE2	Q3UDE2	1	1	1	Tubulin--tyrosine ligase-like protein 12	Ttll12	1	1	1	1	1	1	0	1	1	1	1	1	1	1	0	1	1	1	1	1	1	1	0	1	1	1	1	1	1.9	1.9	1.9	74.042	639	639	3.78			3	5	1		0.00087146	1.883
Q3UDK1;D3Z5F4;D3YX05;D3YWU1	Q3UDK1;D3Z5F4;D3YX05;D3YWU1	2;1;1;1	2;1;1;1	2;1;1;1	TRAF-type zinc finger domain-containing protein 1	Trafd1	4	2	2	2	0	2	0	1	1	1	1	1	0	2	0	1	1	1	1	1	0	2	0	1	1	1	1	1	5.3	5.3	5.3	64.282	580	580;44;87;169	3.67		1	3	7	1		0	3.8615
Q3UDW8	Q3UDW8	1	1	1	Heparan-alpha-glucosaminide N-acetyltransferase	Hgsnat	1	1	1	1	1	1	1	0	1	1	1	1	1	1	1	0	1	1	1	1	1	1	1	0	1	1	1	1	2	2	2	72.503	656	656	3			16				0	8.7626
Q3UDY2;Q9JI99	Q3UDY2;Q9JI99	2;2	2;2	2;2	Sphingosine-1-phosphate phosphatase 1	Sgpp1	2	2	2	2	2	2	1	1	2	2	2	2	2	2	1	1	2	2	2	2	2	2	1	1	2	2	2	2	5.6	5.6	5.6	47.744	430	430;430	3.73			8	12	2		0	8.1872
S4R1I3;Q3UE92;Q6P1B1	S4R1I3;Q3UE92;Q6P1B1	2;2;2	2;2;2	2;2;2	Xaa-Pro aminopeptidase 1	Xpnpep1	3	2	2	2	0	0	0	2	0	1	0	1	0	0	0	2	0	1	0	1	0	0	0	2	0	1	0	1	3.9	3.9	3.9	70.989	635	635;666;623	5.4				1	1	3	0	17.76
Q3UEB3	Q3UEB3	3	3	3	Poly(U)-binding-splicing factor PUF60	Puf60	1	3	3	3	1	0	1	0	1	0	0	3	1	0	1	0	1	0	0	3	1	0	1	0	1	0	0	3	6.2	6.2	6.2	60.248	564	564	4.83				3	1	2	0	4.2149
Q3UFB2;A0A0G2JG05	Q3UFB2;A0A0G2JG05	2;1	2;1	2;1	Box C/D snoRNA protein 1	Znhit6	2	2	2	2	2	1	1	1	1	1	1	2	2	1	1	1	1	1	1	2	2	1	1	1	1	1	1	2	6.7	6.7	6.7	52.212	460	460;231	2.81		9	20	3			0	46.253
Q3UFM5	Q3UFM5	3	3	3	Nucleolar MIF4G domain-containing protein 1	Nom1	1	3	3	3	1	2	1	2	1	2	1	3	1	2	1	2	1	2	1	3	1	2	1	2	1	2	1	3	4.9	4.9	4.9	95.959	854	854	2.61		7	11				0	69.825
Q3UFV9;Q91YW3	Q3UFV9;Q91YW3	2;2	2;2	2;2	DnaJ homolog subfamily C member 3	Dnajc3	2	2	2	2	1	0	0	1	0	1	0	1	1	0	0	1	0	1	0	1	1	0	0	1	0	1	0	1	4	4	4	57.463	504	504;504	3		2		2			0.0029586	1.1595
Q3UG25;Q9WTK5	Q3UG25;Q9WTK5	1;1	1;1	1;1	Nuclear factor NF-kappa-B p100 subunit;Nuclear factor NF-kappa-B p52 subunit	Nfkb2	2	1	1	1	1	1	0	1	1	1	1	1	1	1	0	1	1	1	1	1	1	1	0	1	1	1	1	1	1.3	1.3	1.3	96.831	899	899;899	2		9					0.00045475	2.0845
Q3UGB5;Q9JII5;D3Z4J1	Q3UGB5;Q9JII5	3;3;1	3;3;1	3;3;1	DAZ-associated protein 1	Dazap1	3	3	3	3	3	2	1	1	1	1	0	2	3	2	1	1	1	1	0	2	3	2	1	1	1	1	0	2	6.9	6.9	6.9	43.157	406	406;406;171	4.89				4	12	2	0	5.4738
Q3UGC7	Q3UGC7	2	2	2	Eukaryotic translation initiation factor 3 subunit J-A	Eif3j1	1	2	2	2	0	0	2	1	0	2	0	1	0	0	2	1	0	2	0	1	0	0	2	1	0	2	0	1	11.1	11.1	11.1	29.343	261	261	3.6			8			2	0	66.597
Q3UGC8;Q91ZA3;D3YWM4	Q3UGC8;Q91ZA3;D3YWM4	2;2;1	2;2;1	2;2;1	Propionyl-CoA carboxylase alpha chain, mitochondrial	Pcca	3	2	2	2	0	1	0	0	0	2	0	0	0	1	0	0	0	2	0	0	0	1	0	0	0	2	0	0	4.1	4.1	4.1	79.921	724	724;724;131	2	1	1	1				0	3.3934
Q3UGP9	Q3UGP9	1	1	1	Leucine-rich repeat-containing protein 58	Lrrc58	1	1	1	1	0	0	1	1	0	1	0	0	0	0	1	1	0	1	0	0	0	0	1	1	0	1	0	0	4.1	4.1	4.1	40.139	366	366	5					3		0	2.4694
Q3UGT9;Q9ES46	Q3UGT9;Q9ES46	1;1	1;1	1;1	Beta-parvin	Parvb	2	1	1	1	1	1	1	1	1	1	1	1	1	1	1	1	1	1	1	1	1	1	1	1	1	1	1	1	2.7	2.7	2.7	41.669	365	365;365	2.46		7	6				0	2.4784
Q5SV64;Q3UH59;Q61879	Q5SV64;Q3UH59;Q61879	13;13;13	8;8;8	8;8;8	Myosin-10	Myh10	3	13	8	8	10	4	3	3	6	5	4	7	5	2	2	2	3	3	2	4	5	2	2	2	3	3	2	4	7.3	5.4	5.4	232.47	2007	2007;2013;1976	3.39	9		12	2	1	9	0	42.794
Q3UHJ0	Q3UHJ0	2	2	2	AP2-associated protein kinase 1	Aak1	1	2	2	2	0	2	1	2	1	2	2	2	0	2	1	2	1	2	2	2	0	2	1	2	1	2	2	2	2.7	2.7	2.7	103.35	959	959	3.56			8	10			0	5.7035
Q3UHX9	Q3UHX9	1	1	1	Putative methyltransferase C9orf114 homolog	D2Wsu81e	1	1	1	1	1	0	0	0	0	0	0	0	1	0	0	0	0	0	0	0	1	0	0	0	0	0	0	0	4.9	4.9	4.9	42.957	385	385	6						1	0	2.7979
Q3UI43	Q3UI43	3	3	3	BRISC and BRCA1-A complex member 1	Babam1	1	3	3	3	1	1	2	1	1	2	2	3	1	1	2	1	1	2	2	3	1	1	2	1	1	2	2	3	6	6	6	36.793	333	333	3.65		3	5	4	5		0	4.6249
Q3UIA2	Q3UIA2	1	1	1	Rho GTPase-activating protein 17	Arhgap17	1	1	1	1	0	0	0	0	0	0	0	1	0	0	0	0	0	0	0	1	0	0	0	0	0	0	0	1	2.2	2.2	2.2	92.201	846	846	6						1	0	2.9091
Q3UID0;Q6PDG5	Q3UID0;Q6PDG5	3;3	3;3	2;2	SWI/SNF complex subunit SMARCC2	Smarcc2	2	3	3	2	2	0	0	0	2	0	0	1	2	0	0	0	2	0	0	1	1	0	0	0	2	0	0	1	3.2	3.2	2	124.68	1130	1130;1213	5.5				1	1	4	0	2.1469
Q3UIR3	Q3UIR3	1	1	1	E3 ubiquitin-protein ligase DTX3L	Dtx3l	1	1	1	1	0	1	0	1	0	1	1	1	0	1	0	1	0	1	1	1	0	1	0	1	0	1	1	1	4	4	4	83.043	748	748	3.25			9	3			0	29.625
Q3UJ95;Q80XI4	Q3UJ95;Q80XI4	1;1	1;1	1;1	Phosphatidylinositol 5-phosphate 4-kinase type-2 beta	Pip4k2b	2	1	1	1	1	1	1	1	1	1	1	1	1	1	1	1	1	1	1	1	1	1	1	1	1	1	1	1	2.6	2.6	2.6	47.318	416	416;416	2.9		1	9				0	2.608
Q3UJA1;Q6P5B0	Q3UJA1;Q6P5B0	1;1	1;1	1;1	RRP12-like protein	Rrp12	2	1	1	1	1	1	0	1	0	1	0	1	1	1	0	1	0	1	0	1	1	1	0	1	0	1	0	1	0.6	0.6	0.6	143.13	1295	1295;1295	5					5		0.0033064	1.1292
Q3UJB0	Q3UJB0	5	5	5		Sf3b2	1	5	5	5	4	1	1	2	2	3	1	2	4	1	1	2	2	3	1	2	4	1	1	2	2	3	1	2	6.3	6.3	6.3	98.197	878	878	3.96		6	5	6		8	0	8.7765
Q3UJQ9;Q9D0K2	Q3UJQ9;Q9D0K2	1;1	1;1	1;1	Succinyl-CoA:3-ketoacid-coenzyme A transferase;Succinyl-CoA:3-ketoacid coenzyme A transferase 1, mitochondrial	Oxct1	2	1	1	1	0	0	1	0	0	0	0	0	0	0	1	0	0	0	0	0	0	0	1	0	0	0	0	0	5.6	5.6	5.6	52.278	486	486;520	6						1	0	5.516
Q3UKJ7	Q3UKJ7	1	1	1	WD40 repeat-containing protein SMU1;WD40 repeat-containing protein SMU1, N-terminally processed	Smu1	1	1	1	1	1	1	1	0	1	1	1	1	1	1	1	0	1	1	1	1	1	1	1	0	1	1	1	1	1.8	1.8	1.8	57.543	513	513	2.9		2	7	1			0.0012558	1.7165
Q3UL31;Q6NZF1;A0A0A6YXN6;A0A0A6YWW2	Q3UL31;Q6NZF1	6;6;2;1	6;6;2;1	6;6;2;1	Zinc finger CCCH domain-containing protein 11A	Zc3h11a	4	6	6	6	6	2	1	0	3	2	2	4	6	2	1	0	3	2	2	4	6	2	1	0	3	2	2	4	10.2	10.2	10.2	86.491	792	792;792;189;133	3.77		1	10	15	3	1	0	18.969
Q3ULB0;S4R1W5;A0A0A6YY54	Q3ULB0;S4R1W5	4;4;1	4;4;1	4;4;1		Rbm6	3	4	4	4	2	2	2	2	2	1	2	3	2	2	2	2	2	1	2	3	2	2	2	2	2	1	2	3	6.6	6.6	6.6	113.67	986	986;1118;187	2.82		16	19	3		2	0	17.884
Q3ULF7;Q99JY9;Q641P0	Q3ULF7;Q99JY9	3;3;1	3;3;1	3;3;1	Actin-related protein 3	Actr3	3	3	3	3	3	1	0	1	1	2	0	3	3	1	0	1	1	2	0	3	3	1	0	1	1	2	0	3	6.9	6.9	6.9	47.357	418	418;418;418	4			4	5	2	1	0	3.4287
Q3ULL5;Q99L45;E0CXJ3	Q3ULL5;Q99L45;E0CXJ3	4;4;2	4;4;2	4;4;2	Eukaryotic translation initiation factor 2 subunit 2	Eif2s2	3	4	4	4	3	1	0	2	0	1	0	1	3	1	0	2	0	1	0	1	3	1	0	2	0	1	0	1	12.1	12.1	12.1	38.092	331	331;331;118	5.3		1			3	6	0	14.943
Q3ULZ2	Q3ULZ2	1	1	1	FH2 domain-containing protein 1	Fhdc1	1	1	1	1	1	0	0	0	1	0	0	0	1	0	0	0	1	0	0	0	1	0	0	0	1	0	0	0	1	1	1	125.37	1149	1149	2.5		1	1				0.0023202	1.3991
Q3UMB9	Q3UMB9	1	1	1	WASH complex subunit 7	Kiaa1033	1	1	1	1	1	1	0	0	1	1	0	1	1	1	0	0	1	1	0	1	1	1	0	0	1	1	0	1	0.9	0.9	0.9	136.37	1173	1173	3.4		1	6	2		1	0	7.7038
Q3UMF0;B1AZ20	Q3UMF0	11;1	11;1	1;1	Cordon-bleu protein-like 1	Cobll1	2	11	11	1	10	5	3	3	6	4	2	5	10	5	3	3	6	4	2	5	1	1	0	0	1	1	0	1	13.7	13.7	0.9	137.38	1273	1273;175	3.45		3	59	27	2	5	0	49.231
Q3UMM1;Q922F4	Q3UMM1;Q922F4	2;2	1;1	1;1	Tubulin beta-6 chain	Tubb6	2	2	1	1	1	1	1	1	1	2	1	1	0	0	0	0	0	1	0	0	0	0	0	0	0	1	0	0	4.7	2.7	2.7	50.09	447	447;447	3			1				1	-2
Q3UMT1;F6XWD4	Q3UMT1;F6XWD4	4;2	4;2	4;2	Protein phosphatase 1 regulatory subunit 12C	Ppp1r12c	2	4	4	4	3	2	0	0	4	3	0	2	3	2	0	0	4	3	0	2	3	2	0	0	4	3	0	2	6.5	6.5	6.5	84.684	782	782;704	3			14				0	12.515
Q3UMU9	Q3UMU9	4	4	4	Hepatoma-derived growth factor-related protein 2	Hdgfrp2	1	4	4	4	3	2	1	2	3	3	2	3	3	2	1	2	3	3	2	3	3	2	1	2	3	3	2	3	6.3	6.3	6.3	74.29	669	669	3.59	1	4	13	10	2	4	0	22.739
Q3UNI1;Q923E4	Q3UNI1;Q923E4	1;1	1;1	1;1	NAD-dependent protein deacetylase sirtuin-1;SirtT1 75 kDa fragment	Sirt1	2	1	1	1	0	0	0	0	0	0	0	1	0	0	0	0	0	0	0	1	0	0	0	0	0	0	0	1	1.9	1.9	1.9	76.043	698	698;737	3			1				0.0016227	1.6014
Q3UNV7;Q99KX1	Q3UNV7;Q99KX1	2;2	2;2	2;2	Myeloid leukemia factor 2	Mlf2	2	2	2	2	2	1	1	1	2	1	1	1	2	1	1	1	2	1	1	1	2	1	1	1	2	1	1	1	8.5	8.5	8.5	28.055	247	247;247	3.88			8	11	5		0	3.7467
Q3UPG3;Q8VDU0	Q3UPG3;Q8VDU0	1;1	1;1	1;1	G-protein-signaling modulator 2	Gpsm2	2	1	1	1	1	1	0	1	1	1	0	1	1	1	0	1	1	1	0	1	1	1	0	1	1	1	0	1	1.8	1.8	1.8	75.59	679	679;679	2.22		7	2				0	2.2738
Q3UPQ8;Q8C0Q2	Q3UPQ8;Q8C0Q2	1;1	1;1	1;1	Zinc fingers and homeoboxes protein 3	Zhx3	2	1	1	1	0	0	0	0	1	1	0	0	0	0	0	0	1	1	0	0	0	0	0	0	1	1	0	0	1.4	1.4	1.4	104.34	951	951;951	3			2				0	3.0463
Q3UQ14	Q3UQ14	1	1	1		Zfp275	1	1	1	1	0	0	0	0	0	1	0	0	0	0	0	0	0	1	0	0	0	0	0	0	0	1	0	0	4.2	4.2	4.2	42.935	377	377	3			1				0	4.1123
Q3UQ28;D3Z5M7	Q3UQ28;D3Z5M7	2;1	2;1	2;1	Peroxidasin homolog	Pxdn	2	2	2	2	1	0	0	1	0	2	0	0	1	0	0	1	0	2	0	0	1	0	0	1	0	2	0	0	2.1	2.1	2.1	165.1	1475	1475;331	4.75			1		2	1	0	6.6823
Q3UQN2	Q3UQN2	1	1	1	F-BAR domain only protein 2	Fcho2	1	1	1	1	1	1	1	1	1	1	1	1	1	1	1	1	1	1	1	1	1	1	1	1	1	1	1	1	1.1	1.1	1.1	88.733	809	809	2.73		5	9	1			0.0019539	1.4383
Q3US15;Q9R1J0	Q3US15;Q9R1J0	4;4	4;4	4;4	Sterol-4-alpha-carboxylate 3-dehydrogenase, decarboxylating	Nsdhl	2	4	4	4	3	1	1	1	2	1	1	1	3	1	1	1	2	1	1	1	3	1	1	1	2	1	1	1	6.9	6.9	6.9	40.685	362	362;362	3.34		7	18	4	3	3	0	7.1738
Q3USH5;A0A0G2JDQ9	Q3USH5;A0A0G2JDQ9	2;1	2;1	2;1	Splicing factor, suppressor of white-apricot homolog	Sfswap	2	2	2	2	2	1	0	0	1	1	0	1	2	1	0	0	1	1	0	1	2	1	0	0	1	1	0	1	2.2	2.2	2.2	104.19	945	945;121	3.5			5	2	1		0	2.828
Q3UUL4;Q8CHP0	Q3UUL4;Q8CHP0	1;1	1;1	1;1	Zinc finger CCCH domain-containing protein 3	Zc3h3	2	1	1	1	0	1	0	0	0	1	0	1	0	1	0	0	0	1	0	1	0	1	0	0	0	1	0	1	1.6	1.6	1.6	103.22	950	950;950	3			3				0.0019928	1.526
Q3UV17	Q3UV17	5	1	1	Keratin, type II cytoskeletal 2 oral	Krt76	1	5	1	1	4	2	0	1	2	1	0	0	1	1	0	0	1	1	0	0	1	1	0	0	1	1	0	0	5.6	1.5	1.5	62.844	594	594	3		1	4	1			0.0012417	1.6735
Q3UV57;Q80T85	Q3UV57;Q80T85	2;2	2;2	2;2	DDB1- and CUL4-associated factor 5	Dcaf5	2	2	2	2	0	2	1	0	2	2	1	2	0	2	1	0	2	2	1	2	0	2	1	0	2	2	1	2	2.6	2.6	2.6	103.67	946	946;946	3.17			10	2			0	7.127
Q3UVK0	Q3UVK0	2	2	2	Endoplasmic reticulum metallopeptidase 1	Ermp1	1	2	2	2	1	0	1	1	1	2	1	1	1	0	1	1	1	2	1	1	1	0	1	1	1	2	1	1	1.4	1.4	1.4	100.15	898	898	2.67		6		3			0.0043478	1.0625
Q3UW53	Q3UW53	2	2	2	Protein Niban	Fam129a	1	2	2	2	2	1	1	1	2	2	1	2	2	1	1	1	2	2	1	2	2	1	1	1	2	2	1	2	2.5	2.5	2.5	102.65	926	926	3.68			13	5	2	2	0	21.645
Q3UY68;Q91YS8	Q3UY68;Q91YS8	1;1	1;1	1;1	Calcium/calmodulin-dependent protein kinase type 1	Camk1	2	1	1	1	0	1	0	1	0	0	0	1	0	1	0	1	0	0	0	1	0	1	0	1	0	0	0	1	5.1	5.1	5.1	41.624	374	374;374	2		7					0	3.3646
Q3UZ18	Q3UZ18	1	1	1	Little elongation complex subunit 2	Ice2	1	1	1	1	0	1	0	0	0	0	0	1	0	1	0	0	0	0	0	1	0	1	0	0	0	0	0	1	1.6	1.6	1.6	109.88	988	988	3			2				0	2.7856
Q3UZ39;A0A087WPT0;G5E8E1;E9Q9T1;A0A087WPK3	Q3UZ39	10;1;1;1;1	10;1;1;1;1	10;1;1;1;1	Leucine-rich repeat flightless-interacting protein 1	Lrrfip1	5	10	10	10	5	6	5	5	6	5	5	5	5	6	5	5	6	5	5	5	5	6	5	5	6	5	5	5	18.8	18.8	18.8	79.248	729	729;98;428;628;663	3.35	2	12	25	34	3	1	0	92.77
Q3V0Z2;Q920G9	Q3V0Z2;Q920G9	1;1	1;1	1;1	Germ cell-less protein-like 1	Gmcl1	2	1	1	1	1	1	0	0	1	1	1	1	1	1	0	0	1	1	1	1	1	1	0	0	1	1	1	1	7.5	7.5	7.5	22.088	199	199;524	2.62		3	5				0	2.7546
Q3V117;Q91V92;Q3TS02	Q3V117;Q91V92;Q3TS02	6;6;5	6;6;5	6;6;5	ATP-citrate synthase	Acly	3	6	6	6	5	4	2	4	4	4	3	6	5	4	2	4	4	4	3	6	5	4	2	4	4	4	3	6	4.2	4.2	4.2	120.79	1101	1101;1091;491	4.33			12	15	19	5	0	22.366
Q3V1H1	Q3V1H1	2	2	2	Cytoskeleton-associated protein 2	Ckap2	1	2	2	2	1	1	1	1	2	2	1	1	1	1	1	1	2	2	1	1	1	1	1	1	2	2	1	1	3.2	3.2	3.2	74.028	664	664	2.69		4	9				0.0016273	1.6102
Q3V1H4;Q60775	Q3V1H4;Q60775	1;1	1;1	1;1	ETS-related transcription factor Elf-1	Elf1	2	1	1	1	1	1	0	0	0	1	0	0	1	1	0	0	0	1	0	0	1	1	0	0	0	1	0	0	2.9	2.9	2.9	66.22	612	612;612	4				3			0	3.2851
Q3V214;Q80UW8	Q3V214;Q80UW8	1;1	1;1	1;1	DNA-directed RNA polymerases I, II, and III subunit RPABC1	Polr2e	2	1	1	1	1	1	1	1	1	1	1	1	1	1	1	1	1	1	1	1	1	1	1	1	1	1	1	1	3.8	3.8	3.8	24.57	210	210;210	3.54			6	7			0.0029996	1.2383
Q3V300	Q3V300	2	2	2	Kinesin-like protein KIF22	Kif22	1	2	2	2	1	2	2	1	2	2	2	2	1	2	2	1	2	2	2	2	1	2	2	1	2	2	2	2	3.2	3.2	3.2	73.189	660	660	3.67			14	17	1	1	0	2.7997
Q3V3R1	Q3V3R1	2	2	2	Monofunctional C1-tetrahydrofolate synthase, mitochondrial	Mthfd1l	1	2	2	2	0	0	0	1	0	2	0	0	0	0	0	1	0	2	0	0	0	0	0	1	0	2	0	0	3.4	3.4	3.4	105.73	977	977	4.67			1		1	1	0	7.2278
Q3V449;Q9EPA7	Q3V449;Q9EPA7	1;1	1;1	1;1	Nicotinamide-nucleotide adenylyltransferase;Nicotinamide/nicotinic acid mononucleotide adenylyltransferase 1	Nmnat1	2	1	1	1	1	0	0	0	0	0	0	0	1	0	0	0	0	0	0	0	1	0	0	0	0	0	0	0	3.9	3.9	3.9	32.355	285	285;285	5					1		0.0012392	1.6686
Q3V4D5;B1AUY9;B1AUZ1;A8W660;Q9CQX6;B1AUY8;B1AUY7;Q540H0;Q3UX61;Q9QY36	Q3V4D5;B1AUY9;B1AUZ1;A8W660;Q9CQX6;B1AUY8;B1AUY7;Q540H0;Q3UX61;Q9QY36	2;1;1;1;1;1;1;1;1;1	2;1;1;1;1;1;1;1;1;1	2;1;1;1;1;1;1;1;1;1	N-alpha-acetyltransferase 11;N-alpha-acetyltransferase 10	Naa10;Naa11;Gm16286	10	2	2	2	1	1	0	1	0	0	0	1	1	1	0	1	0	0	0	1	1	1	0	1	0	0	0	1	13.3	13.3	13.3	24.821	225	225;170;206;218;220;220;233;235;218;235	5					5		0	5.1099
Q3ZAQ4;A0A087WRG3;A0A087WQ26;A0A087WP33;Q68FE2	Q3ZAQ4;A0A087WRG3;A0A087WQ26;A0A087WP33;Q68FE2	2;1;1;1;1	2;1;1;1;1	2;1;1;1;1	Autophagy-related protein 9A	Atg9a	5	2	2	2	1	0	1	1	1	0	0	1	1	0	1	1	1	0	0	1	1	0	1	1	1	0	0	1	2.6	2.6	2.6	94.424	839	839;47;176;847;551	3.2		2		3			0	3.1072
Q499X4;Q62465	Q499X4;Q62465	3;3	3;3	3;3	Synaptic vesicle membrane protein VAT-1 homolog	Vat1	2	3	3	3	2	2	1	1	2	1	1	2	2	2	1	1	2	1	1	2	2	2	1	1	2	1	1	2	11.6	11.6	11.6	43.096	406	406;406	4.12			5	5	5	1	0	9.8363
Q499X7;Q9WUM4	Q499X7;Q9WUM4	1;1	1;1	1;1	Coronin;Coronin-1C	Coro1c	2	1	1	1	1	0	0	0	0	0	0	0	1	0	0	0	0	0	0	0	1	0	0	0	0	0	0	0	1.7	1.7	1.7	53.12	474	474;474	5					1		0.0093264	0.86075
Q4FJN9;Q920E5;A0A0G2JDJ5;A0A0G2JEB3;A0A0G2JE82;A0A0G2JEA5	Q4FJN9;Q920E5;A0A0G2JDJ5;A0A0G2JEB3;A0A0G2JE82;A0A0G2JEA5	2;2;1;1;1;1	2;2;1;1;1;1	2;2;1;1;1;1	Farnesyl pyrophosphate synthase	Fdps	6	2	2	2	1	1	1	1	1	0	1	1	1	1	1	1	1	0	1	1	1	1	1	1	1	0	1	1	5.1	5.1	5.1	40.581	353	353;353;121;225;240;862	3.23		4	5	1	3		0	2.6854
Q4FJR4;Q922H2	Q4FJR4;Q922H2	1;1	1;1	1;1	[Pyruvate dehydrogenase (acetyl-transferring)] kinase isozyme 3, mitochondrial	Pdk3	2	1	1	1	1	1	1	0	1	0	1	1	1	1	1	0	1	0	1	1	1	1	1	0	1	0	1	1	3.9	3.9	3.9	47.922	415	415;415	3			10				0	3.8784
Q4FJR7;Q8BMJ3;Q60872;J3QPQ5;Q8BX20;Q3UTA4;Q3UT53;Q3TQZ4;J3QQ02;J3QPI8;J3QP87;J3QNT6;J3QMW5;D3Z367;M0QWL1	Q4FJR7;Q8BMJ3;Q60872;J3QPQ5;Q8BX20;Q3UTA4;Q3UT53;Q3TQZ4;J3QQ02;J3QPI8;J3QP87;J3QNT6;J3QMW5;D3Z367	4;4;4;2;2;2;2;2;2;2;2;2;2;2;1	4;4;4;2;2;2;2;2;2;2;2;2;2;2;1	4;4;4;2;2;2;2;2;2;2;2;2;2;2;1	Eukaryotic translation initiation factor 1A, X-chromosomal;Eukaryotic translation initiation factor 1A	Eif1a;Eif1ax;Gm10264;Gm5662;Gm8300;Gm4027;Gm2016;Gm2056;Gm6803;Gm2035;Gm5039;Gm2075;Gm2046	15	4	4	4	3	3	3	2	4	3	3	4	3	3	3	2	4	3	3	4	3	3	3	2	4	3	3	4	34.7	34.7	34.7	16.502	144	144;144;144;142;144;144;144;144;144;144;144;144;144;144;144	3.47	17		7	5	13	9	0	5.2054
Q4FJY3;Q62313	Q4FJY3;Q62313	1;1	1;1	1;1	Trans-Golgi network integral membrane protein 1	Tgoln1	2	1	1	1	1	0	0	0	1	0	0	0	1	0	0	0	1	0	0	0	1	0	0	0	1	0	0	0	3.4	3.4	3.4	37.848	353	353;353	5				1	1	1	0.0012594	1.732
Q4FK36;Q9R0P5	Q4FK36;Q9R0P5	2;2	2;2	2;2	Destrin	Dstn	2	2	2	2	2	0	0	1	0	0	1	0	2	0	0	1	0	0	1	0	2	0	0	1	0	0	1	0	8.5	8.5	8.5	18.521	165	165;165	4.33				5		1	0	3.9237
Q4FK49;Q9D819	Q4FK49;Q9D819	2;2	2;2	2;2	Inorganic pyrophosphatase	Ppa1	2	2	2	2	1	0	0	0	0	0	0	1	1	0	0	0	0	0	0	1	1	0	0	0	0	0	0	1	14.2	14.2	14.2	32.667	289	289;289	5				1		1	0	5.3497
Q4FK57;Q8R180	Q4FK57;Q8R180	3;3	3;3	3;3	ERO1-like protein alpha	Ero1l	2	3	3	3	2	3	2	1	3	3	3	3	2	3	2	1	3	3	3	3	2	3	2	1	3	3	3	3	6.5	6.5	6.5	54.084	464	464;464	4			19	11	5	7	0	42.252
Q4FK66	Q4FK66	1	1	1	Pre-mRNA-splicing factor 38A	Prpf38a	1	1	1	1	1	1	1	1	1	1	1	1	1	1	1	1	1	1	1	1	1	1	1	1	1	1	1	1	3.8	3.8	3.8	37.436	312	312	4.67				6	8	1	0	4.4797
Q4FK74;Q9D3D9	Q4FK74;Q9D3D9	3;3	3;3	3;3	ATP synthase subunit delta, mitochondrial	Atp5d	2	3	3	3	2	3	2	3	3	3	2	2	2	3	2	3	3	3	2	2	2	3	2	3	3	3	2	2	15.5	15.5	15.5	17.6	168	168;168	3.46		2	22	11	3	1	0	7.03
Q4FZC9	Q4FZC9	2	2	2	Nesprin-3	Syne3	1	2	2	2	0	0	0	0	0	2	0	0	0	0	0	0	0	2	0	0	0	0	0	0	0	2	0	0	2.5	2.5	2.5	112.03	975	975	3			2				0	5.5698
Q4FZF3	Q4FZF3	2	2	2	Probable ATP-dependent RNA helicase DDX49	Ddx49	1	2	2	2	1	2	2	1	2	2	2	2	1	2	2	1	2	2	2	2	1	2	2	1	2	2	2	2	4.4	4.4	4.4	54.093	480	480	3.38			16	10			0	3.1688
Q4FZK2;Q9D8N0	Q4FZK2;Q9D8N0	3;3	3;3	3;3	Elongation factor 1-gamma	Eef1g	2	3	3	3	1	2	1	2	3	1	2	1	1	2	1	2	3	1	2	1	1	2	1	2	3	1	2	1	5.9	5.9	5.9	50.06	437	437;437	3.84		6	30	31	16	6	0	47.184
[truncated: 1,145 more rows]
[truncated: 54 more columns]

## Sheet: b. Table Headers
Table headers in (a)	Description
[truncated: 97 more rows]
