# Supplementary material for: CHIP as a membrane-shuttling proteostasis sensor
Source: eLife. 2017 Nov 1;6:e29388. doi: 10.7554/eLife.29388 (PMC5665643; doi:10.7554/eLife.29388)
Supplement: Figure 5—source data 4. — Quantification was performed using label-free mass spectrometry. p<0.05, two-sample t-test analysis; N = 4 biologically independent experiments. [file elife-29388-fig5-data4.xlsx]

## Sheet: Sheet1
Gene names	Protein names	Mol. weight [kDa]	Sequence coverage [%]	Average CHIP/EGFP
A430005L14Rik	UPF0688 protein C1orf174 homolog	24.774	13.5	2.71732
Ahnak2	Protein AHNAK2	166.49	15.4	2.91963
Atl2	Atlastin-2	66.223	3.3	0.625164
Bcas3	Breast carcinoma-amplified sequence 3 homolog	74.917	5.6	3.34561
Cnbp	Cellular nucleic acid-binding protein	18.799	56.1	0.559257
Cpt2	Carnitine O-palmitoyltransferase 2, mitochondrial	73.98	1.4	0.39533
Ddx21	Nucleolar RNA helicase 2	93.55	25.7	0.468211
Ddx27	Probable ATP-dependent RNA helicase DDX27	85.938	7.2	0.569497
Ddx49	Probable ATP-dependent RNA helicase DDX49	54.093	4.4	0.4883
Dnmt3a	DNA (cytosine-5)-methyltransferase 3A	7.1085	59.7	0.636207
Dpysl2	Dihydropyrimidinase-related protein 2	62.277	12.1	4.06074
Eif2s3x	Eukaryotic translation initiation factor 2 subunit 3, X-linked	37.194	5.2	2.03354
Fads3	Fatty acid desaturase 3	51.469	2.9	0.548872
Ftsj3	pre-rRNA processing protein FTSJ3	95.531	7	0.372049
Gadd45gip1	Growth arrest and DNA damage-inducible proteins-interacting protein 1	25.82	9	4.10568
Gcn1l1	eIF-2-alpha kinase activator GCN1	293.02	0.7	1.86974
Gdi2	Rab GDP dissociation inhibitor beta	50.537	2.7	2.17846
Golim4	Golgi integral membrane protein 4	79.904	5.9	0.658802
Gon4l	GON-4-like protein	246.7	0.6	0.427022
Hdgfrp2	Hepatoma-derived growth factor-related protein 2	74.29	6.3	0.480496
Hist2h3b; Hist1h3b; Hist1h3a; H3f3a; H3f3c	Histone H3; Histone H3.2; Histone H3.1; Histone H3.3; Histone H3.3C	15.388	23.5	2.56664
Hmgn2	Non-histone chromosomal protein HMG-17	9.4226	34.4	0.484087
Hoxd11	Homeobox protein Hox-D11	34.871	11.3	0.643563
Itga3	Integrin alpha-3;Integrin alpha-3 heavy chain;Integrin alpha-3 light chain	116.74	2.3	0.378298
Kars	Lysine--tRNA ligase	67.839	13.6	1.64038
Mlf2	Myeloid leukemia factor 2	28.055	8.5	0.211491
Mprip	Myosin phosphatase Rho-interacting protein	96.201	5.4	0.410613
Mrps2	28S ribosomal protein S2, mitochondrial	32.313	13.1	0.596641
Nipa1	Magnesium transporter NIPA1	34.105	4.3	0.394096
Nisch	Nischarin	175.01	1.3	3.60609
Nnt	NAD(P) transhydrogenase, mitochondrial	113.84	3.7	0.351735
Ogdh	2-oxoglutarate dehydrogenase, mitochondrial	116.03	4.1	0.55928
Pfkl	ATP-dependent 6-phosphofructokinase, liver type	85.359	1.2	2.12158
Phactr4	Phosphatase and actin regulator 4	16.951	15.9	0.673393
Pkm	Pyruvate kinase PKM	57.844	32	2.76624
Ppia	Peptidyl-prolyl cis-trans isomerase	17.971	26.2	2.16978
Prpf40a	Pre-mRNA-processing factor 40 homolog A	108.48	2.1	0.454733
Rad9a	Cell cycle checkpoint control protein RAD9A	42.058	3.1	2.07098
Ranbp2	E3 SUMO-protein ligase RanBP2	341.12	5.6	0.476738
Rapgef1	Guanine nucleotide exchange factor	74.884	3.4	3.49074
Rbbp7	Histone-binding protein RBBP7	46.908	14.9	0.497411
Rbm39	RNA-binding protein 39	33.828	8.7	1.88656
Rprd2	Regulation of nuclear pre-mRNA domain-containing protein 2	147.62	2.5	0.490613
Rps3	40S ribosomal protein S3	26.674	23.9	1.76129
Sept9	Septin-9	63.772	6.7	1.58402
Snrnp40	U5 small nuclear ribonucleoprotein 40 kDa protein	39.275	3.9	0.413559
Srfbp1	Serum response factor-binding protein 1	48.745	9.3	0.391494
Srrt	Serrate RNA effector molecule homolog	100.45	8.7	0.53423
Sumo2	Small ubiquitin-related modifier 2	6.0139	60.4	0.52742
Syne2	Nesprin-2	782.13	3.5	0.357998
Timm8b	Mitochondrial import inner membrane translocase subunit Tim8 B	9.2864	15.7	0.534177
Tpx2	Targeting protein for Xklp2	85.893	7	0.517934
Tra2b	Transformer-2 protein homolog beta	33.665	16.3	0.385428
Uhrf1	E3 ubiquitin-protein ligase UHRF1	88.303	11.3	0.623558
Wdr5	WD repeat-containing protein 5	36.588	3.9	0.512107
Zmpste24	CAAX prenyl protease 1 homolog	54.734	3.2	0.608601

## Sheet: Sheet2
Gene names	Protein names	CHIP/EGFP Exp 1	CHIP/EGFP Exp 2	CHIP/EGFP Exp 3	CHIP/EGFP Exp 4	Average CHIP/EGFP	Mol. weight [kDa]	Sequence coverage [%]
A430005L14Rik	UPF0688 protein C1orf174 homolog	4.99723	1.98719	1.12273	2.76213	2.71732	24.774	13.5
Ahnak2	Protein AHNAK2	4.86011	0.887193	3.44478	2.48644	2.91963	166.49	15.4
Atl2	Atlastin-2	0.608441	0.73668	0.70123	0.454304	0.625164	66.223	3.3
Bcas3	Breast carcinoma-amplified sequence 3 homolog	1.40229	1.52847	1.45956	8.99211	3.34561	74.917	5.6
Cnbp	Cellular nucleic acid-binding protein	0.418094	0.505951	0.370709	0.942275	0.559257	18.799	56.1
Cpt2	Carnitine O-palmitoyltransferase 2, mitochondrial	0.37699	0.567641	0.209456	0.427234	0.39533	73.98	1.4
Ddx21	Nucleolar RNA helicase 2	0.407751	0.548696	0.39995	0.516446	0.468211	93.55	25.7
Ddx27	Probable ATP-dependent RNA helicase DDX27	0.637011	0.579387	0.348246	0.713344	0.569497	85.938	7.2
Ddx49	Probable ATP-dependent RNA helicase DDX49	0.376923	0.686851	0.654856	0.234568	0.4883	54.093	4.4
Dnmt3a	DNA (cytosine-5)-methyltransferase 3A	0.569146	0.679168	0.725401	0.571114	0.636207	7.1085	59.7
Dpysl2	Dihydropyrimidinase-related protein 2	1.47943	2.37571	10.4572	1.9306	4.06074	62.277	12.1
Eif2s3x	Eukaryotic translation initiation factor 2 subunit 3, X-linked	1.10997	2.49267	1.7408	2.79073	2.03354	37.194	5.2
Fads3	Fatty acid desaturase 3	0.961727	0.527971	0.323294	0.382497	0.548872	51.469	2.9
Ftsj3	pre-rRNA processing protein FTSJ3	0.696724	0.344174	0.0839701	0.363327	0.372049	95.531	7
Gadd45gip1	Growth arrest and DNA damage-inducible proteins-interacting protein 1	2.9019	6.82567	5.45757	1.23758	4.10568	25.82	9
Gcn1l1	eIF-2-alpha kinase activator GCN1	1.64894	2.73934	1.36178	1.72892	1.86974	293.02	0.7
Gdi2	Rab GDP dissociation inhibitor beta	2.0808	1.74509	1.33045	3.55752	2.17846	50.537	2.7
Golim4	Golgi integral membrane protein 4	0.929315	0.475715	0.405426	0.824751	0.658802	79.904	5.9
Gon4l	GON-4-like protein	0.42081	0.351126	0.420711	0.515441	0.427022	246.7	0.6
Hdgfrp2	Hepatoma-derived growth factor-related protein 2	0.745924	0.270928	0.64251	0.262622	0.480496	74.29	6.3
Hist2h3b;Hist1h3b;Hist1h3a;H3f3a;H3f3c	Histone H3;Histone H3.2;Histone H3.1;Histone H3.3;Histone H3.3C	4.08719	3.62671	1.23116	1.3215	2.56664	15.388	23.5
Hmgn2	Non-histone chromosomal protein HMG-17	0.177496	1.10838	0.378103	0.27237	0.484087	9.4226	34.4
Hoxd11	Homeobox protein Hox-D11	0.888849	0.32788	0.771309	0.586214	0.643563	34.871	11.3
Itga3	Integrin alpha-3;Integrin alpha-3 heavy chain;Integrin alpha-3 light chain	0.305802	0.573987	0.134352	0.499051	0.378298	116.74	2.3
Kars	Lysine--tRNA ligase	1.6763	1.99481	1.51144	1.37898	1.64038	67.839	13.6
Mlf2	Myeloid leukemia factor 2	0.277787	0.249816	0.198874	0.119487	0.211491	28.055	8.5
Mprip	Myosin phosphatase Rho-interacting protein	0.480274	0.139362	0.246357	0.776458	0.410613	96.201	5.4
Mrps2	28S ribosomal protein S2, mitochondrial	0.302861	0.629675	0.68027	0.773756	0.596641	32.313	13.1
Nipa1	Magnesium transporter NIPA1	0.542197	0.638253	0.254028	0.141907	0.394096	34.105	4.3
Nisch	Nischarin	2.30812	1.81383	0.992989	9.30941	3.60609	175.01	1.3
Nnt	NAD(P) transhydrogenase, mitochondrial	0.380991	0.372182	0.326997	0.326771	0.351735	113.84	3.7
Ogdh	2-oxoglutarate dehydrogenase, mitochondrial	0.689719	0.402182	0.279171	0.866049	0.55928	116.03	4.1
Pfkl	ATP-dependent 6-phosphofructokinase, liver type	2.3452	1.20175	2.39507	2.54428	2.12158	85.359	1.2
Phactr4	Phosphatase and actin regulator 4	0.897535	0.522742	0.436665	0.836629	0.673393	16.951	15.9
Pkm	Pyruvate kinase PKM	1.41015	1.47081	3.33267	4.85133	2.76624	57.844	32
Ppia	Peptidyl-prolyl cis-trans isomerase	3.4116	2.40434	1.524	1.33916	2.16978	17.971	26.2
Prpf40a	Pre-mRNA-processing factor 40 homolog A	0.271503	0.727591	0.474454	0.345386	0.454733	108.48	2.1
Rad9a	Cell cycle checkpoint control protein RAD9A	2.00286	2.81376	1.34656	2.12073	2.07098	42.058	3.1
Ranbp2	E3 SUMO-protein ligase RanBP2	0.916273	0.453505	0.309195	0.227977	0.476738	341.12	5.6
Rapgef1	Guanine nucleotide exchange factor	4.64256	2.057	1.52482	5.73856	3.49074	74.884	3.4
Rbbp7	Histone-binding protein RBBP7	0.704118	0.444406	0.285492	0.555628	0.497411	46.908	14.9
Rbm39	RNA-binding protein 39	1.82394	2.3203	1.36913	2.03286	1.88656	33.828	8.7
Rprd2	Regulation of nuclear pre-mRNA domain-containing protein 2	0.390978	0.427572	0.526597	0.617307	0.490613	147.62	2.5
Rps11	40S ribosomal protein S11	268.856	108.526	1.57211	13.2658	98.055	18.431	13.9
Rps21	40S ribosomal protein S21	1.61277	1.09821	7.97044	31.1632	10.4611	9.1413	43.4
Rps3	40S ribosomal protein S3	1.57552	2.88296	1.44411	1.14258	1.76129	26.674	23.9
Sept9	Septin-9	1.74686	1.78481	1.31933	1.48511	1.58402	63.772	6.7
Snrnp40	U5 small nuclear ribonucleoprotein 40 kDa protein	0.288777	0.164157	0.3939	0.807403	0.413559	39.275	3.9
Srfbp1	Serum response factor-binding protein 1	0.614817	0.299131	0.459409	0.192619	0.391494	48.745	9.3
Srrt	Serrate RNA effector molecule homolog	0.781095	0.249628	0.490553	0.615645	0.53423	100.45	8.7
Sumo2	Small ubiquitin-related modifier 2	0.685387	0.577131	0.151043	0.696121	0.52742	6.0139	60.4
Syne2	Nesprin-2	0.226385	0.457217	0.544431	0.203962	0.357998	782.13	3.5
Timm8b	Mitochondrial import inner membrane translocase subunit Tim8 B	0.407895	0.348524	0.701498	0.678791	0.534177	9.2864	15.7
Tpx2	Targeting protein for Xklp2	0.401962	0.692147	0.457775	0.519855	0.517934	85.893	7
Tra2b	Transformer-2 protein homolog beta	0.247222	0.499602	0.553962	0.240924	0.385428	33.665	16.3
Uhrf1	E3 ubiquitin-protein ligase UHRF1	1.12853	0.333766	0.591607	0.440334	0.623558	88.303	11.3
Wdr3	WD repeat-containing protein 3	12.4832	1.6458	1.42309	1.77632	4.33211	105.77	6.4
Wdr5	WD repeat-containing protein 5	0.222118	0.303664	1.11819	0.404457	0.512107	36.588	3.9
Zmpste24	CAAX prenyl protease 1 homolog	0.254838	1.14238	0.378942	0.658247	0.608601	54.734	3.2
